# Supplementary material for: Genome-wide analysis of long non-coding RNAs in sugar beet (Beta vulgaris L.) under drought stress
Source: Front Plant Sci. 2023 Feb 14;14:1118011. doi: 10.3389/fpls.2023.1118011 (PMC9971629; doi:10.3389/fpls.2023.1118011)
Supplement: Supplementary file 2 [file Table_2.xlsx]

## Sheet: DR_vs_CK.lncRNA.transcript_leve
transcript_id	transcript_name	gene_id	gene_name	transcript_locus	DR_FPKM	CK_FPKM	log2FoldChange	pvalue	padj
TCONS_00000026	BVRB_000220-OT1	BVRB_000220	BVRB_000220	0010.scaffold00043:204464-221560	11.1474	0.0272543	7.78597	1.58104e-17	3.04205e-14
TCONS_00038109	LINC7302	XLOC_024100	XLOC_024100	4:12139519-12142953	0.145309	4.02034	-5.00244	4.68198e-17	8.10767e-14
TCONS_00000305	BVRB_000760-AS1	XLOC_000194	XLOC_000194	0020.scaffold00069:356592-357753	6.30509	0.018269	7.68339	6.11043e-14	5.35761e-11
TCONS_00106571	LINC21528	XLOC_069278	XLOC_069278	contig104691:1-917	1.20452	23.0175	-4.4446	2.17018e-13	1.7685e-10
TCONS_00025136	LINC5638	XLOC_016458	XLOC_016458	2199.scaffold02806:1-2036	1.8414	28.7014	-4.14028	4.62635e-13	3.30802e-10
TCONS_00080928	BVRB_9g210310-OT1	BVRB_9g210310	BVRB_9g210310	9:25396827-25467254	0	0.322551	-10.4999	8.4829e-13	5.70471e-10
TCONS_00045655	LINC8652	XLOC_029000	XLOC_029000	5:2694170-2702620	0.0808653	5.50508	-6.17688	1.33256e-12	8.60809e-10
TCONS_00038110	LINC7303	XLOC_024101	XLOC_024101	4:12143004-12143748	0.23481	8.36807	-5.31964	2.36869e-12	1.41441e-09
TCONS_00061954	LINC12071	XLOC_039693	XLOC_039693	6:55317861-55323275	0.052729	11.3486	-7.36302	4.86104e-12	2.69368e-09
TCONS_00106563	LINC21525	XLOC_069270	XLOC_069270	contig104627:1-917	1.77422	27.2697	-4.12647	5.18539e-12	2.83192e-09
TCONS_00020934	LINC4825	XLOC_013894	XLOC_013894	2:3365186-3369076	0	2.05353	-10.038	4.17999e-11	1.90484e-08
TCONS_00107231	LINC21724	XLOC_069932	XLOC_069932	contig110137:1-849	2.45354	33.8978	-3.97204	8.77046e-11	3.75002e-08
TCONS_00108226	LINC22019	XLOC_070923	XLOC_070923	contig120914:5-746	0.642467	13.6407	-4.58458	9.63593e-11	4.0208e-08
TCONS_00016302	LINC3978	XLOC_011038	XLOC_011038	2:3523037-3526387	1.01526	0	9.99068	1.13075e-10	4.63453e-08
TCONS_00060080	LINC11582	XLOC_038418	XLOC_038418	6:31896596-31898893	0	3.71271	-9.76779	2.40306e-10	9.19628e-08
TCONS_00053922	BVRB_6g143230-AS1	XLOC_034370	XLOC_034370	6:31148479-31149985	0.109856	4.92962	-5.57829	2.55076e-10	9.70788e-08
TCONS_00038334	LINC7357	XLOC_024259	XLOC_024259	4:14983001-15010637	0	70.8958	-14.154	2.96572e-10	1.11041e-07
TCONS_00092257	LINC17912	XLOC_059254	XLOC_059254	Bvchr2_un.sca006:600290-603862	2.05173	0	9.7499	3.42989e-10	1.23739e-07
TCONS_00106793	LINC21582	XLOC_069499	XLOC_069499	contig106362:30-869	0.298924	6.58969	-4.62627	3.90661e-10	1.38061e-07
TCONS_00111133	LINC23051	XLOC_073820	XLOC_073820	contig90421:74-448	1.41901	21.2455	-4.10776	6.80344e-10	2.2988e-07
TCONS_00004283	LINC1106	XLOC_002892	XLOC_002892	0209.scaffold00572:176559-182685	1.21814	0	9.64284	1.10494e-09	3.54332e-07
TCONS_00103111	BVRB_7g180250-AS1	XLOC_066803	XLOC_066803	Bvchr7_un.sca014:372830-403692	88.571	0.00129433	12.075	1.60332e-09	4.98013e-07
TCONS_00031444	BVRB_3g062010-OT1	BVRB_3g062010	BVRB_3g062010	3:21507979-21520563	0.784678	0	9.62035	3.40641e-09	9.75008e-07
TCONS_00108496	LINC22103	XLOC_071192	XLOC_071192	contig124172:164-720	3.41278	31.6035	-3.38372	4.34401e-09	1.20359e-06
TCONS_00111512	LINC23256	XLOC_074187	XLOC_074187	contig92000:16-506	0.141701	5.19539	-5.36002	5.81332e-09	1.53691e-06
TCONS_00106829	LINC21593	XLOC_069534	XLOC_069534	contig106716:280-889	0.210587	5.63119	-4.93237	7.91085e-09	2.04463e-06
TCONS_00110708	LINC22865	XLOC_073396	XLOC_073396	contig161277:1-530	0.199521	7.3463	-5.32988	1.06999e-08	2.71485e-06
TCONS_00112679	LINC23854	XLOC_075311	XLOC_075311	contig98995:627-1032	0.258361	7.27685	-4.93925	1.44498e-08	3.54927e-06
TCONS_00110350	LINC22725	XLOC_073041	XLOC_073041	contig153651:3-559	0.818931	14.1122	-4.28535	1.61088e-08	3.83439e-06
TCONS_00108306	LINC22041	XLOC_071003	XLOC_071003	contig121860:2-467	0.606063	12.7559	-4.53008	1.66676e-08	3.95381e-06
TCONS_00002455	BVRB_005100-AS1	XLOC_001693	XLOC_001693	0131.scaffold00402:377008-377988	5.47606	0.220636	4.387	2.99419e-08	6.421e-06
TCONS_00020935	LINC4826	XLOC_013894	XLOC_013894	2:3367484-3369035	0	0.840581	-9.05309	5.14985e-08	1.03641e-05
TCONS_00019619	BVRB_2g041010-OT8	BVRB_2g041010	BVRB_2g041010	2:35309216-35316346	0.217102	0	9.17219	5.16209e-08	1.03641e-05
TCONS_00034371	LINC6794	XLOC_021896	XLOC_021896	4:14982937-15010718	2.77057	23.3401	-3.27035	6.13646e-08	1.20754e-05
TCONS_00010295	LINC2642	XLOC_007080	XLOC_007080	1:17316187-17317219	0	1.3555	-8.8075	7.24258e-08	1.38967e-05
TCONS_00069912	LINC13707	XLOC_044885	XLOC_044885	7:35492853-35493621	0.306654	5.94501	-4.46691	8.71247e-08	1.63547e-05
TCONS_00015426	LINC3828	XLOC_010513	XLOC_010513	1522.scaffold02126:1924-2542	1.49223	15.2253	-3.50846	1.32948e-07	2.39815e-05
TCONS_00094903	LINC18596	XLOC_061116	XLOC_061116	Bvchr3_un.sca009:42694-43141	1.44738	18.6635	-3.87333	1.42773e-07	2.55541e-05
TCONS_00019615	BVRB_2g041010-OT1	BVRB_2g041010	BVRB_2g041010	2:35308643-35316346	0.1911	0	8.67299	1.45856e-07	2.59717e-05
TCONS_00109758	LINC22522	XLOC_072453	XLOC_072453	contig143391:130-553	0.0417243	3.10372	-6.27526	1.82466e-07	3.1207e-05
TCONS_00076729	LINC14970	XLOC_049218	XLOC_049218	8:18207749-18208140	2.70314	0	8.80998	2.50009e-07	4.12318e-05
TCONS_00027140	LINC5875	XLOC_017587	XLOC_017587	3:12879326-12880092	7.02991	0	11.3216	2.5481e-07	4.18245e-05
TCONS_00104444	LINC20943	XLOC_067651	XLOC_067651	Bvchr8_un.sca006:771033-771518	0.47037	10.74	-4.62413	2.66351e-07	4.30054e-05
TCONS_00016093	BVRB_2g025750-AS1	XLOC_010937	XLOC_010937	2:2646457-2647203	9.19761	0.618567	3.62285	2.86704e-07	4.5864e-05
TCONS_00034903	BVRB_4g085150-OT2	BVRB_4g085150	BVRB_4g085150	4:21816482-21831203	0	0.719175	-8.68888	3.60741e-07	5.67897e-05
TCONS_00019618	BVRB_2g041010-OT9	BVRB_2g041010	BVRB_2g041010	2:35309216-35316346	0.422578	0	8.44771	3.7842e-07	5.90361e-05
TCONS_00111513	LINC23257	XLOC_074188	XLOC_074188	contig92000:690-1453	0.252114	4.2727	-4.25387	4.63379e-07	7.05426e-05
TCONS_00080695	LINC15762	XLOC_051799	XLOC_051799	9:21992927-21993738	0	7.14055	-11.5757	5.03625e-07	7.51823e-05
TCONS_00078773	BVRB_8g198110-AS1	XLOC_050509	XLOC_050509	8:37869429-37872224	0.445676	0.00393167	6.40284	5.11597e-07	7.62081e-05
TCONS_00004807	BVRB_009330-OT1	BVRB_009330	BVRB_009330	0243.scaffold00637:110014-121471	0.305511	0	8.45627	5.46012e-07	8.04694e-05
TCONS_00106515	LINC21506	XLOC_069222	XLOC_069222	contig104297:413-924	0.574179	10.9141	-4.35205	5.48994e-07	8.07372e-05
TCONS_00091391	LINC17763	XLOC_058728	XLOC_058728	Bvchr1_un.sca019:183580-185474	0.475838	0	8.7334	5.56474e-07	8.16637e-05
TCONS_00111464	LINC23232	XLOC_074140	XLOC_074140	contig91769:962-1437	2.2101	25.1833	-3.69056	5.85472e-07	8.53767e-05
TCONS_00047315	LINC8968	XLOC_030089	XLOC_030089	5:18502542-18503962	0.704256	0	8.6813	7.49875e-07	0.000107096
TCONS_00085517	LINC16695	XLOC_054927	XLOC_054927	9:26223481-26223795	17.6498	0	11.381	7.85131e-07	0.000110761
TCONS_00106353	LINC21469	XLOC_069060	XLOC_069060	contig102904:565-921	1.01247	17.3617	-4.27466	8.68742e-07	0.000120592
TCONS_00110624	LINC22832	XLOC_073312	XLOC_073312	contig159360:103-537	0.805721	11.2999	-3.96746	1.01837e-06	0.000138857
TCONS_00034374	LINC6792	XLOC_021896	XLOC_021896	4:14982937-15010718	0.024373	1.81233	-5.97563	1.02369e-06	0.000139308
TCONS_00041729	BVRB_5g106530-OT1	BVRB_5g106530	BVRB_5g106530	5:14142082-14145166	0.281474	0	8.33234	1.08529e-06	0.000146326
TCONS_00080589	LINC15732	XLOC_051717	XLOC_051717	9:20425295-20426323	9.87625	0.76475	3.52961	1.09001e-06	0.000146605
TCONS_00023513	LINC5297	XLOC_015441	XLOC_015441	2:24147564-24150308	0.057838	5.79392	-6.76689	1.11909e-06	0.000149934
TCONS_00109868	LINC22560	XLOC_072562	XLOC_072562	contig145010:1-600	8.37	0.00367633	9.28146	1.23371e-06	0.000163083
TCONS_00042468	BVRB_5g109800-AS1	XLOC_026916	XLOC_026916	5:23935485-23936691	0	0.607762	-8.6334	1.4547e-06	0.00018799
TCONS_00072169	LINC14007	XLOC_046270	XLOC_046270	8:6580994-6594109	0.905121	0	8.50678	1.46726e-06	0.000188908
TCONS_00110811	LINC22900	XLOC_073499	XLOC_073499	contig163606:6-465	0.966619	11.4343	-3.76079	1.48108e-06	0.000190334
TCONS_00091028	LINC17649	XLOC_058477	XLOC_058477	Bvchr1_un.sca015:532950-538610	0.408835	0	8.19186	1.72069e-06	0.000218692
TCONS_00046420	LINC8767	XLOC_029477	XLOC_029477	5:8380694-8382282	3.2698	0	8.31304	1.73024e-06	0.000219503
TCONS_00106514	LINC21505	XLOC_069221	XLOC_069221	contig104297:1-239	0.361761	7.95331	-4.57345	1.81202e-06	0.000227792
TCONS_00098435	LINC19522	XLOC_063633	XLOC_063633	Bvchr4_un.sca030:6226-6798	2.05919	0	8.32795	1.88153e-06	0.000234403
TCONS_00055970	LINC10756	XLOC_035739	XLOC_035739	6:56193984-56194322	12.0657	0	10.93	1.95469e-06	0.000241347
TCONS_00076090	BVRB_8g186060-OT1	BVRB_8g186060	BVRB_8g186060	8:8565103-8597314	0	10.4151	-11.3155	2.13051e-06	0.000259357
TCONS_00107322	LINC21751	XLOC_070023	XLOC_070023	contig111154:1-257	0.0889383	4.13713	-5.62927	2.18375e-06	0.000263878
TCONS_00111468	LINC23235	XLOC_074144	XLOC_074144	contig91799:923-1581	0.486336	8.27226	-4.21381	2.50131e-06	0.000298207
TCONS_00083994	LINC16241	XLOC_053850	XLOC_053850	9:3530846-3540057	0.679614	0	10.8801	2.7021e-06	0.00031831
TCONS_00048205	LINC9240	XLOC_030720	XLOC_030720	5:31686702-31687573	0.00666933	1.39902	-7.47254	3.31011e-06	0.000379605
TCONS_00079848	LINC15489	XLOC_051156	XLOC_051156	9:9385277-9391605	0	0.350377	-8.04511	3.52138e-06	0.000399735
TCONS_00008499	BVRB_1g002470-AS1	XLOC_005978	XLOC_005978	1:2681570-2684669	1.80654	0.0559967	4.77779	3.55575e-06	0.000402445
TCONS_00034368	BVRB_4g082840-AS1	XLOC_021896	XLOC_021896	4:14974835-14983657	1.10168	7.68537	-3.02954	3.86841e-06	0.000430793
TCONS_00111709	LINC23358	XLOC_074378	XLOC_074378	contig92942:114-425	0	1.43576	-7.89475	3.91796e-06	0.000434912
TCONS_00023514	LINC5296	XLOC_015441	XLOC_015441	2:24147564-24150308	0	1.39921	-10.5445	4.12111e-06	0.000453106
TCONS_00111134	LINC23052	XLOC_073821	XLOC_073821	contig90421:954-1184	0.200454	6.33594	-4.82589	4.23048e-06	0.000464395
TCONS_00094640	BVRB_3g069310-AS2	XLOC_060928	XLOC_060928	Bvchr3_un.sca007:1009089-1014836	0	0.101619	-8.17621	4.3014e-06	0.000470687
TCONS_00112187	LINC23589	XLOC_074827	XLOC_074827	contig95541:162-691	0.118786	2.46939	-4.46518	4.40672e-06	0.000479937
TCONS_00015443	LINC3835	XLOC_010529	XLOC_010529	1559.scaffold02163:1321-1766	0.188195	3.35816	-4.3609	5.39285e-06	0.000572924
TCONS_00092100	LINC17863	XLOC_059138	XLOC_059138	Bvchr2_un.sca004:259486-261581	0.297661	0	8.2072	7.03836e-06	0.000718006
TCONS_00068267	LINC13267	XLOC_043732	XLOC_043732	7:11079384-11079699	12.6568	0.0528167	7.27976	7.59527e-06	0.000765796
TCONS_00085277	LINC16611	XLOC_054751	XLOC_054751	9:22501127-22501761	0	3.62098	-10.2441	7.7512e-06	0.000779248
TCONS_00104334	BVRB_8g200900-AS1	XLOC_067570	XLOC_067570	Bvchr8_un.sca005:302578-304676	0.643968	0.020519	4.67764	9.02171e-06	0.000888914
TCONS_00111695	LINC23350	XLOC_074364	XLOC_074364	contig92888:716-1419	0.0247863	1.06142	-5.46684	9.45538e-06	0.000922557
TCONS_00042330	BVRB_5g108980-AS2	XLOC_026815	XLOC_026815	5:21318204-21326187	0.541831	0	10.3123	9.45638e-06	0.000922557
TCONS_00061956	LINC12073	XLOC_039695	XLOC_039695	6:55324006-55324496	0.025028	1.77822	-5.68238	1.00681e-05	0.000971295
TCONS_00089948	BVRB_1g020530-AS1	XLOC_057745	XLOC_057745	Bvchr1_un.sca003:178239-180595	2.28659	10.8001	-2.44425	1.01525e-05	0.000975358
TCONS_00034375	LINC6795	XLOC_021896	XLOC_021896	4:14982973-15010718	0	4.17188	-10.4854	1.02694e-05	0.000985226
TCONS_00065699	BVRB_7g169360-AS1	XLOC_042137	XLOC_042137	7:35545315-35546123	0.609033	0	7.7995	1.07175e-05	0.00101834
TCONS_00111834	LINC23404	XLOC_074492	XLOC_074492	contig93524:440-722	0.671207	8.72537	-3.8742	1.12995e-05	0.00105757
TCONS_00054227	BVRB_6g144260-OT5	BVRB_6g144260	BVRB_6g144260	6:35661495-35665027	0.00361633	0.396049	-5.74812	1.13917e-05	0.00106344
TCONS_00111274	LINC23130	XLOC_073956	XLOC_073956	contig90996:244-548	1.48636	14.4196	-3.43784	1.2189e-05	0.00111679
TCONS_00065703	LINC12917	XLOC_042140	XLOC_042140	7:35627114-35630958	0.10841	1.28533	-3.69764	1.28686e-05	0.00116837
TCONS_00065697	BVRB_7g169350-AS1	XLOC_042135	XLOC_042135	7:35466221-35468527	4.49919	0.693418	2.51549	1.32303e-05	0.00119794
TCONS_00051875	BVRB_6g134340-AS2	XLOC_032987	XLOC_032987	6:8261100-8265517	3.42734	0.0415747	5.83874	1.34136e-05	0.00120822
TCONS_00110781	LINC22893	XLOC_073469	XLOC_073469	contig162740:2-524	0.219905	4.74529	-4.59924	1.35926e-05	0.0012188
TCONS_00040640	LINC7733	XLOC_025728	XLOC_025728	5:4178964-4181635	0	0.807903	-9.20111	1.36015e-05	0.0012188
TCONS_00111930	LINC23454	XLOC_074586	XLOC_074586	contig94116:788-1223	0.0429417	1.8486	-5.15875	1.40942e-05	0.00125807
TCONS_00009015	LINC2392	XLOC_006267	XLOC_006267	1:5630081-5631101	0	0.347781	-7.5433	1.44236e-05	0.0012776
TCONS_00060081	LINC11583	XLOC_038418	XLOC_038418	6:31896596-31898894	2.92687	0.120869	4.14665	1.51906e-05	0.00133698
TCONS_00009547	LINC2445	XLOC_006550	XLOC_006550	1:8862432-8862811	5.33316	0	9.90999	1.62516e-05	0.00141775
TCONS_00069917	LINC13711	XLOC_044890	XLOC_044890	7:35498739-35499202	0.429068	7.5184	-4.26153	1.68824e-05	0.00146725
TCONS_00104743	LINC21023	XLOC_067830	XLOC_067830	Bvchr8_un.sca009:7142-11209	0.256388	0	7.44578	1.78591e-05	0.001531
TCONS_00018617	BVRB_2g037170-AS1	XLOC_012428	XLOC_012428	2:21273811-21274403	0.685407	0	7.55249	1.81325e-05	0.0015506
TCONS_00092506	LINC17978	XLOC_059427	XLOC_059427	Bvchr2_un.sca008:1706299-1707856	0.252814	0	7.45164	1.8217e-05	0.0015559
TCONS_00097307	LINC19223	XLOC_062802	XLOC_062802	Bvchr4_un.sca016:432068-453386	0.457697	0	7.43459	1.83866e-05	0.0015646
TCONS_00030892	BVRB_3g059420-AS1	XLOC_019877	XLOC_019877	3:16305826-16307327	1.13512	0.0260973	4.90776	1.91956e-05	0.00162347
TCONS_00023276	BVRB_2g037240-OT1	BVRB_2g037240	BVRB_2g037240	2:21374265-21376515	0.242191	0	7.6041	1.97401e-05	0.00165738
TCONS_00039867	BVRB_4g090480-AS3	XLOC_025264	XLOC_025264	4:32265872-32268812	0	0.212176	-7.78679	2.06628e-05	0.00171819
TCONS_00007516	LINC2091	XLOC_005263	XLOC_005263	0726.scaffold01317:8307-8840	0	0.683645	-7.57088	2.27068e-05	0.00187019
TCONS_00061953	LINC12070	XLOC_039692	XLOC_039692	6:55317083-55317642	0.0104547	0.84742	-6.16747	2.30061e-05	0.00188587
TCONS_00109094	LINC22312	XLOC_071789	XLOC_071789	contig132155:1-663	4.0196	0.128442	4.48921	2.39612e-05	0.00195491
TCONS_00107995	LINC21956	XLOC_070692	XLOC_070692	contig118208:315-634	0.869366	13.3707	-4.0608	2.48582e-05	0.00201386
TCONS_00111995	LINC23487	XLOC_074645	XLOC_074645	contig94456:1-1271	0.0194737	5.18457	-7.58826	2.50046e-05	0.00202099
TCONS_00106047	LINC21401	XLOC_068761	XLOC_068761	contig100697:453-735	0.4804	6.51748	-3.83459	2.50519e-05	0.00202246
TCONS_00045334	LINC8621	XLOC_028821	XLOC_028821	5:611252-612419	0.303291	0	7.32746	2.70453e-05	0.00215387
TCONS_00017943	LINC4218	XLOC_011999	XLOC_011999	2:14558257-14559254	0.0786377	1.5317	-4.40233	2.85937e-05	0.00226096
TCONS_00111463	LINC23231	XLOC_074139	XLOC_074139	contig91769:350-865	0.429832	5.27429	-3.72186	2.87287e-05	0.00226388
TCONS_00048298	LINC9276	XLOC_030785	XLOC_030785	5:33162300-33163541	0.0147027	0.686619	-5.00664	3.001e-05	0.00234882
TCONS_00072878	BVRB_8g188150-OT2	BVRB_8g188150	BVRB_8g188150	8:17131876-17133663	1.46246	0	9.43746	3.01832e-05	0.00235971
TCONS_00111569	LINC23288	XLOC_074243	XLOC_074243	contig92309:361-730	0	0.776331	-7.29942	3.03253e-05	0.00236548
TCONS_00009457	BVRB_1g007190-AS2	XLOC_006496	XLOC_006496	1:8063543-8064902	37.2156	8.5372	1.90664	3.07196e-05	0.00239085
TCONS_00111475	LINC23240	XLOC_074151	XLOC_074151	contig91841:1067-1574	0.025673	1.82669	-6.19889	3.14558e-05	0.00243719
TCONS_00108651	LINC22163	XLOC_071347	XLOC_071347	contig126471:1-371	0.172606	4.08381	-4.59993	3.29335e-05	0.00254315
TCONS_00000378	LINC86	XLOC_000251	XLOC_000251	0025.scaffold00096:292286-292922	2.3753	0	9.50804	3.31303e-05	0.0025555
TCONS_00102788	LINC20543	XLOC_066563	XLOC_066563	Bvchr7_un.sca010:603388-603657	3.73508	0.0685533	4.96244	3.44849e-05	0.00264525
TCONS_00012598	BVRB_1g005570-OT3	BVRB_1g005570	BVRB_1g005570	1:6090370-6094368	0.369736	0.006392	5.15119	3.59994e-05	0.00274018
TCONS_00057937	LINC11014	XLOC_036960	XLOC_036960	6:7933772-7934275	0	2.64545	-9.48886	3.60633e-05	0.00274204
TCONS_00056083	BVRB_6g152250-OT1	BVRB_6g152250	BVRB_6g152250	6:56703187-56707925	0	0.347113	-9.4125	3.72227e-05	0.002824
TCONS_00099386	LINC19729	XLOC_064265	XLOC_064265	Bvchr5_un.sca005:651401-654702	0.435514	0	9.40794	4.22154e-05	0.00312074
TCONS_00018231	LINC4273	XLOC_012166	XLOC_012166	2:17128799-17131558	0.244321	0	7.27345	4.48097e-05	0.00328101
TCONS_00023425	LINC5277	XLOC_015393	XLOC_015393	2:23225403-23225760	0	3.40836	-9.32854	4.55467e-05	0.00332093
TCONS_00091142	BVRB_1g022690-AS1	XLOC_058572	XLOC_058572	Bvchr1_un.sca016:616157-619397	0.46044	2.03856	-2.39132	4.68234e-05	0.0033997
TCONS_00015444	LINC3836	XLOC_010530	XLOC_010530	1559.scaffold02163:2517-2796	0.108566	2.63567	-4.38075	4.82636e-05	0.00349329
TCONS_00099384	BVRB_5g124240-AS1	XLOC_064263	XLOC_064263	Bvchr5_un.sca005:644575-648839	0.308592	0	9.29436	5.03666e-05	0.00362279
TCONS_00038332	LINC7358	XLOC_024259	XLOC_024259	4:14983001-15010637	0.622612	201.676	-8.69214	5.08428e-05	0.00364567
TCONS_00049076	BVRB_5g114850-AS1	XLOC_031344	XLOC_031344	5:43001308-43002890	0.0576577	0.849467	-3.96694	5.08953e-05	0.00364567
TCONS_00018434	BVRB_2g036620-AS1	XLOC_012301	XLOC_012301	2:19205637-19206960	0.245788	0	7.17227	5.14568e-05	0.00367829
TCONS_00068031	LINC13207	XLOC_043560	XLOC_043560	7:7916717-7918950	0.578292	0	9.30234	5.16965e-05	0.00368732
TCONS_00002493	LINC648	XLOC_001719	XLOC_001719	0134.scaffold00414:21926-26391	0	0.273913	-9.27757	5.27041e-05	0.00374042
TCONS_00004463	BVRB_008550-AS1	XLOC_003023	XLOC_003023	0219.scaffold00588:49614-50114	0	17.2184	-12.0793	5.30201e-05	0.00375746
TCONS_00072173	LINC14009	XLOC_046274	XLOC_046274	8:6590377-6591389	0.336625	0	7.28022	5.57005e-05	0.00391299
TCONS_00058958	LINC11199	XLOC_037605	XLOC_037605	6:16667128-16667970	0.00347267	2.06981	-8.02509	5.71414e-05	0.00400609
TCONS_00111663	BVRB_017910-AS1	XLOC_074335	XLOC_074335	contig92734:656-1446	1179.56	119.855	2.94114	5.90035e-05	0.00410753
TCONS_00009507	BVRB_1g007410-AS1	XLOC_006523	XLOC_006523	1:8316070-8316869	0.520257	0	7.50526	5.9731e-05	0.00413739
TCONS_00015469	LINC3848	XLOC_010554	XLOC_010554	1604.scaffold02208:4372-4750	40.7159	3.01205	3.62129	6.06809e-05	0.00418414
TCONS_00072624	LINC14113	XLOC_046542	XLOC_046542	8:11824708-11825368	0.461838	0	7.16505	6.46679e-05	0.00443062
TCONS_00018077	BVRB_2g035170-OT2	BVRB_2g035170	BVRB_2g035170	2:15855926-15862187	0.596249	0	9.04652	6.47605e-05	0.00443257
TCONS_00041826	LINC7959	XLOC_026511	XLOC_026511	5:15231667-15232036	0	2.79505	-9.11713	6.78853e-05	0.00461454
TCONS_00005773	LINC1542	XLOC_003972	XLOC_003972	0348.scaffold00839:89565-90238	1.00659	0.00545467	6.21519	6.97684e-05	0.00471478
TCONS_00106306	LINC21458	XLOC_069013	XLOC_069013	contig102561:153-679	0.0937983	1.64061	-4.09673	7.25272e-05	0.00488216
TCONS_00110652	LINC22845	XLOC_073340	XLOC_073340	contig159942:1-537	0.0551987	1.33487	-4.50188	7.26831e-05	0.0048879
TCONS_00090170	LINC17406	XLOC_057913	XLOC_057913	Bvchr1_un.sca005:475504-477240	0.187354	0	7.19633	7.29301e-05	0.00489139
TCONS_00112224	LINC23604	XLOC_074864	XLOC_074864	contig95753:1-1087	0.696702	4.49929	-2.88746	7.40504e-05	0.00496059
TCONS_00091027	LINC17650	XLOC_058477	XLOC_058477	Bvchr1_un.sca015:532950-538610	1.06919	0.0327133	4.66826	7.70573e-05	0.00513224
TCONS_00105923	LINC21356	XLOC_068639	XLOC_068639	Bvchr9_un.sca018:95231-95524	2.62572	0	8.48339	7.92788e-05	0.00526501
TCONS_00106201	LINC21429	XLOC_068913	XLOC_068913	contig101834:1-332	127.184	33.685	1.65849	8.00316e-05	0.00529976
TCONS_00110223	LINC22677	XLOC_072916	XLOC_072916	contig151262:1-570	29.1953	2.05922	3.62395	8.07299e-05	0.00532057
TCONS_00052840	LINC10008	XLOC_033656	XLOC_033656	6:16826573-16827091	7.66526	0.816416	2.96154	8.10163e-05	0.00533437
TCONS_00039464	LINC7614	XLOC_024998	XLOC_024998	4:28934604-28935504	0.781487	0.00359067	6.2426	8.31588e-05	0.00545987
TCONS_00105475	LINC21212	XLOC_068294	XLOC_068294	Bvchr9_un.sca005:218465-219226	0	1.24024	-8.97026	8.33704e-05	0.00546858
TCONS_00065284	BVRB_7g167350-AS1	XLOC_041871	XLOC_041871	7:31013676-31014478	0.014582	0.583223	-5.3062	8.64057e-05	0.00565162
TCONS_00077968	BVRB_8g193800-AS1	XLOC_050050	XLOC_050050	8:32679040-32682715	2.14472	6.06646	-1.75241	8.94366e-05	0.00579571
TCONS_00066389	LINC13004	XLOC_042530	XLOC_042530	7:40095501-40096057	1.83539	0	8.93552	9.15683e-05	0.00590986
TCONS_00065503	LINC12889	XLOC_042027	XLOC_042027	7:33660961-33661880	0.290854	0	6.95902	9.16337e-05	0.00590986
TCONS_00019625	BVRB_2g041010-OT3	BVRB_2g041010	BVRB_2g041010	2:35309216-35316346	0.0492053	0	7.02559	9.26023e-05	0.0059557
TCONS_00014787	LINC3605	XLOC_009996	XLOC_009996	1:32240035-32242865	0	0.38933	-8.90026	9.73268e-05	0.00623063
TCONS_00061955	LINC12072	XLOC_039694	XLOC_039694	6:55323591-55323916	0	0.750223	-7.04954	9.79185e-05	0.00626271
TCONS_00101990	BVRB_7g178000-AS2	XLOC_066029	XLOC_066029	Bvchr7_un.sca005:238098-240520	0.03775	0.627458	-4.30776	9.85303e-05	0.00629603
TCONS_00086512	LINC16894	XLOC_055622	XLOC_055622	9:35419878-35420548	0	0.539393	-7.65078	9.94869e-05	0.0063513
TCONS_00112216	LINC23600	XLOC_074856	XLOC_074856	contig95699:28-1141	0.113309	1.36868	-3.70085	0.000102522	0.00652105
TCONS_00027003	LINC5849	XLOC_017508	XLOC_017508	3:11842137-11844327	0.0569987	1.55212	-4.89845	0.000105816	0.00669617
TCONS_00067877	LINC13177	XLOC_043459	XLOC_043459	7:6170300-6173703	0.664226	7.51645	-3.59904	0.000106549	0.00672775
TCONS_00055787	BVRB_6g150940-OT2	BVRB_6g150940	BVRB_6g150940	6:55013250-55020649	34.1008	0	12.7225	0.000106885	0.00673666
TCONS_00066589	BVRB_7g173660-AS1	XLOC_042663	XLOC_042663	7:41149858-41151944	0.028705	0.378599	-3.93936	0.000108313	0.00681427
TCONS_00111132	LINC23050	XLOC_073819	XLOC_073819	contig90404:1686-1949	0.719054	8.84373	-3.74447	0.000108803	0.00683887
TCONS_00083992	LINC16242	XLOC_053850	XLOC_053850	9:3530846-3540057	0	0.121454	-8.86933	0.000111506	0.00697413
TCONS_00018546	BVRB_2g037000-OT1	BVRB_2g037000	BVRB_2g037000	2:20723174-20724618	0	1.06833	-8.81068	0.000113166	0.00704919
TCONS_00092615	LINC18019	XLOC_059514	XLOC_059514	Bvchr2_un.sca008:1542142-1543108	0.267424	0	6.92737	0.000116429	0.00724541
TCONS_00107964	LINC21950	XLOC_070661	XLOC_070661	contig117830:15-372	0.112884	2.14946	-4.14858	0.000116526	0.00724541
TCONS_00084148	BVRB_9g205180-AS1	XLOC_053960	XLOC_053960	9:5853729-5854238	0.590149	0	7.07751	0.000120773	0.00746928
TCONS_00081939	LINC16064	XLOC_052639	XLOC_052639	9:35291401-35292687	0	1.10302	-8.74738	0.000121219	0.00749016
TCONS_00008682	LINC2371	XLOC_006071	XLOC_006071	1:3599830-3600818	0	1.1091	-8.77918	0.000126124	0.00775483
TCONS_00105497	BVRB_9g225300-OT2	BVRB_9g225300	BVRB_9g225300	Bvchr9_un.sca005:753664-763684	0.228166	0	7.32504	0.000133524	0.00811816
TCONS_00106909	LINC21623	XLOC_069613	XLOC_069613	contig107397:1-482	1.03697	9.4478	-3.34018	0.000139968	0.00842324
TCONS_00019174	LINC4547	XLOC_012819	XLOC_012819	2:29269938-29271903	0.00663367	1.01094	-7.2597	0.00014144	0.00850448
TCONS_00032389	BVRB_4g072060-AS1	XLOC_020797	XLOC_020797	4:1016604-1018047	0.158877	1.37983	-3.37075	0.000143005	0.00856538
TCONS_00081638	LINC16014	XLOC_052441	XLOC_052441	9:32860783-32862247	0	0.505016	-8.62567	0.000146954	0.00878264
TCONS_00085070	BVRB_9g208590-AS2	XLOC_054600	XLOC_054600	9:19209440-19209878	0.704349	0	7.17134	0.0001472	0.00878975
TCONS_00022544	BVRB_2g034220-AS1	XLOC_014814	XLOC_014814	2:13814614-13816179	1.85095	0.082592	4.2366	0.0001477	0.00881198
TCONS_00106208	LINC21434	XLOC_068920	XLOC_068920	contig101852:4-924	0.461476	0	7.43598	0.000151822	0.00901907
TCONS_00015465	LINC3847	XLOC_010551	XLOC_010551	1604.scaffold02208:4372-4769	21.994	0.350034	5.91179	0.00015237	0.00904391
TCONS_00111162	LINC23064	XLOC_073847	XLOC_073847	contig90520:96-589	0.00835067	0.79347	-5.02373	0.000156742	0.00924002
TCONS_00047903	LINC9136	XLOC_030506	XLOC_030506	5:27150044-27151170	0	0.208887	-6.98622	0.000157625	0.00927628
TCONS_00079896	BVRB_9g206630-OT2	BVRB_9g206630	BVRB_9g206630	9:9807591-9810366	0.617363	0	9.02589	0.000158577	0.00931652
TCONS_00083177	LINC16161	XLOC_053364	XLOC_053364	9:43054490-43055373	0.00331133	0.371259	-5.58997	0.0001589	0.00932755
TCONS_00084205	BVRB_9g205350-OT1	BVRB_9g205350	BVRB_9g205350	9:6504322-6506204	0.893078	0	9.04601	0.000159562	0.00935725
TCONS_00083989	LINC16239	XLOC_053850	XLOC_053850	9:3530846-3540048	0	0.0680337	-6.92185	0.000163543	0.00952745
TCONS_00008681	LINC2372	XLOC_006071	XLOC_006071	1:3599830-3600818	0	1.263	-8.58735	0.000169324	0.00979014
TCONS_00074198	LINC14525	XLOC_047636	XLOC_047636	8:33112677-33113141	1.29457	0	7.91048	0.000171378	0.00987592
TCONS_00088109	LINC17059	XLOC_056637	XLOC_056637	Bvchr1_un.sca001:787049-787925	0.929998	0	8.66893	0.00017287	0.00990448
TCONS_00095276	LINC18698	XLOC_061355	XLOC_061355	Bvchr3_un.sca011:624098-636023	0	0.564381	-7.55249	0.000172875	0.00990448
TCONS_00109331	LINC22383	XLOC_072026	XLOC_072026	contig136142:55-482	1.17334	0.0248393	4.98868	0.000176878	0.0100755
TCONS_00101663	LINC20297	XLOC_065811	XLOC_065811	Bvchr7_un.sca001:526855-527969	0.229377	0	6.90346	0.000179777	0.0101904
TCONS_00075892	BVRB_8g184980-OT2	BVRB_8g184980	BVRB_8g184980	8:6153708-6166468	0	0.163385	-8.5496	0.000181503	0.0102714
TCONS_00068032	LINC13208	XLOC_043560	XLOC_043560	7:7916717-7918953	0.690474	0	8.48582	0.000198127	0.011042
TCONS_00046972	BVRB_5g106390-AS1	XLOC_029839	XLOC_029839	5:13914526-13916648	0	0.982554	-8.47949	0.000204778	0.0112933
TCONS_00021308	LINC4854	XLOC_014105	XLOC_014105	2:5560473-5560889	4.07333	0.172278	4.14395	0.000205741	0.0113283
TCONS_00111239	LINC23109	XLOC_073924	XLOC_073924	contig90824:1283-1558	0	2.35163	-8.43528	0.000209161	0.0114984
TCONS_00110064	LINC22620	XLOC_072757	XLOC_072757	contig148283:1-584	9.46811	1.33423	2.57458	0.000214171	0.0117365
TCONS_00111968	LINC23476	XLOC_074620	XLOC_074620	contig94344:13-320	0.239132	3.22137	-3.83997	0.000214795	0.0117448
TCONS_00066311	LINC12997	XLOC_042476	XLOC_042476	7:39679356-39679823	0	0.433816	-6.76836	0.000215345	0.0117544
TCONS_00091637	LINC17794	XLOC_058867	XLOC_058867	Bvchr2_un.sca002:29541-30653	0	0.555798	-8.37205	0.000220398	0.0120018
TCONS_00057113	BVRB_6g129710-AS2	XLOC_036472	XLOC_036472	6:3191986-3192799	0.738572	5.94017	-3.15832	0.000225555	0.012225
TCONS_00024041	LINC5455	XLOC_015803	XLOC_015803	2:32253588-32254266	0.342151	0	6.74652	0.000225841	0.0122309
TCONS_00084777	BVRB_9g207600-AS1	XLOC_054405	XLOC_054405	9:14653356-14653981	0	0.381652	-7.0169	0.000227702	0.012321
TCONS_00001831	LINC471	XLOC_001271	XLOC_001271	0106.scaffold00361:396464-400558	0	0.65195	-8.38354	0.000235422	0.0126657
TCONS_00047724	BVRB_5g109890-AS1	XLOC_030374	XLOC_030374	5:24477559-24478856	4.89165	0.54491	2.92029	0.000239257	0.012847
TCONS_00075747	LINC14686	XLOC_048531	XLOC_048531	8:5244704-5245616	0.275845	0	6.76685	0.000246281	0.0131224
TCONS_00078749	LINC15326	XLOC_050494	XLOC_050494	8:37705108-37705587	0.520194	0	6.77471	0.000247621	0.0131533
TCONS_00110284	LINC22698	XLOC_072975	XLOC_072975	contig152506:42-564	0.243588	3.18252	-3.83134	0.000253139	0.0134156
TCONS_00019617	BVRB_2g041010-OT10	BVRB_2g041010	BVRB_2g041010	2:35309216-35316346	0.195789	0	6.85936	0.00026234	0.0138502
TCONS_00049699	LINC9600	XLOC_031708	XLOC_031708	5:47567451-47568135	0.340743	0	6.78026	0.000263836	0.013908
TCONS_00056681	LINC10854	XLOC_036209	XLOC_036209	6:471459-474056	0	0.223219	-8.28121	0.000271036	0.0141796
TCONS_00063354	LINC12234	XLOC_040520	XLOC_040520	7:4153622-4154330	0.379638	0	6.89885	0.000273073	0.0142647
TCONS_00034369	BVRB_4g082840-AS2	XLOC_021896	XLOC_021896	4:14974884-14983657	0.379757	2.89831	-3.09328	0.000277436	0.0143519
TCONS_00102114	BVRB_7g177840-AS1	XLOC_066109	XLOC_066109	Bvchr7_un.sca005:61102-63043	0.322574	0	8.25505	0.00028619	0.0147277
TCONS_00022195	BVRB_2g032650-AS1	XLOC_014622	XLOC_014622	2:11238542-11239056	0.440608	0	6.68528	0.00028784	0.0148016
TCONS_00041151	LINC7808	XLOC_026028	XLOC_026028	5:7709892-7710465	0	0.98326	-8.24167	0.000288823	0.0148412
TCONS_00019351	LINC4611	XLOC_012948	XLOC_012948	2:32013244-32013695	0.611829	0	6.92261	0.000291484	0.0149226
TCONS_00094605	BVRB_3g069210-OT6	BVRB_3g069210	BVRB_3g069210	Bvchr3_un.sca007:592802-596980	0	0.256975	-8.21214	0.000295385	0.0150999
TCONS_00107364	LINC21768	XLOC_070065	XLOC_070065	contig111523:191-420	0.205459	3.43622	-3.78365	0.000298885	0.0152451
TCONS_00041728	BVRB_5g106530-OT2	BVRB_5g106530	BVRB_5g106530	5:14142082-14145166	0.279413	0	6.78038	0.000299642	0.015262
TCONS_00067859	LINC13174	XLOC_043446	XLOC_043446	7:6033020-6034487	0.008884	0.37065	-4.90819	0.000305727	0.0154688
TCONS_00034377	LINC6796	XLOC_021896	XLOC_021896	4:15001950-15010718	1.30134	6.86974	-2.60113	0.000307323	0.0155131
TCONS_00097445	BVRB_4g095480-OT1	BVRB_4g095480	BVRB_4g095480	Bvchr4_un.sca017:202395-208342	0.0374023	0.368707	-3.49801	0.000307412	0.0155131
TCONS_00023789	LINC5370	XLOC_015621	XLOC_015621	2:28185880-28186285	0	4.58178	-9.87363	0.00030813	0.0155223
TCONS_00015470	BVRB_016760-AS1	XLOC_010555	XLOC_010555	1604.scaffold02208:5124-6014	58.3114	15.3691	1.6375	0.000312553	0.0156616
TCONS_00023165	BVRB_2g036780-AS1	XLOC_015210	XLOC_015210	2:19796527-19797141	0.508957	0	7.25184	0.000313704	0.0156891
TCONS_00085069	BVRB_9g208590-AS1	XLOC_054599	XLOC_054599	9:19207738-19208795	0.226783	0	6.75638	0.0003162	0.0157797
TCONS_00037251	BVRB_4g077530-OT2	BVRB_4g077530	BVRB_4g077530	4:6513782-6523458	0.625863	0	11.0483	0.000318873	0.0158942
TCONS_00097831	LINC19400	XLOC_063197	XLOC_063197	Bvchr4_un.sca021:121612-123431	0.281951	0.00606	5.22363	0.000319433	0.0159044
TCONS_00069915	LINC13710	XLOC_044888	XLOC_044888	7:35497953-35498181	0.302816	4.24308	-3.89618	0.000323789	0.0160773
TCONS_00066332	BVRB_7g172100-AS1	XLOC_042490	XLOC_042490	7:39766570-39767706	3.04274	9.68262	-1.88162	0.000325995	0.0161521
TCONS_00010019	LINC2565	XLOC_006888	XLOC_006888	1:13851605-13852503	0	0.639325	-8.23736	0.000333231	0.0164401
TCONS_00111570	LINC23289	XLOC_074244	XLOC_074244	contig92309:1088-1341	0.119485	2.08519	-3.88758	0.000341038	0.0167775
TCONS_00071954	LINC13974	XLOC_046154	XLOC_046154	8:4864166-4864505	6.51515	0.0432523	6.78719	0.000344439	0.0169208
TCONS_00015863	BVRB_2g024730-OT5	BVRB_2g024730	BVRB_2g024730	2:1516387-1519411	3.10964	0	11.2	0.000346068	0.0169647
TCONS_00004681	LINC1219	XLOC_003184	XLOC_003184	0233.scaffold00611:207210-209252	0.739032	0.017937	4.67368	0.000385555	0.0185718
TCONS_00027319	BVRB_3g058830-OT5	BVRB_3g058830	BVRB_3g058830	3:14762904-14767621	0.590516	0	8.11153	0.000386287	0.0185798
TCONS_00067878	LINC13178	XLOC_043459	XLOC_043459	7:6170300-6173729	0.440675	4.32698	-3.37447	0.00038863	0.018655
TCONS_00090083	BVRB_1g020620-AS1	XLOC_057852	XLOC_057852	Bvchr1_un.sca004:52401-55000	1.02643	3.81631	-2.08238	0.000396647	0.0189349
TCONS_00091124	LINC17694	XLOC_058557	XLOC_058557	Bvchr1_un.sca016:158995-159421	1.0991	7.23921	-2.91048	0.000401016	0.0190777
TCONS_00002039	LINC527	XLOC_001404	XLOC_001404	0112.scaffold00370:19365-22306	3.76723	0.42781	2.77276	0.000403221	0.0191501
TCONS_00097832	LINC19401	XLOC_063198	XLOC_063198	Bvchr4_un.sca021:123494-125083	0.293438	0.00507733	4.56987	0.000407359	0.0192999
TCONS_00084870	BVRB_9g207940-AS1	XLOC_054474	XLOC_054474	9:16099547-16102007	0.961924	0.111582	2.88896	0.000410219	0.0194222
TCONS_00048008	BVRB_5g110840-AS3	XLOC_030574	XLOC_030574	5:28610767-28614330	0.0254213	0.274261	-3.62065	0.000412843	0.0194931
TCONS_00006602	BVRB_013570-OT1	BVRB_013570	BVRB_013570	0475.scaffold01022:15573-19811	5.40782	0.570903	2.8659	0.000413417	0.0195069
TCONS_00039690	LINC7641	XLOC_025139	XLOC_025139	4:30759227-30761392	0.0143157	0.42274	-4.79479	0.00041379	0.0195112
TCONS_00057593	BVRB_6g132260-AS1	XLOC_036752	XLOC_036752	6:5914071-5915293	0.0173317	0.295316	-4.15338	0.000419603	0.0197315
TCONS_00111969	LINC23477	XLOC_074621	XLOC_074621	contig94344:1052-1267	0.228214	3.85239	-4.0989	0.000421438	0.0197526
TCONS_00078993	BVRB_9g202420-AS1	XLOC_050637	XLOC_050637	9:331285-333186	0	0.261825	-6.80291	0.000422912	0.0197842
TCONS_00051499	LINC9771	XLOC_032752	XLOC_032752	6:6039564-6039814	2.10044	0	8.02158	0.000428615	0.020006
TCONS_00019745	BVRB_2g041460-AS1	XLOC_013194	XLOC_013194	2:36025935-36027147	0.293907	0.00445667	5.13801	0.000439016	0.020368
TCONS_00109303	LINC22373	XLOC_071998	XLOC_071998	contig135783:1-648	0.341218	0	6.61969	0.000442694	0.0204974
TCONS_00045936	LINC8707	XLOC_029196	XLOC_029196	5:5031318-5033884	3.96621	0.382201	3.18092	0.000448081	0.0207053
TCONS_00011666	LINC2984	XLOC_008020	XLOC_008020	1:782655-783754	0.0212187	0.530849	-4.75109	0.000448853	0.0207174
TCONS_00020763	LINC4809	XLOC_013793	XLOC_013793	2:2520981-2521349	0.551982	14.1366	-4.81193	0.000451588	0.0207937
TCONS_00019462	BVRB_2g040280-AS1	XLOC_013023	XLOC_013023	2:33417407-33417867	0.546478	0	6.78376	0.000460654	0.0211304
TCONS_00033645	BVRB_4g078950-AS1	XLOC_021454	XLOC_021454	4:8161106-8162278	0.0111183	0.318574	-4.88561	0.000461944	0.0211484
TCONS_00005117	BVRB_010510-AS1	XLOC_003486	XLOC_003486	0271.scaffold00711:145206-146011	0	0.225745	-6.6088	0.00046232	0.0211516
TCONS_00109718	LINC22502	XLOC_072413	XLOC_072413	contig142727:257-610	0.120653	2.08487	-4.03462	0.000483067	0.0218269
TCONS_00077430	LINC15170	XLOC_049710	XLOC_049710	8:28339702-28340530	1.02298	0	7.91426	0.000493395	0.0221778
TCONS_00097161	BVRB_4g095010-OT2	BVRB_4g095010	BVRB_4g095010	Bvchr4_un.sca015:413023-415875	0.207443	0	7.91702	0.000494185	0.0221989
TCONS_00100032	LINC19890	XLOC_064708	XLOC_064708	Bvchr5_un.sca017:743312-743614	0.696149	0	6.54962	0.00049988	0.0224142
TCONS_00034128	LINC6735	XLOC_021735	XLOC_021735	4:12343308-12344167	0.582622	0	7.92142	0.00050053	0.0224258
TCONS_00069914	LINC13709	XLOC_044887	XLOC_044887	7:35497172-35497730	0.02686	0.750888	-4.25464	0.000501874	0.0224569
TCONS_00111028	LINC23000	XLOC_073716	XLOC_073716	contig168495:115-505	364.484	88.2341	1.73975	0.000508652	0.022678
TCONS_00058828	LINC11177	XLOC_037520	XLOC_037520	6:15115771-15116932	0.0200637	0.486083	-4.58543	0.000508779	0.022678
TCONS_00002646	LINC682	XLOC_001828	XLOC_001828	0139.scaffold00419:410684-411478	0	0.547102	-7.86996	0.000514313	0.0228511
TCONS_00025138	LINC5640	XLOC_016460	XLOC_016460	2200.scaffold02807:1293-2036	0.224234	2.133	-3.44221	0.000519635	0.0230138
TCONS_00066545	BVRB_7g173400-AS1	XLOC_042633	XLOC_042633	7:40822358-40826695	0.43221	0.013231	4.4295	0.000536451	0.0236376
TCONS_00085267	LINC16608	XLOC_054746	XLOC_054746	9:22320042-22323758	0.921394	0.009913	5.78753	0.000539104	0.0237394
TCONS_00035038	LINC6964	XLOC_022356	XLOC_022356	4:23587651-23587944	0.310644	3.32244	-3.59469	0.000553723	0.0242598
TCONS_00099806	LINC19825	XLOC_064546	XLOC_064546	Bvchr5_un.sca014:464826-467747	0.58521	0	7.42045	0.000556857	0.0243472
TCONS_00111769	BVRB_018080-AS1	XLOC_074433	XLOC_074433	contig93146:1-1293	1299.54	366.196	1.53738	0.000557124	0.0243472
TCONS_00057779	BVRB_6g133250-AS1	XLOC_036869	XLOC_036869	6:6982138-6983130	0.038967	0.489239	-3.82363	0.000560785	0.0244609
TCONS_00089520	LINC17270	XLOC_057504	XLOC_057504	Bvchr1_un.sca002:2485725-2486319	0.040045	0.644644	-4.10598	0.00057255	0.0248645
TCONS_00026137	BVRB_3g053050-AS1	XLOC_017008	XLOC_017008	3:5366429-5367863	0.0353743	0.396951	-3.51423	0.00057609	0.0249869
TCONS_00040642	LINC7732	XLOC_025728	XLOC_025728	5:4178964-4181635	0	0.93932	-8.7379	0.00058318	0.025212
TCONS_00110829	LINC22910	XLOC_073517	XLOC_073517	contig163911:6-517	0.427353	3.38105	-3.1837	0.000592436	0.0255837
TCONS_00111490	LINC23245	XLOC_074165	XLOC_074165	contig91914:1-878	2.19651	0.191827	3.22527	0.00059577	0.0256956
TCONS_00000555	BVRB_001250-AS1	XLOC_000378	XLOC_000378	0039.scaffold00152:731625-732588	0.430054	0.0163923	4.33829	0.000598935	0.025784
TCONS_00104239	LINC20878	XLOC_067507	XLOC_067507	Bvchr8_un.sca004:196882-202946	0.760168	0	7.81391	0.000616831	0.0263904
TCONS_00098206	LINC19502	XLOC_063439	XLOC_063439	Bvchr4_un.sca026:246419-246859	1.04177	0	7.77656	0.000619517	0.0264726
TCONS_00012602	BVRB_1g005570-OT2	BVRB_1g005570	BVRB_1g005570	1:6090370-6094368	0.66533	0.033894	4.00993	0.000622827	0.0265714
TCONS_00051183	BVRB_6g130640-AS1	XLOC_032564	XLOC_032564	6:4219080-4220269	0	0.141479	-6.61679	0.000626074	0.0266368
TCONS_00089144	BVRB_1g016960-OT2	BVRB_1g016960	BVRB_1g016960	Bvchr1_un.sca002:331837-334841	0.0629853	0.522126	-3.17829	0.000644548	0.0272231
TCONS_00026542	LINC5780	XLOC_017253	XLOC_017253	3:7949195-7949737	0.592797	0	7.31608	0.0006532	0.0274713
TCONS_00108971	LINC22267	XLOC_071666	XLOC_071666	contig130699:176-402	0.134457	1.98881	-3.70344	0.000660346	0.0277045
TCONS_00034372	LINC6793	XLOC_021896	XLOC_021896	4:14982937-15010718	2.59708	9.85164	-2.1112	0.000662849	0.0277591
TCONS_00076345	LINC14841	XLOC_048952	XLOC_048952	8:12345267-12350689	0.255301	0	7.72856	0.000664082	0.027794
TCONS_00031384	LINC6461	XLOC_020194	XLOC_020194	3:21071963-21072544	5.04845	0.569065	2.84689	0.000667703	0.0279286
TCONS_00044671	BVRB_5g119300-OT4	BVRB_5g119300	BVRB_5g119300	5:48863497-48876850	0	0.140138	-8.34656	0.000671183	0.0280234
TCONS_00087114	BVRB_9g218780-AS2	XLOC_056014	XLOC_056014	9:39192540-39217670	0	0.915009	-7.8282	0.000679005	0.0282444
TCONS_00023512	LINC5295	XLOC_015440	XLOC_015440	2:24138825-24147102	0.0110473	0.505907	-5.54381	0.000681528	0.0283018
TCONS_00029471	LINC6200	XLOC_019047	XLOC_019047	3:4219603-4221971	0.0305853	0.328757	-3.37895	0.000686789	0.0284691
TCONS_00009524	LINC2440	XLOC_006535	XLOC_006535	1:8623822-8629827	0	0.216726	-6.43809	0.000692451	0.0286866
TCONS_00019031	LINC4506	XLOC_012728	XLOC_012728	2:27476548-27479224	0.984109	0.0501437	3.95891	0.000695303	0.0287532
TCONS_00041267	BVRB_5g104000-AS1	XLOC_026088	XLOC_026088	5:8577090-8578182	0.016306	0.382672	-4.32278	0.00071212	0.0293086
TCONS_00101345	LINC20209	XLOC_065578	XLOC_065578	Bvchr6_un.sca013:96712-98482	0.435916	2.4131	-2.64525	0.000717792	0.029507
TCONS_00109277	LINC22363	XLOC_071972	XLOC_071972	contig135414:222-625	0.66083	5.02468	-3.04426	0.000751753	0.0306484
TCONS_00008496	BVRB_1g002450-OT1	BVRB_1g002450	BVRB_1g002450	1:2635250-2636655	1.15909	0.109271	3.11856	0.00075906	0.0308555
TCONS_00101989	BVRB_7g178000-AS1	XLOC_066028	XLOC_066028	Bvchr7_un.sca005:236147-237499	0.140629	1.87696	-3.9047	0.0007956	0.0320773
TCONS_00112058	LINC23522	XLOC_074705	XLOC_074705	contig94827:4-1247	6.60738	17.9066	-1.69779	0.000798317	0.0321682
TCONS_00068434	LINC13312	XLOC_043847	XLOC_043847	7:14196241-14196644	0.137384	4.79197	-5.07604	0.000799661	0.0322036
TCONS_00001832	LINC470	XLOC_001271	XLOC_001271	0106.scaffold00361:396464-400558	0	0.356816	-7.59809	0.000805325	0.0323002
TCONS_00078771	LINC15328	XLOC_050507	XLOC_050507	8:37867595-37868111	0.348529	0	6.36412	0.000826305	0.0329287
TCONS_00008470	BVRB_1g002330-OT1	BVRB_1g002330	BVRB_1g002330	1:2486882-2487972	2.86795	0.257272	3.24254	0.000830187	0.0329917
TCONS_00040389	LINC7696	XLOC_025561	XLOC_025561	5:2434832-2436366	0.259879	0	7.59914	0.00083317	0.0330723
TCONS_00102784	LINC20542	XLOC_066559	XLOC_066559	Bvchr7_un.sca010:593562-602704	2.06976	0.120251	3.90591	0.00084124	0.0333353
TCONS_00076302	BVRB_8g187190-AS1	XLOC_048921	XLOC_048921	8:11536345-11537731	0.210639	0	6.89631	0.000856296	0.0338545
TCONS_00049881	BVRB_5g119130-AS2	XLOC_031816	XLOC_031816	5:48664972-48665801	0	0.205175	-6.53261	0.000860332	0.0339403
TCONS_00040736	LINC7750	XLOC_025785	XLOC_025785	5:5029217-5030131	0	0.199085	-6.62234	0.000867989	0.0341208
TCONS_00066831	BVRB_7g175110-AS1	XLOC_042804	XLOC_042804	7:42579072-42580109	18.9479	46.6454	-1.4985	0.000871041	0.0341838
TCONS_00085928	LINC16788	XLOC_055210	XLOC_055210	9:30636204-30637161	0.202783	0	6.41459	0.000912242	0.035519
TCONS_00072884	BVRB_8g188180-OT1	BVRB_8g188180	BVRB_8g188180	8:17220240-17227295	0.00152133	0.269962	-4.52438	0.000916975	0.0356632
TCONS_00095951	BVRB_4g092480-AS1	XLOC_061847	XLOC_061847	Bvchr4_un.sca001:2151593-2155547	0.619715	1.88538	-1.89068	0.000927363	0.0359885
TCONS_00031094	LINC6406	XLOC_020003	XLOC_020003	3:18624324-18624672	0	1.0278	-7.55832	0.000968717	0.0372571
TCONS_00047321	LINC8969	XLOC_030093	XLOC_030093	5:18529826-18536899	0.624517	0	6.7037	0.000986986	0.0377502
TCONS_00058168	LINC11052	XLOC_037109	XLOC_037109	6:9757188-9763860	4.13085	1.1672	1.60387	0.00099222	0.0379294
TCONS_00054623	LINC10480	XLOC_034813	XLOC_034813	6:41207076-41207573	0.425563	0	6.53178	0.0010326	0.0391827
TCONS_00090896	LINC17619	XLOC_058411	XLOC_058411	Bvchr1_un.sca015:89233-90482	1.47541	5.74384	-2.14212	0.00103419	0.0391827
TCONS_00076344	LINC14843	XLOC_048952	XLOC_048952	8:12345267-12350689	0.36781	0.002897	6.27684	0.00103676	0.0391827
TCONS_00057056	BVRB_6g129370-AS1	XLOC_036429	XLOC_036429	6:2832182-2832723	0.326865	0	6.29696	0.00104152	0.0393151
TCONS_00105922	LINC21355	XLOC_068638	XLOC_068638	Bvchr9_un.sca018:94496-94742	1.44532	0	7.44756	0.00104681	0.0394288
TCONS_00058050	LINC11029	XLOC_037024	XLOC_037024	6:8715031-8716407	0.0624113	0.658044	-3.44407	0.00105133	0.0395343
TCONS_00091988	LINC17821	XLOC_059047	XLOC_059047	Bvchr2_un.sca003:3633-4387	0.478519	0	7.43426	0.00107746	0.0402547
TCONS_00037659	BVRB_4g079430-OT1	BVRB_4g079430	BVRB_4g079430	4:8923098-8925892	1.22077	0.116522	2.99986	0.00108364	0.0404421
TCONS_00001142	LINC297	XLOC_000804	XLOC_000804	0073.scaffold00248:620627-621053	0.578316	0.012915	4.88274	0.00108659	0.0404866
TCONS_00071354	BVRB_7g176750-AS1	XLOC_045771	XLOC_045771	7:44103643-44111436	0.696508	2.65328	-2.3181	0.00109993	0.04083
TCONS_00045621	LINC8648	XLOC_028982	XLOC_028982	5:2446501-2447800	0.005016	1.18501	-6.94205	0.00110838	0.0410487
TCONS_00007575	LINC2107	XLOC_005304	XLOC_005304	0745.scaffold01337:8598-12224	0.282028	0	7.41784	0.00110938	0.0410487
TCONS_00071487	BVRB_8g181730-AS1	XLOC_045872	XLOC_045872	8:1067592-1189648	0	0.23154	-7.14288	0.00111496	0.0411673
TCONS_00093910	LINC18357	XLOC_060424	XLOC_060424	Bvchr3_un.sca004:421894-422162	0	1.15546	-7.4116	0.00117398	0.0429574
TCONS_00093886	BVRB_3g067740-AS2	XLOC_060411	XLOC_060411	Bvchr3_un.sca004:200490-201215	0.309436	0	6.65747	0.00118709	0.0433913
TCONS_00112093	LINC23544	XLOC_074740	XLOC_074740	contig94997:11-424	0.066238	0.989625	-3.66823	0.00118773	0.0433916
TCONS_00096009	LINC18874	XLOC_061882	XLOC_061882	Bvchr4_un.sca002:49608-51130	0	0.201707	-7.36369	0.00119263	0.0434977
TCONS_00111748	LINC23376	XLOC_074413	XLOC_074413	contig93080:57-511	0.150665	1.78191	-3.59635	0.00119314	0.0434977
TCONS_00111894	LINC23437	XLOC_074552	XLOC_074552	contig93917:253-488	1.2323	8.33333	-2.90099	0.00122813	0.0445155
TCONS_00049446	LINC9567	XLOC_031571	XLOC_031571	5:45993349-45995019	0.328269	0	6.2575	0.00123294	0.0445962
TCONS_00057047	BVRB_6g129310-AS1	XLOC_036421	XLOC_036421	6:2741781-2743477	0.343448	0	6.24568	0.0012363	0.0446947
TCONS_00014910	LINC3634	XLOC_010082	XLOC_010082	1:33454938-33456143	0.226744	1.40301	-2.77576	0.00123753	0.0447114
TCONS_00009028	BVRB_1g005220-OT4	BVRB_1g005220	BVRB_1g005220	1:5715090-5757493	0.0935693	0	9.52914	0.00123806	0.0447114
TCONS_00010501	BVRB_1g011830-AS1	XLOC_007227	XLOC_007227	1:20529677-20530454	0.932931	0.0486853	4.06367	0.00124328	0.0448133
TCONS_00031267	LINC6438	XLOC_020113	XLOC_020113	3:20215372-20217201	0	0.175145	-7.45718	0.00124411	0.0448133
TCONS_00078442	LINC15296	XLOC_050326	XLOC_050326	8:36126025-36126441	1.16775	0.0823	3.37746	0.00124845	0.044946
TCONS_00053891	LINC10293	XLOC_034350	XLOC_034350	6:30705879-30706836	0.0318247	0.627735	-4.31356	0.00125954	0.045228
TCONS_00056095	LINC10765	XLOC_035800	XLOC_035800	6:56819231-56820238	0.468932	0.0220513	3.79822	0.00126145	0.0452362
TCONS_00067863	BVRB_7g160640-AS1	XLOC_043450	XLOC_043450	7:6040552-6041205	0	0.220367	-6.32911	0.00129637	0.0463523
TCONS_00005717	BVRB_011870-OT1	BVRB_011870	BVRB_011870	0342.scaffold00833:5696-25692	14.3695	1.03136	3.3651	0.00129737	0.0463523
TCONS_00015327	LINC3776	XLOC_010424	XLOC_010424	1316.scaffold01918:754-1661	0.345815	0.0112703	4.38128	0.00130422	0.0464969
TCONS_00068776	LINC13419	XLOC_044093	XLOC_044093	7:19938735-19943362	0	0.845699	-7.31761	0.001312	0.0467201
TCONS_00058279	BVRB_6g135940-AS1	XLOC_037188	XLOC_037188	6:10697455-10697957	0	0.369489	-6.69996	0.0013134	0.0467259
TCONS_00029493	LINC6206	XLOC_019060	XLOC_019060	3:4383026-4383387	1.51797	0.0137577	6.11215	0.00133496	0.0472501
TCONS_00018613	LINC4376	XLOC_012424	XLOC_012424	2:21208550-21209664	0.0168343	0.292703	-4.24181	0.00134	0.0473076
TCONS_00039689	LINC7640	XLOC_025138	XLOC_025138	4:30757988-30758305	0	0.479272	-6.38035	0.00135681	0.0478279
TCONS_00107758	LINC21886	XLOC_070458	XLOC_070458	contig115528:1-794	1.99583	0.163076	3.23392	0.00135814	0.0478507
TCONS_00000358	LINC77	XLOC_000233	XLOC_000233	0025.scaffold00096:150587-151181	2.02558	0.201157	3.03873	0.00136196	0.0479607
TCONS_00063076	BVRB_7g158360-AS2	XLOC_040380	XLOC_040380	7:2547224-2548175	0	0.15506	-6.33982	0.0013873	0.0487145
TCONS_00000460	LINC105	XLOC_000306	XLOC_000306	0039.scaffold00152:697481-702560	0.423061	0	6.48365	0.00138783	0.0487145
TCONS_00106543	LINC21515	XLOC_069250	XLOC_069250	contig104515:168-483	0.120008	1.3809	-3.57149	0.00139494	0.0488491
TCONS_00019338	LINC4606	XLOC_012936	XLOC_012936	2:31904040-31904797	0.0078	0.655761	-6.10996	0.00142247	0.0495626
TCONS_00071482	BVRB_8g181680-AS1	XLOC_045869	XLOC_045869	8:1017638-1045209	0	0.22788	-6.37729	0.00142411	0.0495948
TCONS_00007758	LINC2197	XLOC_005470	XLOC_005470	0837.scaffold01433:1564-3947	0.0243	0.574403	-4.74403	0.00142636	0.0496013
TCONS_00082096	LINC16084	XLOC_052713	XLOC_052713	9:36085087-36086008	0.00707267	0.833265	-5.91963	0.00142636	0.0496013
TCONS_00079049	BVRB_9g202920-AS1	XLOC_050683	XLOC_050683	9:1028348-1029422	0.0248057	0.346494	-3.68931	0.00142645	0.0496013
TCONS_00015109	LINC3680	XLOC_010234	XLOC_010234	1046.scaffold01644:7280-8266	0.0217463	0.381349	-3.77598	0.00142856	0.0496248
TCONS_00096887	LINC19098	XLOC_062504	XLOC_062504	Bvchr4_un.sca011:1894287-1894509	1.09839	0	6.9006	0.00143876	0.049904
TCONS_00055290	BVRB_6g148470-AS1	XLOC_035311	XLOC_035311	6:51617756-51618455	22.7052	5.04306	2.01312	0.00144042	0.0499368
TCONS_00074454	BVRB_8g195790-OT3	BVRB_8g195790	BVRB_8g195790	8:34978192-34982935	1.06599	0	9.36872	0.00144582	0.0499738
