# Supplementary material for: Genome-wide analysis of long non-coding RNAs in sugar beet (Beta vulgaris L.) under drought stress
Source: Front Plant Sci. 2023 Feb 14;14:1118011. doi: 10.3389/fpls.2023.1118011 (PMC9971629; doi:10.3389/fpls.2023.1118011)
Supplement: Supplementary file 3 [file Table_3.xlsx]

## Sheet: DR_vs_CK.difflncRNA.co_location
Target_mRNA_geneID	Target_mRNA_genename	Diff_lncRNA_ID
BVRB_9g204450	BVRB_9g204450	TCONS_00083989,TCONS_00083992,TCONS_00083994
BVRB_2g041460	BVRB_2g041460	TCONS_00019745
BVRB_6g129390	BVRB_6g129390	TCONS_00057056,TCONS_00057047
BVRB_2g046840	BVRB_2g046840	TCONS_00092615
BVRB_6g129640	BVRB_6g129640	TCONS_00057113
BVRB_8g181670	BVRB_8g181670	TCONS_00071482,TCONS_00071487
BVRB_9g225320	BVRB_9g225320	TCONS_00105497
BVRB_9g202420	BVRB_9g202420	TCONS_00078993
BVRB_6g150940	BVRB_6g150940	TCONS_00055787
BVRB_6g139090	BVRB_6g139090	TCONS_00058958,TCONS_00052840
BVRB_4g081780	BVRB_4g081780	TCONS_00038109,TCONS_00034128,TCONS_00038110
BVRB_2g037170	BVRB_2g037170	TCONS_00018613,TCONS_00018617,TCONS_00023276
BVRB_2g044840	BVRB_2g044840	TCONS_00091637
BVRB_3g067890	BVRB_3g067890	TCONS_00093910
BVRB_2g025840	BVRB_2g025840	TCONS_00016093
BVRB_7g179620	BVRB_7g179620	TCONS_00102784,TCONS_00102788
BVRB_7g158350	BVRB_7g158350	TCONS_00063076
BVRB_1g016290	BVRB_1g016290	TCONS_00088109
BVRB_6g130660	BVRB_6g130660	TCONS_00051183
BVRB_9g213670	BVRB_9g213670	TCONS_00081638
BVRB_1g002270	BVRB_1g002270	TCONS_00008470
BVRB_8g185190	BVRB_8g185190	TCONS_00072169,TCONS_00072173
BVRB_9g226120	BVRB_9g226120	TCONS_00105923
BVRB_8g188380	BVRB_8g188380	TCONS_00076729
BVRB_6g152370	BVRB_6g152370	TCONS_00056095
BVRB_7g164610	BVRB_7g164610	TCONS_00068776
BVRB_7g162740	BVRB_7g162740	TCONS_00068267
BVRB_7g176690	BVRB_7g176690	TCONS_00071354
BVRB_4g089340	BVRB_4g089340	TCONS_00039689,TCONS_00039690
BVRB_2g046240	BVRB_2g046240	TCONS_00092257
BVRB_9g202930	BVRB_9g202930	TCONS_00079049
BVRB_1g018540	BVRB_1g018540	TCONS_00089520
BVRB_6g134620	BVRB_6g134620	TCONS_00058050
BVRB_8g184470	BVRB_8g184470	TCONS_00075747
BVRB_7g161530	BVRB_7g161530	TCONS_00068031,TCONS_00068032
BVRB_6g143230	BVRB_6g143230	TCONS_00053922
BVRB_1g015040	BVRB_1g015040	TCONS_00014910
BVRB_7g159740	BVRB_7g159740	TCONS_00063354
BVRB_9g215840	BVRB_9g215840	TCONS_00082096
BVRB_4g090360	BVRB_4g090360	TCONS_00039867
BVRB_6g129380	BVRB_6g129380	TCONS_00057056,TCONS_00057047
BVRB_8g181690	BVRB_8g181690	TCONS_00071482,TCONS_00071487
BVRB_8g184180	BVRB_8g184180	TCONS_00071954
BVRB_9g226050	BVRB_9g226050	TCONS_00105922,TCONS_00105923
BVRB_1g018550	BVRB_1g018550	TCONS_00089520
BVRB_6g143500	BVRB_6g143500	TCONS_00060080,TCONS_00060081
BVRB_6g132380	BVRB_6g132380	TCONS_00051499
BVRB_4g094360	BVRB_4g094360	TCONS_00096887
BVRB_7g172040	BVRB_7g172040	TCONS_00066332,TCONS_00066311
BVRB_2g046250	BVRB_2g046250	TCONS_00092257
BVRB_1g000720	BVRB_1g000720	TCONS_00011666
BVRB_6g129780	BVRB_6g129780	TCONS_00057113
BVRB_5g119060	BVRB_5g119060	TCONS_00049881
BVRB_2g039230	BVRB_2g039230	TCONS_00019174
BVRB_5g106570	BVRB_5g106570	TCONS_00041728,TCONS_00041729
BVRB_4g079430	BVRB_4g079430	TCONS_00037659
BVRB_7g172080	BVRB_7g172080	TCONS_00066332,TCONS_00066311
BVRB_000740	BVRB_000740	TCONS_00000305
BVRB_5g118080	BVRB_5g118080	TCONS_00049699
BVRB_7g160790	BVRB_7g160790	TCONS_00067877,TCONS_00067878
BVRB_7g172160	BVRB_7g172160	TCONS_00066332
BVRB_1g007130	BVRB_1g007130	TCONS_00009457
BVRB_5g104030	BVRB_5g104030	TCONS_00041267
BVRB_6g127480	BVRB_6g127480	TCONS_00056681
BVRB_9g202900	BVRB_9g202900	TCONS_00079049
BVRB_8g201130	BVRB_8g201130	TCONS_00104444
BVRB_9g215810	BVRB_9g215810	TCONS_00082096
BVRB_2g025910	BVRB_2g025910	TCONS_00016093
BVRB_9g202860	BVRB_9g202860	TCONS_00079049
BVRB_5g118150	BVRB_5g118150	TCONS_00049699
BVRB_4g087940	BVRB_4g087940	TCONS_00039464
BVRB_5g119360	BVRB_5g119360	TCONS_00044671
BVRB_8g193820	BVRB_8g193820	TCONS_00077968
BVRB_1g015020	BVRB_1g015020	TCONS_00014910
BVRB_005090	BVRB_005090	TCONS_00002455
BVRB_2g039860	BVRB_2g039860	TCONS_00024041
BVRB_3g062070	BVRB_3g062070	TCONS_00031444
BVRB_7g173480	BVRB_7g173480	TCONS_00066545
BVRB_2g026790	BVRB_2g026790	TCONS_00016302
BVRB_5g098060	BVRB_5g098060	TCONS_00045334
BVRB_9g202460	BVRB_9g202460	TCONS_00078993
BVRB_9g215360	BVRB_9g215360	TCONS_00086512
BVRB_5g116890	BVRB_5g116890	TCONS_00049446
BVRB_8g198180	BVRB_8g198180	TCONS_00078771,TCONS_00078773
BVRB_1g016300	BVRB_1g016300	TCONS_00088109
BVRB_4g081760	BVRB_4g081760	TCONS_00038109,TCONS_00038110
BVRB_1g022400	BVRB_1g022400	TCONS_00091028,TCONS_00091027
BVRB_4g077540	BVRB_4g077540	TCONS_00037251
BVRB_9g225220	BVRB_9g225220	TCONS_00105475
BVRB_1g017020	BVRB_1g017020	TCONS_00089144
BVRB_9g209540	BVRB_9g209540	TCONS_00085277
BVRB_3g053040	BVRB_3g053040	TCONS_00026137
BVRB_5g108960	BVRB_5g108960	TCONS_00042330
BVRB_4g096910	BVRB_4g096910	TCONS_00098206
BVRB_5g099900	BVRB_5g099900	TCONS_00045655
BVRB_8g185220	BVRB_8g185220	TCONS_00072169,TCONS_00072173
BVRB_9g225290	BVRB_9g225290	TCONS_00105497
BVRB_8g193810	BVRB_8g193810	TCONS_00077968
BVRB_1g005140	BVRB_1g005140	TCONS_00009015,TCONS_00009028
BVRB_4g092500	BVRB_4g092500	TCONS_00095951
BVRB_6g152360	BVRB_6g152360	TCONS_00056095
BVRB_2g028620	BVRB_2g028620	TCONS_00021308
BVRB_7g172610	BVRB_7g172610	TCONS_00066389
BVRB_9g202440	BVRB_9g202440	TCONS_00078993
BVRB_7g169330	BVRB_7g169330	TCONS_00069912,TCONS_00069917,TCONS_00069915,TCONS_00069914,TCONS_00065699,TCONS_00065697
BVRB_2g037630	BVRB_2g037630	TCONS_00023425
BVRB_7g175100	BVRB_7g175100	TCONS_00066831
BVRB_4g079520	BVRB_4g079520	TCONS_00037659
BVRB_9g209480	BVRB_9g209480	TCONS_00085267
BVRB_001260	BVRB_001260	TCONS_00000555,TCONS_00000460
BVRB_6g134360	BVRB_6g134360	TCONS_00051875
BVRB_5g106340	BVRB_5g106340	TCONS_00046972
BVRB_6g133260	BVRB_6g133260	TCONS_00057779
BVRB_011880	BVRB_011880	TCONS_00005717
BVRB_7g179650	BVRB_7g179650	TCONS_00102784,TCONS_00102788
BVRB_6g143490	BVRB_6g143490	TCONS_00060080,TCONS_00060081
BVRB_9g213610	BVRB_9g213610	TCONS_00081638
BVRB_4g087930	BVRB_4g087930	TCONS_00039464
BVRB_1g005600	BVRB_1g005600	TCONS_00012598,TCONS_00012602
BVRB_7g173580	BVRB_7g173580	TCONS_00066589
BVRB_7g168350	BVRB_7g168350	TCONS_00065503
BVRB_6g148490	BVRB_6g148490	TCONS_00055290
BVRB_2g034140	BVRB_2g034140	TCONS_00022544
BVRB_8g181750	BVRB_8g181750	TCONS_00071487
BVRB_6g148540	BVRB_6g148540	TCONS_00055290
BVRB_6g132170	BVRB_6g132170	TCONS_00057593
BVRB_4g090420	BVRB_4g090420	TCONS_00039867
BVRB_5g116880	BVRB_5g116880	TCONS_00049446
BVRB_5g101610	BVRB_5g101610	TCONS_00040736,TCONS_00045936
BVRB_6g150910	BVRB_6g150910	TCONS_00055787
BVRB_9g202370	BVRB_9g202370	TCONS_00078993
BVRB_6g134030	BVRB_6g134030	TCONS_00057937
BVRB_2g045670	BVRB_2g045670	TCONS_00091988
BVRB_7g173330	BVRB_7g173330	TCONS_00066545
BVRB_6g133250	BVRB_6g133250	TCONS_00057779
BVRB_9g213630	BVRB_9g213630	TCONS_00081638
BVRB_8g184440	BVRB_8g184440	TCONS_00075747
BVRB_4g081750	BVRB_4g081750	TCONS_00038109,TCONS_00038110
BVRB_4g077500	BVRB_4g077500	TCONS_00037251
BVRB_8g181760	BVRB_8g181760	TCONS_00071487
BVRB_2g025740	BVRB_2g025740	TCONS_00016093
BVRB_1g007320	BVRB_1g007320	TCONS_00009507
BVRB_3g053100	BVRB_3g053100	TCONS_00026137
BVRB_3g061980	BVRB_3g061980	TCONS_00031444
BVRB_7g161540	BVRB_7g161540	TCONS_00068031,TCONS_00068032
BVRB_6g134270	BVRB_6g134270	TCONS_00051875
BVRB_2g036580	BVRB_2g036580	TCONS_00018434
BVRB_5g119290	BVRB_5g119290	TCONS_00044671
BVRB_2g024630	BVRB_2g024630	TCONS_00015863
BVRB_000780	BVRB_000780	TCONS_00000305
BVRB_2g025730	BVRB_2g025730	TCONS_00016093,TCONS_00020763
BVRB_3g061710	BVRB_3g061710	TCONS_00031384
BVRB_6g143460	BVRB_6g143460	TCONS_00060080,TCONS_00060081
BVRB_6g129750	BVRB_6g129750	TCONS_00057113
BVRB_5g103960	BVRB_5g103960	TCONS_00041267
BVRB_8g197980	BVRB_8g197980	TCONS_00078749
BVRB_4g077620	BVRB_4g077620	TCONS_00037251
BVRB_3g061190	BVRB_3g061190	TCONS_00031267
BVRB_9g205340	BVRB_9g205340	TCONS_00084205
BVRB_7g177840	BVRB_7g177840	TCONS_00102114
BVRB_6g150850	BVRB_6g150850	TCONS_00055787
BVRB_2g038980	BVRB_2g038980	TCONS_00023789
BVRB_6g139170	BVRB_6g139170	TCONS_00052840
BVRB_2g034240	BVRB_2g034240	TCONS_00022544
BVRB_2g046930	BVRB_2g046930	TCONS_00092506
BVRB_3g053120	BVRB_3g053120	TCONS_00026137
BVRB_8g184260	BVRB_8g184260	TCONS_00071954
BVRB_6g132310	BVRB_6g132310	TCONS_00051499,TCONS_00057593
BVRB_9g208950	BVRB_9g208950	TCONS_00080589
BVRB_2g039000	BVRB_2g039000	TCONS_00023789
BVRB_5g124230	BVRB_5g124230	TCONS_00099384,TCONS_00099386
BVRB_7g169310	BVRB_7g169310	TCONS_00065697
BVRB_7g180320	BVRB_7g180320	TCONS_00103111
BVRB_1g000660	BVRB_1g000660	TCONS_00011666
BVRB_7g168380	BVRB_7g168380	TCONS_00065503
BVRB_8g195790	BVRB_8g195790	TCONS_00074454
BVRB_7g158460	BVRB_7g158460	TCONS_00063076
BVRB_7g172430	BVRB_7g172430	TCONS_00066389
BVRB_4g087890	BVRB_4g087890	TCONS_00039464
BVRB_9g207950	BVRB_9g207950	TCONS_00084870
BVRB_011970	BVRB_011970	TCONS_00005773
BVRB_9g215270	BVRB_9g215270	TCONS_00086512
BVRB_6g134650	BVRB_6g134650	TCONS_00058050
BVRB_1g015100	BVRB_1g015100	TCONS_00014910
BVRB_1g009980	BVRB_1g009980	TCONS_00010019
BVRB_3g069310	BVRB_3g069310	TCONS_00094640
BVRB_4g079490	BVRB_4g079490	TCONS_00037659
BVRB_2g040230	BVRB_2g040230	TCONS_00019462
BVRB_6g133290	BVRB_6g133290	TCONS_00057779
BVRB_5g101150	BVRB_5g101150	TCONS_00040642,TCONS_00040640
BVRB_7g175010	BVRB_7g175010	TCONS_00066831
BVRB_5g125740	BVRB_5g125740	TCONS_00100032
BVRB_8g193870	BVRB_8g193870	TCONS_00077968
BVRB_5g106910	BVRB_5g106910	TCONS_00041826
BVRB_9g206610	BVRB_9g206610	TCONS_00079896
BVRB_7g175240	BVRB_7g175240	TCONS_00066831
BVRB_1g022700	BVRB_1g022700	TCONS_00091142
BVRB_9g226070	BVRB_9g226070	TCONS_00105922,TCONS_00105923
BVRB_7g172110	BVRB_7g172110	TCONS_00066332,TCONS_00066311
BVRB_9g204430	BVRB_9g204430	TCONS_00083989,TCONS_00083992,TCONS_00083994
BVRB_4g077630	BVRB_4g077630	TCONS_00037251
BVRB_7g158400	BVRB_7g158400	TCONS_00063076
BVRB_9g206370	BVRB_9g206370	TCONS_00079848
BVRB_7g161500	BVRB_7g161500	TCONS_00068031,TCONS_00068032
BVRB_1g015140	BVRB_1g015140	TCONS_00014910
BVRB_2g035780	BVRB_2g035780	TCONS_00018231
BVRB_1g003280	BVRB_1g003280	TCONS_00008682,TCONS_00008681
BVRB_013560	BVRB_013560	TCONS_00006602
BVRB_5g108020	BVRB_5g108020	TCONS_00047315,TCONS_00047321
BVRB_6g129700	BVRB_6g129700	TCONS_00057113
BVRB_6g134670	BVRB_6g134670	TCONS_00058050
BVRB_1g007560	BVRB_1g007560	TCONS_00009524
BVRB_9g202940	BVRB_9g202940	TCONS_00079049
BVRB_5g124250	BVRB_5g124250	TCONS_00099384,TCONS_00099386
BVRB_2g026620	BVRB_2g026620	TCONS_00020934,TCONS_00020935
BVRB_8g187280	BVRB_8g187280	TCONS_00072624
BVRB_7g176720	BVRB_7g176720	TCONS_00071354
BVRB_7g176700	BVRB_7g176700	TCONS_00071354
BVRB_7g172510	BVRB_7g172510	TCONS_00066389
BVRB_8g195860	BVRB_8g195860	TCONS_00074454
BVRB_000270	BVRB_000270	TCONS_00000026
BVRB_8g181710	BVRB_8g181710	TCONS_00071482,TCONS_00071487
BVRB_6g135850	BVRB_6g135850	TCONS_00058279
BVRB_001270	BVRB_001270	TCONS_00000555,TCONS_00000460
BVRB_6g151160	BVRB_6g151160	TCONS_00061956,TCONS_00061955,TCONS_00061954,TCONS_00061953
BVRB_7g173700	BVRB_7g173700	TCONS_00066589
BVRB_7g176730	BVRB_7g176730	TCONS_00071354
BVRB_8g185200	BVRB_8g185200	TCONS_00072169,TCONS_00072173
BVRB_8g194110	BVRB_8g194110	TCONS_00074198
BVRB_8g184210	BVRB_8g184210	TCONS_00071954
BVRB_8g194130	BVRB_8g194130	TCONS_00074198
BVRB_9g215030	BVRB_9g215030	TCONS_00081939
BVRB_8g194070	BVRB_8g194070	TCONS_00074198
BVRB_3g061230	BVRB_3g061230	TCONS_00031267
BVRB_8g195870	BVRB_8g195870	TCONS_00074454
BVRB_5g101650	BVRB_5g101650	TCONS_00040736,TCONS_00045936
BVRB_7g172210	BVRB_7g172210	TCONS_00066332
BVRB_6g138280	BVRB_6g138280	TCONS_00058828
BVRB_7g162750	BVRB_7g162750	TCONS_00068267
BVRB_5g106930	BVRB_5g106930	TCONS_00041826
BVRB_1g010980	BVRB_1g010980	TCONS_00010295
BVRB_6g152260	BVRB_6g152260	TCONS_00056083
BVRB_8g184190	BVRB_8g184190	TCONS_00071954
BVRB_3g052210	BVRB_3g052210	TCONS_00029493,TCONS_00029471
BVRB_8g184380	BVRB_8g184380	TCONS_00075747
BVRB_9g213650	BVRB_9g213650	TCONS_00081638
BVRB_6g151750	BVRB_6g151750	TCONS_00055970
BVRB_2g037020	BVRB_2g037020	TCONS_00018546
BVRB_4g085120	BVRB_4g085120	TCONS_00034903
BVRB_8g195710	BVRB_8g195710	TCONS_00074454
BVRB_3g067750	BVRB_3g067750	TCONS_00093886
BVRB_4g079400	BVRB_4g079400	TCONS_00037659
BVRB_4g082880	BVRB_4g082880	TCONS_00038334,TCONS_00038332,TCONS_00034368,TCONS_00034369,TCONS_00034375,TCONS_00034374,TCONS_00034377,TCONS_00034371,TCONS_00034372
BVRB_1g014350	BVRB_1g014350	TCONS_00014787
BVRB_6g134290	BVRB_6g134290	TCONS_00051875
BVRB_5g106360	BVRB_5g106360	TCONS_00046972
BVRB_7g173290	BVRB_7g173290	TCONS_00066545
BVRB_2g036980	BVRB_2g036980	TCONS_00018546
BVRB_7g172220	BVRB_7g172220	TCONS_00066332
BVRB_8g184410	BVRB_8g184410	TCONS_00075747
BVRB_6g143080	BVRB_6g143080	TCONS_00053891
BVRB_3g055320	BVRB_3g055320	TCONS_00026542
BVRB_9g206460	BVRB_9g206460	TCONS_00079848
BVRB_6g135860	BVRB_6g135860	TCONS_00058279
BVRB_8g201540	BVRB_8g201540	TCONS_00104743
BVRB_6g134300	BVRB_6g134300	TCONS_00051875
BVRB_6g150890	BVRB_6g150890	TCONS_00055787
BVRB_001210	BVRB_001210	TCONS_00000460
BVRB_2g044820	BVRB_2g044820	TCONS_00091637
BVRB_2g037250	BVRB_2g037250	TCONS_00023276
BVRB_8g194060	BVRB_8g194060	TCONS_00074198
BVRB_2g037900	BVRB_2g037900	TCONS_00023512,TCONS_00023514,TCONS_00023513
BVRB_000730	BVRB_000730	TCONS_00000305
BVRB_3g057820	BVRB_3g057820	TCONS_00027140
BVRB_5g114870	BVRB_5g114870	TCONS_00049076
BVRB_7g175190	BVRB_7g175190	TCONS_00066831
BVRB_5g108980	BVRB_5g108980	TCONS_00042330
BVRB_7g173310	BVRB_7g173310	TCONS_00066545
BVRB_8g184250	BVRB_8g184250	TCONS_00071954
BVRB_2g025680	BVRB_2g025680	TCONS_00020763
BVRB_9g215750	BVRB_9g215750	TCONS_00082096
BVRB_2g040970	BVRB_2g040970	TCONS_00019617,TCONS_00019615,TCONS_00019619,TCONS_00019618,TCONS_00019625
BVRB_1g014390	BVRB_1g014390	TCONS_00014787
BVRB_1g020560	BVRB_1g020560	TCONS_00089948
BVRB_4g090500	BVRB_4g090500	TCONS_00039867
BVRB_2g037010	BVRB_2g037010	TCONS_00018546
BVRB_4g072060	BVRB_4g072060	TCONS_00032389
BVRB_6g150880	BVRB_6g150880	TCONS_00055787
BVRB_3g069220	BVRB_3g069220	TCONS_00094605
BVRB_5g099730	BVRB_5g099730	TCONS_00040389,TCONS_00045621
BVRB_2g032710	BVRB_2g032710	TCONS_00022195
BVRB_5g119050	BVRB_5g119050	TCONS_00049881
BVRB_8g195750	BVRB_8g195750	TCONS_00074454
BVRB_6g138420	BVRB_6g138420	TCONS_00058828
BVRB_2g041020	BVRB_2g041020	TCONS_00019617,TCONS_00019615,TCONS_00019619,TCONS_00019618,TCONS_00019625
BVRB_7g173650	BVRB_7g173650	TCONS_00066589
BVRB_2g041070	BVRB_2g041070	TCONS_00019617,TCONS_00019615,TCONS_00019619,TCONS_00019618,TCONS_00019625
BVRB_5g109890	BVRB_5g109890	TCONS_00047724
BVRB_9g212400	BVRB_9g212400	TCONS_00085928
BVRB_1g023140	BVRB_1g023140	TCONS_00091391
BVRB_7g172440	BVRB_7g172440	TCONS_00066389
BVRB_8g184510	BVRB_8g184510	TCONS_00075747
BVRB_2g026710	BVRB_2g026710	TCONS_00016302
BVRB_1g002500	BVRB_1g002500	TCONS_00008496,TCONS_00008499
BVRB_5g103980	BVRB_5g103980	TCONS_00041267
BVRB_2g032730	BVRB_2g032730	TCONS_00022195
BVRB_2g037640	BVRB_2g037640	TCONS_00023425
BVRB_4g071980	BVRB_4g071980	TCONS_00032389
BVRB_4g090400	BVRB_4g090400	TCONS_00039867
BVRB_9g215330	BVRB_9g215330	TCONS_00086512
BVRB_2g038670	BVRB_2g038670	TCONS_00019031
BVRB_4g095020	BVRB_4g095020	TCONS_00097161
BVRB_3g059430	BVRB_3g059430	TCONS_00030892
BVRB_1g002430	BVRB_1g002430	TCONS_00008496,TCONS_00008499
BVRB_7g175030	BVRB_7g175030	TCONS_00066831
BVRB_1g002390	BVRB_1g002390	TCONS_00008470
BVRB_6g134020	BVRB_6g134020	TCONS_00057937
BVRB_6g150870	BVRB_6g150870	TCONS_00055787
BVRB_6g145470	BVRB_6g145470	TCONS_00054623
BVRB_2g026510	BVRB_2g026510	TCONS_00020934,TCONS_00020935
BVRB_2g046220	BVRB_2g046220	TCONS_00092257
BVRB_9g206470	BVRB_9g206470	TCONS_00079848
BVRB_1g023200	BVRB_1g023200	TCONS_00091391
BVRB_1g000670	BVRB_1g000670	TCONS_00011666
BVRB_6g129690	BVRB_6g129690	TCONS_00057113
BVRB_7g173340	BVRB_7g173340	TCONS_00066545
BVRB_3g052270	BVRB_3g052270	TCONS_00029493
BVRB_7g173320	BVRB_7g173320	TCONS_00066545
BVRB_2g026520	BVRB_2g026520	TCONS_00020934,TCONS_00020935
BVRB_4g077430	BVRB_4g077430	TCONS_00037251
BVRB_5g119270	BVRB_5g119270	TCONS_00044671
BVRB_3g067820	BVRB_3g067820	TCONS_00093886
BVRB_6g135790	BVRB_6g135790	TCONS_00058279
BVRB_1g000740	BVRB_1g000740	TCONS_00011666
BVRB_3g055270	BVRB_3g055270	TCONS_00026542
BVRB_8g188360	BVRB_8g188360	TCONS_00076729
BVRB_4g096940	BVRB_4g096940	TCONS_00098206
BVRB_3g067800	BVRB_3g067800	TCONS_00093886
BVRB_2g037130	BVRB_2g037130	TCONS_00018613,TCONS_00018617
BVRB_7g172190	BVRB_7g172190	TCONS_00066332
BVRB_7g177990	BVRB_7g177990	TCONS_00101990,TCONS_00101989
BVRB_9g215800	BVRB_9g215800	TCONS_00082096
BVRB_5g103900	BVRB_5g103900	TCONS_00046420
BVRB_005110	BVRB_005110	TCONS_00002455
BVRB_7g180190	BVRB_7g180190	TCONS_00103111
BVRB_4g096950	BVRB_4g096950	TCONS_00098206
BVRB_7g160750	BVRB_7g160750	TCONS_00067877,TCONS_00067878
BVRB_6g132230	BVRB_6g132230	TCONS_00057593
BVRB_5g119380	BVRB_5g119380	TCONS_00044671
BVRB_6g132180	BVRB_6g132180	TCONS_00057593
BVRB_6g148520	BVRB_6g148520	TCONS_00055290
BVRB_7g176980	BVRB_7g176980	TCONS_00101663
BVRB_8g193840	BVRB_8g193840	TCONS_00077968
BVRB_3g053140	BVRB_3g053140	TCONS_00026137
BVRB_7g176960	BVRB_7g176960	TCONS_00101663
BVRB_2g024820	BVRB_2g024820	TCONS_00015863
BVRB_6g150960	BVRB_6g150960	TCONS_00055787
BVRB_6g144260	BVRB_6g144260	TCONS_00054227
BVRB_6g130680	BVRB_6g130680	TCONS_00051183
BVRB_1g020550	BVRB_1g020550	TCONS_00089948
BVRB_4g087950	BVRB_4g087950	TCONS_00039464
BVRB_1g002370	BVRB_1g002370	TCONS_00008470
BVRB_4g089230	BVRB_4g089230	TCONS_00039689,TCONS_00039690
BVRB_4g089180	BVRB_4g089180	TCONS_00039689,TCONS_00039690
BVRB_8g196560	BVRB_8g196560	TCONS_00078442
BVRB_5g110530	BVRB_5g110530	TCONS_00047903
BVRB_5g106520	BVRB_5g106520	TCONS_00041728,TCONS_00041729
BVRB_8g198030	BVRB_8g198030	TCONS_00078749,TCONS_00078771,TCONS_00078773
BVRB_7g172560	BVRB_7g172560	TCONS_00066389
BVRB_2g044920	BVRB_2g044920	TCONS_00091637
BVRB_2g025720	BVRB_2g025720	TCONS_00016093,TCONS_00020763
BVRB_8g198130	BVRB_8g198130	TCONS_00078771,TCONS_00078773
BVRB_000760	BVRB_000760	TCONS_00000305
BVRB_2g037120	BVRB_2g037120	TCONS_00018613,TCONS_00018617
BVRB_2g024750	BVRB_2g024750	TCONS_00015863
BVRB_2g034160	BVRB_2g034160	TCONS_00022544
BVRB_003810	BVRB_003810	TCONS_00001832,TCONS_00001831
BVRB_2g036600	BVRB_2g036600	TCONS_00018434
BVRB_2g026460	BVRB_2g026460	TCONS_00020934,TCONS_00020935
BVRB_3g069200	BVRB_3g069200	TCONS_00094605
BVRB_3g061210	BVRB_3g061210	TCONS_00031267
BVRB_1g015080	BVRB_1g015080	TCONS_00014910
BVRB_8g184490	BVRB_8g184490	TCONS_00075747
BVRB_1g007540	BVRB_1g007540	TCONS_00009524
BVRB_8g181620	BVRB_8g181620	TCONS_00071482,TCONS_00071487
BVRB_3g070360	BVRB_3g070360	TCONS_00095276
BVRB_4g092460	BVRB_4g092460	TCONS_00095951
BVRB_6g139160	BVRB_6g139160	TCONS_00052840
BVRB_2g046880	BVRB_2g046880	TCONS_00092506
BVRB_5g101100	BVRB_5g101100	TCONS_00040642,TCONS_00040640
BVRB_1g000610	BVRB_1g000610	TCONS_00011666
BVRB_6g134350	BVRB_6g134350	TCONS_00051875
BVRB_5g099970	BVRB_5g099970	TCONS_00045655
BVRB_4g092650	BVRB_4g092650	TCONS_00096009
BVRB_5g098040	BVRB_5g098040	TCONS_00045334
BVRB_1g016980	BVRB_1g016980	TCONS_00089144
BVRB_6g129280	BVRB_6g129280	TCONS_00057047
BVRB_2g028520	BVRB_2g028520	TCONS_00021308
BVRB_000170	BVRB_000170	TCONS_00000026
BVRB_6g129650	BVRB_6g129650	TCONS_00057113
BVRB_6g151720	BVRB_6g151720	TCONS_00055970
BVRB_7g173440	BVRB_7g173440	TCONS_00066545
BVRB_6g133200	BVRB_6g133200	TCONS_00057779
BVRB_1g000630	BVRB_1g000630	TCONS_00011666
BVRB_9g218740	BVRB_9g218740	TCONS_00087114
BVRB_5g101690	BVRB_5g101690	TCONS_00040736,TCONS_00045936
BVRB_8g187300	BVRB_8g187300	TCONS_00072624
BVRB_3g053010	BVRB_3g053010	TCONS_00026137
BVRB_9g215140	BVRB_9g215140	TCONS_00081939
BVRB_3g067940	BVRB_3g067940	TCONS_00093910
BVRB_6g135250	BVRB_6g135250	TCONS_00058168
BVRB_2g035820	BVRB_2g035820	TCONS_00018231
BVRB_8g198210	BVRB_8g198210	TCONS_00078771,TCONS_00078773
BVRB_011900	BVRB_011900	TCONS_00005717
BVRB_4g077560	BVRB_4g077560	TCONS_00037251
BVRB_7g180300	BVRB_7g180300	TCONS_00103111
BVRB_7g162690	BVRB_7g162690	TCONS_00068267
BVRB_5g119080	BVRB_5g119080	TCONS_00049881
BVRB_7g173420	BVRB_7g173420	TCONS_00066545
BVRB_8g186080	BVRB_8g186080	TCONS_00076090
BVRB_6g152240	BVRB_6g152240	TCONS_00056083
BVRB_5g119190	BVRB_5g119190	TCONS_00049881
BVRB_5g106480	BVRB_5g106480	TCONS_00041728,TCONS_00041729
BVRB_1g007120	BVRB_1g007120	TCONS_00009457
BVRB_4g078930	BVRB_4g078930	TCONS_00033645
BVRB_2g040990	BVRB_2g040990	TCONS_00019617,TCONS_00019615,TCONS_00019619,TCONS_00019618,TCONS_00019625
BVRB_4g072110	BVRB_4g072110	TCONS_00032389
BVRB_5g101600	BVRB_5g101600	TCONS_00040736,TCONS_00045936
BVRB_2g045640	BVRB_2g045640	TCONS_00091988
BVRB_008290	BVRB_008290	TCONS_00004283
BVRB_2g025630	BVRB_2g025630	TCONS_00020763
BVRB_8g188140	BVRB_8g188140	TCONS_00072878
BVRB_9g205330	BVRB_9g205330	TCONS_00084205
BVRB_4g085170	BVRB_4g085170	TCONS_00034903
BVRB_5g114880	BVRB_5g114880	TCONS_00049076
BVRB_9g206620	BVRB_9g206620	TCONS_00079896
BVRB_9g215780	BVRB_9g215780	TCONS_00082096
BVRB_7g175250	BVRB_7g175250	TCONS_00066831
BVRB_4g095490	BVRB_4g095490	TCONS_00097445
BVRB_1g009960	BVRB_1g009960	TCONS_00010019
BVRB_8g198060	BVRB_8g198060	TCONS_00078749,TCONS_00078771,TCONS_00078773
BVRB_1g016880	BVRB_1g016880	TCONS_00089144
BVRB_7g167340	BVRB_7g167340	TCONS_00065284
BVRB_1g003370	BVRB_1g003370	TCONS_00008682,TCONS_00008681
BVRB_5g125250	BVRB_5g125250	TCONS_00099806
BVRB_2g038610	BVRB_2g038610	TCONS_00019031
BVRB_1g016840	BVRB_1g016840	TCONS_00089144
BVRB_5g106370	BVRB_5g106370	TCONS_00046972
BVRB_8g184540	BVRB_8g184540	TCONS_00075747
BVRB_7g173640	BVRB_7g173640	TCONS_00066589
BVRB_4g079420	BVRB_4g079420	TCONS_00037659
BVRB_9g206540	BVRB_9g206540	TCONS_00079848
BVRB_6g133270	BVRB_6g133270	TCONS_00057779
BVRB_6g132270	BVRB_6g132270	TCONS_00051499,TCONS_00057593
BVRB_4g082820	BVRB_4g082820	TCONS_00038334,TCONS_00038332,TCONS_00034368,TCONS_00034369,TCONS_00034375,TCONS_00034374,TCONS_00034371,TCONS_00034372
BVRB_8g190950	BVRB_8g190950	TCONS_00077430
BVRB_9g202990	BVRB_9g202990	TCONS_00079049
BVRB_6g129790	BVRB_6g129790	TCONS_00057113
BVRB_2g044930	BVRB_2g044930	TCONS_00091637
BVRB_011850	BVRB_011850	TCONS_00005717
BVRB_4g077590	BVRB_4g077590	TCONS_00037251
BVRB_8g184460	BVRB_8g184460	TCONS_00075747
BVRB_5g119120	BVRB_5g119120	TCONS_00049881
BVRB_6g127530	BVRB_6g127530	TCONS_00056681
BVRB_6g135270	BVRB_6g135270	TCONS_00058168
BVRB_5g103970	BVRB_5g103970	TCONS_00041267
BVRB_8g194040	BVRB_8g194040	TCONS_00074198
BVRB_2g036630	BVRB_2g036630	TCONS_00018434
BVRB_3g052990	BVRB_3g052990	TCONS_00026137
BVRB_1g018660	BVRB_1g018660	TCONS_00089520
BVRB_6g151860	BVRB_6g151860	TCONS_00055970
BVRB_7g173270	BVRB_7g173270	TCONS_00066545
BVRB_7g179640	BVRB_7g179640	TCONS_00102784,TCONS_00102788
BVRB_7g164620	BVRB_7g164620	TCONS_00068776
BVRB_4g096970	BVRB_4g096970	TCONS_00098206
BVRB_8g184230	BVRB_8g184230	TCONS_00071954
BVRB_5g110850	BVRB_5g110850	TCONS_00048008
BVRB_3g052330	BVRB_3g052330	TCONS_00029493
BVRB_2g039850	BVRB_2g039850	TCONS_00019338,TCONS_00019351
BVRB_3g052080	BVRB_3g052080	TCONS_00029471
BVRB_5g119200	BVRB_5g119200	TCONS_00049881
BVRB_9g218850	BVRB_9g218850	TCONS_00087114
BVRB_6g150980	BVRB_6g150980	TCONS_00055787
BVRB_1g005510	BVRB_1g005510	TCONS_00012598,TCONS_00012602
BVRB_4g089300	BVRB_4g089300	TCONS_00039689,TCONS_00039690
BVRB_2g044780	BVRB_2g044780	TCONS_00091637
BVRB_1g005100	BVRB_1g005100	TCONS_00009015
BVRB_5g098000	BVRB_5g098000	TCONS_00045334
BVRB_5g106430	BVRB_5g106430	TCONS_00046972
BVRB_2g024670	BVRB_2g024670	TCONS_00015863
BVRB_008530	BVRB_008530	TCONS_00004463
BVRB_2g041040	BVRB_2g041040	TCONS_00019617,TCONS_00019615,TCONS_00019619,TCONS_00019618,TCONS_00019625
BVRB_8g185230	BVRB_8g185230	TCONS_00072169,TCONS_00072173
BVRB_2g041490	BVRB_2g041490	TCONS_00019745
BVRB_6g135820	BVRB_6g135820	TCONS_00058279
BVRB_7g175150	BVRB_7g175150	TCONS_00066831
BVRB_5g114930	BVRB_5g114930	TCONS_00049076
BVRB_6g135980	BVRB_6g135980	TCONS_00058279
BVRB_4g092530	BVRB_4g092530	TCONS_00095951
BVRB_4g090560	BVRB_4g090560	TCONS_00039867
BVRB_2g038650	BVRB_2g038650	TCONS_00019031
BVRB_1g002380	BVRB_1g002380	TCONS_00008470
BVRB_9g213540	BVRB_9g213540	TCONS_00081638
BVRB_3g067900	BVRB_3g067900	TCONS_00093910
BVRB_5g103910	BVRB_5g103910	TCONS_00046420
BVRB_6g127520	BVRB_6g127520	TCONS_00056681
BVRB_1g007710	BVRB_1g007710	TCONS_00009547
BVRB_5g099750	BVRB_5g099750	TCONS_00040389,TCONS_00045621
BVRB_2g035800	BVRB_2g035800	TCONS_00018231
BVRB_4g097130	BVRB_4g097130	TCONS_00098435
BVRB_4g090520	BVRB_4g090520	TCONS_00039867
BVRB_1g005230	BVRB_1g005230	TCONS_00009028
BVRB_2g041510	BVRB_2g041510	TCONS_00019745
BVRB_2g026560	BVRB_2g026560	TCONS_00020934,TCONS_00020935
BVRB_5g109810	BVRB_5g109810	TCONS_00042468
BVRB_1g005190	BVRB_1g005190	TCONS_00009015,TCONS_00009028
BVRB_3g067810	BVRB_3g067810	TCONS_00093886
BVRB_8g197990	BVRB_8g197990	TCONS_00078749
BVRB_3g057880	BVRB_3g057880	TCONS_00027140
BVRB_8g196640	BVRB_8g196640	TCONS_00078442
BVRB_9g209450	BVRB_9g209450	TCONS_00085267
BVRB_1g007180	BVRB_1g007180	TCONS_00009457
BVRB_7g177830	BVRB_7g177830	TCONS_00102114
BVRB_6g152190	BVRB_6g152190	TCONS_00056083
BVRB_9g206410	BVRB_9g206410	TCONS_00079848
BVRB_1g015070	BVRB_1g015070	TCONS_00014910
BVRB_2g026610	BVRB_2g026610	TCONS_00020934,TCONS_00020935
BVRB_6g143270	BVRB_6g143270	TCONS_00053922
BVRB_4g078920	BVRB_4g078920	TCONS_00033645
BVRB_1g011860	BVRB_1g011860	TCONS_00010501
BVRB_3g061960	BVRB_3g061960	TCONS_00031444
BVRB_1g003310	BVRB_1g003310	TCONS_00008682,TCONS_00008681
BVRB_6g135760	BVRB_6g135760	TCONS_00058279
BVRB_1g005540	BVRB_1g005540	TCONS_00012598,TCONS_00012602
BVRB_5g106400	BVRB_5g106400	TCONS_00046972
BVRB_1g020510	BVRB_1g020510	TCONS_00089948
BVRB_6g148510	BVRB_6g148510	TCONS_00055290
BVRB_4g090570	BVRB_4g090570	TCONS_00039867
BVRB_9g215010	BVRB_9g215010	TCONS_00081939
BVRB_3g052980	BVRB_3g052980	TCONS_00026137
BVRB_5g098100	BVRB_5g098100	TCONS_00045334
BVRB_7g159690	BVRB_7g159690	TCONS_00063354
BVRB_6g134610	BVRB_6g134610	TCONS_00058050
BVRB_000700	BVRB_000700	TCONS_00000305
BVRB_4g089260	BVRB_4g089260	TCONS_00039689,TCONS_00039690
BVRB_8g184270	BVRB_8g184270	TCONS_00071954
BVRB_8g185000	BVRB_8g185000	TCONS_00075892
BVRB_1g007420	BVRB_1g007420	TCONS_00009507
BVRB_6g152320	BVRB_6g152320	TCONS_00056083,TCONS_00056095
BVRB_2g044800	BVRB_2g044800	TCONS_00091637
BVRB_4g082920	BVRB_4g082920	TCONS_00038334,TCONS_00038332,TCONS_00034375,TCONS_00034374,TCONS_00034377,TCONS_00034371,TCONS_00034372
BVRB_8g197940	BVRB_8g197940	TCONS_00078749
BVRB_001220	BVRB_001220	TCONS_00000555,TCONS_00000460
BVRB_1g005200	BVRB_1g005200	TCONS_00009015,TCONS_00009028
BVRB_000180	BVRB_000180	TCONS_00000026
BVRB_8g187170	BVRB_8g187170	TCONS_00076302
BVRB_9g215320	BVRB_9g215320	TCONS_00086512
BVRB_7g180150	BVRB_7g180150	TCONS_00103111
BVRB_8g184500	BVRB_8g184500	TCONS_00075747
BVRB_6g134310	BVRB_6g134310	TCONS_00051875
BVRB_9g202390	BVRB_9g202390	TCONS_00078993
BVRB_6g135950	BVRB_6g135950	TCONS_00058279
BVRB_4g077570	BVRB_4g077570	TCONS_00037251
BVRB_1g002510	BVRB_1g002510	TCONS_00008499
BVRB_5g101080	BVRB_5g101080	TCONS_00040642,TCONS_00040640
BVRB_6g129460	BVRB_6g129460	TCONS_00057056
BVRB_3g057860	BVRB_3g057860	TCONS_00027140
BVRB_7g171960	BVRB_7g171960	TCONS_00066311
BVRB_3g057300	BVRB_3g057300	TCONS_00027003
BVRB_8g186020	BVRB_8g186020	TCONS_00076090
BVRB_9g204390	BVRB_9g204390	TCONS_00083989,TCONS_00083992,TCONS_00083994
BVRB_4g096980	BVRB_4g096980	TCONS_00098206
BVRB_7g172020	BVRB_7g172020	TCONS_00066332,TCONS_00066311
BVRB_6g129400	BVRB_6g129400	TCONS_00057056
BVRB_8g181800	BVRB_8g181800	TCONS_00071487
BVRB_7g173730	BVRB_7g173730	TCONS_00066589
BVRB_3g067960	BVRB_3g067960	TCONS_00093910
BVRB_3g061950	BVRB_3g061950	TCONS_00031444
BVRB_6g139070	BVRB_6g139070	TCONS_00058958,TCONS_00052840
BVRB_3g052090	BVRB_3g052090	TCONS_00029471
BVRB_011990	BVRB_011990	TCONS_00005773
BVRB_1g005160	BVRB_1g005160	TCONS_00009015,TCONS_00009028
BVRB_2g038680	BVRB_2g038680	TCONS_00019031
BVRB_9g218750	BVRB_9g218750	TCONS_00087114
BVRB_6g132360	BVRB_6g132360	TCONS_00051499
BVRB_5g116850	BVRB_5g116850	TCONS_00049446
BVRB_5g106420	BVRB_5g106420	TCONS_00046972
BVRB_6g127460	BVRB_6g127460	TCONS_00056681
BVRB_1g009990	BVRB_1g009990	TCONS_00010019
BVRB_9g202450	BVRB_9g202450	TCONS_00078993
BVRB_5g110860	BVRB_5g110860	TCONS_00048008
BVRB_8g200870	BVRB_8g200870	TCONS_00104334
BVRB_6g151700	BVRB_6g151700	TCONS_00055970
BVRB_9g215290	BVRB_9g215290	TCONS_00086512
BVRB_9g222310	BVRB_9g222310	TCONS_00083177
BVRB_5g124240	BVRB_5g124240	TCONS_00099384,TCONS_00099386
BVRB_1g023180	BVRB_1g023180	TCONS_00091391
BVRB_2g039820	BVRB_2g039820	TCONS_00019338
BVRB_9g202920	BVRB_9g202920	TCONS_00079049
BVRB_1g005300	BVRB_1g005300	TCONS_00009028
BVRB_2g028630	BVRB_2g028630	TCONS_00021308
BVRB_9g207940	BVRB_9g207940	TCONS_00084870
BVRB_7g169350	BVRB_7g169350	TCONS_00069912,TCONS_00069917,TCONS_00069915,TCONS_00069914,TCONS_00065699,TCONS_00065697
BVRB_8g200900	BVRB_8g200900	TCONS_00104334
BVRB_3g067740	BVRB_3g067740	TCONS_00093886
BVRB_2g037100	BVRB_2g037100	TCONS_00018613
BVRB_2g028550	BVRB_2g028550	TCONS_00021308
BVRB_2g034130	BVRB_2g034130	TCONS_00022544
BVRB_5g117990	BVRB_5g117990	TCONS_00049699
BVRB_6g130670	BVRB_6g130670	TCONS_00051183
BVRB_9g218830	BVRB_9g218830	TCONS_00087114
BVRB_011960	BVRB_011960	TCONS_00005773
BVRB_8g184140	BVRB_8g184140	TCONS_00071954
BVRB_6g129220	BVRB_6g129220	TCONS_00057047
BVRB_7g168340	BVRB_7g168340	TCONS_00065503
BVRB_8g187350	BVRB_8g187350	TCONS_00076344,TCONS_00076345
BVRB_2g039880	BVRB_2g039880	TCONS_00024041
BVRB_5g111790	BVRB_5g111790	TCONS_00048298
BVRB_017900	BVRB_017900	TCONS_00111663
BVRB_7g168390	BVRB_7g168390	TCONS_00065503
BVRB_7g172060	BVRB_7g172060	TCONS_00066332,TCONS_00066311
BVRB_4g092510	BVRB_4g092510	TCONS_00095951
BVRB_3g067790	BVRB_3g067790	TCONS_00093886
BVRB_1g016870	BVRB_1g016870	TCONS_00089144
BVRB_5g114860	BVRB_5g114860	TCONS_00049076
BVRB_5g111540	BVRB_5g111540	TCONS_00048205
BVRB_9g209470	BVRB_9g209470	TCONS_00085267
BVRB_9g204490	BVRB_9g204490	TCONS_00083989,TCONS_00083992,TCONS_00083994
BVRB_2g025930	BVRB_2g025930	TCONS_00016093
BVRB_5g119260	BVRB_5g119260	TCONS_00044671
BVRB_1g015060	BVRB_1g015060	TCONS_00014910
BVRB_5g118120	BVRB_5g118120	TCONS_00049699
BVRB_3g067910	BVRB_3g067910	TCONS_00093910
BVRB_1g005490	BVRB_1g005490	TCONS_00012598,TCONS_00012602
BVRB_3g062030	BVRB_3g062030	TCONS_00031444
BVRB_6g129300	BVRB_6g129300	TCONS_00057056,TCONS_00057047
BVRB_2g038630	BVRB_2g038630	TCONS_00019031
BVRB_6g151000	BVRB_6g151000	TCONS_00055787
BVRB_6g138310	BVRB_6g138310	TCONS_00058828
BVRB_7g173600	BVRB_7g173600	TCONS_00066589
BVRB_7g180280	BVRB_7g180280	TCONS_00103111
BVRB_1g005150	BVRB_1g005150	TCONS_00009015,TCONS_00009028
BVRB_4g087870	BVRB_4g087870	TCONS_00039464
BVRB_6g151170	BVRB_6g151170	TCONS_00061956,TCONS_00061955,TCONS_00061954,TCONS_00061953
BVRB_2g046870	BVRB_2g046870	TCONS_00092506,TCONS_00092615
BVRB_3g052320	BVRB_3g052320	TCONS_00029493
BVRB_8g195720	BVRB_8g195720	TCONS_00074454
BVRB_9g206420	BVRB_9g206420	TCONS_00079848
BVRB_7g158300	BVRB_7g158300	TCONS_00063076
BVRB_4g092420	BVRB_4g092420	TCONS_00095951
BVRB_2g028680	BVRB_2g028680	TCONS_00021308
BVRB_5g119100	BVRB_5g119100	TCONS_00049881
BVRB_9g226090	BVRB_9g226090	TCONS_00105922,TCONS_00105923
BVRB_9g213690	BVRB_9g213690	TCONS_00081638
BVRB_3g057850	BVRB_3g057850	TCONS_00027140
BVRB_9g206390	BVRB_9g206390	TCONS_00079848
BVRB_6g129440	BVRB_6g129440	TCONS_00057056
BVRB_2g046890	BVRB_2g046890	TCONS_00092506
BVRB_9g202890	BVRB_9g202890	TCONS_00079049
BVRB_6g143100	BVRB_6g143100	TCONS_00053891
BVRB_6g134070	BVRB_6g134070	TCONS_00057937
BVRB_1g003340	BVRB_1g003340	TCONS_00008682,TCONS_00008681
BVRB_6g150990	BVRB_6g150990	TCONS_00055787
BVRB_4g097100	BVRB_4g097100	TCONS_00098435
BVRB_9g226080	BVRB_9g226080	TCONS_00105922,TCONS_00105923
BVRB_2g026810	BVRB_2g026810	TCONS_00016302
BVRB_6g133190	BVRB_6g133190	TCONS_00057779
BVRB_002440	BVRB_002440	TCONS_00001142
BVRB_8g193770	BVRB_8g193770	TCONS_00077968
BVRB_7g180290	BVRB_7g180290	TCONS_00103111
BVRB_1g002400	BVRB_1g002400	TCONS_00008496,TCONS_00008470
BVRB_7g158290	BVRB_7g158290	TCONS_00063076
BVRB_000710	BVRB_000710	TCONS_00000305
BVRB_7g177000	BVRB_7g177000	TCONS_00101663
BVRB_8g193750	BVRB_8g193750	TCONS_00077968
BVRB_9g204440	BVRB_9g204440	TCONS_00083989,TCONS_00083992,TCONS_00083994
BVRB_7g172540	BVRB_7g172540	TCONS_00066389
BVRB_6g134250	BVRB_6g134250	TCONS_00051875
BVRB_3g067950	BVRB_3g067950	TCONS_00093910
BVRB_4g077460	BVRB_4g077460	TCONS_00037251
BVRB_9g208980	BVRB_9g208980	TCONS_00080589
BVRB_6g135960	BVRB_6g135960	TCONS_00058279
BVRB_5g099710	BVRB_5g099710	TCONS_00040389,TCONS_00045621
BVRB_7g177900	BVRB_7g177900	TCONS_00102114
BVRB_2g039890	BVRB_2g039890	TCONS_00024041
BVRB_7g158370	BVRB_7g158370	TCONS_00063076
BVRB_4g090450	BVRB_4g090450	TCONS_00039867
BVRB_1g000760	BVRB_1g000760	TCONS_00011666
BVRB_6g132240	BVRB_6g132240	TCONS_00057593
BVRB_4g087820	BVRB_4g087820	TCONS_00039464
BVRB_1g005570	BVRB_1g005570	TCONS_00012598,TCONS_00012602
BVRB_1g011850	BVRB_1g011850	TCONS_00010501
BVRB_5g104020	BVRB_5g104020	TCONS_00041267
BVRB_7g177910	BVRB_7g177910	TCONS_00101990,TCONS_00101989,TCONS_00102114
BVRB_8g181680	BVRB_8g181680	TCONS_00071482,TCONS_00071487
BVRB_4g097110	BVRB_4g097110	TCONS_00098435
BVRB_2g046830	BVRB_2g046830	TCONS_00092615
BVRB_1g007660	BVRB_1g007660	TCONS_00009547
BVRB_9g225280	BVRB_9g225280	TCONS_00105497
BVRB_4g082900	BVRB_4g082900	TCONS_00038334,TCONS_00038332,TCONS_00034368,TCONS_00034369,TCONS_00034375,TCONS_00034374,TCONS_00034377,TCONS_00034371,TCONS_00034372
BVRB_5g101120	BVRB_5g101120	TCONS_00040642,TCONS_00040640
BVRB_1g015110	BVRB_1g015110	TCONS_00014910
BVRB_1g020530	BVRB_1g020530	TCONS_00089948
BVRB_1g005310	BVRB_1g005310	TCONS_00009028
BVRB_2g040310	BVRB_2g040310	TCONS_00019462
BVRB_8g181810	BVRB_8g181810	TCONS_00071487
BVRB_2g034280	BVRB_2g034280	TCONS_00022544
BVRB_7g175060	BVRB_7g175060	TCONS_00066831
BVRB_4g089360	BVRB_4g089360	TCONS_00039689,TCONS_00039690
BVRB_5g103530	BVRB_5g103530	TCONS_00041151
BVRB_1g018610	BVRB_1g018610	TCONS_00089520
BVRB_4g092520	BVRB_4g092520	TCONS_00095951
BVRB_6g132220	BVRB_6g132220	TCONS_00057593
BVRB_8g194140	BVRB_8g194140	TCONS_00074198
BVRB_8g190940	BVRB_8g190940	TCONS_00077430
BVRB_8g193800	BVRB_8g193800	TCONS_00077968
BVRB_5g101070	BVRB_5g101070	TCONS_00040642,TCONS_00040640
BVRB_5g099920	BVRB_5g099920	TCONS_00045655
BVRB_8g196650	BVRB_8g196650	TCONS_00078442
BVRB_6g135890	BVRB_6g135890	TCONS_00058279
BVRB_3g070350	BVRB_3g070350	TCONS_00095276
BVRB_7g175000	BVRB_7g175000	TCONS_00066831
BVRB_6g134660	BVRB_6g134660	TCONS_00058050
BVRB_6g132210	BVRB_6g132210	TCONS_00057593
BVRB_9g213550	BVRB_9g213550	TCONS_00081638
BVRB_8g184990	BVRB_8g184990	TCONS_00075892
BVRB_2g026490	BVRB_2g026490	TCONS_00020934,TCONS_00020935
BVRB_1g007530	BVRB_1g007530	TCONS_00009524
BVRB_5g125710	BVRB_5g125710	TCONS_00100032
BVRB_2g044900	BVRB_2g044900	TCONS_00091637
BVRB_5g118110	BVRB_5g118110	TCONS_00049699
BVRB_9g218770	BVRB_9g218770	TCONS_00087114
BVRB_4g090350	BVRB_4g090350	TCONS_00039867
BVRB_8g187340	BVRB_8g187340	TCONS_00076344,TCONS_00076345
BVRB_2g028490	BVRB_2g028490	TCONS_00021308
BVRB_4g079530	BVRB_4g079530	TCONS_00037659
BVRB_2g028480	BVRB_2g028480	TCONS_00021308
BVRB_9g206490	BVRB_9g206490	TCONS_00079848
BVRB_7g180230	BVRB_7g180230	TCONS_00103111
BVRB_6g132150	BVRB_6g132150	TCONS_00057593
BVRB_9g213580	BVRB_9g213580	TCONS_00081638
BVRB_1g011010	BVRB_1g011010	TCONS_00010295
BVRB_9g206520	BVRB_9g206520	TCONS_00079848
BVRB_8g195690	BVRB_8g195690	TCONS_00074454
BVRB_3g062060	BVRB_3g062060	TCONS_00031444
BVRB_8g194050	BVRB_8g194050	TCONS_00074198
BVRB_8g184430	BVRB_8g184430	TCONS_00075747
BVRB_5g099980	BVRB_5g099980	TCONS_00045655
BVRB_6g133990	BVRB_6g133990	TCONS_00057937
BVRB_1g002410	BVRB_1g002410	TCONS_00008496,TCONS_00008470
BVRB_3g052290	BVRB_3g052290	TCONS_00029493
BVRB_5g106350	BVRB_5g106350	TCONS_00046972
BVRB_6g134370	BVRB_6g134370	TCONS_00051875
BVRB_1g018520	BVRB_1g018520	TCONS_00089520
BVRB_7g173590	BVRB_7g173590	TCONS_00066589
BVRB_7g168300	BVRB_7g168300	TCONS_00065503
BVRB_2g034180	BVRB_2g034180	TCONS_00022544
BVRB_8g181720	BVRB_8g181720	TCONS_00071487
BVRB_8g186040	BVRB_8g186040	TCONS_00076090
BVRB_7g173370	BVRB_7g173370	TCONS_00066545
BVRB_6g132370	BVRB_6g132370	TCONS_00051499
BVRB_5g111800	BVRB_5g111800	TCONS_00048298
BVRB_6g134570	BVRB_6g134570	TCONS_00058050
BVRB_6g139010	BVRB_6g139010	TCONS_00058958
BVRB_6g138980	BVRB_6g138980	TCONS_00058958
BVRB_3g058850	BVRB_3g058850	TCONS_00027319
BVRB_6g139060	BVRB_6g139060	TCONS_00058958,TCONS_00052840
BVRB_7g173510	BVRB_7g173510	TCONS_00066545
BVRB_7g178010	BVRB_7g178010	TCONS_00101990,TCONS_00101989
BVRB_5g125700	BVRB_5g125700	TCONS_00100032
BVRB_5g101680	BVRB_5g101680	TCONS_00040736,TCONS_00045936
BVRB_4g092670	BVRB_4g092670	TCONS_00096009
BVRB_6g156310	BVRB_6g156310	TCONS_00101345
BVRB_4g087810	BVRB_4g087810	TCONS_00039464
BVRB_9g215790	BVRB_9g215790	TCONS_00082096
BVRB_4g087840	BVRB_4g087840	TCONS_00039464
BVRB_9g222290	BVRB_9g222290	TCONS_00083177
BVRB_5g116780	BVRB_5g116780	TCONS_00049446
BVRB_2g026580	BVRB_2g026580	TCONS_00020934,TCONS_00020935
BVRB_3g069180	BVRB_3g069180	TCONS_00094605
BVRB_3g067780	BVRB_3g067780	TCONS_00093886
BVRB_6g135780	BVRB_6g135780	TCONS_00058279
BVRB_4g079000	BVRB_4g079000	TCONS_00033645
BVRB_2g040960	BVRB_2g040960	TCONS_00019617,TCONS_00019615,TCONS_00019619,TCONS_00019618,TCONS_00019625
BVRB_8g184170	BVRB_8g184170	TCONS_00071954
BVRB_2g028580	BVRB_2g028580	TCONS_00021308
BVRB_5g099690	BVRB_5g099690	TCONS_00040389
BVRB_6g127450	BVRB_6g127450	TCONS_00056681
BVRB_9g204420	BVRB_9g204420	TCONS_00083989,TCONS_00083992,TCONS_00083994
BVRB_5g099740	BVRB_5g099740	TCONS_00040389,TCONS_00045621
BVRB_8g188180	BVRB_8g188180	TCONS_00072884,TCONS_00072878
BVRB_1g007590	BVRB_1g007590	TCONS_00009524
BVRB_2g044870	BVRB_2g044870	TCONS_00091637
BVRB_5g119400	BVRB_5g119400	TCONS_00044671
BVRB_5g098070	BVRB_5g098070	TCONS_00045334
BVRB_6g135310	BVRB_6g135310	TCONS_00058168
BVRB_6g132190	BVRB_6g132190	TCONS_00057593
BVRB_5g117980	BVRB_5g117980	TCONS_00049699
BVRB_3g052120	BVRB_3g052120	TCONS_00029471
BVRB_1g014980	BVRB_1g014980	TCONS_00014910
BVRB_5g099800	BVRB_5g099800	TCONS_00045621
BVRB_6g129370	BVRB_6g129370	TCONS_00057056,TCONS_00057047
BVRB_1g005330	BVRB_1g005330	TCONS_00009028
BVRB_8g198200	BVRB_8g198200	TCONS_00078771,TCONS_00078773
BVRB_8g198010	BVRB_8g198010	TCONS_00078749
BVRB_2g039830	BVRB_2g039830	TCONS_00019338,TCONS_00019351
BVRB_5g101590	BVRB_5g101590	TCONS_00040736,TCONS_00045936
BVRB_5g119040	BVRB_5g119040	TCONS_00049881
BVRB_004120	BVRB_004120	TCONS_00002039
BVRB_2g026480	BVRB_2g026480	TCONS_00020934,TCONS_00020935
BVRB_4g089220	BVRB_4g089220	TCONS_00039689,TCONS_00039690
BVRB_6g134280	BVRB_6g134280	TCONS_00051875
BVRB_6g134580	BVRB_6g134580	TCONS_00058050
BVRB_7g168400	BVRB_7g168400	TCONS_00065503
BVRB_9g213710	BVRB_9g213710	TCONS_00081638
BVRB_6g132250	BVRB_6g132250	TCONS_00057593
BVRB_1g011020	BVRB_1g011020	TCONS_00010295
BVRB_7g173680	BVRB_7g173680	TCONS_00066589
BVRB_4g078940	BVRB_4g078940	TCONS_00033645
BVRB_8g197930	BVRB_8g197930	TCONS_00078749
BVRB_2g034220	BVRB_2g034220	TCONS_00022544
BVRB_000900	BVRB_000900	TCONS_00000378
BVRB_8g196530	BVRB_8g196530	TCONS_00078442
BVRB_7g169360	BVRB_7g169360	TCONS_00069912,TCONS_00069917,TCONS_00069915,TCONS_00069914,TCONS_00065699,TCONS_00065697,TCONS_00065703
BVRB_011910	BVRB_011910	TCONS_00005717
BVRB_6g127470	BVRB_6g127470	TCONS_00056681
BVRB_6g138290	BVRB_6g138290	TCONS_00058828
BVRB_5g114850	BVRB_5g114850	TCONS_00049076
BVRB_9g222320	BVRB_9g222320	TCONS_00083177
BVRB_1g018630	BVRB_1g018630	TCONS_00089520
BVRB_2g041470	BVRB_2g041470	TCONS_00019745
BVRB_8g181600	BVRB_8g181600	TCONS_00071482
BVRB_4g077440	BVRB_4g077440	TCONS_00037251
BVRB_008280	BVRB_008280	TCONS_00004283
BVRB_9g209500	BVRB_9g209500	TCONS_00085277
BVRB_5g106510	BVRB_5g106510	TCONS_00041728,TCONS_00041729
BVRB_1g020640	BVRB_1g020640	TCONS_00090083
BVRB_1g005090	BVRB_1g005090	TCONS_00009015
BVRB_9g212410	BVRB_9g212410	TCONS_00085928
BVRB_7g172570	BVRB_7g172570	TCONS_00066389
BVRB_8g184480	BVRB_8g184480	TCONS_00075747
BVRB_4g072090	BVRB_4g072090	TCONS_00032389
BVRB_1g005280	BVRB_1g005280	TCONS_00009028
BVRB_2g041480	BVRB_2g041480	TCONS_00019745
BVRB_7g175040	BVRB_7g175040	TCONS_00066831
BVRB_1g023190	BVRB_1g023190	TCONS_00091391
BVRB_000860	BVRB_000860	TCONS_00000358
BVRB_2g025850	BVRB_2g025850	TCONS_00016093
BVRB_3g052130	BVRB_3g052130	TCONS_00029471
BVRB_7g173670	BVRB_7g173670	TCONS_00066589
BVRB_000800	BVRB_000800	TCONS_00000305
BVRB_5g116770	BVRB_5g116770	TCONS_00049446
BVRB_2g040280	BVRB_2g040280	TCONS_00019462
BVRB_8g200880	BVRB_8g200880	TCONS_00104334
BVRB_004140	BVRB_004140	TCONS_00002039
BVRB_2g028510	BVRB_2g028510	TCONS_00021308
BVRB_1g016970	BVRB_1g016970	TCONS_00089144
BVRB_9g205170	BVRB_9g205170	TCONS_00084148
BVRB_9g215680	BVRB_9g215680	TCONS_00082096
BVRB_6g129760	BVRB_6g129760	TCONS_00057113
BVRB_2g044860	BVRB_2g044860	TCONS_00091637
BVRB_5g106870	BVRB_5g106870	TCONS_00041826
BVRB_7g176750	BVRB_7g176750	TCONS_00071354
BVRB_1g022410	BVRB_1g022410	TCONS_00091028,TCONS_00091027
BVRB_8g194160	BVRB_8g194160	TCONS_00074198
BVRB_7g159770	BVRB_7g159770	TCONS_00063354
BVRB_2g038710	BVRB_2g038710	TCONS_00019031
BVRB_5g118030	BVRB_5g118030	TCONS_00049699
BVRB_4g079010	BVRB_4g079010	TCONS_00033645
BVRB_5g098020	BVRB_5g098020	TCONS_00045334
BVRB_1g016860	BVRB_1g016860	TCONS_00089144
BVRB_1g003240	BVRB_1g003240	TCONS_00008682,TCONS_00008681
BVRB_7g175120	BVRB_7g175120	TCONS_00066831
BVRB_6g151730	BVRB_6g151730	TCONS_00055970
BVRB_6g129210	BVRB_6g129210	TCONS_00057047
BVRB_6g129670	BVRB_6g129670	TCONS_00057113
BVRB_6g129630	BVRB_6g129630	TCONS_00057113
BVRB_2g041500	BVRB_2g041500	TCONS_00019745
BVRB_2g024730	BVRB_2g024730	TCONS_00015863
BVRB_2g032620	BVRB_2g032620	TCONS_00022195
BVRB_1g010000	BVRB_1g010000	TCONS_00010019
BVRB_6g139020	BVRB_6g139020	TCONS_00058958
BVRB_4g077650	BVRB_4g077650	TCONS_00037251
BVRB_6g132280	BVRB_6g132280	TCONS_00051499,TCONS_00057593
BVRB_5g119370	BVRB_5g119370	TCONS_00044671
BVRB_6g132300	BVRB_6g132300	TCONS_00051499,TCONS_00057593
BVRB_1g014360	BVRB_1g014360	TCONS_00014787
BVRB_4g089270	BVRB_4g089270	TCONS_00039689,TCONS_00039690
BVRB_5g118020	BVRB_5g118020	TCONS_00049699
BVRB_6g151840	BVRB_6g151840	TCONS_00055970
BVRB_7g169320	BVRB_7g169320	TCONS_00069912,TCONS_00069917,TCONS_00069915,TCONS_00069914,TCONS_00065697
BVRB_7g177930	BVRB_7g177930	TCONS_00101990,TCONS_00101989,TCONS_00102114
BVRB_2g025900	BVRB_2g025900	TCONS_00016093
BVRB_6g134110	BVRB_6g134110	TCONS_00057937
BVRB_5g116810	BVRB_5g116810	TCONS_00049446
BVRB_3g062020	BVRB_3g062020	TCONS_00031444
BVRB_6g152220	BVRB_6g152220	TCONS_00056083
BVRB_2g045660	BVRB_2g045660	TCONS_00091988
BVRB_4g095470	BVRB_4g095470	TCONS_00097445
BVRB_1g005170	BVRB_1g005170	TCONS_00009015,TCONS_00009028
BVRB_5g117950	BVRB_5g117950	TCONS_00049699
BVRB_9g218760	BVRB_9g218760	TCONS_00087114
BVRB_2g026530	BVRB_2g026530	TCONS_00020934,TCONS_00020935
BVRB_4g090390	BVRB_4g090390	TCONS_00039867
BVRB_7g176780	BVRB_7g176780	TCONS_00071354
BVRB_7g159750	BVRB_7g159750	TCONS_00063354
BVRB_2g034210	BVRB_2g034210	TCONS_00022544
BVRB_7g163420	BVRB_7g163420	TCONS_00068434
BVRB_3g053110	BVRB_3g053110	TCONS_00026137
BVRB_7g173300	BVRB_7g173300	TCONS_00066545
BVRB_5g119220	BVRB_5g119220	TCONS_00049881
BVRB_4g090580	BVRB_4g090580	TCONS_00039867
BVRB_8g184930	BVRB_8g184930	TCONS_00075892
BVRB_5g104010	BVRB_5g104010	TCONS_00041267
BVRB_9g206650	BVRB_9g206650	TCONS_00079896
BVRB_5g103880	BVRB_5g103880	TCONS_00046420
BVRB_8g198120	BVRB_8g198120	TCONS_00078771,TCONS_00078773
BVRB_3g060330	BVRB_3g060330	TCONS_00031094
BVRB_000790	BVRB_000790	TCONS_00000305
BVRB_9g206440	BVRB_9g206440	TCONS_00079848
BVRB_8g198020	BVRB_8g198020	TCONS_00078749
BVRB_2g035210	BVRB_2g035210	TCONS_00018077
BVRB_6g129330	BVRB_6g129330	TCONS_00057056,TCONS_00057047
BVRB_2g046900	BVRB_2g046900	TCONS_00092506
BVRB_7g158500	BVRB_7g158500	TCONS_00063076
BVRB_7g169430	BVRB_7g169430	TCONS_00065703
BVRB_6g151690	BVRB_6g151690	TCONS_00055970
BVRB_7g173740	BVRB_7g173740	TCONS_00066589
BVRB_7g177940	BVRB_7g177940	TCONS_00101990,TCONS_00101989,TCONS_00102114
BVRB_8g185240	BVRB_8g185240	TCONS_00072169,TCONS_00072173
BVRB_6g129470	BVRB_6g129470	TCONS_00057056
BVRB_5g116790	BVRB_5g116790	TCONS_00049446
BVRB_8g201140	BVRB_8g201140	TCONS_00104444
BVRB_4g085150	BVRB_4g085150	TCONS_00034903
BVRB_7g175050	BVRB_7g175050	TCONS_00066831
BVRB_7g175210	BVRB_7g175210	TCONS_00066831
BVRB_6g143470	BVRB_6g143470	TCONS_00060080,TCONS_00060081
BVRB_4g096840	BVRB_4g096840	TCONS_00098206
BVRB_4g072100	BVRB_4g072100	TCONS_00032389
BVRB_8g185170	BVRB_8g185170	TCONS_00072169,TCONS_00072173
BVRB_5g101090	BVRB_5g101090	TCONS_00040642,TCONS_00040640
BVRB_2g032690	BVRB_2g032690	TCONS_00022195
BVRB_5g101580	BVRB_5g101580	TCONS_00040736,TCONS_00045936
BVRB_8g184160	BVRB_8g184160	TCONS_00071954
BVRB_8g186090	BVRB_8g186090	TCONS_00076090
BVRB_2g036770	BVRB_2g036770	TCONS_00023165
BVRB_8g188190	BVRB_8g188190	TCONS_00072884
BVRB_4g095300	BVRB_4g095300	TCONS_00097307
BVRB_4g081820	BVRB_4g081820	TCONS_00034128
BVRB_9g210580	BVRB_9g210580	TCONS_00085517
BVRB_5g106920	BVRB_5g106920	TCONS_00041826
BVRB_6g130690	BVRB_6g130690	TCONS_00051183
BVRB_6g130590	BVRB_6g130590	TCONS_00051183
BVRB_6g134010	BVRB_6g134010	TCONS_00057937
BVRB_6g130620	BVRB_6g130620	TCONS_00051183
BVRB_7g164640	BVRB_7g164640	TCONS_00068776
BVRB_1g022440	BVRB_1g022440	TCONS_00091028,TCONS_00091027
BVRB_000810	BVRB_000810	TCONS_00000305
BVRB_5g098030	BVRB_5g098030	TCONS_00045334
BVRB_1g002300	BVRB_1g002300	TCONS_00008470
BVRB_001310	BVRB_001310	TCONS_00000555
BVRB_011870	BVRB_011870	TCONS_00005717
BVRB_2g046230	BVRB_2g046230	TCONS_00092257
BVRB_9g206630	BVRB_9g206630	TCONS_00079896
BVRB_7g176970	BVRB_7g176970	TCONS_00101663
BVRB_2g037190	BVRB_2g037190	TCONS_00018613,TCONS_00018617,TCONS_00023276
BVRB_4g077550	BVRB_4g077550	TCONS_00037251
BVRB_6g143210	BVRB_6g143210	TCONS_00053922
BVRB_9g222370	BVRB_9g222370	TCONS_00083177
BVRB_9g215200	BVRB_9g215200	TCONS_00086512,TCONS_00081939
BVRB_5g108990	BVRB_5g108990	TCONS_00042330
BVRB_7g173450	BVRB_7g173450	TCONS_00066545
BVRB_7g172120	BVRB_7g172120	TCONS_00066332,TCONS_00066311
BVRB_3g069740	BVRB_3g069740	TCONS_00094903
BVRB_7g163390	BVRB_7g163390	TCONS_00068434
BVRB_4g077580	BVRB_4g077580	TCONS_00037251
BVRB_000310	BVRB_000310	TCONS_00000026
BVRB_2g037220	BVRB_2g037220	TCONS_00018617,TCONS_00023276
BVRB_5g101140	BVRB_5g101140	TCONS_00040642,TCONS_00040640
BVRB_1g018590	BVRB_1g018590	TCONS_00089520
BVRB_6g130640	BVRB_6g130640	TCONS_00051183
BVRB_5g098130	BVRB_5g098130	TCONS_00045334
BVRB_9g215120	BVRB_9g215120	TCONS_00081939
BVRB_9g215070	BVRB_9g215070	TCONS_00081939
BVRB_8g196620	BVRB_8g196620	TCONS_00078442
BVRB_7g158360	BVRB_7g158360	TCONS_00063076
BVRB_7g176660	BVRB_7g176660	TCONS_00071354
BVRB_4g089210	BVRB_4g089210	TCONS_00039689,TCONS_00039690
BVRB_7g180240	BVRB_7g180240	TCONS_00103111
BVRB_9g213560	BVRB_9g213560	TCONS_00081638
BVRB_2g024840	BVRB_2g024840	TCONS_00015863
BVRB_6g133230	BVRB_6g133230	TCONS_00057779
BVRB_3g061260	BVRB_3g061260	TCONS_00031267
BVRB_5g114890	BVRB_5g114890	TCONS_00049076
BVRB_5g101670	BVRB_5g101670	TCONS_00040736,TCONS_00045936
BVRB_1g002360	BVRB_1g002360	TCONS_00008470
BVRB_2g046860	BVRB_2g046860	TCONS_00092615
BVRB_3g058840	BVRB_3g058840	TCONS_00027319
BVRB_7g164630	BVRB_7g164630	TCONS_00068776
BVRB_2g025750	BVRB_2g025750	TCONS_00016093
BVRB_000880	BVRB_000880	TCONS_00000358
BVRB_6g135910	BVRB_6g135910	TCONS_00058279
BVRB_7g158310	BVRB_7g158310	TCONS_00063076
BVRB_6g145490	BVRB_6g145490	TCONS_00054623
BVRB_000890	BVRB_000890	TCONS_00000378,TCONS_00000358
BVRB_9g210530	BVRB_9g210530	TCONS_00085517
BVRB_6g135900	BVRB_6g135900	TCONS_00058279
BVRB_4g072020	BVRB_4g072020	TCONS_00032389
BVRB_3g059410	BVRB_3g059410	TCONS_00030892
BVRB_4g071940	BVRB_4g071940	TCONS_00032389
BVRB_1g005470	BVRB_1g005470	TCONS_00012598,TCONS_00012602
BVRB_8g198070	BVRB_8g198070	TCONS_00078749,TCONS_00078771,TCONS_00078773
BVRB_9g204380	BVRB_9g204380	TCONS_00083989,TCONS_00083992,TCONS_00083994
BVRB_8g190910	BVRB_8g190910	TCONS_00077430
BVRB_3g059470	BVRB_3g059470	TCONS_00030892
BVRB_1g007150	BVRB_1g007150	TCONS_00009457
BVRB_1g022630	BVRB_1g022630	TCONS_00091124
BVRB_8g195910	BVRB_8g195910	TCONS_00074454
BVRB_7g160760	BVRB_7g160760	TCONS_00067877,TCONS_00067878
BVRB_8g185210	BVRB_8g185210	TCONS_00072169,TCONS_00072173
BVRB_1g015120	BVRB_1g015120	TCONS_00014910
BVRB_4g082910	BVRB_4g082910	TCONS_00038334,TCONS_00038332,TCONS_00034375,TCONS_00034374,TCONS_00034377,TCONS_00034371,TCONS_00034372
BVRB_5g099790	BVRB_5g099790	TCONS_00040389,TCONS_00045621
BVRB_1g018690	BVRB_1g018690	TCONS_00089520
BVRB_5g099720	BVRB_5g099720	TCONS_00040389,TCONS_00045621
BVRB_3g069270	BVRB_3g069270	TCONS_00094640
BVRB_1g002320	BVRB_1g002320	TCONS_00008470
BVRB_9g212420	BVRB_9g212420	TCONS_00085928
BVRB_1g007730	BVRB_1g007730	TCONS_00009547
BVRB_1g005320	BVRB_1g005320	TCONS_00009028
BVRB_2g034580	BVRB_2g034580	TCONS_00017943
BVRB_5g114840	BVRB_5g114840	TCONS_00049076
BVRB_1g007330	BVRB_1g007330	TCONS_00009507
BVRB_5g119300	BVRB_5g119300	TCONS_00044671
BVRB_4g089190	BVRB_4g089190	TCONS_00039689,TCONS_00039690
BVRB_7g180250	BVRB_7g180250	TCONS_00103111
BVRB_9g206660	BVRB_9g206660	TCONS_00079896
BVRB_6g143240	BVRB_6g143240	TCONS_00053922
BVRB_4g079550	BVRB_4g079550	TCONS_00037659
BVRB_8g181790	BVRB_8g181790	TCONS_00071487
BVRB_8g195920	BVRB_8g195920	TCONS_00074454
BVRB_6g143250	BVRB_6g143250	TCONS_00053922
BVRB_1g007250	BVRB_1g007250	TCONS_00009457
BVRB_7g162700	BVRB_7g162700	TCONS_00068267
BVRB_4g072030	BVRB_4g072030	TCONS_00032389
BVRB_5g118010	BVRB_5g118010	TCONS_00049699
BVRB_5g114900	BVRB_5g114900	TCONS_00049076
BVRB_2g025880	BVRB_2g025880	TCONS_00016093
BVRB_3g069280	BVRB_3g069280	TCONS_00094640
BVRB_1g011800	BVRB_1g011800	TCONS_00010501
BVRB_7g177860	BVRB_7g177860	TCONS_00102114
BVRB_5g099910	BVRB_5g099910	TCONS_00045655
BVRB_1g022280	BVRB_1g022280	TCONS_00090896
BVRB_4g072040	BVRB_4g072040	TCONS_00032389
BVRB_1g023160	BVRB_1g023160	TCONS_00091391
BVRB_5g110520	BVRB_5g110520	TCONS_00047903
BVRB_7g173630	BVRB_7g173630	TCONS_00066589
BVRB_1g021000	BVRB_1g021000	TCONS_00090170
BVRB_8g195730	BVRB_8g195730	TCONS_00074454
BVRB_3g061630	BVRB_3g061630	TCONS_00031384
BVRB_8g201170	BVRB_8g201170	TCONS_00104444
BVRB_4g092540	BVRB_4g092540	TCONS_00095951
BVRB_6g129360	BVRB_6g129360	TCONS_00057056,TCONS_00057047
BVRB_4g097000	BVRB_4g097000	TCONS_00098206
BVRB_3g055260	BVRB_3g055260	TCONS_00026542
BVRB_8g193760	BVRB_8g193760	TCONS_00077968
BVRB_4g096220	BVRB_4g096220	TCONS_00097831,TCONS_00097832
BVRB_4g081690	BVRB_4g081690	TCONS_00038109
BVRB_4g096240	BVRB_4g096240	TCONS_00097831,TCONS_00097832
BVRB_5g099990	BVRB_5g099990	TCONS_00045655
BVRB_2g024690	BVRB_2g024690	TCONS_00015863
BVRB_6g152330	BVRB_6g152330	TCONS_00056083,TCONS_00056095
BVRB_2g026760	BVRB_2g026760	TCONS_00016302
BVRB_8g198000	BVRB_8g198000	TCONS_00078749
BVRB_7g159700	BVRB_7g159700	TCONS_00063354
BVRB_9g215230	BVRB_9g215230	TCONS_00086512,TCONS_00081939
BVRB_3g059420	BVRB_3g059420	TCONS_00030892
BVRB_016760	BVRB_016760	TCONS_00015470,TCONS_00015469,TCONS_00015465
BVRB_1g003270	BVRB_1g003270	TCONS_00008682,TCONS_00008681
BVRB_6g129260	BVRB_6g129260	TCONS_00057047
BVRB_7g160660	BVRB_7g160660	TCONS_00067863,TCONS_00067877,TCONS_00067878,TCONS_00067859
BVRB_1g002440	BVRB_1g002440	TCONS_00008496,TCONS_00008499
BVRB_5g106560	BVRB_5g106560	TCONS_00041728,TCONS_00041729
BVRB_6g143220	BVRB_6g143220	TCONS_00053922
BVRB_7g168320	BVRB_7g168320	TCONS_00065503
BVRB_6g134560	BVRB_6g134560	TCONS_00058050
BVRB_7g177970	BVRB_7g177970	TCONS_00101990,TCONS_00101989
BVRB_2g036760	BVRB_2g036760	TCONS_00023165
BVRB_6g129350	BVRB_6g129350	TCONS_00057056,TCONS_00057047
BVRB_3g052110	BVRB_3g052110	TCONS_00029471
BVRB_6g135330	BVRB_6g135330	TCONS_00058168
BVRB_8g186100	BVRB_8g186100	TCONS_00076090
BVRB_3g067770	BVRB_3g067770	TCONS_00093886
BVRB_8g194190	BVRB_8g194190	TCONS_00074198
BVRB_1g003220	BVRB_1g003220	TCONS_00008682,TCONS_00008681
BVRB_1g018700	BVRB_1g018700	TCONS_00089520
BVRB_8g186110	BVRB_8g186110	TCONS_00076090
BVRB_9g205220	BVRB_9g205220	TCONS_00084148
BVRB_6g129310	BVRB_6g129310	TCONS_00057056,TCONS_00057047
BVRB_6g151830	BVRB_6g151830	TCONS_00055970
BVRB_7g158430	BVRB_7g158430	TCONS_00063076
BVRB_7g180170	BVRB_7g180170	TCONS_00103111
BVRB_008610	BVRB_008610	TCONS_00004463
BVRB_8g185160	BVRB_8g185160	TCONS_00072169,TCONS_00072173
BVRB_008540	BVRB_008540	TCONS_00004463
BVRB_4g089200	BVRB_4g089200	TCONS_00039689,TCONS_00039690
BVRB_2g034170	BVRB_2g034170	TCONS_00022544
BVRB_7g158340	BVRB_7g158340	TCONS_00063076
BVRB_2g026550	BVRB_2g026550	TCONS_00020934,TCONS_00020935
BVRB_5g125240	BVRB_5g125240	TCONS_00099806
BVRB_2g026500	BVRB_2g026500	TCONS_00020934,TCONS_00020935
BVRB_2g037920	BVRB_2g037920	TCONS_00023512,TCONS_00023514,TCONS_00023513
BVRB_9g215040	BVRB_9g215040	TCONS_00081939
BVRB_6g151710	BVRB_6g151710	TCONS_00055970
BVRB_8g185150	BVRB_8g185150	TCONS_00072169,TCONS_00072173
BVRB_3g052260	BVRB_3g052260	TCONS_00029493
BVRB_2g026770	BVRB_2g026770	TCONS_00016302
BVRB_005150	BVRB_005150	TCONS_00002493
BVRB_6g138390	BVRB_6g138390	TCONS_00058828
BVRB_3g058830	BVRB_3g058830	TCONS_00027319
BVRB_8g197960	BVRB_8g197960	TCONS_00078749
BVRB_6g130700	BVRB_6g130700	TCONS_00051183
BVRB_3g067720	BVRB_3g067720	TCONS_00093886
BVRB_4g079510	BVRB_4g079510	TCONS_00037659
BVRB_9g222380	BVRB_9g222380	TCONS_00083177
BVRB_4g090540	BVRB_4g090540	TCONS_00039867
BVRB_1g005530	BVRB_1g005530	TCONS_00012598,TCONS_00012602
BVRB_3g069290	BVRB_3g069290	TCONS_00094640
BVRB_1g016310	BVRB_1g016310	TCONS_00088109
BVRB_9g206450	BVRB_9g206450	TCONS_00079848
BVRB_9g206430	BVRB_9g206430	TCONS_00079848
BVRB_3g062050	BVRB_3g062050	TCONS_00031444
BVRB_7g177920	BVRB_7g177920	TCONS_00101990,TCONS_00101989,TCONS_00102114
BVRB_5g119230	BVRB_5g119230	TCONS_00044671
BVRB_6g152300	BVRB_6g152300	TCONS_00056083,TCONS_00056095
BVRB_1g020540	BVRB_1g020540	TCONS_00089948
BVRB_7g175080	BVRB_7g175080	TCONS_00066831
BVRB_5g106330	BVRB_5g106330	TCONS_00046972
BVRB_1g005130	BVRB_1g005130	TCONS_00009015,TCONS_00009028
BVRB_8g181640	BVRB_8g181640	TCONS_00071482,TCONS_00071487
BVRB_9g204470	BVRB_9g204470	TCONS_00083989,TCONS_00083992,TCONS_00083994
BVRB_2g026820	BVRB_2g026820	TCONS_00016302
BVRB_8g195900	BVRB_8g195900	TCONS_00074454
BVRB_1g000750	BVRB_1g000750	TCONS_00011666
BVRB_2g025820	BVRB_2g025820	TCONS_00016093
BVRB_6g143260	BVRB_6g143260	TCONS_00053922
BVRB_1g007470	BVRB_1g007470	TCONS_00009507
BVRB_6g130710	BVRB_6g130710	TCONS_00051183
BVRB_6g127440	BVRB_6g127440	TCONS_00056681
BVRB_8g184940	BVRB_8g184940	TCONS_00075892
BVRB_1g007580	BVRB_1g007580	TCONS_00009524
BVRB_000910	BVRB_000910	TCONS_00000378
BVRB_6g132320	BVRB_6g132320	TCONS_00051499,TCONS_00057593
BVRB_2g025690	BVRB_2g025690	TCONS_00016093,TCONS_00020763
BVRB_5g099870	BVRB_5g099870	TCONS_00045655
BVRB_2g037160	BVRB_2g037160	TCONS_00018613,TCONS_00018617
BVRB_2g032680	BVRB_2g032680	TCONS_00022195
BVRB_1g005480	BVRB_1g005480	TCONS_00012598,TCONS_00012602
BVRB_3g052170	BVRB_3g052170	TCONS_00029471
BVRB_9g213590	BVRB_9g213590	TCONS_00081638
BVRB_9g215830	BVRB_9g215830	TCONS_00082096
BVRB_9g215280	BVRB_9g215280	TCONS_00086512
BVRB_4g089320	BVRB_4g089320	TCONS_00039689,TCONS_00039690
BVRB_3g057890	BVRB_3g057890	TCONS_00027140
BVRB_5g118070	BVRB_5g118070	TCONS_00049699
BVRB_1g007620	BVRB_1g007620	TCONS_00009524
BVRB_9g202830	BVRB_9g202830	TCONS_00079049
BVRB_7g160670	BVRB_7g160670	TCONS_00067863,TCONS_00067877,TCONS_00067878,TCONS_00067859
BVRB_3g061940	BVRB_3g061940	TCONS_00031444
BVRB_6g129410	BVRB_6g129410	TCONS_00057056
BVRB_7g172200	BVRB_7g172200	TCONS_00066332
BVRB_1g003230	BVRB_1g003230	TCONS_00008682,TCONS_00008681
BVRB_004130	BVRB_004130	TCONS_00002039
BVRB_6g151770	BVRB_6g151770	TCONS_00055970
BVRB_2g036640	BVRB_2g036640	TCONS_00018434
BVRB_8g187210	BVRB_8g187210	TCONS_00076302
BVRB_1g002460	BVRB_1g002460	TCONS_00008496,TCONS_00008499
BVRB_2g035170	BVRB_2g035170	TCONS_00018077
BVRB_017910	BVRB_017910	TCONS_00111663
BVRB_005160	BVRB_005160	TCONS_00002493
BVRB_6g129660	BVRB_6g129660	TCONS_00057113
BVRB_5g098110	BVRB_5g098110	TCONS_00045334
BVRB_8g201560	BVRB_8g201560	TCONS_00104743
BVRB_5g114910	BVRB_5g114910	TCONS_00049076
BVRB_7g173350	BVRB_7g173350	TCONS_00066545
BVRB_7g169400	BVRB_7g169400	TCONS_00065703
BVRB_4g078980	BVRB_4g078980	TCONS_00033645
BVRB_2g025640	BVRB_2g025640	TCONS_00020763
BVRB_6g129250	BVRB_6g129250	TCONS_00057047
BVRB_6g135300	BVRB_6g135300	TCONS_00058168
BVRB_8g181590	BVRB_8g181590	TCONS_00071482
BVRB_4g090480	BVRB_4g090480	TCONS_00039867
BVRB_4g090410	BVRB_4g090410	TCONS_00039867
BVRB_2g026640	BVRB_2g026640	TCONS_00020934,TCONS_00020935
BVRB_6g134090	BVRB_6g134090	TCONS_00057937
BVRB_1g000680	BVRB_1g000680	TCONS_00011666
BVRB_6g139030	BVRB_6g139030	TCONS_00058958,TCONS_00052840
BVRB_2g026590	BVRB_2g026590	TCONS_00020934,TCONS_00020935
BVRB_2g039870	BVRB_2g039870	TCONS_00024041
BVRB_011860	BVRB_011860	TCONS_00005717
BVRB_7g172000	BVRB_7g172000	TCONS_00066311
BVRB_4g079460	BVRB_4g079460	TCONS_00037659
BVRB_7g172490	BVRB_7g172490	TCONS_00066389
BVRB_9g222300	BVRB_9g222300	TCONS_00083177
BVRB_2g028540	BVRB_2g028540	TCONS_00021308
BVRB_8g181700	BVRB_8g181700	TCONS_00071482,TCONS_00071487
BVRB_1g007680	BVRB_1g007680	TCONS_00009547
BVRB_3g070340	BVRB_3g070340	TCONS_00095276
BVRB_8g200890	BVRB_8g200890	TCONS_00104334
BVRB_6g152410	BVRB_6g152410	TCONS_00056095
BVRB_8g188130	BVRB_8g188130	TCONS_00072878
BVRB_9g206530	BVRB_9g206530	TCONS_00079848
BVRB_8g184150	BVRB_8g184150	TCONS_00071954
BVRB_7g168270	BVRB_7g168270	TCONS_00065503
BVRB_2g034260	BVRB_2g034260	TCONS_00022544
BVRB_9g202410	BVRB_9g202410	TCONS_00078993
BVRB_6g135880	BVRB_6g135880	TCONS_00058279
BVRB_6g135810	BVRB_6g135810	TCONS_00058279
BVRB_4g081800	BVRB_4g081800	TCONS_00034128
BVRB_5g099950	BVRB_5g099950	TCONS_00045655
BVRB_7g171990	BVRB_7g171990	TCONS_00066311
BVRB_3g069210	BVRB_3g069210	TCONS_00094605
BVRB_6g129710	BVRB_6g129710	TCONS_00057113
BVRB_2g026840	BVRB_2g026840	TCONS_00016302
BVRB_1g003250	BVRB_1g003250	TCONS_00008682,TCONS_00008681
BVRB_4g087910	BVRB_4g087910	TCONS_00039464
BVRB_6g129420	BVRB_6g129420	TCONS_00057056
BVRB_7g160780	BVRB_7g160780	TCONS_00067877,TCONS_00067878
BVRB_8g196540	BVRB_8g196540	TCONS_00078442
BVRB_1g005120	BVRB_1g005120	TCONS_00009015
BVRB_2g026780	BVRB_2g026780	TCONS_00016302
BVRB_1g003290	BVRB_1g003290	TCONS_00008682,TCONS_00008681
BVRB_7g172010	BVRB_7g172010	TCONS_00066311
BVRB_1g007160	BVRB_1g007160	TCONS_00009457
BVRB_6g152280	BVRB_6g152280	TCONS_00056083,TCONS_00056095
BVRB_9g205190	BVRB_9g205190	TCONS_00084148
BVRB_5g118090	BVRB_5g118090	TCONS_00049699
BVRB_1g000780	BVRB_1g000780	TCONS_00011666
BVRB_3g067660	BVRB_3g067660	TCONS_00093886
BVRB_000290	BVRB_000290	TCONS_00000026
BVRB_9g212430	BVRB_9g212430	TCONS_00085928
BVRB_8g184970	BVRB_8g184970	TCONS_00075892
BVRB_4g089240	BVRB_4g089240	TCONS_00039689,TCONS_00039690
BVRB_7g173430	BVRB_7g173430	TCONS_00066545
BVRB_1g002260	BVRB_1g002260	TCONS_00008470
BVRB_5g106880	BVRB_5g106880	TCONS_00041826
BVRB_2g025890	BVRB_2g025890	TCONS_00016093
BVRB_2g034250	BVRB_2g034250	TCONS_00022544
BVRB_2g035160	BVRB_2g035160	TCONS_00018077
BVRB_1g007140	BVRB_1g007140	TCONS_00009457
BVRB_6g134080	BVRB_6g134080	TCONS_00057937
BVRB_2g032700	BVRB_2g032700	TCONS_00022195
BVRB_6g151760	BVRB_6g151760	TCONS_00055970
BVRB_2g036590	BVRB_2g036590	TCONS_00018434
BVRB_3g058810	BVRB_3g058810	TCONS_00027319
BVRB_7g172620	BVRB_7g172620	TCONS_00066389
BVRB_6g139120	BVRB_6g139120	TCONS_00052840
BVRB_9g215730	BVRB_9g215730	TCONS_00082096
BVRB_1g018600	BVRB_1g018600	TCONS_00089520
BVRB_6g129800	BVRB_6g129800	TCONS_00057113
BVRB_9g207920	BVRB_9g207920	TCONS_00084870
BVRB_4g079470	BVRB_4g079470	TCONS_00037659
BVRB_4g079500	BVRB_4g079500	TCONS_00037659
BVRB_018080	BVRB_018080	TCONS_00111769
BVRB_1g022260	BVRB_1g022260	TCONS_00090896
BVRB_8g195740	BVRB_8g195740	TCONS_00074454
BVRB_9g225190	BVRB_9g225190	TCONS_00105475
BVRB_4g085680	BVRB_4g085680	TCONS_00035038
BVRB_7g177980	BVRB_7g177980	TCONS_00101990,TCONS_00101989
BVRB_1g014990	BVRB_1g014990	TCONS_00014910
BVRB_5g099860	BVRB_5g099860	TCONS_00045655
BVRB_5g109910	BVRB_5g109910	TCONS_00047724
BVRB_7g180220	BVRB_7g180220	TCONS_00103111
BVRB_9g215060	BVRB_9g215060	TCONS_00081939
BVRB_9g210550	BVRB_9g210550	TCONS_00085517
BVRB_4g092410	BVRB_4g092410	TCONS_00095951
BVRB_7g161520	BVRB_7g161520	TCONS_00068031,TCONS_00068032
BVRB_3g070390	BVRB_3g070390	TCONS_00095276
BVRB_7g169420	BVRB_7g169420	TCONS_00065703
BVRB_8g194090	BVRB_8g194090	TCONS_00074198
BVRB_2g035830	BVRB_2g035830	TCONS_00018231
BVRB_3g067730	BVRB_3g067730	TCONS_00093886
BVRB_3g057830	BVRB_3g057830	TCONS_00027140
BVRB_3g061670	BVRB_3g061670	TCONS_00031384
BVRB_1g017030	BVRB_1g017030	TCONS_00089144
BVRB_4g096990	BVRB_4g096990	TCONS_00098206
BVRB_6g132290	BVRB_6g132290	TCONS_00051499,TCONS_00057593
BVRB_5g114820	BVRB_5g114820	TCONS_00049076
BVRB_2g039240	BVRB_2g039240	TCONS_00019174
BVRB_9g210280	BVRB_9g210280	TCONS_00080928
BVRB_8g198140	BVRB_8g198140	TCONS_00078771,TCONS_00078773
BVRB_8g187270	BVRB_8g187270	TCONS_00072624
BVRB_1g022640	BVRB_1g022640	TCONS_00091124
BVRB_2g041450	BVRB_2g041450	TCONS_00019745
BVRB_1g003350	BVRB_1g003350	TCONS_00008682,TCONS_00008681
BVRB_4g090490	BVRB_4g090490	TCONS_00039867
BVRB_7g177950	BVRB_7g177950	TCONS_00101990,TCONS_00101989
BVRB_1g005590	BVRB_1g005590	TCONS_00012598,TCONS_00012602
BVRB_2g035130	BVRB_2g035130	TCONS_00018077
BVRB_5g125690	BVRB_5g125690	TCONS_00100032
BVRB_9g208900	BVRB_9g208900	TCONS_00080589
BVRB_3g055340	BVRB_3g055340	TCONS_00026542
BVRB_001230	BVRB_001230	TCONS_00000555,TCONS_00000460
BVRB_8g181770	BVRB_8g181770	TCONS_00071487
BVRB_7g176710	BVRB_7g176710	TCONS_00071354
BVRB_3g067880	BVRB_3g067880	TCONS_00093910
BVRB_1g011810	BVRB_1g011810	TCONS_00010501
BVRB_1g007550	BVRB_1g007550	TCONS_00009524
BVRB_7g175140	BVRB_7g175140	TCONS_00066831
BVRB_9g213600	BVRB_9g213600	TCONS_00081638
BVRB_8g195800	BVRB_8g195800	TCONS_00074454
BVRB_4g077670	BVRB_4g077670	TCONS_00037251
BVRB_5g119350	BVRB_5g119350	TCONS_00044671
BVRB_2g028650	BVRB_2g028650	TCONS_00021308
BVRB_2g041000	BVRB_2g041000	TCONS_00019617,TCONS_00019615,TCONS_00019619,TCONS_00019618,TCONS_00019625
BVRB_9g205230	BVRB_9g205230	TCONS_00084148
BVRB_7g160640	BVRB_7g160640	TCONS_00067863,TCONS_00067859
BVRB_6g152390	BVRB_6g152390	TCONS_00056095
BVRB_1g020520	BVRB_1g020520	TCONS_00089948
BVRB_5g099940	BVRB_5g099940	TCONS_00045655
BVRB_1g003300	BVRB_1g003300	TCONS_00008682,TCONS_00008681
BVRB_5g106490	BVRB_5g106490	TCONS_00041728,TCONS_00041729
BVRB_008310	BVRB_008310	TCONS_00004283
BVRB_9g215220	BVRB_9g215220	TCONS_00086512,TCONS_00081939
BVRB_8g188400	BVRB_8g188400	TCONS_00076729
BVRB_8g198040	BVRB_8g198040	TCONS_00078749,TCONS_00078771,TCONS_00078773
BVRB_8g194180	BVRB_8g194180	TCONS_00074198
BVRB_9g208580	BVRB_9g208580	TCONS_00085070,TCONS_00085069
BVRB_5g125750	BVRB_5g125750	TCONS_00100032
BVRB_4g077420	BVRB_4g077420	TCONS_00037251
BVRB_1g005250	BVRB_1g005250	TCONS_00009028
BVRB_7g175070	BVRB_7g175070	TCONS_00066831
BVRB_7g177880	BVRB_7g177880	TCONS_00102114
BVRB_2g044880	BVRB_2g044880	TCONS_00091637
BVRB_4g072080	BVRB_4g072080	TCONS_00032389
BVRB_1g020620	BVRB_1g020620	TCONS_00090083
BVRB_5g118000	BVRB_5g118000	TCONS_00049699
BVRB_2g046910	BVRB_2g046910	TCONS_00092506
BVRB_5g119310	BVRB_5g119310	TCONS_00044671
BVRB_4g089310	BVRB_4g089310	TCONS_00039689,TCONS_00039690
BVRB_1g007380	BVRB_1g007380	TCONS_00009507
BVRB_1g002490	BVRB_1g002490	TCONS_00008496,TCONS_00008499
BVRB_8g184980	BVRB_8g184980	TCONS_00075892
BVRB_9g205160	BVRB_9g205160	TCONS_00084148
BVRB_1g007350	BVRB_1g007350	TCONS_00009507
BVRB_6g129230	BVRB_6g129230	TCONS_00057047
BVRB_1g007650	BVRB_1g007650	TCONS_00009547
BVRB_009070	BVRB_009070	TCONS_00004681
BVRB_008560	BVRB_008560	TCONS_00004463
BVRB_3g052350	BVRB_3g052350	TCONS_00029493
BVRB_7g160720	BVRB_7g160720	TCONS_00067877,TCONS_00067878
BVRB_6g134330	BVRB_6g134330	TCONS_00051875
BVRB_1g018640	BVRB_1g018640	TCONS_00089520
BVRB_005480	BVRB_005480	TCONS_00002646
BVRB_7g175130	BVRB_7g175130	TCONS_00066831
BVRB_4g096870	BVRB_4g096870	TCONS_00098206
BVRB_1g018530	BVRB_1g018530	TCONS_00089520
BVRB_8g187190	BVRB_8g187190	TCONS_00076302
BVRB_1g005080	BVRB_1g005080	TCONS_00009015
BVRB_1g016950	BVRB_1g016950	TCONS_00089144
BVRB_5g098050	BVRB_5g098050	TCONS_00045334
BVRB_1g005520	BVRB_1g005520	TCONS_00012598,TCONS_00012602
BVRB_2g025830	BVRB_2g025830	TCONS_00016093
BVRB_1g005210	BVRB_1g005210	TCONS_00009015,TCONS_00009028
BVRB_9g215340	BVRB_9g215340	TCONS_00086512
BVRB_5g099960	BVRB_5g099960	TCONS_00045655
BVRB_5g119130	BVRB_5g119130	TCONS_00049881
BVRB_9g215720	BVRB_9g215720	TCONS_00082096
BVRB_1g007370	BVRB_1g007370	TCONS_00009507
BVRB_5g103540	BVRB_5g103540	TCONS_00041151
BVRB_6g143090	BVRB_6g143090	TCONS_00053891
BVRB_4g082890	BVRB_4g082890	TCONS_00038334,TCONS_00038332,TCONS_00034368,TCONS_00034369,TCONS_00034375,TCONS_00034374,TCONS_00034377,TCONS_00034371,TCONS_00034372
BVRB_1g007410	BVRB_1g007410	TCONS_00009507
BVRB_2g038640	BVRB_2g038640	TCONS_00019031
BVRB_2g032630	BVRB_2g032630	TCONS_00022195
BVRB_2g024740	BVRB_2g024740	TCONS_00015863
BVRB_3g060360	BVRB_3g060360	TCONS_00031094
BVRB_8g195770	BVRB_8g195770	TCONS_00074454
BVRB_6g133240	BVRB_6g133240	TCONS_00057779
BVRB_3g052160	BVRB_3g052160	TCONS_00029471
BVRB_5g110820	BVRB_5g110820	TCONS_00048008
BVRB_4g090470	BVRB_4g090470	TCONS_00039867
BVRB_2g024640	BVRB_2g024640	TCONS_00015863
BVRB_2g026680	BVRB_2g026680	TCONS_00016302
BVRB_2g028600	BVRB_2g028600	TCONS_00021308
BVRB_4g090440	BVRB_4g090440	TCONS_00039867
BVRB_8g195650	BVRB_8g195650	TCONS_00074454
BVRB_5g110500	BVRB_5g110500	TCONS_00047903
BVRB_3g061970	BVRB_3g061970	TCONS_00031444
BVRB_003830	BVRB_003830	TCONS_00001832,TCONS_00001831
BVRB_5g119150	BVRB_5g119150	TCONS_00049881
BVRB_8g195840	BVRB_8g195840	TCONS_00074454
BVRB_1g015010	BVRB_1g015010	TCONS_00014910
BVRB_5g111550	BVRB_5g111550	TCONS_00048205
BVRB_8g195700	BVRB_8g195700	TCONS_00074454
BVRB_7g172140	BVRB_7g172140	TCONS_00066332
BVRB_4g081790	BVRB_4g081790	TCONS_00034128
BVRB_3g059460	BVRB_3g059460	TCONS_00030892
BVRB_5g116870	BVRB_5g116870	TCONS_00049446
BVRB_5g111560	BVRB_5g111560	TCONS_00048205
BVRB_9g205150	BVRB_9g205150	TCONS_00084148
BVRB_9g206510	BVRB_9g206510	TCONS_00079848
BVRB_7g172500	BVRB_7g172500	TCONS_00066389
BVRB_3g052200	BVRB_3g052200	TCONS_00029493,TCONS_00029471
BVRB_7g175180	BVRB_7g175180	TCONS_00066831
BVRB_2g026660	BVRB_2g026660	TCONS_00020934,TCONS_00016302,TCONS_00020935
BVRB_7g158440	BVRB_7g158440	TCONS_00063076
BVRB_8g193780	BVRB_8g193780	TCONS_00077968
BVRB_5g118170	BVRB_5g118170	TCONS_00049699
BVRB_8g196570	BVRB_8g196570	TCONS_00078442
BVRB_4g077470	BVRB_4g077470	TCONS_00037251
BVRB_3g069320	BVRB_3g069320	TCONS_00094640
BVRB_001300	BVRB_001300	TCONS_00000555
BVRB_3g067850	BVRB_3g067850	TCONS_00093910
BVRB_2g046820	BVRB_2g046820	TCONS_00092615
BVRB_3g069300	BVRB_3g069300	TCONS_00094640
BVRB_6g127430	BVRB_6g127430	TCONS_00056681
BVRB_2g024780	BVRB_2g024780	TCONS_00015863
BVRB_1g007400	BVRB_1g007400	TCONS_00009507
BVRB_8g181580	BVRB_8g181580	TCONS_00071482
BVRB_5g118140	BVRB_5g118140	TCONS_00049699
BVRB_000720	BVRB_000720	TCONS_00000305
BVRB_2g024800	BVRB_2g024800	TCONS_00015863
BVRB_1g000650	BVRB_1g000650	TCONS_00011666
BVRB_2g025620	BVRB_2g025620	TCONS_00020763
BVRB_1g005110	BVRB_1g005110	TCONS_00009015
BVRB_3g057320	BVRB_3g057320	TCONS_00027003
BVRB_1g016900	BVRB_1g016900	TCONS_00089144
BVRB_9g209400	BVRB_9g209400	TCONS_00080695
BVRB_6g148480	BVRB_6g148480	TCONS_00055290
BVRB_4g092660	BVRB_4g092660	TCONS_00096009
BVRB_6g132420	BVRB_6g132420	TCONS_00051499
BVRB_3g059400	BVRB_3g059400	TCONS_00030892
BVRB_8g195660	BVRB_8g195660	TCONS_00074454
BVRB_2g036990	BVRB_2g036990	TCONS_00018546
BVRB_9g204410	BVRB_9g204410	TCONS_00083989,TCONS_00083992,TCONS_00083994
BVRB_5g106500	BVRB_5g106500	TCONS_00041728,TCONS_00041729
BVRB_2g026700	BVRB_2g026700	TCONS_00016302
BVRB_7g176760	BVRB_7g176760	TCONS_00071354
BVRB_6g135870	BVRB_6g135870	TCONS_00058279
BVRB_9g213660	BVRB_9g213660	TCONS_00081638
BVRB_9g208920	BVRB_9g208920	TCONS_00080589
BVRB_3g060310	BVRB_3g060310	TCONS_00031094
BVRB_9g210330	BVRB_9g210330	TCONS_00080928
BVRB_7g176680	BVRB_7g176680	TCONS_00071354
BVRB_2g037260	BVRB_2g037260	TCONS_00023276
BVRB_4g087790	BVRB_4g087790	TCONS_00039464
BVRB_6g132260	BVRB_6g132260	TCONS_00057593
BVRB_7g169380	BVRB_7g169380	TCONS_00069912,TCONS_00069917,TCONS_00069915,TCONS_00069914,TCONS_00065699,TCONS_00065703
BVRB_1g020610	BVRB_1g020610	TCONS_00090083
BVRB_9g204480	BVRB_9g204480	TCONS_00083989,TCONS_00083992,TCONS_00083994
BVRB_2g025660	BVRB_2g025660	TCONS_00020763
BVRB_3g057330	BVRB_3g057330	TCONS_00027003
BVRB_9g215690	BVRB_9g215690	TCONS_00082096
BVRB_2g034600	BVRB_2g034600	TCONS_00017943
BVRB_6g144280	BVRB_6g144280	TCONS_00054227
BVRB_2g044910	BVRB_2g044910	TCONS_00091637
BVRB_2g028530	BVRB_2g028530	TCONS_00021308
BVRB_6g151130	BVRB_6g151130	TCONS_00061956,TCONS_00061955,TCONS_00061954,TCONS_00061953
BVRB_3g052360	BVRB_3g052360	TCONS_00029493
BVRB_8g198050	BVRB_8g198050	TCONS_00078749,TCONS_00078771,TCONS_00078773
BVRB_7g173460	BVRB_7g173460	TCONS_00066545
BVRB_7g178020	BVRB_7g178020	TCONS_00101990,TCONS_00101989
BVRB_5g099880	BVRB_5g099880	TCONS_00045655
BVRB_3g058790	BVRB_3g058790	TCONS_00027319
BVRB_6g129450	BVRB_6g129450	TCONS_00057056
BVRB_2g036620	BVRB_2g036620	TCONS_00018434
BVRB_8g195820	BVRB_8g195820	TCONS_00074454
BVRB_1g018620	BVRB_1g018620	TCONS_00089520
BVRB_6g127490	BVRB_6g127490	TCONS_00056681
BVRB_3g053030	BVRB_3g053030	TCONS_00026137
BVRB_6g150900	BVRB_6g150900	TCONS_00055787
BVRB_3g058820	BVRB_3g058820	TCONS_00027319
BVRB_2g024810	BVRB_2g024810	TCONS_00015863
BVRB_008550	BVRB_008550	TCONS_00004463
BVRB_1g011820	BVRB_1g011820	TCONS_00010501
BVRB_6g135260	BVRB_6g135260	TCONS_00058168
BVRB_6g150970	BVRB_6g150970	TCONS_00055787
BVRB_7g159760	BVRB_7g159760	TCONS_00063354
BVRB_7g173720	BVRB_7g173720	TCONS_00066589
BVRB_7g172580	BVRB_7g172580	TCONS_00066389
BVRB_2g026540	BVRB_2g026540	TCONS_00020934,TCONS_00020935
BVRB_7g180310	BVRB_7g180310	TCONS_00103111
BVRB_008580	BVRB_008580	TCONS_00004463
BVRB_7g160710	BVRB_7g160710	TCONS_00067877,TCONS_00067878
BVRB_8g195890	BVRB_8g195890	TCONS_00074454
BVRB_5g125760	BVRB_5g125760	TCONS_00100032
BVRB_9g213640	BVRB_9g213640	TCONS_00081638
BVRB_2g037180	BVRB_2g037180	TCONS_00018613,TCONS_00018617,TCONS_00023276
BVRB_3g067680	BVRB_3g067680	TCONS_00093886
BVRB_4g077480	BVRB_4g077480	TCONS_00037251
BVRB_5g109800	BVRB_5g109800	TCONS_00042468
BVRB_8g181730	BVRB_8g181730	TCONS_00071487
BVRB_8g194170	BVRB_8g194170	TCONS_00074198
BVRB_2g025670	BVRB_2g025670	TCONS_00020763
BVRB_8g198220	BVRB_8g198220	TCONS_00078771,TCONS_00078773
BVRB_1g020500	BVRB_1g020500	TCONS_00089948
BVRB_5g106470	BVRB_5g106470	TCONS_00041728,TCONS_00041729
BVRB_6g139050	BVRB_6g139050	TCONS_00058958,TCONS_00052840
BVRB_4g096880	BVRB_4g096880	TCONS_00098206
BVRB_2g037280	BVRB_2g037280	TCONS_00023276
BVRB_8g195830	BVRB_8g195830	TCONS_00074454
BVRB_4g072010	BVRB_4g072010	TCONS_00032389
BVRB_7g176740	BVRB_7g176740	TCONS_00071354
BVRB_4g094370	BVRB_4g094370	TCONS_00096887
BVRB_2g041010	BVRB_2g041010	TCONS_00019617,TCONS_00019615,TCONS_00019619,TCONS_00019618,TCONS_00019625
BVRB_6g135290	BVRB_6g135290	TCONS_00058168
BVRB_1g007200	BVRB_1g007200	TCONS_00009457
BVRB_2g032610	BVRB_2g032610	TCONS_00022195
BVRB_5g119390	BVRB_5g119390	TCONS_00044671
BVRB_7g172130	BVRB_7g172130	TCONS_00066332
BVRB_9g209510	BVRB_9g209510	TCONS_00085277
BVRB_8g187260	BVRB_8g187260	TCONS_00072624
BVRB_9g215100	BVRB_9g215100	TCONS_00081939
BVRB_9g209490	BVRB_9g209490	TCONS_00085267
BVRB_6g148500	BVRB_6g148500	TCONS_00055290
BVRB_1g000620	BVRB_1g000620	TCONS_00011666
BVRB_6g151180	BVRB_6g151180	TCONS_00061956,TCONS_00061955,TCONS_00061954
BVRB_7g161510	BVRB_7g161510	TCONS_00068031,TCONS_00068032
BVRB_8g181780	BVRB_8g181780	TCONS_00071487
BVRB_4g089350	BVRB_4g089350	TCONS_00039689,TCONS_00039690
BVRB_6g138410	BVRB_6g138410	TCONS_00058828
BVRB_6g134050	BVRB_6g134050	TCONS_00057937
BVRB_2g034120	BVRB_2g034120	TCONS_00022544
BVRB_4g077530	BVRB_4g077530	TCONS_00037251
BVRB_7g173400	BVRB_7g173400	TCONS_00066545
BVRB_4g095010	BVRB_4g095010	TCONS_00097161
BVRB_8g196590	BVRB_8g196590	TCONS_00078442
BVRB_009330	BVRB_009330	TCONS_00004807
BVRB_5g101560	BVRB_5g101560	TCONS_00040736
BVRB_1g014970	BVRB_1g014970	TCONS_00014910
BVRB_5g119070	BVRB_5g119070	TCONS_00049881
BVRB_1g003260	BVRB_1g003260	TCONS_00008682,TCONS_00008681
BVRB_8g195680	BVRB_8g195680	TCONS_00074454
BVRB_9g215820	BVRB_9g215820	TCONS_00082096
BVRB_2g034610	BVRB_2g034610	TCONS_00017943
BVRB_4g096230	BVRB_4g096230	TCONS_00097831,TCONS_00097832
BVRB_2g032670	BVRB_2g032670	TCONS_00022195
BVRB_6g134550	BVRB_6g134550	TCONS_00058050
BVRB_4g082830	BVRB_4g082830	TCONS_00038334,TCONS_00038332,TCONS_00034368,TCONS_00034369,TCONS_00034375,TCONS_00034374,TCONS_00034377,TCONS_00034371,TCONS_00034372
BVRB_2g037670	BVRB_2g037670	TCONS_00023425
BVRB_8g197970	BVRB_8g197970	TCONS_00078749
BVRB_6g151010	BVRB_6g151010	TCONS_00055787
BVRB_7g173470	BVRB_7g173470	TCONS_00066545
BVRB_2g026670	BVRB_2g026670	TCONS_00020934,TCONS_00016302,TCONS_00020935
BVRB_3g052340	BVRB_3g052340	TCONS_00029493
BVRB_9g210570	BVRB_9g210570	TCONS_00085517
BVRB_8g196500	BVRB_8g196500	TCONS_00078442
BVRB_8g195640	BVRB_8g195640	TCONS_00074454
BVRB_4g087780	BVRB_4g087780	TCONS_00039464
BVRB_4g081730	BVRB_4g081730	TCONS_00038109,TCONS_00038110
BVRB_2g044830	BVRB_2g044830	TCONS_00091637
BVRB_9g226030	BVRB_9g226030	TCONS_00105922,TCONS_00105923
BVRB_4g085160	BVRB_4g085160	TCONS_00034903
BVRB_3g061680	BVRB_3g061680	TCONS_00031384
BVRB_5g106550	BVRB_5g106550	TCONS_00041728,TCONS_00041729
BVRB_2g041060	BVRB_2g041060	TCONS_00019617,TCONS_00019615,TCONS_00019619,TCONS_00019618,TCONS_00019625
BVRB_6g134630	BVRB_6g134630	TCONS_00058050
BVRB_7g158450	BVRB_7g158450	TCONS_00063076
BVRB_5g108030	BVRB_5g108030	TCONS_00047315,TCONS_00047321
BVRB_008600	BVRB_008600	TCONS_00004463
BVRB_1g015000	BVRB_1g015000	TCONS_00014910
BVRB_2g037910	BVRB_2g037910	TCONS_00023512,TCONS_00023514,TCONS_00023513
BVRB_7g158390	BVRB_7g158390	TCONS_00063076
BVRB_4g078960	BVRB_4g078960	TCONS_00033645
BVRB_4g095330	BVRB_4g095330	TCONS_00097307
BVRB_6g152160	BVRB_6g152160	TCONS_00056083
BVRB_9g205210	BVRB_9g205210	TCONS_00084148
BVRB_1g002330	BVRB_1g002330	TCONS_00008470
BVRB_6g129480	BVRB_6g129480	TCONS_00057056
BVRB_5g119110	BVRB_5g119110	TCONS_00049881
BVRB_9g215760	BVRB_9g215760	TCONS_00082096
BVRB_012000	BVRB_012000	TCONS_00005773
BVRB_3g070380	BVRB_3g070380	TCONS_00095276
BVRB_011840	BVRB_011840	TCONS_00005717
BVRB_3g053150	BVRB_3g053150	TCONS_00026137
BVRB_6g130650	BVRB_6g130650	TCONS_00051183
BVRB_4g089280	BVRB_4g089280	TCONS_00039689,TCONS_00039690
BVRB_005470	BVRB_005470	TCONS_00002646
BVRB_8g184920	BVRB_8g184920	TCONS_00075892
BVRB_3g070370	BVRB_3g070370	TCONS_00095276
BVRB_8g195760	BVRB_8g195760	TCONS_00074454
BVRB_6g132400	BVRB_6g132400	TCONS_00051499
BVRB_7g160700	BVRB_7g160700	TCONS_00067863,TCONS_00067877,TCONS_00067878,TCONS_00067859
BVRB_7g177020	BVRB_7g177020	TCONS_00101663
BVRB_7g160650	BVRB_7g160650	TCONS_00067863,TCONS_00067859
BVRB_8g184370	BVRB_8g184370	TCONS_00075747
BVRB_5g103870	BVRB_5g103870	TCONS_00046420
BVRB_3g052100	BVRB_3g052100	TCONS_00029471
BVRB_4g078950	BVRB_4g078950	TCONS_00033645
BVRB_3g067700	BVRB_3g067700	TCONS_00093886
BVRB_6g132350	BVRB_6g132350	TCONS_00051499
BVRB_7g173690	BVRB_7g173690	TCONS_00066589
BVRB_9g210520	BVRB_9g210520	TCONS_00085517
BVRB_1g016280	BVRB_1g016280	TCONS_00088109
BVRB_6g150950	BVRB_6g150950	TCONS_00055787
BVRB_6g130600	BVRB_6g130600	TCONS_00051183
BVRB_8g200700	BVRB_8g200700	TCONS_00104239
BVRB_2g026650	BVRB_2g026650	TCONS_00020934,TCONS_00016302,TCONS_00020935
BVRB_8g185020	BVRB_8g185020	TCONS_00075892
BVRB_6g135990	BVRB_6g135990	TCONS_00058279
BVRB_4g077490	BVRB_4g077490	TCONS_00037251
BVRB_7g169390	BVRB_7g169390	TCONS_00069917,TCONS_00069915,TCONS_00069914,TCONS_00065699,TCONS_00065703
BVRB_1g022690	BVRB_1g022690	TCONS_00091142
BVRB_3g052310	BVRB_3g052310	TCONS_00029493
BVRB_5g111570	BVRB_5g111570	TCONS_00048205
BVRB_6g129430	BVRB_6g129430	TCONS_00057056
BVRB_2g035200	BVRB_2g035200	TCONS_00018077
BVRB_6g152200	BVRB_6g152200	TCONS_00056083
BVRB_1g007260	BVRB_1g007260	TCONS_00009457
BVRB_005130	BVRB_005130	TCONS_00002493
BVRB_2g026830	BVRB_2g026830	TCONS_00016302
BVRB_5g098080	BVRB_5g098080	TCONS_00045334
BVRB_2g034190	BVRB_2g034190	TCONS_00022544
BVRB_2g025770	BVRB_2g025770	TCONS_00016093
BVRB_3g067860	BVRB_3g067860	TCONS_00093910
BVRB_2g041050	BVRB_2g041050	TCONS_00019617,TCONS_00019615,TCONS_00019619,TCONS_00019618,TCONS_00019625
BVRB_5g118130	BVRB_5g118130	TCONS_00049699
BVRB_1g002250	BVRB_1g002250	TCONS_00008470
BVRB_1g007630	BVRB_1g007630	TCONS_00009524
BVRB_1g007310	BVRB_1g007310	TCONS_00009507
BVRB_6g151790	BVRB_6g151790	TCONS_00055970
BVRB_7g177890	BVRB_7g177890	TCONS_00102114
BVRB_1g014370	BVRB_1g014370	TCONS_00014787
BVRB_5g108050	BVRB_5g108050	TCONS_00047321
BVRB_7g169410	BVRB_7g169410	TCONS_00065703
BVRB_000280	BVRB_000280	TCONS_00000026
BVRB_7g175110	BVRB_7g175110	TCONS_00066831
BVRB_2g036610	BVRB_2g036610	TCONS_00018434
BVRB_2g045650	BVRB_2g045650	TCONS_00091988
BVRB_9g206480	BVRB_9g206480	TCONS_00079848
BVRB_3g057340	BVRB_3g057340	TCONS_00027003
BVRB_3g069730	BVRB_3g069730	TCONS_00094903
BVRB_6g132430	BVRB_6g132430	TCONS_00051499
BVRB_010500	BVRB_010500	TCONS_00005117
BVRB_9g215190	BVRB_9g215190	TCONS_00086512,TCONS_00081939
BVRB_9g208930	BVRB_9g208930	TCONS_00080589
BVRB_1g014940	BVRB_1g014940	TCONS_00014910
BVRB_2g039220	BVRB_2g039220	TCONS_00019174
BVRB_3g062080	BVRB_3g062080	TCONS_00031444
BVRB_4g079410	BVRB_4g079410	TCONS_00037659
BVRB_6g151850	BVRB_6g151850	TCONS_00055970
BVRB_9g205200	BVRB_9g205200	TCONS_00084148
BVRB_9g210560	BVRB_9g210560	TCONS_00085517
BVRB_5g124260	BVRB_5g124260	TCONS_00099384,TCONS_00099386
BVRB_9g204500	BVRB_9g204500	TCONS_00083989,TCONS_00083992,TCONS_00083994
BVRB_9g215150	BVRB_9g215150	TCONS_00086512,TCONS_00081939
BVRB_4g071970	BVRB_4g071970	TCONS_00032389
BVRB_8g196630	BVRB_8g196630	TCONS_00078442
BVRB_1g005270	BVRB_1g005270	TCONS_00009028
BVRB_9g208590	BVRB_9g208590	TCONS_00085070,TCONS_00085069
BVRB_009350	BVRB_009350	TCONS_00004807
BVRB_8g184950	BVRB_8g184950	TCONS_00075892
BVRB_9g215160	BVRB_9g215160	TCONS_00086512,TCONS_00081939
BVRB_2g028690	BVRB_2g028690	TCONS_00021308
BVRB_2g028560	BVRB_2g028560	TCONS_00021308
BVRB_1g003210	BVRB_1g003210	TCONS_00008682,TCONS_00008681
BVRB_8g195930	BVRB_8g195930	TCONS_00074454
BVRB_6g134040	BVRB_6g134040	TCONS_00057937
BVRB_2g045620	BVRB_2g045620	TCONS_00091988
BVRB_8g188200	BVRB_8g188200	TCONS_00072884
BVRB_2g037680	BVRB_2g037680	TCONS_00023425
BVRB_3g053080	BVRB_3g053080	TCONS_00026137
BVRB_7g179630	BVRB_7g179630	TCONS_00102784,TCONS_00102788
BVRB_2g034100	BVRB_2g034100	TCONS_00022544
BVRB_2g032650	BVRB_2g032650	TCONS_00022195
BVRB_9g215670	BVRB_9g215670	TCONS_00082096
BVRB_1g017010	BVRB_1g017010	TCONS_00089144
BVRB_9g206500	BVRB_9g206500	TCONS_00079848
BVRB_9g209530	BVRB_9g209530	TCONS_00085277
BVRB_000220	BVRB_000220	TCONS_00000026
BVRB_2g034270	BVRB_2g034270	TCONS_00022544
BVRB_4g077520	BVRB_4g077520	TCONS_00037251
BVRB_2g045680	BVRB_2g045680	TCONS_00091988
BVRB_2g037930	BVRB_2g037930	TCONS_00023512,TCONS_00023514,TCONS_00023513
BVRB_4g094990	BVRB_4g094990	TCONS_00097161
BVRB_3g061930	BVRB_3g061930	TCONS_00031444
BVRB_1g000710	BVRB_1g000710	TCONS_00011666
BVRB_1g007690	BVRB_1g007690	TCONS_00009547
BVRB_2g046940	BVRB_2g046940	TCONS_00092506
BVRB_6g138340	BVRB_6g138340	TCONS_00058828
BVRB_2g038660	BVRB_2g038660	TCONS_00019031
BVRB_1g007170	BVRB_1g007170	TCONS_00009457
BVRB_2g044790	BVRB_2g044790	TCONS_00091637
BVRB_1g016850	BVRB_1g016850	TCONS_00089144
BVRB_5g124220	BVRB_5g124220	TCONS_00099384,TCONS_00099386
BVRB_2g024850	BVRB_2g024850	TCONS_00015863
BVRB_6g127420	BVRB_6g127420	TCONS_00056681
BVRB_2g037150	BVRB_2g037150	TCONS_00018613,TCONS_00018617
BVRB_2g024830	BVRB_2g024830	TCONS_00015863
BVRB_6g129240	BVRB_6g129240	TCONS_00057047
BVRB_9g222330	BVRB_9g222330	TCONS_00083177
BVRB_7g169370	BVRB_7g169370	TCONS_00069912,TCONS_00069917,TCONS_00069915,TCONS_00069914,TCONS_00065699,TCONS_00065697,TCONS_00065703
BVRB_5g118060	BVRB_5g118060	TCONS_00049699
BVRB_4g096210	BVRB_4g096210	TCONS_00097831,TCONS_00097832
BVRB_2g035240	BVRB_2g035240	TCONS_00018077
BVRB_8g186060	BVRB_8g186060	TCONS_00076090
BVRB_6g144250	BVRB_6g144250	TCONS_00054227
BVRB_9g209460	BVRB_9g209460	TCONS_00085267
BVRB_5g099700	BVRB_5g099700	TCONS_00040389,TCONS_00045621
BVRB_9g202840	BVRB_9g202840	TCONS_00079049
BVRB_8g188370	BVRB_8g188370	TCONS_00076729
BVRB_8g188390	BVRB_8g188390	TCONS_00076729
BVRB_7g172070	BVRB_7g172070	TCONS_00066332,TCONS_00066311
BVRB_2g032600	BVRB_2g032600	TCONS_00022195
BVRB_6g138370	BVRB_6g138370	TCONS_00058828
BVRB_7g177870	BVRB_7g177870	TCONS_00102114
BVRB_3g053060	BVRB_3g053060	TCONS_00026137
BVRB_6g139140	BVRB_6g139140	TCONS_00052840
BVRB_9g215850	BVRB_9g215850	TCONS_00082096
BVRB_9g215310	BVRB_9g215310	TCONS_00086512
BVRB_5g104000	BVRB_5g104000	TCONS_00041267
BVRB_2g034150	BVRB_2g034150	TCONS_00022544
BVRB_6g152230	BVRB_6g152230	TCONS_00056083
BVRB_1g005290	BVRB_1g005290	TCONS_00009028
BVRB_1g007440	BVRB_1g007440	TCONS_00009507
BVRB_8g184420	BVRB_8g184420	TCONS_00075747
BVRB_000690	BVRB_000690	TCONS_00000305
BVRB_1g003380	BVRB_1g003380	TCONS_00008682,TCONS_00008681
BVRB_3g060320	BVRB_3g060320	TCONS_00031094
BVRB_9g215090	BVRB_9g215090	TCONS_00081939
BVRB_2g038590	BVRB_2g038590	TCONS_00019031
BVRB_3g052220	BVRB_3g052220	TCONS_00029493
BVRB_2g024700	BVRB_2g024700	TCONS_00015863
BVRB_7g159710	BVRB_7g159710	TCONS_00063354
BVRB_2g038990	BVRB_2g038990	TCONS_00023789
BVRB_6g139130	BVRB_6g139130	TCONS_00052840
BVRB_000210	BVRB_000210	TCONS_00000026
BVRB_6g152250	BVRB_6g152250	TCONS_00056083
BVRB_1g002470	BVRB_1g002470	TCONS_00008496,TCONS_00008499
BVRB_4g078990	BVRB_4g078990	TCONS_00033645
BVRB_7g167330	BVRB_7g167330	TCONS_00065284
BVRB_8g194120	BVRB_8g194120	TCONS_00074198
BVRB_6g139100	BVRB_6g139100	TCONS_00052840
BVRB_1g007610	BVRB_1g007610	TCONS_00009524
BVRB_2g026470	BVRB_2g026470	TCONS_00020934,TCONS_00020935
BVRB_3g055250	BVRB_3g055250	TCONS_00026542
BVRB_8g181570	BVRB_8g181570	TCONS_00071482
BVRB_7g175020	BVRB_7g175020	TCONS_00066831
BVRB_1g010970	BVRB_1g010970	TCONS_00010295
BVRB_9g204400	BVRB_9g204400	TCONS_00083989,TCONS_00083992,TCONS_00083994
BVRB_9g202910	BVRB_9g202910	TCONS_00079049
BVRB_9g225210	BVRB_9g225210	TCONS_00105475
BVRB_9g215300	BVRB_9g215300	TCONS_00086512
BVRB_5g110870	BVRB_5g110870	TCONS_00048008
BVRB_5g117940	BVRB_5g117940	TCONS_00049699
BVRB_8g201160	BVRB_8g201160	TCONS_00104444
BVRB_5g101630	BVRB_5g101630	TCONS_00040736,TCONS_00045936
BVRB_6g152170	BVRB_6g152170	TCONS_00056083
BVRB_9g210310	BVRB_9g210310	TCONS_00080928
BVRB_3g052280	BVRB_3g052280	TCONS_00029493
BVRB_5g101700	BVRB_5g101700	TCONS_00040736,TCONS_00045936
BVRB_1g003330	BVRB_1g003330	TCONS_00008682,TCONS_00008681
BVRB_7g173410	BVRB_7g173410	TCONS_00066545
BVRB_4g071920	BVRB_4g071920	TCONS_00032389
BVRB_5g116830	BVRB_5g116830	TCONS_00049446
BVRB_6g135970	BVRB_6g135970	TCONS_00058279
BVRB_7g179610	BVRB_7g179610	TCONS_00102784,TCONS_00102788
BVRB_7g177820	BVRB_7g177820	TCONS_00102114
BVRB_9g202470	BVRB_9g202470	TCONS_00078993
BVRB_6g132390	BVRB_6g132390	TCONS_00051499
BVRB_6g134130	BVRB_6g134130	TCONS_00057937
BVRB_1g016990	BVRB_1g016990	TCONS_00089144
BVRB_2g028670	BVRB_2g028670	TCONS_00021308
BVRB_6g152180	BVRB_6g152180	TCONS_00056083
BVRB_4g089290	BVRB_4g089290	TCONS_00039689,TCONS_00039690
BVRB_7g163380	BVRB_7g163380	TCONS_00068434
BVRB_7g173710	BVRB_7g173710	TCONS_00066589
BVRB_1g014960	BVRB_1g014960	TCONS_00014910
BVRB_6g151780	BVRB_6g151780	TCONS_00055970
BVRB_5g110510	BVRB_5g110510	TCONS_00047903
BVRB_000260	BVRB_000260	TCONS_00000026
BVRB_4g095040	BVRB_4g095040	TCONS_00097161
BVRB_1g016930	BVRB_1g016930	TCONS_00089144
BVRB_4g097120	BVRB_4g097120	TCONS_00098435
BVRB_6g133220	BVRB_6g133220	TCONS_00057779
BVRB_1g015130	BVRB_1g015130	TCONS_00014910
BVRB_1g016940	BVRB_1g016940	TCONS_00089144
BVRB_7g167350	BVRB_7g167350	TCONS_00065284
BVRB_8g188170	BVRB_8g188170	TCONS_00072884,TCONS_00072878
BVRB_2g038970	BVRB_2g038970	TCONS_00023789
BVRB_5g119140	BVRB_5g119140	TCONS_00049881
BVRB_5g103950	BVRB_5g103950	TCONS_00041267,TCONS_00046420
BVRB_7g180260	BVRB_7g180260	TCONS_00103111
BVRB_2g046850	BVRB_2g046850	TCONS_00092615
BVRB_2g046920	BVRB_2g046920	TCONS_00092506
BVRB_005460	BVRB_005460	TCONS_00002646
BVRB_1g009970	BVRB_1g009970	TCONS_00010019
BVRB_9g226020	BVRB_9g226020	TCONS_00105922,TCONS_00105923
BVRB_9g213700	BVRB_9g213700	TCONS_00081638
BVRB_4g079540	BVRB_4g079540	TCONS_00037659
BVRB_2g028640	BVRB_2g028640	TCONS_00021308
BVRB_6g139080	BVRB_6g139080	TCONS_00058958,TCONS_00052840
BVRB_5g124280	BVRB_5g124280	TCONS_00099384,TCONS_00099386
BVRB_7g163410	BVRB_7g163410	TCONS_00068434
BVRB_2g035230	BVRB_2g035230	TCONS_00018077
BVRB_4g092450	BVRB_4g092450	TCONS_00095951
BVRB_3g053050	BVRB_3g053050	TCONS_00026137
BVRB_9g226110	BVRB_9g226110	TCONS_00105922,TCONS_00105923
BVRB_5g125730	BVRB_5g125730	TCONS_00100032
BVRB_7g169340	BVRB_7g169340	TCONS_00069912,TCONS_00069917,TCONS_00069915,TCONS_00069914,TCONS_00065699,TCONS_00065697
BVRB_8g198110	BVRB_8g198110	TCONS_00078771,TCONS_00078773
BVRB_5g109010	BVRB_5g109010	TCONS_00042330
BVRB_7g176670	BVRB_7g176670	TCONS_00071354
BVRB_6g130610	BVRB_6g130610	TCONS_00051183
BVRB_2g024720	BVRB_2g024720	TCONS_00015863
BVRB_7g177850	BVRB_7g177850	TCONS_00102114
BVRB_1g014950	BVRB_1g014950	TCONS_00014910
BVRB_7g168370	BVRB_7g168370	TCONS_00065503
BVRB_8g195850	BVRB_8g195850	TCONS_00074454
BVRB_4g072050	BVRB_4g072050	TCONS_00032389
BVRB_4g082930	BVRB_4g082930	TCONS_00038334,TCONS_00038332,TCONS_00034375,TCONS_00034374,TCONS_00034377,TCONS_00034371,TCONS_00034372
BVRB_1g005240	BVRB_1g005240	TCONS_00009028
BVRB_3g055280	BVRB_3g055280	TCONS_00026542
BVRB_5g118100	BVRB_5g118100	TCONS_00049699
BVRB_9g218820	BVRB_9g218820	TCONS_00087114
BVRB_7g159790	BVRB_7g159790	TCONS_00063354
BVRB_000240	BVRB_000240	TCONS_00000026
BVRB_002450	BVRB_002450	TCONS_00001142
BVRB_9g206640	BVRB_9g206640	TCONS_00079896
BVRB_5g116800	BVRB_5g116800	TCONS_00049446
BVRB_4g077450	BVRB_4g077450	TCONS_00037251
BVRB_011950	BVRB_011950	TCONS_00005773
BVRB_2g034110	BVRB_2g034110	TCONS_00022544
BVRB_7g171950	BVRB_7g171950	TCONS_00066311
BVRB_7g168310	BVRB_7g168310	TCONS_00065503
BVRB_2g025760	BVRB_2g025760	TCONS_00016093
BVRB_6g139000	BVRB_6g139000	TCONS_00058958
BVRB_1g005560	BVRB_1g005560	TCONS_00012598,TCONS_00012602
BVRB_1g015090	BVRB_1g015090	TCONS_00014910
BVRB_1g020660	BVRB_1g020660	TCONS_00090083
BVRB_1g003320	BVRB_1g003320	TCONS_00008682,TCONS_00008681
BVRB_9g215770	BVRB_9g215770	TCONS_00082096
BVRB_5g103990	BVRB_5g103990	TCONS_00041267
BVRB_1g011840	BVRB_1g011840	TCONS_00010501
BVRB_9g210540	BVRB_9g210540	TCONS_00085517
BVRB_6g127500	BVRB_6g127500	TCONS_00056681
BVRB_6g148530	BVRB_6g148530	TCONS_00055290
BVRB_3g057870	BVRB_3g057870	TCONS_00027140
BVRB_5g101110	BVRB_5g101110	TCONS_00040642,TCONS_00040640
BVRB_2g046810	BVRB_2g046810	TCONS_00092615
BVRB_8g196580	BVRB_8g196580	TCONS_00078442
BVRB_9g215050	BVRB_9g215050	TCONS_00081939
BVRB_9g218800	BVRB_9g218800	TCONS_00087114
BVRB_5g101570	BVRB_5g101570	TCONS_00040736,TCONS_00045936
BVRB_3g058780	BVRB_3g058780	TCONS_00027319
BVRB_4g090460	BVRB_4g090460	TCONS_00039867
BVRB_1g002310	BVRB_1g002310	TCONS_00008470
BVRB_2g025790	BVRB_2g025790	TCONS_00016093
BVRB_5g100000	BVRB_5g100000	TCONS_00045655
BVRB_8g198230	BVRB_8g198230	TCONS_00078773
BVRB_3g057310	BVRB_3g057310	TCONS_00027003
BVRB_001280	BVRB_001280	TCONS_00000555,TCONS_00000460
BVRB_1g015030	BVRB_1g015030	TCONS_00014910
BVRB_000230	BVRB_000230	TCONS_00000026
BVRB_9g210300	BVRB_9g210300	TCONS_00080928
BVRB_7g172460	BVRB_7g172460	TCONS_00066389
BVRB_1g023170	BVRB_1g023170	TCONS_00091391
BVRB_2g040270	BVRB_2g040270	TCONS_00019462
BVRB_7g180270	BVRB_7g180270	TCONS_00103111
BVRB_2g041440	BVRB_2g041440	TCONS_00019745
BVRB_2g038570	BVRB_2g038570	TCONS_00019031
BVRB_6g143480	BVRB_6g143480	TCONS_00060080,TCONS_00060081
BVRB_6g135770	BVRB_6g135770	TCONS_00058279
BVRB_7g175220	BVRB_7g175220	TCONS_00066831
BVRB_9g226040	BVRB_9g226040	TCONS_00105922,TCONS_00105923
BVRB_009080	BVRB_009080	TCONS_00004681
BVRB_3g067830	BVRB_3g067830	TCONS_00093910
BVRB_1g007600	BVRB_1g007600	TCONS_00009524
BVRB_2g028570	BVRB_2g028570	TCONS_00021308
BVRB_5g119210	BVRB_5g119210	TCONS_00049881
BVRB_010510	BVRB_010510	TCONS_00005117
BVRB_3g061660	BVRB_3g061660	TCONS_00031384
BVRB_2g038690	BVRB_2g038690	TCONS_00019031
BVRB_9g215180	BVRB_9g215180	TCONS_00086512,TCONS_00081939
BVRB_3g061690	BVRB_3g061690	TCONS_00031384
BVRB_9g202430	BVRB_9g202430	TCONS_00078993
BVRB_2g025810	BVRB_2g025810	TCONS_00016093
BVRB_000770	BVRB_000770	TCONS_00000305
BVRB_6g133310	BVRB_6g133310	TCONS_00057779
BVRB_7g173570	BVRB_7g173570	TCONS_00066589
BVRB_2g040300	BVRB_2g040300	TCONS_00019462
BVRB_7g172590	BVRB_7g172590	TCONS_00066389
BVRB_8g181610	BVRB_8g181610	TCONS_00071482
BVRB_4g094980	BVRB_4g094980	TCONS_00097161
BVRB_9g213620	BVRB_9g213620	TCONS_00081638
BVRB_7g162720	BVRB_7g162720	TCONS_00068267
BVRB_5g119180	BVRB_5g119180	TCONS_00049881
BVRB_7g172450	BVRB_7g172450	TCONS_00066389
BVRB_8g184200	BVRB_8g184200	TCONS_00071954
BVRB_5g119090	BVRB_5g119090	TCONS_00049881
BVRB_3g055240	BVRB_3g055240	TCONS_00026542
BVRB_7g160770	BVRB_7g160770	TCONS_00067877,TCONS_00067878
BVRB_8g181650	BVRB_8g181650	TCONS_00071482,TCONS_00071487
BVRB_5g110830	BVRB_5g110830	TCONS_00048008
BVRB_7g175200	BVRB_7g175200	TCONS_00066831
BVRB_7g172530	BVRB_7g172530	TCONS_00066389
BVRB_9g218810	BVRB_9g218810	TCONS_00087114
BVRB_1g005500	BVRB_1g005500	TCONS_00012598,TCONS_00012602
BVRB_010490	BVRB_010490	TCONS_00005117
BVRB_4g095500	BVRB_4g095500	TCONS_00097445
BVRB_9g208910	BVRB_9g208910	TCONS_00080589
BVRB_6g129290	BVRB_6g129290	TCONS_00057047
BVRB_8g196510	BVRB_8g196510	TCONS_00078442
BVRB_6g150860	BVRB_6g150860	TCONS_00055787
BVRB_2g026690	BVRB_2g026690	TCONS_00016302
BVRB_8g198080	BVRB_8g198080	TCONS_00078771,TCONS_00078773
BVRB_8g200690	BVRB_8g200690	TCONS_00104239
BVRB_5g116820	BVRB_5g116820	TCONS_00049446
BVRB_2g044890	BVRB_2g044890	TCONS_00091637
BVRB_6g134100	BVRB_6g134100	TCONS_00057937
BVRB_1g014400	BVRB_1g014400	TCONS_00014787
BVRB_9g215240	BVRB_9g215240	TCONS_00086512
BVRB_1g003360	BVRB_1g003360	TCONS_00008682,TCONS_00008681
BVRB_4g077610	BVRB_4g077610	TCONS_00037251
BVRB_7g167320	BVRB_7g167320	TCONS_00065284
BVRB_9g225300	BVRB_9g225300	TCONS_00105497
BVRB_6g152350	BVRB_6g152350	TCONS_00056083,TCONS_00056095
BVRB_6g138320	BVRB_6g138320	TCONS_00058828
BVRB_2g045610	BVRB_2g045610	TCONS_00091988
BVRB_7g172150	BVRB_7g172150	TCONS_00066332
BVRB_8g201550	BVRB_8g201550	TCONS_00104743
BVRB_3g059480	BVRB_3g059480	TCONS_00030892
BVRB_1g002340	BVRB_1g002340	TCONS_00008470
BVRB_1g022620	BVRB_1g022620	TCONS_00091124
BVRB_1g011830	BVRB_1g011830	TCONS_00010501
BVRB_2g028610	BVRB_2g028610	TCONS_00021308
BVRB_5g117970	BVRB_5g117970	TCONS_00049699
BVRB_011980	BVRB_011980	TCONS_00005773
BVRB_7g164600	BVRB_7g164600	TCONS_00068776
BVRB_3g060300	BVRB_3g060300	TCONS_00031094
BVRB_6g135940	BVRB_6g135940	TCONS_00058279
BVRB_7g172050	BVRB_7g172050	TCONS_00066332,TCONS_00066311
BVRB_3g052250	BVRB_3g052250	TCONS_00029493
BVRB_2g037240	BVRB_2g037240	TCONS_00023276
BVRB_5g109020	BVRB_5g109020	TCONS_00042330
BVRB_2g026800	BVRB_2g026800	TCONS_00016302
BVRB_4g096900	BVRB_4g096900	TCONS_00098206
BVRB_5g103550	BVRB_5g103550	TCONS_00041151
BVRB_4g090370	BVRB_4g090370	TCONS_00039867
BVRB_4g077640	BVRB_4g077640	TCONS_00037251
BVRB_1g016890	BVRB_1g016890	TCONS_00089144
BVRB_2g046210	BVRB_2g046210	TCONS_00092257
BVRB_8g200680	BVRB_8g200680	TCONS_00104239
BVRB_8g193860	BVRB_8g193860	TCONS_00077968
BVRB_7g173390	BVRB_7g173390	TCONS_00066545
BVRB_1g002480	BVRB_1g002480	TCONS_00008496,TCONS_00008499
BVRB_3g067690	BVRB_3g067690	TCONS_00093886
BVRB_1g016330	BVRB_1g016330	TCONS_00088109
BVRB_6g143070	BVRB_6g143070	TCONS_00053891
BVRB_9g213720	BVRB_9g213720	TCONS_00081638
BVRB_3g067650	BVRB_3g067650	TCONS_00093886
BVRB_1g000640	BVRB_1g000640	TCONS_00011666
BVRB_1g016920	BVRB_1g016920	TCONS_00089144
BVRB_8g186030	BVRB_8g186030	TCONS_00076090
BVRB_5g119160	BVRB_5g119160	TCONS_00049881
BVRB_1g002420	BVRB_1g002420	TCONS_00008496,TCONS_00008499
BVRB_009310	BVRB_009310	TCONS_00004807
BVRB_7g171940	BVRB_7g171940	TCONS_00066311
BVRB_6g129740	BVRB_6g129740	TCONS_00057113
BVRB_4g096850	BVRB_4g096850	TCONS_00098206
BVRB_1g020670	BVRB_1g020670	TCONS_00090083
BVRB_5g099930	BVRB_5g099930	TCONS_00045655
BVRB_4g096960	BVRB_4g096960	TCONS_00098206
BVRB_6g148460	BVRB_6g148460	TCONS_00055290
BVRB_9g215110	BVRB_9g215110	TCONS_00081939
BVRB_9g215860	BVRB_9g215860	TCONS_00082096
BVRB_2g037270	BVRB_2g037270	TCONS_00023276
BVRB_4g082840	BVRB_4g082840	TCONS_00038334,TCONS_00038332,TCONS_00034368,TCONS_00034369,TCONS_00034375,TCONS_00034374,TCONS_00034377,TCONS_00034371,TCONS_00034372
BVRB_009340	BVRB_009340	TCONS_00004807
BVRB_5g110880	BVRB_5g110880	TCONS_00048008
BVRB_4g078970	BVRB_4g078970	TCONS_00033645
BVRB_9g210290	BVRB_9g210290	TCONS_00080928
BVRB_4g090430	BVRB_4g090430	TCONS_00039867
BVRB_6g152400	BVRB_6g152400	TCONS_00056095
BVRB_6g129770	BVRB_6g129770	TCONS_00057113
BVRB_3g061250	BVRB_3g061250	TCONS_00031267
BVRB_2g037650	BVRB_2g037650	TCONS_00023425
BVRB_8g196600	BVRB_8g196600	TCONS_00078442
BVRB_9g202960	BVRB_9g202960	TCONS_00079049
BVRB_8g201520	BVRB_8g201520	TCONS_00104743
BVRB_6g152340	BVRB_6g152340	TCONS_00056083,TCONS_00056095
BVRB_6g151110	BVRB_6g151110	TCONS_00061956,TCONS_00061955,TCONS_00061954,TCONS_00061953
BVRB_7g168330	BVRB_7g168330	TCONS_00065503
BVRB_7g158470	BVRB_7g158470	TCONS_00063076
BVRB_4g085670	BVRB_4g085670	TCONS_00035038
BVRB_8g198100	BVRB_8g198100	TCONS_00078771,TCONS_00078773
BVRB_3g053130	BVRB_3g053130	TCONS_00026137
BVRB_9g210510	BVRB_9g210510	TCONS_00085517
BVRB_2g025710	BVRB_2g025710	TCONS_00016093,TCONS_00020763
BVRB_2g034200	BVRB_2g034200	TCONS_00022544
BVRB_4g092490	BVRB_4g092490	TCONS_00095951
BVRB_5g119330	BVRB_5g119330	TCONS_00044671
BVRB_4g087850	BVRB_4g087850	TCONS_00039464
BVRB_5g118050	BVRB_5g118050	TCONS_00049699
BVRB_001250	BVRB_001250	TCONS_00000555,TCONS_00000460
BVRB_9g202980	BVRB_9g202980	TCONS_00079049
BVRB_7g171970	BVRB_7g171970	TCONS_00066311
BVRB_7g172030	BVRB_7g172030	TCONS_00066332,TCONS_00066311
[truncated: 533 more rows]
