# Supplementary material for: Genome-wide analysis of long non-coding RNAs in sugar beet (Beta vulgaris L.) under drought stress
Source: Front Plant Sci. 2023 Feb 14;14:1118011. doi: 10.3389/fpls.2023.1118011 (PMC9971629; doi:10.3389/fpls.2023.1118011)
Supplement: Supplementary file 4 [file Table_4.xlsx]

## Sheet: Sheet1
Target_mRNA_geneID	Target_mRNA_genename	Diff_lncRNA_ID
BVRB_4g094710	BVRB_4g094710	TCONS_00111028
BVRB_6g129390	BVRB_6g129390	TCONS_00039690,TCONS_00058050,TCONS_00091124
BVRB_8g191450	BVRB_8g191450	TCONS_00110624,TCONS_00111162,TCONS_00110811,TCONS_00108496,TCONS_00025136,TCONS_00080928,TCONS_00107964,TCONS_00106306,TCONS_00111969,TCONS_00106793,TCONS_00110708,TCONS_00108651,TCONS_00106543,TCONS_00015426,TCONS_00095951,TCONS_00106571,TCONS_00017943,TCONS_00110829,TCONS_00111709,TCONS_00111834,TCONS_00111464,TCONS_00009457,TCONS_00035038,TCONS_00107231,TCONS_00078773,TCONS_00106514,TCONS_000…
BVRB_1g013280	BVRB_1g013280	TCONS_00091028,TCONS_00008499,TCONS_00111490,TCONS_00078749,TCONS_00041729,TCONS_00022195,TCONS_00004283,TCONS_00016093
BVRB_1g007970	BVRB_1g007970	TCONS_00078442,TCONS_00030892,TCONS_00057056,TCONS_00019615,TCONS_00046420,TCONS_00019462,TCONS_00016302,TCONS_00109303,TCONS_00047315,TCONS_00015470,TCONS_00019745,TCONS_00076729,TCONS_00109331,TCONS_00031444,TCONS_00047321,TCONS_00015327,TCONS_00107758,TCONS_00075747,TCONS_00041729,TCONS_00018077,TCONS_00085928,TCONS_00054623,TCONS_00106201,TCONS_00019617,TCONS_00016093
BVRB_9g217680	BVRB_9g217680	TCONS_00002455,TCONS_00024041,TCONS_00052840,TCONS_00072173,TCONS_00091028,TCONS_00018434,TCONS_00084148,TCONS_00008496,TCONS_00008499,TCONS_00090896,TCONS_00031384,TCONS_00045334,TCONS_00110064,TCONS_00078749,TCONS_00104334,TCONS_00063354,TCONS_00022195,TCONS_00085069,TCONS_00004283,TCONS_00092506,TCONS_00065503
BVRB_4g090360	BVRB_4g090360	TCONS_00072169,TCONS_00030892,TCONS_00006602,TCONS_00109094,TCONS_00074198,TCONS_00005717,TCONS_00000026,TCONS_00004681,TCONS_00046420,TCONS_00079896,TCONS_00039464,TCONS_00066545,TCONS_00111028,TCONS_00019462,TCONS_00047315,TCONS_00037251,TCONS_00015470,TCONS_00111663,TCONS_00084205,TCONS_00076729,TCONS_00109331,TCONS_00019351,TCONS_00031444,TCONS_00005773,TCONS_00047321,TCONS_00037659,TCONS_000…
BVRB_8g197870	BVRB_8g197870	TCONS_00086512,TCONS_00087114,TCONS_00031267,TCONS_00101990,TCONS_00101989,TCONS_00084777,TCONS_00058279,TCONS_00039867
BVRB_4g091350	BVRB_4g091350	TCONS_00015465,TCONS_00015863,TCONS_00055787,TCONS_00097831,TCONS_00000460
BVRB_8g191830	BVRB_8g191830	TCONS_00006602,TCONS_00074198,TCONS_00005717,TCONS_00079896,TCONS_00037251,TCONS_00111663,TCONS_00084205,TCONS_00002039
BVRB_5g104030	BVRB_5g104030	TCONS_00097161,TCONS_00034128,TCONS_00098206,TCONS_00098435,TCONS_00000378,TCONS_00045936,TCONS_00085070,TCONS_00068032,TCONS_00091027,TCONS_00022544,TCONS_00092100,TCONS_00068267,TCONS_00040389,TCONS_00085517,TCONS_00000555,TCONS_00099384,TCONS_00055970,TCONS_00109868,TCONS_00080589,TCONS_00055290,TCONS_00029493,TCONS_00066389,TCONS_00105922,TCONS_00101663,TCONS_00077430,TCONS_00085267,TCONS_000…
BVRB_8g194850	BVRB_8g194850	TCONS_00056095,TCONS_00100032,TCONS_00097307
BVRB_1g008970	BVRB_1g008970	TCONS_00086512,TCONS_00045621,TCONS_00034375
BVRB_3g062900	BVRB_3g062900	TCONS_00111162,TCONS_00063076,TCONS_00033645,TCONS_00110652,TCONS_00008682,TCONS_00008681
BVRB_4g079200	BVRB_4g079200	TCONS_00072169,TCONS_00030892,TCONS_00006602,TCONS_00109094,TCONS_00074198,TCONS_00005717,TCONS_00000026,TCONS_00004681,TCONS_00046420,TCONS_00079896,TCONS_00039464,TCONS_00066545,TCONS_00111028,TCONS_00083994,TCONS_00037251,TCONS_00015470,TCONS_00111663,TCONS_00084205,TCONS_00019351,TCONS_00031444,TCONS_00005773,TCONS_00047321,TCONS_00037659,TCONS_00002039,TCONS_00107758,TCONS_00021308,TCONS_000…
BVRB_2g037370	BVRB_2g037370	TCONS_00103111,TCONS_00056095,TCONS_00016302,TCONS_00109303,TCONS_00100032,TCONS_00072878
BVRB_6g134800	BVRB_6g134800	TCONS_00072169,TCONS_00030892,TCONS_00006602,TCONS_00109094,TCONS_00074198,TCONS_00005717,TCONS_00000026,TCONS_00019619,TCONS_00004681,TCONS_00046420,TCONS_00079896,TCONS_00039464,TCONS_00066545,TCONS_00111028,TCONS_00019462,TCONS_00047315,TCONS_00015470,TCONS_00111663,TCONS_00019745,TCONS_00084205,TCONS_00076729,TCONS_00109331,TCONS_00019351,TCONS_00031444,TCONS_00005773,TCONS_00047321,TCONS_000…
BVRB_9g216130	BVRB_9g216130	TCONS_00006602,TCONS_00074198,TCONS_00005717,TCONS_00079896,TCONS_00037251,TCONS_00111663,TCONS_00084205,TCONS_00002039,TCONS_00076302
BVRB_5g103220	BVRB_5g103220	TCONS_00006602,TCONS_00074198,TCONS_00005717,TCONS_00004681,TCONS_00079896,TCONS_00037251,TCONS_00111663,TCONS_00084205,TCONS_00002039,TCONS_00106208,TCONS_00076302
BVRB_9g216890	BVRB_9g216890	TCONS_00072169,TCONS_00030892,TCONS_00006602,TCONS_00109094,TCONS_00000026,TCONS_00019619,TCONS_00004681,TCONS_00046420,TCONS_00079896,TCONS_00039464,TCONS_00066545,TCONS_00111028,TCONS_00083994,TCONS_00093886,TCONS_00091028,TCONS_00015470,TCONS_00111663,TCONS_00076729,TCONS_00008499,TCONS_00019351,TCONS_00031444,TCONS_00005773,TCONS_00047321,TCONS_00037659,TCONS_00015327,TCONS_00002039,TCONS_000…
BVRB_2g037960	BVRB_2g037960	TCONS_00057113,TCONS_00067877,TCONS_00066831,TCONS_00014910
BVRB_005770	BVRB_005770	TCONS_00072169,TCONS_00030892,TCONS_00006602,TCONS_00109094,TCONS_00074198,TCONS_00005717,TCONS_00000026,TCONS_00019619,TCONS_00004681,TCONS_00046420,TCONS_00079896,TCONS_00039464,TCONS_00066545,TCONS_00111028,TCONS_00083994,TCONS_00015470,TCONS_00111663,TCONS_00084205,TCONS_00076729,TCONS_00109331,TCONS_00019351,TCONS_00031444,TCONS_00005773,TCONS_00047321,TCONS_00037659,TCONS_00002039,TCONS_001…
BVRB_8g187510	BVRB_8g187510	TCONS_00019618,TCONS_00091142,TCONS_00034374,TCONS_00000358,TCONS_00049076,TCONS_00034368,TCONS_00056095,TCONS_00020934,TCONS_00009457,TCONS_00078771,TCONS_00078773,TCONS_00034371,TCONS_00034377,TCONS_00092615,TCONS_00111695,TCONS_00097307,TCONS_00034369,TCONS_00057047,TCONS_00029471,TCONS_00104743,TCONS_00047724,TCONS_00067859,TCONS_00089520,TCONS_00010295,TCONS_00089144
BVRB_8g199040	BVRB_8g199040	TCONS_00078442,TCONS_00030892,TCONS_00019615,TCONS_00046420,TCONS_00103111,TCONS_00019462,TCONS_00016302,TCONS_00109303,TCONS_00047315,TCONS_00015470,TCONS_00019745,TCONS_00076729,TCONS_00109331,TCONS_00031444,TCONS_00047321,TCONS_00015327,TCONS_00107758,TCONS_00075747,TCONS_00018077,TCONS_00085928,TCONS_00054623,TCONS_00106201,TCONS_00019617,TCONS_00016093
BVRB_5g113750	BVRB_5g113750	TCONS_00001142,TCONS_00056095,TCONS_00023276,TCONS_00041728,TCONS_00097307,TCONS_00104743,TCONS_00012602,TCONS_00065699,TCONS_00090170
BVRB_8g183180	BVRB_8g183180	TCONS_00030892,TCONS_00006602,TCONS_00074198,TCONS_00005717,TCONS_00004681,TCONS_00039464,TCONS_00111028,TCONS_00019462,TCONS_00047315,TCONS_00015470,TCONS_00111663,TCONS_00084205,TCONS_00076729,TCONS_00109331,TCONS_00019351,TCONS_00047321,TCONS_00037659,TCONS_00002039,TCONS_00107758,TCONS_00019031,TCONS_00106208,TCONS_00054623,TCONS_00111769,TCONS_00019617,TCONS_00076302
BVRB_3g052660	BVRB_3g052660	TCONS_00098435,TCONS_00001142,TCONS_00008470
BVRB_4g072680	BVRB_4g072680	TCONS_00100032,TCONS_00097307
BVRB_5g112570	BVRB_5g112570	TCONS_00097161,TCONS_00051499,TCONS_00088109,TCONS_00045936,TCONS_00099806,TCONS_00091391,TCONS_00097831,TCONS_00097832,TCONS_00026542,TCONS_00068267,TCONS_00040389,TCONS_00068031,TCONS_00080589,TCONS_00055290,TCONS_00010501,TCONS_00029493,TCONS_00076344,TCONS_00110223,TCONS_00102784,TCONS_00102788,TCONS_00023165,TCONS_00096887,TCONS_00102114
BVRB_6g143270	BVRB_6g143270	TCONS_00093886
BVRB_6g131920	BVRB_6g131920	TCONS_00023276,TCONS_00041728,TCONS_00065699,TCONS_00007575,TCONS_00090170
BVRB_8g194290	BVRB_8g194290	TCONS_00045936,TCONS_00034368,TCONS_00092615,TCONS_00101663,TCONS_00047724,TCONS_00065697
BVRB_7g160700	BVRB_7g160700	TCONS_00056083,TCONS_00039689,TCONS_00091637,TCONS_00018613,TCONS_00078993
BVRB_1g012710	BVRB_1g012710	TCONS_00057113,TCONS_00002455,TCONS_00024041,TCONS_00111748,TCONS_00052840,TCONS_00072173,TCONS_00091028,TCONS_00018434,TCONS_00078771,TCONS_00084148,TCONS_00008496,TCONS_00008499,TCONS_00049446,TCONS_00045334,TCONS_00110064,TCONS_00078749,TCONS_00104334,TCONS_00022195,TCONS_00085069,TCONS_00004283,TCONS_00084870,TCONS_00089520,TCONS_00092506,TCONS_00065503
BVRB_3g056610	BVRB_3g056610	TCONS_00066831,TCONS_00110064
BVRB_4g073300	BVRB_4g073300	TCONS_00034128,TCONS_00098206,TCONS_00085070,TCONS_00068032,TCONS_00091027,TCONS_00092100,TCONS_00009547,TCONS_00099384,TCONS_00099386,TCONS_00055970,TCONS_00109868,TCONS_00066389,TCONS_00077430,TCONS_00085267,TCONS_00076345,TCONS_00027140,TCONS_00091988
BVRB_4g094360	BVRB_4g094360	TCONS_00078442,TCONS_00110811,TCONS_00066332,TCONS_00108496,TCONS_00057056,TCONS_00057113,TCONS_00019615,TCONS_00019618,TCONS_00106793,TCONS_00091142,TCONS_00015426,TCONS_00002455,TCONS_00034374,TCONS_00024041,TCONS_00106571,TCONS_00034368,TCONS_00112216,TCONS_00111748,TCONS_00052840,TCONS_00110829,TCONS_00111709,TCONS_00111834,TCONS_00018434,TCONS_00111464,TCONS_00111463,TCONS_00112679,TCONS_000…
BVRB_5g119580	BVRB_5g119580	TCONS_00057113,TCONS_00067877,TCONS_00066831
BVRB_016460	BVRB_016460	TCONS_00066332,TCONS_00005117,TCONS_00091142,TCONS_00034374,TCONS_00034368,TCONS_00020934,TCONS_00009457,TCONS_00078771,TCONS_00078773,TCONS_00034371,TCONS_00034377,TCONS_00004807,TCONS_00048298,TCONS_00045334,TCONS_00034369,TCONS_00067863,TCONS_00092257,TCONS_00029471,TCONS_00111569,TCONS_00060081,TCONS_00089520,TCONS_00065503,TCONS_00010295,TCONS_00089144
BVRB_2g047160	BVRB_2g047160	TCONS_00078442,TCONS_00057056,TCONS_00019615,TCONS_00103111,TCONS_00016302,TCONS_00109303,TCONS_00100032,TCONS_00106201
BVRB_2g046250	BVRB_2g046250	TCONS_00041826,TCONS_00068434,TCONS_00023425,TCONS_00105475,TCONS_00095276,TCONS_00080695,TCONS_00110781,TCONS_00023513,TCONS_00002646,TCONS_00081939,TCONS_00023514,TCONS_00106353,TCONS_00014787,TCONS_00096009,TCONS_00081638,TCONS_00085277,TCONS_00027003,TCONS_00040736,TCONS_00018546,TCONS_00001832,TCONS_00041151,TCONS_00111239,TCONS_00058958,TCONS_00039690,TCONS_00019174,TCONS_00058050,TCONS_001…
BVRB_7g180770	BVRB_7g180770	TCONS_00086512,TCONS_00087114,TCONS_00031267,TCONS_00034375,TCONS_00101990
BVRB_2g030510	BVRB_2g030510	TCONS_00006602,TCONS_00074198,TCONS_00005717,TCONS_00004681,TCONS_00079896,TCONS_00039464,TCONS_00111028,TCONS_00037251,TCONS_00111663,TCONS_00084205,TCONS_00019351,TCONS_00047321,TCONS_00037659,TCONS_00002039,TCONS_00107758,TCONS_00019031,TCONS_00106208,TCONS_00076302
BVRB_6g130780	BVRB_6g130780	TCONS_00071954,TCONS_00001142,TCONS_00008470
BVRB_7g166890	BVRB_7g166890	TCONS_00103111
BVRB_6g147610	BVRB_6g147610	TCONS_00072169,TCONS_00030892,TCONS_00006602,TCONS_00074198,TCONS_00005717,TCONS_00004681,TCONS_00046420,TCONS_00039464,TCONS_00111028,TCONS_00019462,TCONS_00047315,TCONS_00037251,TCONS_00015470,TCONS_00111663,TCONS_00019745,TCONS_00084205,TCONS_00076729,TCONS_00109331,TCONS_00019351,TCONS_00031444,TCONS_00005773,TCONS_00047321,TCONS_00037659,TCONS_00015327,TCONS_00002039,TCONS_00107758,TCONS_000…
BVRB_4g079430	BVRB_4g079430	TCONS_00072169,TCONS_00030892,TCONS_00006602,TCONS_00109094,TCONS_00074198,TCONS_00005717,TCONS_00000026,TCONS_00004681,TCONS_00046420,TCONS_00079896,TCONS_00039464,TCONS_00066545,TCONS_00111028,TCONS_00019462,TCONS_00083994,TCONS_00047315,TCONS_00037251,TCONS_00015470,TCONS_00111663,TCONS_00019745,TCONS_00084205,TCONS_00076729,TCONS_00109331,TCONS_00019351,TCONS_00031444,TCONS_00005773,TCONS_000…
BVRB_1g020110	BVRB_1g020110	TCONS_00072169,TCONS_00030892,TCONS_00006602,TCONS_00109094,TCONS_00074198,TCONS_00005717,TCONS_00000026,TCONS_00019619,TCONS_00004681,TCONS_00046420,TCONS_00079896,TCONS_00039464,TCONS_00066545,TCONS_00111028,TCONS_00019462,TCONS_00047315,TCONS_00037251,TCONS_00015470,TCONS_00111663,TCONS_00019745,TCONS_00084205,TCONS_00076729,TCONS_00109331,TCONS_00019351,TCONS_00031444,TCONS_00005773,TCONS_000…
BVRB_2g038880	BVRB_2g038880	TCONS_00034372,TCONS_00075892
BVRB_3g057480	BVRB_3g057480	TCONS_00095951,TCONS_00045936,TCONS_00034368,TCONS_00079049,TCONS_00092257,TCONS_00111569,TCONS_00065697,TCONS_00066589,TCONS_00014910
BVRB_9g205800	BVRB_9g205800	TCONS_00019462,TCONS_00018077,TCONS_00054623
BVRB_7g158030	BVRB_7g158030	TCONS_00072169,TCONS_00030892,TCONS_00006602,TCONS_00109094,TCONS_00074198,TCONS_00005717,TCONS_00000026,TCONS_00004681,TCONS_00046420,TCONS_00079896,TCONS_00039464,TCONS_00066545,TCONS_00111028,TCONS_00019462,TCONS_00047315,TCONS_00037251,TCONS_00015470,TCONS_00111663,TCONS_00084205,TCONS_00076729,TCONS_00109331,TCONS_00019351,TCONS_00031444,TCONS_00005773,TCONS_00047321,TCONS_00037659,TCONS_000…
BVRB_5g120910	BVRB_5g120910	TCONS_00030892,TCONS_00046420,TCONS_00019462,TCONS_00047315,TCONS_00015470,TCONS_00019745,TCONS_00076729,TCONS_00109331,TCONS_00019351,TCONS_00031444,TCONS_00047321,TCONS_00037659,TCONS_00015327,TCONS_00107758,TCONS_00075747,TCONS_00018077,TCONS_00019031,TCONS_00085928,TCONS_00106208,TCONS_00054623,TCONS_00019617
BVRB_9g209310	BVRB_9g209310	TCONS_00078442,TCONS_00057056,TCONS_00019615,TCONS_00002455,TCONS_00016302,TCONS_00106201
BVRB_6g153220	BVRB_6g153220	TCONS_00111663
BVRB_8g190440	BVRB_8g190440	TCONS_00072169,TCONS_00030892,TCONS_00109094,TCONS_00000026,TCONS_00019619,TCONS_00046420,TCONS_00039464,TCONS_00002455,TCONS_00066545,TCONS_00111028,TCONS_00019462,TCONS_00052840,TCONS_00047315,TCONS_00091028,TCONS_00015470,TCONS_00019745,TCONS_00076729,TCONS_00109331,TCONS_00008499,TCONS_00019351,TCONS_00031444,TCONS_00005773,TCONS_00047321,TCONS_00037659,TCONS_00015327,TCONS_00107758,TCONS_000…
BVRB_1g021990	BVRB_1g021990	TCONS_00018231,TCONS_00110624,TCONS_00110811,TCONS_00108496,TCONS_00025136,TCONS_00106306,TCONS_00111968,TCONS_00108651,TCONS_00106543,TCONS_00015426,TCONS_00095951,TCONS_00106571,TCONS_00112216,TCONS_00111748,TCONS_00110829,TCONS_00111709,TCONS_00111464,TCONS_00112679,TCONS_00079049,TCONS_00107995,TCONS_00109277,TCONS_00035038,TCONS_00107231,TCONS_00072884,TCONS_00061955,TCONS_00061954,TCONS_001…
BVRB_6g143830	BVRB_6g143830	TCONS_00030892,TCONS_00006602,TCONS_00074198,TCONS_00005717,TCONS_00004681,TCONS_00079896,TCONS_00039464,TCONS_00111028,TCONS_00019462,TCONS_00047315,TCONS_00037251,TCONS_00111663,TCONS_00084205,TCONS_00019351,TCONS_00047321,TCONS_00037659,TCONS_00002039,TCONS_00107758,TCONS_00019031,TCONS_00106208,TCONS_00054623,TCONS_00019617,TCONS_00076302
BVRB_9g216670	BVRB_9g216670	TCONS_00078442,TCONS_00066332,TCONS_00057056,TCONS_00057113,TCONS_00019615,TCONS_00019618,TCONS_00002455,TCONS_00034374,TCONS_00024041,TCONS_00052840,TCONS_00091028,TCONS_00018434,TCONS_00078771,TCONS_00008496,TCONS_00008499,TCONS_00049446,TCONS_00045334,TCONS_00057047,TCONS_00058168,TCONS_00110064,TCONS_00078749,TCONS_00104334,TCONS_00106201,TCONS_00022195,TCONS_00004283,TCONS_00016093,TCONS_000…
BVRB_5g110520	BVRB_5g110520	TCONS_00105497,TCONS_00105923
BVRB_8g187980	BVRB_8g187980	TCONS_00006602,TCONS_00074198,TCONS_00005717,TCONS_00004681,TCONS_00079896,TCONS_00039464,TCONS_00066545,TCONS_00111028,TCONS_00037251,TCONS_00111663,TCONS_00084205,TCONS_00019351,TCONS_00005773,TCONS_00047321,TCONS_00037659,TCONS_00002039,TCONS_00107758,TCONS_00019031,TCONS_00106208,TCONS_00111769,TCONS_00076302,TCONS_00042330
BVRB_4g090780	BVRB_4g090780	TCONS_00006602,TCONS_00074198,TCONS_00005717,TCONS_00037251,TCONS_00084205
BVRB_1g004530	BVRB_1g004530	TCONS_00105922
BVRB_2g033310	BVRB_2g033310	TCONS_00111570,TCONS_00110624,TCONS_00111162,TCONS_00108496,TCONS_00025136,TCONS_00080928,TCONS_00107964,TCONS_00111969,TCONS_00106793,TCONS_00110708,TCONS_00063076,TCONS_00106571,TCONS_00017943,TCONS_00101345,TCONS_00110829,TCONS_00111834,TCONS_00111464,TCONS_00107231,TCONS_00106515,TCONS_00106514,TCONS_00111513,TCONS_00090896,TCONS_00112224,TCONS_00038109,TCONS_00038110,TCONS_00057593,TCONS_000…
BVRB_2g038400	BVRB_2g038400	TCONS_00068434,TCONS_00105475,TCONS_00095276,TCONS_00023513,TCONS_00002646,TCONS_00023514,TCONS_00081638,TCONS_00027003,TCONS_00041151,TCONS_00111239,TCONS_00019174,TCONS_00111995
BVRB_8g195030	BVRB_8g195030	TCONS_00006602,TCONS_00074198,TCONS_00005717,TCONS_00004681,TCONS_00079896,TCONS_00039464,TCONS_00111028,TCONS_00037251,TCONS_00111663,TCONS_00084205,TCONS_00019351,TCONS_00047321,TCONS_00037659,TCONS_00002039,TCONS_00107758,TCONS_00019031,TCONS_00106208,TCONS_00076302
BVRB_013340	BVRB_013340	TCONS_00018231,TCONS_00111570,TCONS_00066332,TCONS_00106793,TCONS_00110708,TCONS_00091142,TCONS_00095951,TCONS_00034374,TCONS_00017943,TCONS_00049076,TCONS_00020934,TCONS_00111834,TCONS_00111463,TCONS_00009457,TCONS_00106515,TCONS_00106514,TCONS_00112224,TCONS_00034377,TCONS_00066311,TCONS_00038110,TCONS_00111695,TCONS_00004807,TCONS_00112093,TCONS_00015444,TCONS_00045334,TCONS_00069912,TCONS_000…
BVRB_7g179300	BVRB_7g179300	TCONS_00072169,TCONS_00030892,TCONS_00006602,TCONS_00109094,TCONS_00074198,TCONS_00005717,TCONS_00000026,TCONS_00019619,TCONS_00004681,TCONS_00046420,TCONS_00079896,TCONS_00039464,TCONS_00066545,TCONS_00111028,TCONS_00019462,TCONS_00083994,TCONS_00047315,TCONS_00037251,TCONS_00015470,TCONS_00111663,TCONS_00019745,TCONS_00084205,TCONS_00076729,TCONS_00109331,TCONS_00019351,TCONS_00031444,TCONS_000…
BVRB_6g142080	BVRB_6g142080	TCONS_00019618,TCONS_00001142,TCONS_00000358,TCONS_00034368,TCONS_00056095,TCONS_00023276,TCONS_00100032,TCONS_00034371,TCONS_00092615,TCONS_00041728,TCONS_00097307,TCONS_00104743,TCONS_00012602,TCONS_00065699,TCONS_00090170,TCONS_00089144
BVRB_1g021770	BVRB_1g021770	TCONS_00066332,TCONS_00005117,TCONS_00019618,TCONS_00091142,TCONS_00034374,TCONS_00034368,TCONS_00020934,TCONS_00009457,TCONS_00078771,TCONS_00078773,TCONS_00034371,TCONS_00034377,TCONS_00092615,TCONS_00004807,TCONS_00048298,TCONS_00015444,TCONS_00045334,TCONS_00034369,TCONS_00067863,TCONS_00092257,TCONS_00029471,TCONS_00111569,TCONS_00084870,TCONS_00065697,TCONS_00066589,TCONS_00060081,TCONS_000…
BVRB_5g111810	BVRB_5g111810	TCONS_00034128,TCONS_00098206,TCONS_00071954,TCONS_00027319,TCONS_00009547,TCONS_00099384,TCONS_00099386,TCONS_00109868,TCONS_00077430,TCONS_00085267,TCONS_00076345,TCONS_00104239,TCONS_00027140,TCONS_00091988
BVRB_7g173880	BVRB_7g173880	TCONS_00045936,TCONS_00065697,TCONS_00102784
BVRB_6g127460	BVRB_6g127460	TCONS_00071487,TCONS_00076090
BVRB_7g179670	BVRB_7g179670	TCONS_00078442,TCONS_00072169,TCONS_00030892,TCONS_00057056,TCONS_00000026,TCONS_00019615,TCONS_00019619,TCONS_00046420,TCONS_00002455,TCONS_00016302,TCONS_00052840,TCONS_00047315,TCONS_00091028,TCONS_00018434,TCONS_00015470,TCONS_00019745,TCONS_00076729,TCONS_00109331,TCONS_00008499,TCONS_00031444,TCONS_00015327,TCONS_00075747,TCONS_00031384,TCONS_00021308,TCONS_00111490,TCONS_00110064,TCONS_000…
BVRB_3g065260	BVRB_3g065260	TCONS_00057113,TCONS_00019618,TCONS_00034368,TCONS_00112216,TCONS_00112679,TCONS_00079049,TCONS_00067877,TCONS_00066831,TCONS_00078771,TCONS_00078773,TCONS_00034371,TCONS_00048298,TCONS_00111930,TCONS_00034369,TCONS_00058168,TCONS_00065703,TCONS_00111569,TCONS_00104743,TCONS_00084870,TCONS_00066589,TCONS_00014910,TCONS_00067859,TCONS_00010295,TCONS_00089144
BVRB_8g190370	BVRB_8g190370	TCONS_00007516,TCONS_00025138,TCONS_00048205,TCONS_00053891,TCONS_00002493,TCONS_00111468,TCONS_00107995,TCONS_00067878,TCONS_00068776,TCONS_00035038,TCONS_00110284,TCONS_00061956,TCONS_00108306,TCONS_00110350,TCONS_00107364,TCONS_00057779,TCONS_00031094
BVRB_6g133980	BVRB_6g133980	TCONS_00066831,TCONS_00058168,TCONS_00106201,TCONS_00014910
BVRB_3g050110	BVRB_3g050110	TCONS_00111570,TCONS_00066332,TCONS_00091142,TCONS_00034374,TCONS_00024041,TCONS_00111748,TCONS_00052840,TCONS_00072173,TCONS_00110829,TCONS_00018434,TCONS_00111463,TCONS_00078771,TCONS_00084148,TCONS_00049699,TCONS_00008496,TCONS_00090896,TCONS_00112224,TCONS_00111695,TCONS_00004807,TCONS_00015444,TCONS_00049446,TCONS_00045334,TCONS_00069914,TCONS_00092257,TCONS_00018617,TCONS_00094903,TCONS_001…
BVRB_3g058540	BVRB_3g058540	TCONS_00110811,TCONS_00108496,TCONS_00025136,TCONS_00110829,TCONS_00018434,TCONS_00111464,TCONS_00107231,TCONS_00008499,TCONS_00090896,TCONS_00112224,TCONS_00109718,TCONS_00094903,TCONS_00022195,TCONS_00092506
BVRB_5g116410	BVRB_5g116410	TCONS_00051183,TCONS_00066831,TCONS_00101990,TCONS_00101989,TCONS_00084777,TCONS_00058279,TCONS_00042468,TCONS_00039867
BVRB_2g039320	BVRB_2g039320	TCONS_00019338,TCONS_00002493,TCONS_00068776,TCONS_00031094
BVRB_3g053400	BVRB_3g053400	TCONS_00006602,TCONS_00109094,TCONS_00074198,TCONS_00005717,TCONS_00004681,TCONS_00079896,TCONS_00039464,TCONS_00066545,TCONS_00111028,TCONS_00083994,TCONS_00037251,TCONS_00111663,TCONS_00084205,TCONS_00019351,TCONS_00005773,TCONS_00037659,TCONS_00002039,TCONS_00106208,TCONS_00076302,TCONS_00042330
BVRB_4g093540	BVRB_4g093540	TCONS_00066332,TCONS_00011666,TCONS_00067863
BVRB_9g205310	BVRB_9g205310	TCONS_00034128,TCONS_00098206,TCONS_00071954,TCONS_00098435,TCONS_00001142,TCONS_00085070,TCONS_00091027,TCONS_00027319,TCONS_00009547,TCONS_00099386,TCONS_00109868,TCONS_00085267,TCONS_00104239,TCONS_00008470,TCONS_00027140,TCONS_00091988
BVRB_1g019360	BVRB_1g019360	TCONS_00088109
BVRB_1g005430	BVRB_1g005430	TCONS_00001142,TCONS_00023276,TCONS_00041728,TCONS_00105497,TCONS_00012602,TCONS_00065699,TCONS_00008470,TCONS_00090170
BVRB_4g070890	BVRB_4g070890	TCONS_00018231,TCONS_00095951,TCONS_00045936,TCONS_00091391,TCONS_00097831,TCONS_00097832,TCONS_00022544,TCONS_00004807,TCONS_00080589,TCONS_00092257,TCONS_00010501,TCONS_00077968,TCONS_00018617,TCONS_00072624,TCONS_00065697,TCONS_00102784,TCONS_00102788,TCONS_00060081
BVRB_9g204510	BVRB_9g204510	TCONS_00098435,TCONS_00095951,TCONS_00045936,TCONS_00085070,TCONS_00022544,TCONS_00092100,TCONS_00000555,TCONS_00080589,TCONS_00055290,TCONS_00101663,TCONS_00047724,TCONS_00065697,TCONS_00102784,TCONS_00102788,TCONS_00023165
BVRB_7g171110	BVRB_7g171110	TCONS_00072169,TCONS_00006602,TCONS_00109094,TCONS_00074198,TCONS_00005717,TCONS_00004681,TCONS_00079896,TCONS_00039464,TCONS_00066545,TCONS_00111028,TCONS_00019462,TCONS_00037251,TCONS_00015470,TCONS_00111663,TCONS_00084205,TCONS_00019351,TCONS_00005773,TCONS_00047321,TCONS_00037659,TCONS_00002039,TCONS_00107758,TCONS_00021308,TCONS_00019031,TCONS_00106208,TCONS_00111769,TCONS_00019617,TCONS_000…
BVRB_6g143510	BVRB_6g143510	TCONS_00078442,TCONS_00030892,TCONS_00057056,TCONS_00019615,TCONS_00103111,TCONS_00019462,TCONS_00016302,TCONS_00109303,TCONS_00047315,TCONS_00019745,TCONS_00076729,TCONS_00109331,TCONS_00015327,TCONS_00075747,TCONS_00018077,TCONS_00085928,TCONS_00054623,TCONS_00106201
BVRB_5g124860	BVRB_5g124860	TCONS_00057113,TCONS_00067877,TCONS_00066831,TCONS_00061955,TCONS_00061953,TCONS_00047903,TCONS_00065703,TCONS_00066589,TCONS_00014910
BVRB_3g061880	BVRB_3g061880	TCONS_00072169,TCONS_00030892,TCONS_00000026,TCONS_00019619,TCONS_00046420,TCONS_00039464,TCONS_00111028,TCONS_00019462,TCONS_00047315,TCONS_00015470,TCONS_00019745,TCONS_00076729,TCONS_00109331,TCONS_00019351,TCONS_00031444,TCONS_00005773,TCONS_00047321,TCONS_00037659,TCONS_00015327,TCONS_00107758,TCONS_00075747,TCONS_00021308,TCONS_00111490,TCONS_00041729,TCONS_00019031,TCONS_00085928,TCONS_001…
BVRB_7g164730	BVRB_7g164730	TCONS_00072169,TCONS_00030892,TCONS_00000026,TCONS_00019619,TCONS_00046420,TCONS_00002455,TCONS_00066545,TCONS_00111028,TCONS_00052840,TCONS_00047315,TCONS_00091028,TCONS_00018434,TCONS_00015470,TCONS_00019745,TCONS_00076729,TCONS_00109331,TCONS_00008499,TCONS_00019351,TCONS_00031444,TCONS_00015327,TCONS_00075747,TCONS_00031384,TCONS_00021308,TCONS_00111490,TCONS_00110064,TCONS_00078749,TCONS_000…
BVRB_6g147030	BVRB_6g147030	TCONS_00057113,TCONS_00066831
BVRB_7g164890	BVRB_7g164890	TCONS_00034128,TCONS_00098206,TCONS_00068032,TCONS_00009547,TCONS_00099384,TCONS_00099386,TCONS_00055970,TCONS_00109868,TCONS_00066389,TCONS_00077430,TCONS_00085267,TCONS_00076345,TCONS_00027140,TCONS_00091988
BVRB_2g029170	BVRB_2g029170	TCONS_00066831
BVRB_9g216640	BVRB_9g216640	TCONS_00072169,TCONS_00006602,TCONS_00109094,TCONS_00074198,TCONS_00005717,TCONS_00000026,TCONS_00019619,TCONS_00004681,TCONS_00046420,TCONS_00079896,TCONS_00039464,TCONS_00066545,TCONS_00111028,TCONS_00083994,TCONS_00037251,TCONS_00015470,TCONS_00111663,TCONS_00084205,TCONS_00019351,TCONS_00031444,TCONS_00005773,TCONS_00047321,TCONS_00037659,TCONS_00002039,TCONS_00107758,TCONS_00021308,TCONS_000…
BVRB_042980	BVRB_042980	TCONS_00072169,TCONS_00030892,TCONS_00109094,TCONS_00000026,TCONS_00019619,TCONS_00004681,TCONS_00046420,TCONS_00039464,TCONS_00002455,TCONS_00066545,TCONS_00111028,TCONS_00019462,TCONS_00052840,TCONS_00047315,TCONS_00091028,TCONS_00015470,TCONS_00019745,TCONS_00076729,TCONS_00109331,TCONS_00008499,TCONS_00019351,TCONS_00031444,TCONS_00005773,TCONS_00047321,TCONS_00037659,TCONS_00015327,TCONS_001…
BVRB_6g141990	BVRB_6g141990	TCONS_00078442,TCONS_00057056,TCONS_00019615,TCONS_00019618,TCONS_00002455,TCONS_00056095,TCONS_00016302,TCONS_00109303,TCONS_00111463,TCONS_00100032,TCONS_00078771,TCONS_00078773,TCONS_00034371,TCONS_00111695,TCONS_00015444,TCONS_00049446,TCONS_00097307,TCONS_00057047,TCONS_00058168,TCONS_00109758,TCONS_00106201,TCONS_00104743,TCONS_00084870,TCONS_00067859,TCONS_00089520,TCONS_00089144
BVRB_7g179320	BVRB_7g179320	TCONS_00072169,TCONS_00030892,TCONS_00000026,TCONS_00004681,TCONS_00046420,TCONS_00111028,TCONS_00019462,TCONS_00047315,TCONS_00015470,TCONS_00111663,TCONS_00019745,TCONS_00076729,TCONS_00109331,TCONS_00019351,TCONS_00031444,TCONS_00047321,TCONS_00037659,TCONS_00015327,TCONS_00107758,TCONS_00075747,TCONS_00021308,TCONS_00041729,TCONS_00019031,TCONS_00085928,TCONS_00106208,TCONS_00054623,TCONS_001…
BVRB_6g141950	BVRB_6g141950	TCONS_00072169,TCONS_00030892,TCONS_00006602,TCONS_00109094,TCONS_00074198,TCONS_00005717,TCONS_00000026,TCONS_00004681,TCONS_00046420,TCONS_00079896,TCONS_00039464,TCONS_00066545,TCONS_00111028,TCONS_00019462,TCONS_00047315,TCONS_00037251,TCONS_00015470,TCONS_00111663,TCONS_00019745,TCONS_00084205,TCONS_00076729,TCONS_00109331,TCONS_00019351,TCONS_00031444,TCONS_00005773,TCONS_00047321,TCONS_000…
BVRB_3g053560	BVRB_3g053560	TCONS_00056095,TCONS_00016302,TCONS_00109303,TCONS_00100032
BVRB_5g106340	BVRB_5g106340	TCONS_00111162,TCONS_00015109,TCONS_00107964,TCONS_00101345,TCONS_00090083,TCONS_00106515,TCONS_00094605
BVRB_6g133260	BVRB_6g133260	TCONS_00078442,TCONS_00057056,TCONS_00019615,TCONS_00016302,TCONS_00109303,TCONS_00106201
BVRB_4g083270	BVRB_4g083270	TCONS_00034128,TCONS_00098206,TCONS_00071954,TCONS_00098435,TCONS_00001142,TCONS_00085070,TCONS_00068032,TCONS_00091027,TCONS_00027319,TCONS_00009547,TCONS_00099384,TCONS_00099386,TCONS_00055970,TCONS_00109868,TCONS_00066389,TCONS_00105923,TCONS_00077430,TCONS_00085267,TCONS_00076345,TCONS_00104239,TCONS_00008470,TCONS_00027140,TCONS_00091988
BVRB_7g177850	BVRB_7g177850	TCONS_00057113,TCONS_00002455,TCONS_00024041,TCONS_00112216,TCONS_00111748,TCONS_00052840,TCONS_00018434,TCONS_00067877,TCONS_00066831,TCONS_00078771,TCONS_00008496,TCONS_00049446,TCONS_00045334,TCONS_00058168,TCONS_00110064,TCONS_00104334,TCONS_00111569,TCONS_00084870,TCONS_00066589,TCONS_00014910,TCONS_00092506,TCONS_00010295
BVRB_6g137520	BVRB_6g137520	TCONS_00005717,TCONS_00111663
BVRB_6g127680	BVRB_6g127680	TCONS_00097161,TCONS_00051499,TCONS_00099806,TCONS_00026542,TCONS_00068267,TCONS_00040389,TCONS_00068031,TCONS_00055290,TCONS_00029493,TCONS_00076344,TCONS_00110223,TCONS_00023165,TCONS_00096887,TCONS_00102114
BVRB_9g221460	BVRB_9g221460	TCONS_00045936,TCONS_00022544,TCONS_00102784
BVRB_9g219100	BVRB_9g219100	TCONS_00018231,TCONS_00095951,TCONS_00091391,TCONS_00097832,TCONS_00004807,TCONS_00092257,TCONS_00077968,TCONS_00018617,TCONS_00072624,TCONS_00065697,TCONS_00102784,TCONS_00060081
BVRB_1g005600	BVRB_1g005600	TCONS_00078442,TCONS_00057056,TCONS_00019615,TCONS_00002455,TCONS_00016302,TCONS_00019745,TCONS_00075747,TCONS_00058168,TCONS_00110064,TCONS_00085928,TCONS_00106201,TCONS_00016093
BVRB_4g091980	BVRB_4g091980	TCONS_00057113,TCONS_00051183,TCONS_00112216,TCONS_00112679,TCONS_00079049,TCONS_00067877,TCONS_00066831,TCONS_00072884,TCONS_00061955,TCONS_00061953,TCONS_00049881,TCONS_00047903,TCONS_00111930,TCONS_00065703,TCONS_00066589,TCONS_00014910,TCONS_00079848
BVRB_6g140920	BVRB_6g140920	TCONS_00072169,TCONS_00030892,TCONS_00006602,TCONS_00109094,TCONS_00074198,TCONS_00005717,TCONS_00000026,TCONS_00004681,TCONS_00046420,TCONS_00079896,TCONS_00039464,TCONS_00066545,TCONS_00111028,TCONS_00019462,TCONS_00047315,TCONS_00037251,TCONS_00015470,TCONS_00111663,TCONS_00019745,TCONS_00084205,TCONS_00076729,TCONS_00109331,TCONS_00019351,TCONS_00031444,TCONS_00005773,TCONS_00047321,TCONS_000…
BVRB_2g029370	BVRB_2g029370	TCONS_00072169,TCONS_00030892,TCONS_00006602,TCONS_00109094,TCONS_00074198,TCONS_00005717,TCONS_00000026,TCONS_00004681,TCONS_00046420,TCONS_00079896,TCONS_00039464,TCONS_00066545,TCONS_00111028,TCONS_00019462,TCONS_00047315,TCONS_00037251,TCONS_00015470,TCONS_00111663,TCONS_00019745,TCONS_00084205,TCONS_00076729,TCONS_00109331,TCONS_00019351,TCONS_00031444,TCONS_00005773,TCONS_00047321,TCONS_000…
BVRB_2g025300	BVRB_2g025300	TCONS_00005117,TCONS_00034374,TCONS_00034368,TCONS_00078771,TCONS_00039689,TCONS_00008496,TCONS_00048298,TCONS_00049446,TCONS_00034369,TCONS_00067863,TCONS_00058168,TCONS_00018613,TCONS_00111569,TCONS_00084870,TCONS_00066589,TCONS_00014910,TCONS_00010295,TCONS_00089144
BVRB_3g054700	BVRB_3g054700	TCONS_00054227,TCONS_00011666,TCONS_00071487,TCONS_00076090,TCONS_00097445,TCONS_00010019
BVRB_9g225340	BVRB_9g225340	TCONS_00072169,TCONS_00030892,TCONS_00006602,TCONS_00109094,TCONS_00074198,TCONS_00005717,TCONS_00000026,TCONS_00004681,TCONS_00046420,TCONS_00079896,TCONS_00039464,TCONS_00066545,TCONS_00111028,TCONS_00019462,TCONS_00047315,TCONS_00015470,TCONS_00111663,TCONS_00019745,TCONS_00084205,TCONS_00076729,TCONS_00109331,TCONS_00019351,TCONS_00031444,TCONS_00005773,TCONS_00047321,TCONS_00037659,TCONS_000…
BVRB_5g114300	BVRB_5g114300	TCONS_00100032,TCONS_00058168
BVRB_8g184680	BVRB_8g184680	TCONS_00025138
BVRB_9g217610	BVRB_9g217610	TCONS_00016302,TCONS_00018077,TCONS_00054623
BVRB_2g038720	BVRB_2g038720	TCONS_00019338,TCONS_00111475,TCONS_00048205,TCONS_00053891,TCONS_00002493,TCONS_00067878,TCONS_00068776,TCONS_00110284,TCONS_00108306,TCONS_00057779,TCONS_00031094
BVRB_9g202370	BVRB_9g202370	TCONS_00078442,TCONS_00019615,TCONS_00019619,TCONS_00002455,TCONS_00024041,TCONS_00052840,TCONS_00072173,TCONS_00091028,TCONS_00018434,TCONS_00008496,TCONS_00008499,TCONS_00015327,TCONS_00075747,TCONS_00031384,TCONS_00111490,TCONS_00110064,TCONS_00078749,TCONS_00041729,TCONS_00085928,TCONS_00063354,TCONS_00022195,TCONS_00085069,TCONS_00004283,TCONS_00016093,TCONS_00092506,TCONS_00000305
BVRB_1g018240	BVRB_1g018240	TCONS_00072169,TCONS_00030892,TCONS_00109094,TCONS_00000026,TCONS_00019619,TCONS_00004681,TCONS_00046420,TCONS_00039464,TCONS_00066545,TCONS_00111028,TCONS_00083994,TCONS_00015470,TCONS_00111663,TCONS_00019745,TCONS_00076729,TCONS_00109331,TCONS_00019351,TCONS_00031444,TCONS_00005773,TCONS_00047321,TCONS_00037659,TCONS_00002039,TCONS_00107758,TCONS_00021308,TCONS_00111490,TCONS_00041729,TCONS_000…
BVRB_3g064680	BVRB_3g064680	TCONS_00041826,TCONS_00093910,TCONS_00056681,TCONS_00051183,TCONS_00057937,TCONS_00046972,TCONS_00014787,TCONS_00096009,TCONS_00061953,TCONS_00018546,TCONS_00049881,TCONS_00047903,TCONS_00001831,TCONS_00058958,TCONS_00082096,TCONS_00101989,TCONS_00084777,TCONS_00058279,TCONS_00039867
BVRB_003120	BVRB_003120	TCONS_00051499,TCONS_00099806,TCONS_00091391,TCONS_00026542,TCONS_00068031,TCONS_00080589,TCONS_00010501,TCONS_00076344,TCONS_00110223,TCONS_00102784,TCONS_00102788,TCONS_00023165,TCONS_00096887
BVRB_4g087190	BVRB_4g087190	TCONS_00072169,TCONS_00030892,TCONS_00000026,TCONS_00004681,TCONS_00046420,TCONS_00111028,TCONS_00019462,TCONS_00047315,TCONS_00015470,TCONS_00019745,TCONS_00076729,TCONS_00109331,TCONS_00019351,TCONS_00031444,TCONS_00047321,TCONS_00037659,TCONS_00015327,TCONS_00107758,TCONS_00075747,TCONS_00021308,TCONS_00111490,TCONS_00041729,TCONS_00019031,TCONS_00085928,TCONS_00106208,TCONS_00054623,TCONS_001…
BVRB_8g183510	BVRB_8g183510	TCONS_00078442,TCONS_00057056,TCONS_00019615,TCONS_00002455,TCONS_00016302,TCONS_00052840,TCONS_00109303,TCONS_00019745,TCONS_00100032,TCONS_00015327,TCONS_00049446,TCONS_00075747,TCONS_00097307,TCONS_00057047,TCONS_00058168,TCONS_00110064,TCONS_00041729,TCONS_00085928,TCONS_00106201,TCONS_00022195,TCONS_00004283,TCONS_00016093,TCONS_00092506
BVRB_1g020290	BVRB_1g020290	TCONS_00078442,TCONS_00057056,TCONS_00019615,TCONS_00002455,TCONS_00016302,TCONS_00052840,TCONS_00109303,TCONS_00091028,TCONS_00018434,TCONS_00019745,TCONS_00078771,TCONS_00008496,TCONS_00008499,TCONS_00015327,TCONS_00049446,TCONS_00075747,TCONS_00057047,TCONS_00111490,TCONS_00110064,TCONS_00078749,TCONS_00041729,TCONS_00085928,TCONS_00106201,TCONS_00022195,TCONS_00004283,TCONS_00016093,TCONS_000…
BVRB_8g191990	BVRB_8g191990	TCONS_00057113,TCONS_00051183,TCONS_00106306,TCONS_00111968,TCONS_00106543,TCONS_00015426,TCONS_00112216,TCONS_00111748,TCONS_00112679,TCONS_00079049,TCONS_00067877,TCONS_00066831,TCONS_00109277,TCONS_00072884,TCONS_00061955,TCONS_00061954,TCONS_00061953,TCONS_00104444,TCONS_00049881,TCONS_00047903,TCONS_00111930,TCONS_00106563,TCONS_00069917,TCONS_00111274,TCONS_00065703,TCONS_00106909,TCONS_000…
BVRB_6g140500	BVRB_6g140500	TCONS_00078442,TCONS_00057056,TCONS_00019615,TCONS_00016302,TCONS_00058168,TCONS_00110064,TCONS_00106201
BVRB_1g023230	BVRB_1g023230	TCONS_00041826,TCONS_00068434,TCONS_00093910,TCONS_00056681,TCONS_00051183,TCONS_00057937,TCONS_00023513,TCONS_00046972,TCONS_00087114,TCONS_00014787,TCONS_00096009,TCONS_00061953,TCONS_00031267,TCONS_00101990,TCONS_00018546,TCONS_00049881,TCONS_00047903,TCONS_00001831,TCONS_00041151,TCONS_00058958,TCONS_00082096,TCONS_00101989,TCONS_00084777,TCONS_00058279,TCONS_00091124,TCONS_00111995,TCONS_000…
BVRB_3g050880	BVRB_3g050880	TCONS_00051183,TCONS_00086512,TCONS_00087114,TCONS_00031267,TCONS_00101990,TCONS_00071354,TCONS_00101989,TCONS_00084777,TCONS_00058279,TCONS_00042468,TCONS_00039867
BVRB_9g217770	BVRB_9g217770	TCONS_00025138,TCONS_00057113,TCONS_00111968,TCONS_00106543,TCONS_00112216,TCONS_00111748,TCONS_00111468,TCONS_00112679,TCONS_00079049,TCONS_00107995,TCONS_00067877,TCONS_00109277,TCONS_00072884,TCONS_00061955,TCONS_00061953,TCONS_00104444,TCONS_00040736,TCONS_00049881,TCONS_00047903,TCONS_00111930,TCONS_00106563,TCONS_00069917,TCONS_00111274,TCONS_00065703,TCONS_00106909,TCONS_00032389,TCONS_001…
BVRB_4g095910	BVRB_4g095910	TCONS_00034377
BVRB_4g078810	BVRB_4g078810	TCONS_00105497,TCONS_00105923,TCONS_00008470
BVRB_4g088550	BVRB_4g088550	TCONS_00078442,TCONS_00057056,TCONS_00019615,TCONS_00002455,TCONS_00016302,TCONS_00109303,TCONS_00019745,TCONS_00100032,TCONS_00015327,TCONS_00075747,TCONS_00057047,TCONS_00085928,TCONS_00106201,TCONS_00016093,TCONS_00092506
BVRB_5g125540	BVRB_5g125540	TCONS_00057113,TCONS_00106306,TCONS_00019618,TCONS_00106543,TCONS_00015426,TCONS_00095951,TCONS_00034374,TCONS_00000358,TCONS_00034368,TCONS_00112216,TCONS_00111748,TCONS_00111709,TCONS_00112679,TCONS_00079049,TCONS_00009457,TCONS_00078771,TCONS_00078773,TCONS_00034371,TCONS_00061955,TCONS_00061954,TCONS_00111512,TCONS_00092615,TCONS_00111695,TCONS_00015444,TCONS_00049446,TCONS_00111930,TCONS_001…
BVRB_6g140940	BVRB_6g140940	TCONS_00110811,TCONS_00108496,TCONS_00057113,TCONS_00106306,TCONS_00111968,TCONS_00108651,TCONS_00106543,TCONS_00015426,TCONS_00112216,TCONS_00111748,TCONS_00111709,TCONS_00111464,TCONS_00111468,TCONS_00112679,TCONS_00079049,TCONS_00107995,TCONS_00067877,TCONS_00109277,TCONS_00072884,TCONS_00061955,TCONS_00061954,TCONS_00061953,TCONS_00104444,TCONS_00111512,TCONS_00049881,TCONS_00047903,TCONS_001…
BVRB_4g088120	BVRB_4g088120	TCONS_00030892,TCONS_00103111,TCONS_00019462,TCONS_00016302,TCONS_00109303,TCONS_00047315,TCONS_00019745,TCONS_00076729,TCONS_00109331,TCONS_00018077,TCONS_00054623
BVRB_5g098280	BVRB_5g098280	TCONS_00106543,TCONS_00095951,TCONS_00045936,TCONS_00079049,TCONS_00022544,TCONS_00092615,TCONS_00000555,TCONS_00080589,TCONS_00077968,TCONS_00101663,TCONS_00065697,TCONS_00066589,TCONS_00102784
BVRB_4g096780	BVRB_4g096780	TCONS_00041826,TCONS_00093910,TCONS_00056681,TCONS_00051183,TCONS_00057937,TCONS_00023513,TCONS_00046972,TCONS_00087114,TCONS_00066831,TCONS_00014787,TCONS_00096009,TCONS_00061953,TCONS_00031267,TCONS_00101990,TCONS_00018546,TCONS_00049881,TCONS_00047903,TCONS_00001831,TCONS_00058958,TCONS_00082096,TCONS_00101989,TCONS_00084777,TCONS_00058279,TCONS_00091124,TCONS_00039867
BVRB_2g047000	BVRB_2g047000	TCONS_00071487,TCONS_00076090,TCONS_00007758
BVRB_005650	BVRB_005650	TCONS_00078442,TCONS_00057056,TCONS_00057113,TCONS_00019615,TCONS_00002455,TCONS_00052840,TCONS_00091028,TCONS_00018434,TCONS_00019745,TCONS_00008499,TCONS_00015327,TCONS_00075747,TCONS_00111490,TCONS_00110064,TCONS_00078749,TCONS_00041729,TCONS_00085928,TCONS_00106201,TCONS_00022195,TCONS_00004283,TCONS_00016093,TCONS_00092506
BVRB_4g080830	BVRB_4g080830	TCONS_00041826,TCONS_00068434,TCONS_00093910,TCONS_00056681,TCONS_00051183,TCONS_00057937,TCONS_00023513,TCONS_00046972,TCONS_00086512,TCONS_00087114,TCONS_00014787,TCONS_00096009,TCONS_00031267,TCONS_00034375,TCONS_00101990,TCONS_00018546,TCONS_00001831,TCONS_00041151,TCONS_00058958,TCONS_00082096,TCONS_00101989,TCONS_00084777,TCONS_00058279,TCONS_00039867
BVRB_6g139240	BVRB_6g139240	TCONS_00041826,TCONS_00057113,TCONS_00051183,TCONS_00111968,TCONS_00106543,TCONS_00023513,TCONS_00112216,TCONS_00112679,TCONS_00079049,TCONS_00067877,TCONS_00066831,TCONS_00014787,TCONS_00096009,TCONS_00072884,TCONS_00061955,TCONS_00061953,TCONS_00040736,TCONS_00018546,TCONS_00049881,TCONS_00047903,TCONS_00111930,TCONS_00041151,TCONS_00069917,TCONS_00058958,TCONS_00111274,TCONS_00065703,TCONS_000…
BVRB_6g135750	BVRB_6g135750	TCONS_00056095,TCONS_00100032,TCONS_00097307
BVRB_3g061190	BVRB_3g061190	TCONS_00041826,TCONS_00068434,TCONS_00093910,TCONS_00023425,TCONS_00056681,TCONS_00051183,TCONS_00105475,TCONS_00095276,TCONS_00057937,TCONS_00080695,TCONS_00023513,TCONS_00002646,TCONS_00046972,TCONS_00081939,TCONS_00023514,TCONS_00106353,TCONS_00014787,TCONS_00096009,TCONS_00072884,TCONS_00061953,TCONS_00081638,TCONS_00085277,TCONS_00027003,TCONS_00040736,TCONS_00018546,TCONS_00049881,TCONS_000…
BVRB_5g118820	BVRB_5g118820	TCONS_00111570,TCONS_00066332,TCONS_00019618,TCONS_00106793,TCONS_00091142,TCONS_00034374,TCONS_00024041,TCONS_00053922,TCONS_00049076,TCONS_00034368,TCONS_00020934,TCONS_00111463,TCONS_00009457,TCONS_00078771,TCONS_00078773,TCONS_00034371,TCONS_00008496,TCONS_00111512,TCONS_00034377,TCONS_00111695,TCONS_00004807,TCONS_00015444,TCONS_00049446,TCONS_00045334,TCONS_00034369,TCONS_00057047,TCONS_000…
BVRB_2g029980	BVRB_2g029980	TCONS_00034372,TCONS_00071482,TCONS_00112058,TCONS_00075892
BVRB_6g149640	BVRB_6g149640	TCONS_00030892,TCONS_00046420,TCONS_00111028,TCONS_00019462,TCONS_00047315,TCONS_00015470,TCONS_00019745,TCONS_00076729,TCONS_00109331,TCONS_00031444,TCONS_00037659,TCONS_00015327,TCONS_00107758,TCONS_00075747,TCONS_00021308,TCONS_00019031,TCONS_00085928,TCONS_00054623,TCONS_00111769,TCONS_00019617
BVRB_5g119700	BVRB_5g119700	TCONS_00025138,TCONS_00111968,TCONS_00106543,TCONS_00112679,TCONS_00079049,TCONS_00067877,TCONS_00072884,TCONS_00061955,TCONS_00061953,TCONS_00104444,TCONS_00049881,TCONS_00047903,TCONS_00111930,TCONS_00069917,TCONS_00111274,TCONS_00106909,TCONS_00032389,TCONS_00111894,TCONS_00091124,TCONS_00079848
BVRB_8g195300	BVRB_8g195300	TCONS_00066332,TCONS_00091142,TCONS_00034374,TCONS_00049076,TCONS_00034368,TCONS_00020934,TCONS_00009457,TCONS_00034377,TCONS_00092615,TCONS_00034369,TCONS_00067863,TCONS_00029471,TCONS_00047724,TCONS_00089144
BVRB_9g204360	BVRB_9g204360	TCONS_00005117,TCONS_00039689,TCONS_00048298,TCONS_00034369
BVRB_9g204680	BVRB_9g204680	TCONS_00109303
BVRB_011640	BVRB_011640	TCONS_00045621
BVRB_8g194530	BVRB_8g194530	TCONS_00066332,TCONS_00091142,TCONS_00034374,TCONS_00011666,TCONS_00053922,TCONS_00049076,TCONS_00034368,TCONS_00020934,TCONS_00078771,TCONS_00048008,TCONS_00041267,TCONS_00034377,TCONS_00048298,TCONS_00034369,TCONS_00067863,TCONS_00069914,TCONS_00029471,TCONS_00089948,TCONS_00089520,TCONS_00010295,TCONS_00089144
BVRB_6g140900	BVRB_6g140900	TCONS_00072169,TCONS_00109094,TCONS_00000026,TCONS_00019619,TCONS_00004681,TCONS_00046420,TCONS_00079896,TCONS_00039464,TCONS_00066545,TCONS_00111028,TCONS_00083994,TCONS_00015470,TCONS_00111663,TCONS_00019351,TCONS_00031444,TCONS_00005773,TCONS_00037659,TCONS_00002039,TCONS_00021308,TCONS_00111490,TCONS_00019031,TCONS_00106208,TCONS_00111769,TCONS_00076302,TCONS_00042330,TCONS_00000305
BVRB_6g153820	BVRB_6g153820	TCONS_00093910,TCONS_00057937,TCONS_00086512,TCONS_00087114,TCONS_00031267,TCONS_00034375,TCONS_00101990,TCONS_00082096,TCONS_00101989,TCONS_00084777,TCONS_00058279,TCONS_00039867
BVRB_4g073510	BVRB_4g073510	TCONS_00072169,TCONS_00030892,TCONS_00000026,TCONS_00019619,TCONS_00046420,TCONS_00002455,TCONS_00111028,TCONS_00052840,TCONS_00047315,TCONS_00091028,TCONS_00015470,TCONS_00019745,TCONS_00076729,TCONS_00109331,TCONS_00008499,TCONS_00019351,TCONS_00031444,TCONS_00015327,TCONS_00075747,TCONS_00021308,TCONS_00111490,TCONS_00110064,TCONS_00078749,TCONS_00041729,TCONS_00019031,TCONS_00085928,TCONS_001…
BVRB_8g186470	BVRB_8g186470	TCONS_00030892,TCONS_00004681,TCONS_00046420,TCONS_00111028,TCONS_00019462,TCONS_00047315,TCONS_00015470,TCONS_00111663,TCONS_00019745,TCONS_00084205,TCONS_00076729,TCONS_00109331,TCONS_00019351,TCONS_00031444,TCONS_00047321,TCONS_00037659,TCONS_00015327,TCONS_00107758,TCONS_00018077,TCONS_00019031,TCONS_00085928,TCONS_00106208,TCONS_00054623,TCONS_00111769,TCONS_00019617
BVRB_1g004400	BVRB_1g004400	TCONS_00106201
BVRB_5g112970	BVRB_5g112970	TCONS_00030892,TCONS_00006602,TCONS_00074198,TCONS_00005717,TCONS_00004681,TCONS_00111028,TCONS_00019462,TCONS_00047315,TCONS_00015470,TCONS_00111663,TCONS_00084205,TCONS_00019351,TCONS_00047321,TCONS_00037659,TCONS_00002039,TCONS_00107758,TCONS_00019031,TCONS_00106208,TCONS_00054623,TCONS_00019617,TCONS_00076302
BVRB_3g050200	BVRB_3g050200	TCONS_00048205,TCONS_00044671
BVRB_9g219130	BVRB_9g219130	TCONS_00030892,TCONS_00006602,TCONS_00074198,TCONS_00005717,TCONS_00004681,TCONS_00079896,TCONS_00039464,TCONS_00111028,TCONS_00019462,TCONS_00047315,TCONS_00037251,TCONS_00015470,TCONS_00111663,TCONS_00084205,TCONS_00076729,TCONS_00019351,TCONS_00047321,TCONS_00037659,TCONS_00002039,TCONS_00107758,TCONS_00019031,TCONS_00106208,TCONS_00054623,TCONS_00111769,TCONS_00019617,TCONS_00076302
BVRB_5g110670	BVRB_5g110670	TCONS_00030892,TCONS_00006602,TCONS_00074198,TCONS_00005717,TCONS_00004681,TCONS_00039464,TCONS_00111028,TCONS_00019462,TCONS_00047315,TCONS_00037251,TCONS_00111663,TCONS_00084205,TCONS_00019351,TCONS_00047321,TCONS_00037659,TCONS_00002039,TCONS_00107758,TCONS_00019031,TCONS_00106208,TCONS_00054623,TCONS_00019617,TCONS_00076302
BVRB_6g134420	BVRB_6g134420	TCONS_00067877,TCONS_00072884,TCONS_00061955,TCONS_00061953,TCONS_00049881,TCONS_00047903,TCONS_00111894,TCONS_00091124,TCONS_00079848
BVRB_5g114490	BVRB_5g114490	TCONS_00072169,TCONS_00109094,TCONS_00066545,TCONS_00083994,TCONS_00005773,TCONS_00042330
BVRB_6g128040	BVRB_6g128040	TCONS_00019618,TCONS_00000358,TCONS_00034368,TCONS_00056095,TCONS_00112216,TCONS_00100032,TCONS_00009457,TCONS_00078771,TCONS_00078773,TCONS_00034371,TCONS_00092615,TCONS_00111695,TCONS_00049446,TCONS_00097307,TCONS_00057047,TCONS_00058168,TCONS_00104743,TCONS_00012602,TCONS_00084870,TCONS_00014910,TCONS_00067859,TCONS_00089520,TCONS_00010295,TCONS_00089144
BVRB_9g225660	BVRB_9g225660	TCONS_00030892,TCONS_00006602,TCONS_00074198,TCONS_00005717,TCONS_00004681,TCONS_00079896,TCONS_00039464,TCONS_00111028,TCONS_00019462,TCONS_00037251,TCONS_00015470,TCONS_00111663,TCONS_00084205,TCONS_00019351,TCONS_00005773,TCONS_00047321,TCONS_00037659,TCONS_00002039,TCONS_00107758,TCONS_00019031,TCONS_00106208,TCONS_00054623,TCONS_00111769,TCONS_00019617,TCONS_00076302
BVRB_5g100010	BVRB_5g100010	TCONS_00054227,TCONS_00058828,TCONS_00048008,TCONS_00010019
BVRB_2g045270	BVRB_2g045270	TCONS_00079896,TCONS_00037251
BVRB_5g104910	BVRB_5g104910	TCONS_00057113,TCONS_00019618,TCONS_00091142,TCONS_00034374,TCONS_00000358,TCONS_00034368,TCONS_00112216,TCONS_00009457,TCONS_00078771,TCONS_00078773,TCONS_00034371,TCONS_00111512,TCONS_00092615,TCONS_00111695,TCONS_00048298,TCONS_00015444,TCONS_00049446,TCONS_00097307,TCONS_00034369,TCONS_00057047,TCONS_00058168,TCONS_00092257,TCONS_00077968,TCONS_00029471,TCONS_00111569,TCONS_00104743,TCONS_000…
BVRB_8g190730	BVRB_8g190730	TCONS_00066831,TCONS_00101989,TCONS_00084777,TCONS_00042468,TCONS_00039867
BVRB_2g026420	BVRB_2g026420	TCONS_00030892,TCONS_00019462,TCONS_00047315,TCONS_00015470,TCONS_00084205,TCONS_00047321,TCONS_00107758,TCONS_00019031,TCONS_00054623,TCONS_00019617
BVRB_6g141250	BVRB_6g141250	TCONS_00056095,TCONS_00109303,TCONS_00100032,TCONS_00097307,TCONS_00057047,TCONS_00058168
BVRB_7g167330	BVRB_7g167330	TCONS_00080589
BVRB_4g079490	BVRB_4g079490	TCONS_00030892,TCONS_00019462,TCONS_00047315,TCONS_00015470,TCONS_00019745,TCONS_00076729,TCONS_00109331,TCONS_00085928,TCONS_00054623,TCONS_00019617
BVRB_9g225940	BVRB_9g225940	TCONS_00066831
BVRB_1g006860	BVRB_1g006860	TCONS_00101989
BVRB_3g055100	BVRB_3g055100	TCONS_00072169,TCONS_00030892,TCONS_00006602,TCONS_00109094,TCONS_00074198,TCONS_00005717,TCONS_00000026,TCONS_00019619,TCONS_00004681,TCONS_00046420,TCONS_00079896,TCONS_00039464,TCONS_00066545,TCONS_00111028,TCONS_00019462,TCONS_00047315,TCONS_00015470,TCONS_00111663,TCONS_00019745,TCONS_00084205,TCONS_00076729,TCONS_00109331,TCONS_00019351,TCONS_00031444,TCONS_00005773,TCONS_00047321,TCONS_000…
BVRB_3g050470	BVRB_3g050470	TCONS_00041728,TCONS_00105497,TCONS_00007575
BVRB_7g173830	BVRB_7g173830	TCONS_00015469,TCONS_00012598,TCONS_00049699,TCONS_00051875,TCONS_00018617,TCONS_00072624,TCONS_00000460
BVRB_1g000310	BVRB_1g000310	TCONS_00018231,TCONS_00095951,TCONS_00045936,TCONS_00091391,TCONS_00097831,TCONS_00097832,TCONS_00022544,TCONS_00004807,TCONS_00080589,TCONS_00092257,TCONS_00010501,TCONS_00018617,TCONS_00072624,TCONS_00065697,TCONS_00102784,TCONS_00102788,TCONS_00060081
BVRB_7g162440	BVRB_7g162440	TCONS_00047903
BVRB_8g200080	BVRB_8g200080	TCONS_00066332,TCONS_00058828,TCONS_00015109,TCONS_00083177,TCONS_00091142,TCONS_00011666,TCONS_00071482,TCONS_00053922,TCONS_00049076,TCONS_00020935,TCONS_00020934,TCONS_00048008,TCONS_00045655,TCONS_00034377,TCONS_00066311,TCONS_00067863,TCONS_00069914,TCONS_00034903,TCONS_00029471
BVRB_3g047960	BVRB_3g047960	TCONS_00033645
BVRB_9g211340	BVRB_9g211340	TCONS_00030892,TCONS_00019462,TCONS_00047315,TCONS_00015470,TCONS_00019745,TCONS_00076729,TCONS_00109331,TCONS_00047321,TCONS_00037659,TCONS_00107758,TCONS_00018077,TCONS_00019031,TCONS_00085928,TCONS_00054623,TCONS_00019617
BVRB_5g104490	BVRB_5g104490	TCONS_00000026,TCONS_00019619,TCONS_00093886,TCONS_00052840,TCONS_00072173,TCONS_00091028,TCONS_00018434,TCONS_00084148,TCONS_00008499,TCONS_00009507,TCONS_00031384,TCONS_00111490,TCONS_00078749,TCONS_00041729,TCONS_00063354,TCONS_00022195,TCONS_00085069,TCONS_00004283,TCONS_00000305
BVRB_1g010080	BVRB_1g010080	TCONS_00072169,TCONS_00000026,TCONS_00019619,TCONS_00046420,TCONS_00066545,TCONS_00093886,TCONS_00052840,TCONS_00072173,TCONS_00091028,TCONS_00018434,TCONS_00084148,TCONS_00008499,TCONS_00031444,TCONS_00009507,TCONS_00075747,TCONS_00031384,TCONS_00021308,TCONS_00111490,TCONS_00110064,TCONS_00078749,TCONS_00041729,TCONS_00063354,TCONS_00022195,TCONS_00085069,TCONS_00004283,TCONS_00016093,TCONS_000…
BVRB_7g157410	BVRB_7g157410	TCONS_00006602,TCONS_00074198,TCONS_00005717,TCONS_00004681,TCONS_00079896,TCONS_00039464,TCONS_00111028,TCONS_00019462,TCONS_00047315,TCONS_00037251,TCONS_00111663,TCONS_00084205,TCONS_00019351,TCONS_00005773,TCONS_00047321,TCONS_00037659,TCONS_00002039,TCONS_00107758,TCONS_00019031,TCONS_00106208,TCONS_00054623,TCONS_00019617,TCONS_00076302
BVRB_7g172110	BVRB_7g172110	TCONS_00019619,TCONS_00052840,TCONS_00072173,TCONS_00091028,TCONS_00018434,TCONS_00084148,TCONS_00008499,TCONS_00009507,TCONS_00031384,TCONS_00111490,TCONS_00110064,TCONS_00078749,TCONS_00041729,TCONS_00063354,TCONS_00022195,TCONS_00085069,TCONS_00004283,TCONS_00016093,TCONS_00092506,TCONS_00000305
BVRB_6g142750	BVRB_6g142750	TCONS_00078442,TCONS_00110811,TCONS_00057113,TCONS_00019615,TCONS_00015426,TCONS_00002455,TCONS_00024041,TCONS_00112216,TCONS_00111748,TCONS_00052840,TCONS_00091028,TCONS_00018434,TCONS_00111464,TCONS_00112679,TCONS_00067877,TCONS_00109277,TCONS_00078771,TCONS_00008496,TCONS_00008499,TCONS_00049446,TCONS_00111930,TCONS_00045334,TCONS_00108226,TCONS_00110064,TCONS_00065703,TCONS_00094903,TCONS_001…
BVRB_2g043360	BVRB_2g043360	TCONS_00015109,TCONS_00083177,TCONS_00034372,TCONS_00071482,TCONS_00053922,TCONS_00090083,TCONS_00020935,TCONS_00066311,TCONS_00034903,TCONS_00075892,TCONS_00094605
BVRB_8g196800	BVRB_8g196800	TCONS_00078442,TCONS_00057056,TCONS_00019618,TCONS_00056095,TCONS_00109303,TCONS_00100032,TCONS_00078771,TCONS_00078773,TCONS_00034371,TCONS_00049446,TCONS_00097307,TCONS_00057047,TCONS_00058168,TCONS_00104743,TCONS_00084870,TCONS_00067859,TCONS_00089520,TCONS_00089144
BVRB_4g092910	BVRB_4g092910	TCONS_00091391,TCONS_00097831,TCONS_00097832,TCONS_00010501,TCONS_00102784,TCONS_00102788
BVRB_5g106490	BVRB_5g106490	TCONS_00078442,TCONS_00072169,TCONS_00030892,TCONS_00000026,TCONS_00019615,TCONS_00019619,TCONS_00046420,TCONS_00002455,TCONS_00066545,TCONS_00111028,TCONS_00019462,TCONS_00052840,TCONS_00047315,TCONS_00091028,TCONS_00018434,TCONS_00015470,TCONS_00019745,TCONS_00076729,TCONS_00109331,TCONS_00008499,TCONS_00019351,TCONS_00031444,TCONS_00015327,TCONS_00075747,TCONS_00031384,TCONS_00021308,TCONS_001…
BVRB_5g104260	BVRB_5g104260	TCONS_00066332,TCONS_00091142,TCONS_00034374,TCONS_00024041,TCONS_00052840,TCONS_00020934,TCONS_00018434,TCONS_00078771,TCONS_00008496,TCONS_00049446,TCONS_00045334,TCONS_00069914,TCONS_00110064,TCONS_00104334,TCONS_00089948,TCONS_00089520,TCONS_00092506,TCONS_00065503
BVRB_6g149760	BVRB_6g149760	TCONS_00075892
BVRB_2g026620	BVRB_2g026620	TCONS_00051499,TCONS_00088109,TCONS_00099806,TCONS_00091391,TCONS_00097831,TCONS_00097832,TCONS_00026542,TCONS_00068031,TCONS_00080589,TCONS_00010501,TCONS_00076344,TCONS_00110223,TCONS_00102784,TCONS_00102788,TCONS_00023165,TCONS_00096887
BVRB_017560	BVRB_017560	TCONS_00072169,TCONS_00030892,TCONS_00006602,TCONS_00109094,TCONS_00074198,TCONS_00005717,TCONS_00000026,TCONS_00004681,TCONS_00046420,TCONS_00079896,TCONS_00039464,TCONS_00066545,TCONS_00111028,TCONS_00019462,TCONS_00083994,TCONS_00047315,TCONS_00037251,TCONS_00015470,TCONS_00111663,TCONS_00084205,TCONS_00076729,TCONS_00109331,TCONS_00019351,TCONS_00031444,TCONS_00005773,TCONS_00047321,TCONS_000…
BVRB_2g041870	BVRB_2g041870	TCONS_00072169,TCONS_00030892,TCONS_00006602,TCONS_00074198,TCONS_00005717,TCONS_00004681,TCONS_00046420,TCONS_00039464,TCONS_00111028,TCONS_00019462,TCONS_00047315,TCONS_00015470,TCONS_00111663,TCONS_00019745,TCONS_00084205,TCONS_00076729,TCONS_00109331,TCONS_00019351,TCONS_00031444,TCONS_00005773,TCONS_00047321,TCONS_00037659,TCONS_00015327,TCONS_00002039,TCONS_00107758,TCONS_00075747,TCONS_000…
BVRB_9g208460	BVRB_9g208460	TCONS_00006602,TCONS_00074198,TCONS_00005717,TCONS_00079896,TCONS_00037251,TCONS_00111663,TCONS_00084205,TCONS_00002039
BVRB_9g216410	BVRB_9g216410	TCONS_00097161,TCONS_00051499,TCONS_00000378,TCONS_00099806,TCONS_00026542,TCONS_00068267,TCONS_00040389,TCONS_00085517,TCONS_00068031,TCONS_00029493,TCONS_00105922,TCONS_00076344,TCONS_00023165,TCONS_00096887,TCONS_00102114
BVRB_3g055660	BVRB_3g055660	TCONS_00093910,TCONS_00051183,TCONS_00057937,TCONS_00086512,TCONS_00087114,TCONS_00031267,TCONS_00034375,TCONS_00101990,TCONS_00071354,TCONS_00082096,TCONS_00101989,TCONS_00084777,TCONS_00058279,TCONS_00042468,TCONS_00039867
BVRB_7g157050	BVRB_7g157050	TCONS_00012598,TCONS_00000460
BVRB_2g031590	BVRB_2g031590	TCONS_00038334,TCONS_00038332,TCONS_00023789,TCONS_00044671,TCONS_00040640,TCONS_00004463,TCONS_00040642,TCONS_00020763
BVRB_1g006660	BVRB_1g006660	TCONS_00103111,TCONS_00016302,TCONS_00109303,TCONS_00018077,TCONS_00054623,TCONS_00072878
BVRB_3g052100	BVRB_3g052100	TCONS_00074198,TCONS_00005717,TCONS_00111663,TCONS_00084205
BVRB_7g159300	BVRB_7g159300	TCONS_00103111,TCONS_00016302,TCONS_00109303,TCONS_00100032,TCONS_00018077,TCONS_00106201,TCONS_00072878
BVRB_8g185420	BVRB_8g185420	TCONS_00088109,TCONS_00015863,TCONS_00055787,TCONS_00097831,TCONS_00010501,TCONS_00000460
BVRB_7g162750	BVRB_7g162750	TCONS_00072169,TCONS_00030892,TCONS_00109094,TCONS_00000026,TCONS_00019619,TCONS_00004681,TCONS_00046420,TCONS_00039464,TCONS_00111028,TCONS_00019462,TCONS_00047315,TCONS_00015470,TCONS_00019745,TCONS_00076729,TCONS_00109331,TCONS_00019351,TCONS_00031444,TCONS_00005773,TCONS_00047321,TCONS_00037659,TCONS_00015327,TCONS_00107758,TCONS_00075747,TCONS_00021308,TCONS_00041729,TCONS_00019031,TCONS_000…
BVRB_2g039270	BVRB_2g039270	TCONS_00015465,TCONS_00015863,TCONS_00055787
BVRB_8g181730	BVRB_8g181730	TCONS_00005117,TCONS_00039689,TCONS_00041267,TCONS_00048298,TCONS_00034369,TCONS_00067863,TCONS_00018613,TCONS_00111569,TCONS_00078993,TCONS_00089144
BVRB_4g079980	BVRB_4g079980	TCONS_00093886,TCONS_00072173,TCONS_00084148,TCONS_00008499,TCONS_00009507,TCONS_00031384,TCONS_00078749,TCONS_00063354,TCONS_00085069
BVRB_8g190610	BVRB_8g190610	TCONS_00105497,TCONS_00007575
BVRB_4g080910	BVRB_4g080910	TCONS_00068434,TCONS_00105475,TCONS_00095276,TCONS_00080695,TCONS_00023513,TCONS_00002646,TCONS_00081939,TCONS_00023514,TCONS_00081638,TCONS_00085277,TCONS_00027003,TCONS_00001832,TCONS_00041151,TCONS_00111239,TCONS_00019174,TCONS_00111995,TCONS_00023512
BVRB_9g212770	BVRB_9g212770	TCONS_00041826,TCONS_00068434,TCONS_00093910,TCONS_00023425,TCONS_00056681,TCONS_00051183,TCONS_00105475,TCONS_00095276,TCONS_00057937,TCONS_00080695,TCONS_00110781,TCONS_00023513,TCONS_00002646,TCONS_00046972,TCONS_00081939,TCONS_00023514,TCONS_00106353,TCONS_00014787,TCONS_00096009,TCONS_00072884,TCONS_00061953,TCONS_00081638,TCONS_00085277,TCONS_00027003,TCONS_00040736,TCONS_00018546,TCONS_000…
BVRB_9g224280	BVRB_9g224280	TCONS_00078442,TCONS_00110811,TCONS_00066332,TCONS_00057056,TCONS_00057113,TCONS_00019615,TCONS_00019618,TCONS_00015426,TCONS_00002455,TCONS_00034374,TCONS_00024041,TCONS_00034368,TCONS_00112216,TCONS_00111748,TCONS_00052840,TCONS_00018434,TCONS_00078771,TCONS_00078773,TCONS_00034371,TCONS_00008496,TCONS_00111512,TCONS_00112224,TCONS_00111695,TCONS_00015444,TCONS_00049446,TCONS_00112187,TCONS_000…
BVRB_4g073990	BVRB_4g073990	TCONS_00097161,TCONS_00051499,TCONS_00045936,TCONS_00099806,TCONS_00091391,TCONS_00022544,TCONS_00026542,TCONS_00068267,TCONS_00040389,TCONS_00068031,TCONS_00080589,TCONS_00055290,TCONS_00010501,TCONS_00029493,TCONS_00105922,TCONS_00076344,TCONS_00110223,TCONS_00102784,TCONS_00102788,TCONS_00023165,TCONS_00096887,TCONS_00102114
BVRB_7g180680	BVRB_7g180680	TCONS_00097161,TCONS_00034128,TCONS_00098206,TCONS_00071954,TCONS_00000378,TCONS_00085070,TCONS_00068032,TCONS_00091027,TCONS_00092100,TCONS_00027319,TCONS_00068267,TCONS_00040389,TCONS_00085517,TCONS_00009547,TCONS_00099384,TCONS_00099386,TCONS_00055970,TCONS_00109868,TCONS_00066389,TCONS_00105922,TCONS_00077430,TCONS_00085267,TCONS_00076345,TCONS_00104239,TCONS_00027140,TCONS_00091988
BVRB_9g212610	BVRB_9g212610	TCONS_00078442,TCONS_00019615,TCONS_00016302,TCONS_00019745,TCONS_00075747,TCONS_00085928,TCONS_00106201,TCONS_00016093
BVRB_012630	BVRB_012630	TCONS_00072169,TCONS_00030892,TCONS_00000026,TCONS_00019619,TCONS_00004681,TCONS_00046420,TCONS_00039464,TCONS_00111028,TCONS_00019462,TCONS_00016302,TCONS_00047315,TCONS_00091028,TCONS_00015470,TCONS_00111663,TCONS_00019745,TCONS_00076729,TCONS_00109331,TCONS_00019351,TCONS_00031444,TCONS_00005773,TCONS_00047321,TCONS_00037659,TCONS_00015327,TCONS_00002039,TCONS_00107758,TCONS_00075747,TCONS_000…
BVRB_3g067750	BVRB_3g067750	TCONS_00098435,TCONS_00001142,TCONS_00000358,TCONS_00056095,TCONS_00023276,TCONS_00092615,TCONS_00041728,TCONS_00097307,TCONS_00104743,TCONS_00012602,TCONS_00047724,TCONS_00065699,TCONS_00090170
BVRB_5g110070	BVRB_5g110070	TCONS_00041826,TCONS_00068434,TCONS_00023425,TCONS_00056681,TCONS_00105475,TCONS_00095276,TCONS_00080695,TCONS_00023513,TCONS_00002646,TCONS_00046972,TCONS_00081939,TCONS_00023514,TCONS_00106353,TCONS_00014787,TCONS_00096009,TCONS_00072884,TCONS_00061953,TCONS_00081638,TCONS_00085277,TCONS_00027003,TCONS_00040736,TCONS_00018546,TCONS_00049881,TCONS_00047903,TCONS_00001832,TCONS_00001831,TCONS_000…
BVRB_3g066310	BVRB_3g066310	TCONS_00058168,TCONS_00106201
BVRB_1g003250	BVRB_1g003250	TCONS_00111570,TCONS_00015109,TCONS_00083177,TCONS_00107964,TCONS_00106793,TCONS_00110708,TCONS_00091142,TCONS_00053922,TCONS_00017943,TCONS_00049076,TCONS_00101345,TCONS_00090083,TCONS_00020935,TCONS_00111834,TCONS_00111463,TCONS_00106515,TCONS_00106514,TCONS_00034377,TCONS_00066311,TCONS_00038110,TCONS_00111695,TCONS_00112093,TCONS_00015444,TCONS_00069912,TCONS_00069914,TCONS_00034903,TCONS_000…
BVRB_9g223680	BVRB_9g223680	TCONS_00006602,TCONS_00074198,TCONS_00037251,TCONS_00084205
BVRB_7g174690	BVRB_7g174690	TCONS_00030892,TCONS_00019615,TCONS_00019462,TCONS_00016302,TCONS_00047315,TCONS_00019745,TCONS_00076729,TCONS_00109331,TCONS_00015327,TCONS_00075747,TCONS_00085928,TCONS_00054623,TCONS_00106201
BVRB_2g046750	BVRB_2g046750	TCONS_00078442,TCONS_00072169,TCONS_00000026,TCONS_00019615,TCONS_00019619,TCONS_00046420,TCONS_00002455,TCONS_00024041,TCONS_00052840,TCONS_00072173,TCONS_00091028,TCONS_00018434,TCONS_00019745,TCONS_00008496,TCONS_00008499,TCONS_00031444,TCONS_00015327,TCONS_00009507,TCONS_00075747,TCONS_00031384,TCONS_00021308,TCONS_00111490,TCONS_00110064,TCONS_00078749,TCONS_00041729,TCONS_00085928,TCONS_000…
BVRB_1g010290	BVRB_1g010290	TCONS_00111490
BVRB_2g039680	BVRB_2g039680	TCONS_00005117,TCONS_00039689,TCONS_00048298,TCONS_00034369,TCONS_00018613,TCONS_00078993
BVRB_5g106360	BVRB_5g106360	TCONS_00030892,TCONS_00019462,TCONS_00047315,TCONS_00015470,TCONS_00019745,TCONS_00076729,TCONS_00109331,TCONS_00019031,TCONS_00085928,TCONS_00054623,TCONS_00019617
BVRB_3g053090	BVRB_3g053090	TCONS_00105497,TCONS_00105923,TCONS_00008470,TCONS_00074454
BVRB_5g108920	BVRB_5g108920	TCONS_00030892,TCONS_00006602,TCONS_00074198,TCONS_00005717,TCONS_00004681,TCONS_00079896,TCONS_00039464,TCONS_00111028,TCONS_00019462,TCONS_00047315,TCONS_00037251,TCONS_00015470,TCONS_00111663,TCONS_00084205,TCONS_00076729,TCONS_00109331,TCONS_00019351,TCONS_00005773,TCONS_00047321,TCONS_00037659,TCONS_00002039,TCONS_00107758,TCONS_00019031,TCONS_00106208,TCONS_00054623,TCONS_00019617,TCONS_000…
BVRB_8g181470	BVRB_8g181470	TCONS_00078442,TCONS_00110811,TCONS_00108496,TCONS_00057056,TCONS_00025136,TCONS_00057113,TCONS_00106306,TCONS_00019618,TCONS_00015426,TCONS_00002455,TCONS_00024041,TCONS_00106571,TCONS_00112216,TCONS_00111748,TCONS_00052840,TCONS_00110829,TCONS_00111709,TCONS_00018434,TCONS_00111464,TCONS_00112679,TCONS_00079049,TCONS_00067877,TCONS_00109277,TCONS_00107231,TCONS_00078771,TCONS_00078773,TCONS_000…
BVRB_5g126710	BVRB_5g126710	TCONS_00034128,TCONS_00098206,TCONS_00071954,TCONS_00091027,TCONS_00027319,TCONS_00009547,TCONS_00099384,TCONS_00099386,TCONS_00109868,TCONS_00077430,TCONS_00085267,TCONS_00076345,TCONS_00104239,TCONS_00027140,TCONS_00091988
BVRB_5g123130	BVRB_5g123130	TCONS_00030892,TCONS_00103111,TCONS_00019462,TCONS_00047315,TCONS_00109331,TCONS_00018077,TCONS_00054623
BVRB_4g073890	BVRB_4g073890	TCONS_00072169,TCONS_00000026,TCONS_00019619,TCONS_00083994,TCONS_00093886,TCONS_00091028,TCONS_00008499,TCONS_00009507,TCONS_00031384,TCONS_00078749,TCONS_00063354,TCONS_00085069,TCONS_00000305
BVRB_7g164350	BVRB_7g164350	TCONS_00041826,TCONS_00093910,TCONS_00056681,TCONS_00051183,TCONS_00057937,TCONS_00046972,TCONS_00086512,TCONS_00087114,TCONS_00014787,TCONS_00096009,TCONS_00031267,TCONS_00101990,TCONS_00018546,TCONS_00049881,TCONS_00047903,TCONS_00001831,TCONS_00058958,TCONS_00082096,TCONS_00101989,TCONS_00084777,TCONS_00058279,TCONS_00039867
BVRB_4g076710	BVRB_4g076710	TCONS_00098435,TCONS_00001142,TCONS_00000358,TCONS_00091027,TCONS_00023276,TCONS_00041728,TCONS_00105497,TCONS_00012602,TCONS_00065699,TCONS_00008470,TCONS_00090170
BVRB_3g062940	BVRB_3g062940	TCONS_00025138,TCONS_00068434,TCONS_00023425,TCONS_00105475,TCONS_00095276,TCONS_00111968,TCONS_00106543,TCONS_00080695,TCONS_00110781,TCONS_00023513,TCONS_00002646,TCONS_00111468,TCONS_00112679,TCONS_00079049,TCONS_00081939,TCONS_00023514,TCONS_00106353,TCONS_00067877,TCONS_00014787,TCONS_00096009,TCONS_00072884,TCONS_00061956,TCONS_00061955,TCONS_00061953,TCONS_00104444,TCONS_00081638,TCONS_001…
BVRB_7g179490	BVRB_7g179490	TCONS_00001142,TCONS_00000358,TCONS_00092615,TCONS_00104743,TCONS_00012602,TCONS_00047724,TCONS_00066589,TCONS_00014910
BVRB_008540	BVRB_008540	TCONS_00072173,TCONS_00018434,TCONS_00008499,TCONS_00078749,TCONS_00022195,TCONS_00085069
BVRB_7g161290	BVRB_7g161290	TCONS_00000378,TCONS_00085070,TCONS_00068032,TCONS_00091027,TCONS_00092100,TCONS_00085517,TCONS_00099384,TCONS_00055970,TCONS_00109868,TCONS_00066389,TCONS_00105922,TCONS_00077430,TCONS_00085267,TCONS_00076345,TCONS_00027140
BVRB_8g199360	BVRB_8g199360	TCONS_00030892,TCONS_00006602,TCONS_00074198,TCONS_00005717,TCONS_00004681,TCONS_00079896,TCONS_00039464,TCONS_00111028,TCONS_00019462,TCONS_00047315,TCONS_00037251,TCONS_00015470,TCONS_00111663,TCONS_00084205,TCONS_00076729,TCONS_00109331,TCONS_00019351,TCONS_00047321,TCONS_00037659,TCONS_00002039,TCONS_00107758,TCONS_00019031,TCONS_00106208,TCONS_00054623,TCONS_00019617,TCONS_00076302
BVRB_5g124850	BVRB_5g124850	TCONS_00030892,TCONS_00006602,TCONS_00074198,TCONS_00005717,TCONS_00004681,TCONS_00039464,TCONS_00111028,TCONS_00019462,TCONS_00047315,TCONS_00037251,TCONS_00015470,TCONS_00111663,TCONS_00019745,TCONS_00084205,TCONS_00076729,TCONS_00109331,TCONS_00019351,TCONS_00047321,TCONS_00037659,TCONS_00002039,TCONS_00107758,TCONS_00019031,TCONS_00106208,TCONS_00054623,TCONS_00111769,TCONS_00019617,TCONS_000…
BVRB_3g064570	BVRB_3g064570	TCONS_00019338,TCONS_00023425,TCONS_00111475,TCONS_00105475,TCONS_00095276,TCONS_00080695,TCONS_00110781,TCONS_00002646,TCONS_00048205,TCONS_00053891,TCONS_00002493,TCONS_00081939,TCONS_00023514,TCONS_00106353,TCONS_00068776,TCONS_00110284,TCONS_00061956,TCONS_00081638,TCONS_00108306,TCONS_00085277,TCONS_00027003,TCONS_00040736,TCONS_00001832,TCONS_00111239,TCONS_00039690,TCONS_00019174,TCONS_000…
BVRB_010910	BVRB_010910	TCONS_00078442,TCONS_00057056,TCONS_00019615,TCONS_00002455,TCONS_00016302,TCONS_00109303,TCONS_00100032,TCONS_00057047,TCONS_00058168,TCONS_00110064,TCONS_00106201,TCONS_00016093,TCONS_00092506
BVRB_1g010470	BVRB_1g010470	TCONS_00078442,TCONS_00057056,TCONS_00019615,TCONS_00056095,TCONS_00016302,TCONS_00109303,TCONS_00100032,TCONS_00097307,TCONS_00057047,TCONS_00106201,TCONS_00104743
BVRB_3g052220	BVRB_3g052220	TCONS_00041826,TCONS_00068434,TCONS_00093910,TCONS_00056681,TCONS_00057937,TCONS_00023513,TCONS_00046972,TCONS_00023514,TCONS_00014787,TCONS_00096009,TCONS_00081638,TCONS_00018546,TCONS_00001831,TCONS_00041151,TCONS_00058958,TCONS_00039690,TCONS_00019174,TCONS_00082096,TCONS_00111995
BVRB_6g154080	BVRB_6g154080	TCONS_00052840,TCONS_00110064,TCONS_00016093
BVRB_6g138510	BVRB_6g138510	TCONS_00066831
BVRB_2g045340	BVRB_2g045340	TCONS_00058828,TCONS_00015109,TCONS_00083177,TCONS_00034372,TCONS_00071482,TCONS_00053922,TCONS_00020935,TCONS_00048008,TCONS_00045655,TCONS_00066311,TCONS_00034903,TCONS_00075892
BVRB_1g018520	BVRB_1g018520	TCONS_00041826,TCONS_00093910,TCONS_00056681,TCONS_00051183,TCONS_00057937,TCONS_00046972,TCONS_00086512,TCONS_00087114,TCONS_00031267,TCONS_00101990,TCONS_00001831,TCONS_00082096,TCONS_00101989,TCONS_00084777,TCONS_00058279,TCONS_00039867
BVRB_3g058390	BVRB_3g058390	TCONS_00057113,TCONS_00106306,TCONS_00111968,TCONS_00106543,TCONS_00015426,TCONS_00112216,TCONS_00111748,TCONS_00112679,TCONS_00079049,TCONS_00067877,TCONS_00066831,TCONS_00109277,TCONS_00078773,TCONS_00072884,TCONS_00061955,TCONS_00061954,TCONS_00061953,TCONS_00111512,TCONS_00049881,TCONS_00047903,TCONS_00111930,TCONS_00106563,TCONS_00069917,TCONS_00111274,TCONS_00065703,TCONS_00032389,TCONS_001…
BVRB_2g023950	BVRB_2g023950	TCONS_00019462,TCONS_00054623
BVRB_9g218670	BVRB_9g218670	TCONS_00086512,TCONS_00034375,TCONS_00101990,TCONS_00084777,TCONS_00058279,TCONS_00042468,TCONS_00039867
BVRB_8g187580	BVRB_8g187580	TCONS_00034372,TCONS_00007758,TCONS_00075892
BVRB_004070	BVRB_004070	TCONS_00018231,TCONS_00005117,TCONS_00057113,TCONS_00034374,TCONS_00034368,TCONS_00111748,TCONS_00079049,TCONS_00009457,TCONS_00078773,TCONS_00004807,TCONS_00048298,TCONS_00045334,TCONS_00034369,TCONS_00092257,TCONS_00018617,TCONS_00111569,TCONS_00084870,TCONS_00065697,TCONS_00066589,TCONS_00014910,TCONS_00060081,TCONS_00067859,TCONS_00065503,TCONS_00010295,TCONS_00089144
BVRB_6g129630	BVRB_6g129630	TCONS_00078442,TCONS_00030892,TCONS_00057056,TCONS_00019615,TCONS_00046420,TCONS_00103111,TCONS_00019462,TCONS_00016302,TCONS_00109303,TCONS_00047315,TCONS_00015470,TCONS_00019745,TCONS_00076729,TCONS_00109331,TCONS_00031444,TCONS_00015327,TCONS_00075747,TCONS_00018077,TCONS_00085928,TCONS_00054623,TCONS_00106201,TCONS_00019617,TCONS_00016093
BVRB_4g079950	BVRB_4g079950	TCONS_00103111,TCONS_00072878
BVRB_5g120140	BVRB_5g120140	TCONS_00025138,TCONS_00111968,TCONS_00106543,TCONS_00079049,TCONS_00067877,TCONS_00072884,TCONS_00061955,TCONS_00061953,TCONS_00104444,TCONS_00049881,TCONS_00047903,TCONS_00069917,TCONS_00106909,TCONS_00032389,TCONS_00111894,TCONS_00079848
BVRB_7g173820	BVRB_7g173820	TCONS_00097161,TCONS_00000378,TCONS_00068267,TCONS_00040389,TCONS_00085517,TCONS_00055290,TCONS_00029493,TCONS_00105922,TCONS_00076344,TCONS_00023165,TCONS_00102114
BVRB_4g089380	BVRB_4g089380	TCONS_00054227,TCONS_00058828,TCONS_00083177,TCONS_00034372,TCONS_00071487,TCONS_00071482,TCONS_00053922,TCONS_00112058,TCONS_00020935,TCONS_00048008,TCONS_00045655
BVRB_1g015090	BVRB_1g015090	TCONS_00007516,TCONS_00080928,TCONS_00111969,TCONS_00063076,TCONS_00035038,TCONS_00033645,TCONS_00107364,TCONS_00057779,TCONS_00106829,TCONS_00108971,TCONS_00110652
BVRB_6g137830	BVRB_6g137830	TCONS_00111570,TCONS_00015109,TCONS_00019618,TCONS_00106793,TCONS_00091142,TCONS_00034374,TCONS_00000358,TCONS_00049076,TCONS_00020934,TCONS_00111463,TCONS_00009457,TCONS_00078771,TCONS_00078773,TCONS_00106515,TCONS_00106514,TCONS_00034371,TCONS_00034377,TCONS_00092615,TCONS_00066311,TCONS_00111695,TCONS_00015444,TCONS_00069914,TCONS_00077968,TCONS_00065284,TCONS_00029471,TCONS_00109758,TCONS_000…
BVRB_5g123040	BVRB_5g123040	TCONS_00066545,TCONS_00111769
BVRB_9g211440	BVRB_9g211440	TCONS_00103111,TCONS_00018077,TCONS_00072878
BVRB_2g040190	BVRB_2g040190	TCONS_00078442,TCONS_00066332,TCONS_00057056,TCONS_00019615,TCONS_00002455,TCONS_00024041,TCONS_00052840,TCONS_00091028,TCONS_00018434,TCONS_00078771,TCONS_00008496,TCONS_00008499,TCONS_00049446,TCONS_00075747,TCONS_00110064,TCONS_00078749,TCONS_00041729,TCONS_00104334,TCONS_00106201,TCONS_00022195,TCONS_00004283,TCONS_00016093,TCONS_00089520,TCONS_00092506
BVRB_5g117680	BVRB_5g117680	TCONS_00088109,TCONS_00097831,TCONS_00097832,TCONS_00010501,TCONS_00000460
BVRB_7g162670	BVRB_7g162670	TCONS_00072169,TCONS_00030892,TCONS_00006602,TCONS_00074198,TCONS_00005717,TCONS_00000026,TCONS_00004681,TCONS_00046420,TCONS_00039464,TCONS_00111028,TCONS_00019462,TCONS_00047315,TCONS_00015470,TCONS_00111663,TCONS_00019745,TCONS_00084205,TCONS_00076729,TCONS_00109331,TCONS_00019351,TCONS_00031444,TCONS_00005773,TCONS_00047321,TCONS_00037659,TCONS_00015327,TCONS_00002039,TCONS_00107758,TCONS_000…
BVRB_7g172440	BVRB_7g172440	TCONS_00019618,TCONS_00091142,TCONS_00095951,TCONS_00034374,TCONS_00000358,TCONS_00049076,TCONS_00034368,TCONS_00020934,TCONS_00009457,TCONS_00078771,TCONS_00078773,TCONS_00034371,TCONS_00111512,TCONS_00034377,TCONS_00092615,TCONS_00000555,TCONS_00111695,TCONS_00004807,TCONS_00015444,TCONS_00034369,TCONS_00092257,TCONS_00077968,TCONS_00029471,TCONS_00111569,TCONS_00101663,TCONS_00104743,TCONS_000…
BVRB_9g210960	BVRB_9g210960	TCONS_00002455,TCONS_00052840,TCONS_00091028,TCONS_00018434,TCONS_00008499,TCONS_00075747,TCONS_00111490,TCONS_00110064,TCONS_00078749,TCONS_00041729,TCONS_00022195,TCONS_00004283,TCONS_00016093,TCONS_00092506
BVRB_2g032940	BVRB_2g032940	TCONS_00007575
BVRB_5g103980	BVRB_5g103980	TCONS_00018231,TCONS_00111570,TCONS_00066332,TCONS_00106793,TCONS_00091142,TCONS_00034374,TCONS_00024041,TCONS_00049076,TCONS_00020934,TCONS_00111463,TCONS_00009457,TCONS_00049699,TCONS_00008496,TCONS_00112224,TCONS_00111695,TCONS_00004807,TCONS_00015444,TCONS_00045334,TCONS_00069914,TCONS_00092257,TCONS_00018617,TCONS_00065284,TCONS_00029471,TCONS_00104334,TCONS_00072624,TCONS_00089948,TCONS_000…
BVRB_7g166640	BVRB_7g166640	TCONS_00097161,TCONS_00000378,TCONS_00068032,TCONS_00068267,TCONS_00040389,TCONS_00085517,TCONS_00055970,TCONS_00068031,TCONS_00029493,TCONS_00066389,TCONS_00105922,TCONS_00076344,TCONS_00023165,TCONS_00102114
BVRB_1g003690	BVRB_1g003690	TCONS_00091028,TCONS_00015327,TCONS_00078749,TCONS_00041729,TCONS_00022195,TCONS_00004283
BVRB_4g073190	BVRB_4g073190	TCONS_00111570,TCONS_00015109,TCONS_00083177,TCONS_00107964,TCONS_00106793,TCONS_00110708,TCONS_00091142,TCONS_00017943,TCONS_00049076,TCONS_00101345,TCONS_00090083,TCONS_00020935,TCONS_00111834,TCONS_00111463,TCONS_00106515,TCONS_00106514,TCONS_00112224,TCONS_00066311,TCONS_00038110,TCONS_00111695,TCONS_00112093,TCONS_00015444,TCONS_00069912,TCONS_00069914,TCONS_00034903,TCONS_00065284,TCONS_000…
BVRB_001510	BVRB_001510	TCONS_00066831
BVRB_8g186080	BVRB_8g186080	TCONS_00019338,TCONS_00048205,TCONS_00002493,TCONS_00068776,TCONS_00031094
BVRB_5g102600	BVRB_5g102600	TCONS_00110624,TCONS_00007516,TCONS_00080928,TCONS_00111969,TCONS_00107231,TCONS_00090896,TCONS_00069915,TCONS_00107364,TCONS_00106829,TCONS_00108971,TCONS_00106047,TCONS_00110652
BVRB_1g020120	BVRB_1g020120	TCONS_00110624,TCONS_00007516,TCONS_00025136,TCONS_00080928,TCONS_00111969,TCONS_00108651,TCONS_00035038,TCONS_00107231,TCONS_00111513,TCONS_00033645,TCONS_00038109,TCONS_00057593,TCONS_00009524,TCONS_00015443,TCONS_00009015,TCONS_00069915,TCONS_00110350,TCONS_00107364,TCONS_00107322,TCONS_00111134,TCONS_00057779,TCONS_00106829,TCONS_00108971,TCONS_00106047,TCONS_00110652
BVRB_6g128320	BVRB_6g128320	TCONS_00018231,TCONS_00097161,TCONS_00051499,TCONS_00095951,TCONS_00045936,TCONS_00099806,TCONS_00091391,TCONS_00097832,TCONS_00022544,TCONS_00092100,TCONS_00026542,TCONS_00068267,TCONS_00040389,TCONS_00000555,TCONS_00068031,TCONS_00080589,TCONS_00055290,TCONS_00010501,TCONS_00029493,TCONS_00101663,TCONS_00076344,TCONS_00110223,TCONS_00065697,TCONS_00102784,TCONS_00102788,TCONS_00023165,TCONS_000…
BVRB_3g053610	BVRB_3g053610	TCONS_00111769
BVRB_6g142930	BVRB_6g142930	TCONS_00018077,TCONS_00054623
BVRB_3g051640	BVRB_3g051640	TCONS_00072169,TCONS_00006602,TCONS_00109094,TCONS_00074198,TCONS_00005717,TCONS_00004681,TCONS_00079896,TCONS_00039464,TCONS_00066545,TCONS_00111028,TCONS_00019462,TCONS_00037251,TCONS_00015470,TCONS_00111663,TCONS_00084205,TCONS_00019351,TCONS_00005773,TCONS_00047321,TCONS_00037659,TCONS_00002039,TCONS_00107758,TCONS_00021308,TCONS_00019031,TCONS_00106208,TCONS_00111769,TCONS_00019617,TCONS_000…
BVRB_1g011620	BVRB_1g011620	TCONS_00072169,TCONS_00000026,TCONS_00019619,TCONS_00046420,TCONS_00002455,TCONS_00052840,TCONS_00091028,TCONS_00018434,TCONS_00019745,TCONS_00008499,TCONS_00031444,TCONS_00015327,TCONS_00009507,TCONS_00075747,TCONS_00031384,TCONS_00021308,TCONS_00111490,TCONS_00110064,TCONS_00078749,TCONS_00041729,TCONS_00085928,TCONS_00063354,TCONS_00022195,TCONS_00085069,TCONS_00004283,TCONS_00016093,TCONS_000…
BVRB_1g008470	BVRB_1g008470	TCONS_00058828,TCONS_00083177,TCONS_00034372,TCONS_00071482,TCONS_00053922,TCONS_00020935,TCONS_00020934,TCONS_00048008,TCONS_00045655,TCONS_00034377,TCONS_00066311,TCONS_00069914,TCONS_00034903
BVRB_4g072870	BVRB_4g072870	TCONS_00071487,TCONS_00076090,TCONS_00007758
BVRB_7g174440	BVRB_7g174440	TCONS_00030892,TCONS_00103111,TCONS_00019462,TCONS_00047315,TCONS_00018077,TCONS_00054623
BVRB_5g122570	BVRB_5g122570	TCONS_00019619,TCONS_00093886,TCONS_00052840,TCONS_00072173,TCONS_00091028,TCONS_00018434,TCONS_00084148,TCONS_00008499,TCONS_00009507,TCONS_00031384,TCONS_00111490,TCONS_00110064,TCONS_00078749,TCONS_00041729,TCONS_00063354,TCONS_00022195,TCONS_00085069,TCONS_00004283,TCONS_00016093,TCONS_00000305
BVRB_1g018780	BVRB_1g018780	TCONS_00066332
BVRB_4g072420	BVRB_4g072420	TCONS_00078442,TCONS_00057056,TCONS_00019615,TCONS_00016302,TCONS_00109303,TCONS_00019745,TCONS_00015327,TCONS_00085928,TCONS_00106201
BVRB_7g169980	BVRB_7g169980	TCONS_00006602,TCONS_00074198,TCONS_00005717,TCONS_00004681,TCONS_00079896,TCONS_00039464,TCONS_00111028,TCONS_00019462,TCONS_00037251,TCONS_00015470,TCONS_00111663,TCONS_00084205,TCONS_00019351,TCONS_00005773,TCONS_00047321,TCONS_00037659,TCONS_00002039,TCONS_00107758,TCONS_00019031,TCONS_00106208,TCONS_00054623,TCONS_00019617,TCONS_00076302
BVRB_9g220610	BVRB_9g220610	TCONS_00019618,TCONS_00000358,TCONS_00049076,TCONS_00056095,TCONS_00034371,TCONS_00092615,TCONS_00111695,TCONS_00097307,TCONS_00029471,TCONS_00104743,TCONS_00012602
BVRB_2g032960	BVRB_2g032960	TCONS_00083994,TCONS_00093886
BVRB_2g042810	BVRB_2g042810	TCONS_00078442,TCONS_00030892,TCONS_00057056,TCONS_00000026,TCONS_00019615,TCONS_00019619,TCONS_00046420,TCONS_00002455,TCONS_00016302,TCONS_00052840,TCONS_00047315,TCONS_00091028,TCONS_00018434,TCONS_00015470,TCONS_00019745,TCONS_00076729,TCONS_00109331,TCONS_00008499,TCONS_00031444,TCONS_00015327,TCONS_00075747,TCONS_00021308,TCONS_00111490,TCONS_00110064,TCONS_00078749,TCONS_00041729,TCONS_000…
BVRB_4g077430	BVRB_4g077430	TCONS_00030892,TCONS_00103111,TCONS_00019462,TCONS_00016302,TCONS_00109303,TCONS_00047315,TCONS_00019745,TCONS_00076729,TCONS_00109331,TCONS_00018077,TCONS_00054623,TCONS_00106201
BVRB_5g099650	BVRB_5g099650	TCONS_00071954,TCONS_00027319,TCONS_00099386,TCONS_00104239
BVRB_3g049330	BVRB_3g049330	TCONS_00078442,TCONS_00057056,TCONS_00019615,TCONS_00002455,TCONS_00016302,TCONS_00015327,TCONS_00049446,TCONS_00057047,TCONS_00110064,TCONS_00106201,TCONS_00016093,TCONS_00092506
BVRB_005260	BVRB_005260	TCONS_00002455,TCONS_00024041,TCONS_00052840,TCONS_00072173,TCONS_00091028,TCONS_00018434,TCONS_00084148,TCONS_00008496,TCONS_00008499,TCONS_00009507,TCONS_00031384,TCONS_00045334,TCONS_00111490,TCONS_00110064,TCONS_00078749,TCONS_00041729,TCONS_00104334,TCONS_00063354,TCONS_00022195,TCONS_00085069,TCONS_00004283,TCONS_00016093,TCONS_00092506
BVRB_5g126500	BVRB_5g126500	TCONS_00078442,TCONS_00066332,TCONS_00057056,TCONS_00019618,TCONS_00091142,TCONS_00034374,TCONS_00034368,TCONS_00020934,TCONS_00078771,TCONS_00078773,TCONS_00034371,TCONS_00034377,TCONS_00048298,TCONS_00049446,TCONS_00097307,TCONS_00034369,TCONS_00057047,TCONS_00067863,TCONS_00058168,TCONS_00029471,TCONS_00111569,TCONS_00089948,TCONS_00104743,TCONS_00084870,TCONS_00089520,TCONS_00010295,TCONS_000…
BVRB_6g131830	BVRB_6g131830	TCONS_00078442,TCONS_00030892,TCONS_00057056,TCONS_00019615,TCONS_00046420,TCONS_00002455,TCONS_00019462,TCONS_00016302,TCONS_00109303,TCONS_00047315,TCONS_00015470,TCONS_00019745,TCONS_00076729,TCONS_00109331,TCONS_00031444,TCONS_00047321,TCONS_00015327,TCONS_00107758,TCONS_00075747,TCONS_00041729,TCONS_00018077,TCONS_00019031,TCONS_00085928,TCONS_00054623,TCONS_00106201,TCONS_00004283,TCONS_000…
BVRB_3g057530	BVRB_3g057530	TCONS_00078442,TCONS_00057056,TCONS_00019615,TCONS_00002455,TCONS_00016302,TCONS_00052840,TCONS_00091028,TCONS_00018434,TCONS_00015327,TCONS_00075747,TCONS_00058168,TCONS_00110064,TCONS_00078749,TCONS_00041729,TCONS_00085928,TCONS_00106201,TCONS_00022195,TCONS_00004283,TCONS_00016093,TCONS_00092506
BVRB_3g068920	BVRB_3g068920	TCONS_00105923,TCONS_00074454
BVRB_8g191460	BVRB_8g191460	TCONS_00097161,TCONS_00034128,TCONS_00098206,TCONS_00000378,TCONS_00085070,TCONS_00068032,TCONS_00091027,TCONS_00092100,TCONS_00068267,TCONS_00040389,TCONS_00085517,TCONS_00009547,TCONS_00099384,TCONS_00099386,TCONS_00055970,TCONS_00109868,TCONS_00055290,TCONS_00029493,TCONS_00066389,TCONS_00105922,TCONS_00077430,TCONS_00085267,TCONS_00076344,TCONS_00076345,TCONS_00023165,TCONS_00027140,TCONS_000…
BVRB_8g187750	BVRB_8g187750	TCONS_00030892,TCONS_00006602,TCONS_00074198,TCONS_00005717,TCONS_00004681,TCONS_00079896,TCONS_00039464,TCONS_00111028,TCONS_00019462,TCONS_00047315,TCONS_00037251,TCONS_00015470,TCONS_00111663,TCONS_00084205,TCONS_00076729,TCONS_00109331,TCONS_00019351,TCONS_00005773,TCONS_00047321,TCONS_00037659,TCONS_00002039,TCONS_00107758,TCONS_00021308,TCONS_00019031,TCONS_00106208,TCONS_00054623,TCONS_001…
BVRB_6g139970	BVRB_6g139970	TCONS_00019619,TCONS_00052840,TCONS_00072173,TCONS_00091028,TCONS_00018434,TCONS_00008499,TCONS_00009507,TCONS_00031384,TCONS_00111490,TCONS_00110064,TCONS_00078749,TCONS_00041729,TCONS_00063354,TCONS_00022195,TCONS_00085069,TCONS_00004283,TCONS_00016093,TCONS_00092506,TCONS_00000305
BVRB_1g018350	BVRB_1g018350	TCONS_00057113,TCONS_00015426,TCONS_00002455,TCONS_00112216,TCONS_00111748,TCONS_00112679,TCONS_00079049,TCONS_00067877,TCONS_00066831,TCONS_00109277,TCONS_00072884,TCONS_00061955,TCONS_00061953,TCONS_00049446,TCONS_00111930,TCONS_00111274,TCONS_00065703,TCONS_00111133,TCONS_00111132,TCONS_00084870,TCONS_00092506,TCONS_00079848
BVRB_9g225130	BVRB_9g225130	TCONS_00030892,TCONS_00019462,TCONS_00016302,TCONS_00047315,TCONS_00015470,TCONS_00019745,TCONS_00076729,TCONS_00109331,TCONS_00047321,TCONS_00107758,TCONS_00018077,TCONS_00019031,TCONS_00085928,TCONS_00054623,TCONS_00019617
BVRB_5g107500	BVRB_5g107500	TCONS_00019618,TCONS_00034368,TCONS_00056095,TCONS_00048298,TCONS_00097307,TCONS_00034369,TCONS_00058168,TCONS_00104743,TCONS_00089144
BVRB_3g055600	BVRB_3g055600	TCONS_00072169,TCONS_00030892,TCONS_00006602,TCONS_00109094,TCONS_00074198,TCONS_00005717,TCONS_00000026,TCONS_00004681,TCONS_00046420,TCONS_00079896,TCONS_00039464,TCONS_00066545,TCONS_00111028,TCONS_00019462,TCONS_00047315,TCONS_00015470,TCONS_00111663,TCONS_00019745,TCONS_00084205,TCONS_00076729,TCONS_00109331,TCONS_00019351,TCONS_00031444,TCONS_00005773,TCONS_00047321,TCONS_00037659,TCONS_000…
BVRB_5g101200	BVRB_5g101200	TCONS_00025138,TCONS_00057113,TCONS_00106306,TCONS_00111968,TCONS_00106543,TCONS_00015426,TCONS_00112216,TCONS_00111748,TCONS_00111468,TCONS_00112679,TCONS_00079049,TCONS_00107995,TCONS_00106353,TCONS_00067877,TCONS_00067878,TCONS_00109277,TCONS_00072884,TCONS_00061956,TCONS_00061955,TCONS_00061954,TCONS_00061953,TCONS_00104444,TCONS_00040736,TCONS_00049881,TCONS_00047903,TCONS_00111930,TCONS_001…
BVRB_9g216780	BVRB_9g216780	TCONS_00078442,TCONS_00057056,TCONS_00019615,TCONS_00002455,TCONS_00016302,TCONS_00109303,TCONS_00019745,TCONS_00100032,TCONS_00097307,TCONS_00057047,TCONS_00106201
BVRB_5g115190	BVRB_5g115190	TCONS_00093910,TCONS_00056681,TCONS_00051183,TCONS_00057937,TCONS_00046972,TCONS_00067877,TCONS_00066831,TCONS_00072884,TCONS_00061955,TCONS_00061953,TCONS_00049881,TCONS_00047903,TCONS_00001831,TCONS_00082096,TCONS_00101989,TCONS_00084777,TCONS_00058279,TCONS_00091124,TCONS_00039867,TCONS_00079848
BVRB_6g148830	BVRB_6g148830	TCONS_00030892,TCONS_00006602,TCONS_00074198,TCONS_00005717,TCONS_00004681,TCONS_00039464,TCONS_00111028,TCONS_00019462,TCONS_00047315,TCONS_00037251,TCONS_00015470,TCONS_00111663,TCONS_00084205,TCONS_00076729,TCONS_00019351,TCONS_00047321,TCONS_00037659,TCONS_00002039,TCONS_00107758,TCONS_00019031,TCONS_00106208,TCONS_00054623,TCONS_00019617,TCONS_00076302
BVRB_6g136570	BVRB_6g136570	TCONS_00072169,TCONS_00030892,TCONS_00006602,TCONS_00109094,TCONS_00074198,TCONS_00005717,TCONS_00000026,TCONS_00004681,TCONS_00046420,TCONS_00079896,TCONS_00039464,TCONS_00066545,TCONS_00111028,TCONS_00019462,TCONS_00083994,TCONS_00047315,TCONS_00037251,TCONS_00015470,TCONS_00111663,TCONS_00084205,TCONS_00076729,TCONS_00109331,TCONS_00019351,TCONS_00031444,TCONS_00005773,TCONS_00047321,TCONS_000…
BVRB_9g219840	BVRB_9g219840	TCONS_00019619,TCONS_00093886,TCONS_00052840,TCONS_00072173,TCONS_00091028,TCONS_00018434,TCONS_00084148,TCONS_00008499,TCONS_00009507,TCONS_00031384,TCONS_00110064,TCONS_00078749,TCONS_00063354,TCONS_00022195,TCONS_00085069,TCONS_00004283,TCONS_00000305
BVRB_4g095800	BVRB_4g095800	TCONS_00048298
BVRB_7g163480	BVRB_7g163480	TCONS_00034375
BVRB_3g058440	BVRB_3g058440	TCONS_00110811,TCONS_00057113,TCONS_00106306,TCONS_00106543,TCONS_00015426,TCONS_00002455,TCONS_00024041,TCONS_00112216,TCONS_00111748,TCONS_00110829,TCONS_00111709,TCONS_00018434,TCONS_00111464,TCONS_00112679,TCONS_00079049,TCONS_00067877,TCONS_00078771,TCONS_00061955,TCONS_00061954,TCONS_00008496,TCONS_00111512,TCONS_00049446,TCONS_00111930,TCONS_00112187,TCONS_00045334,TCONS_00106563,TCONS_001…
BVRB_8g182790	BVRB_8g182790	TCONS_00066831
BVRB_6g145030	BVRB_6g145030	TCONS_00072169,TCONS_00030892,TCONS_00006602,TCONS_00074198,TCONS_00005717,TCONS_00000026,TCONS_00004681,TCONS_00046420,TCONS_00039464,TCONS_00066545,TCONS_00111028,TCONS_00019462,TCONS_00047315,TCONS_00015470,TCONS_00111663,TCONS_00019745,TCONS_00084205,TCONS_00076729,TCONS_00109331,TCONS_00019351,TCONS_00031444,TCONS_00005773,TCONS_00047321,TCONS_00037659,TCONS_00002039,TCONS_00107758,TCONS_000…
BVRB_6g155350	BVRB_6g155350	TCONS_00006602,TCONS_00074198,TCONS_00005717,TCONS_00004681,TCONS_00039464,TCONS_00111028,TCONS_00037251,TCONS_00111663,TCONS_00084205,TCONS_00047321,TCONS_00037659,TCONS_00002039,TCONS_00107758,TCONS_00019031,TCONS_00106208,TCONS_00076302
BVRB_4g080700	BVRB_4g080700	TCONS_00078442,TCONS_00057056,TCONS_00019615,TCONS_00056095,TCONS_00016302,TCONS_00109303,TCONS_00100032,TCONS_00097307,TCONS_00057047
BVRB_007570	BVRB_007570	TCONS_00034128,TCONS_00098206,TCONS_00071954,TCONS_00085070,TCONS_00091027,TCONS_00027319,TCONS_00009547,TCONS_00099384,TCONS_00099386,TCONS_00109868,TCONS_00077430,TCONS_00085267,TCONS_00076345,TCONS_00104239,TCONS_00027140,TCONS_00091988
BVRB_1g017080	BVRB_1g017080	TCONS_00102784,TCONS_00102788
BVRB_5g120480	BVRB_5g120480	TCONS_00030892,TCONS_00006602,TCONS_00074198,TCONS_00005717,TCONS_00004681,TCONS_00079896,TCONS_00039464,TCONS_00111028,TCONS_00019462,TCONS_00047315,TCONS_00037251,TCONS_00015470,TCONS_00111663,TCONS_00084205,TCONS_00076729,TCONS_00109331,TCONS_00019351,TCONS_00005773,TCONS_00047321,TCONS_00037659,TCONS_00002039,TCONS_00107758,TCONS_00019031,TCONS_00106208,TCONS_00054623,TCONS_00111769,TCONS_000…
BVRB_9g211620	BVRB_9g211620	TCONS_00005117,TCONS_00034374,TCONS_00020934,TCONS_00041267,TCONS_00034377,TCONS_00048298,TCONS_00034369,TCONS_00067863,TCONS_00089144
BVRB_6g130680	BVRB_6g130680	TCONS_00030892,TCONS_00006602,TCONS_00074198,TCONS_00005717,TCONS_00004681,TCONS_00079896,TCONS_00039464,TCONS_00111028,TCONS_00019462,TCONS_00047315,TCONS_00037251,TCONS_00015470,TCONS_00111663,TCONS_00084205,TCONS_00019351,TCONS_00047321,TCONS_00037659,TCONS_00002039,TCONS_00107758,TCONS_00019031,TCONS_00106208,TCONS_00054623,TCONS_00111769,TCONS_00019617,TCONS_00076302
BVRB_3g063590	BVRB_3g063590	TCONS_00006602,TCONS_00074198,TCONS_00005717,TCONS_00037251,TCONS_00084205
BVRB_3g059860	BVRB_3g059860	TCONS_00030892,TCONS_00046420,TCONS_00111028,TCONS_00019462,TCONS_00047315,TCONS_00015470,TCONS_00111663,TCONS_00019745,TCONS_00076729,TCONS_00109331,TCONS_00019351,TCONS_00047321,TCONS_00037659,TCONS_00107758,TCONS_00018077,TCONS_00019031,TCONS_00085928,TCONS_00106208,TCONS_00054623,TCONS_00019617
BVRB_2g041600	BVRB_2g041600	TCONS_00066332,TCONS_00005117,TCONS_00091142,TCONS_00034374,TCONS_00034368,TCONS_00020934,TCONS_00078771,TCONS_00078773,TCONS_00039689,TCONS_00008496,TCONS_00048298,TCONS_00049446,TCONS_00045334,TCONS_00034369,TCONS_00067863,TCONS_00058168,TCONS_00092257,TCONS_00111569,TCONS_00084870,TCONS_00066589,TCONS_00014910,TCONS_00060081,TCONS_00089520,TCONS_00065503,TCONS_00010295,TCONS_00089144
BVRB_2g042360	BVRB_2g042360	TCONS_00066332,TCONS_00005117,TCONS_00034374,TCONS_00020934,TCONS_00039689,TCONS_00048298,TCONS_00034369,TCONS_00067863,TCONS_00111569
BVRB_9g210420	BVRB_9g210420	TCONS_00110811,TCONS_00057113,TCONS_00106306,TCONS_00019618,TCONS_00106793,TCONS_00091142,TCONS_00015426,TCONS_00034374,TCONS_00106571,TCONS_00049076,TCONS_00034368,TCONS_00112216,TCONS_00111748,TCONS_00111709,TCONS_00111463,TCONS_00112679,TCONS_00100032,TCONS_00009457,TCONS_00078771,TCONS_00078773,TCONS_00106514,TCONS_00034371,TCONS_00061954,TCONS_00111512,TCONS_00092615,TCONS_00111695,TCONS_000…
BVRB_9g211670	BVRB_9g211670	TCONS_00030892,TCONS_00006602,TCONS_00074198,TCONS_00005717,TCONS_00004681,TCONS_00046420,TCONS_00111028,TCONS_00019462,TCONS_00047315,TCONS_00015470,TCONS_00111663,TCONS_00019745,TCONS_00084205,TCONS_00076729,TCONS_00109331,TCONS_00019351,TCONS_00031444,TCONS_00047321,TCONS_00037659,TCONS_00015327,TCONS_00002039,TCONS_00107758,TCONS_00018077,TCONS_00019031,TCONS_00085928,TCONS_00106208,TCONS_000…
BVRB_2g025410	BVRB_2g025410	TCONS_00078442,TCONS_00110811,TCONS_00108496,TCONS_00057056,TCONS_00025136,TCONS_00057113,TCONS_00106306,TCONS_00019615,TCONS_00019618,TCONS_00106793,TCONS_00091142,TCONS_00015426,TCONS_00002455,TCONS_00034374,TCONS_00024041,TCONS_00106571,TCONS_00049076,TCONS_00034368,TCONS_00112216,TCONS_00111748,TCONS_00110829,TCONS_00111709,TCONS_00111834,TCONS_00111464,TCONS_00111463,TCONS_00112679,TCONS_000…
BVRB_3g056710	BVRB_3g056710	TCONS_00002455,TCONS_00024041,TCONS_00052840,TCONS_00072173,TCONS_00091028,TCONS_00018434,TCONS_00084148,TCONS_00008499,TCONS_00031384,TCONS_00111490,TCONS_00078749,TCONS_00041729,TCONS_00063354,TCONS_00022195,TCONS_00085069,TCONS_00004283,TCONS_00016093,TCONS_00092506
BVRB_3g069380	BVRB_3g069380	TCONS_00005117,TCONS_00002455,TCONS_00048298,TCONS_00034369,TCONS_00058168,TCONS_00110064,TCONS_00111569,TCONS_00089144
BVRB_7g177710	BVRB_7g177710	TCONS_00066332,TCONS_00058828,TCONS_00091142,TCONS_00034374,TCONS_00053922,TCONS_00049076,TCONS_00020935,TCONS_00020934,TCONS_00048008,TCONS_00045655,TCONS_00034377,TCONS_00066311,TCONS_00067863,TCONS_00069914,TCONS_00029471,TCONS_00089948
BVRB_000760	BVRB_000760	TCONS_00006602,TCONS_00074198,TCONS_00005717,TCONS_00004681,TCONS_00079896,TCONS_00039464,TCONS_00111028,TCONS_00037251,TCONS_00111663,TCONS_00084205,TCONS_00047321,TCONS_00037659,TCONS_00002039,TCONS_00107758,TCONS_00019031,TCONS_00106208,TCONS_00076302
BVRB_7g162030	BVRB_7g162030	TCONS_00078442,TCONS_00057056,TCONS_00019615,TCONS_00016302,TCONS_00109303,TCONS_00100032,TCONS_00057047,TCONS_00106201
BVRB_6g143930	BVRB_6g143930	TCONS_00057113,TCONS_00015426,TCONS_00112216,TCONS_00112679,TCONS_00067877,TCONS_00109277,TCONS_00072884,TCONS_00061955,TCONS_00061953,TCONS_00111930,TCONS_00111274,TCONS_00065703,TCONS_00111132,TCONS_00079848
BVRB_9g204790	BVRB_9g204790	TCONS_00110624,TCONS_00110811,TCONS_00108496,TCONS_00025136,TCONS_00057113,TCONS_00106306,TCONS_00019618,TCONS_00111968,TCONS_00108651,TCONS_00106543,TCONS_00015426,TCONS_00106571,TCONS_00112216,TCONS_00111748,TCONS_00110829,TCONS_00111709,TCONS_00111464,TCONS_00111468,TCONS_00112679,TCONS_00079049,TCONS_00107995,TCONS_00067877,TCONS_00109277,TCONS_00107231,TCONS_00078771,TCONS_00078773,TCONS_000…
BVRB_4g078320	BVRB_4g078320	TCONS_00018231,TCONS_00091142,TCONS_00095951,TCONS_00091391,TCONS_00097832,TCONS_00004807,TCONS_00092257,TCONS_00018617,TCONS_00072624,TCONS_00065697,TCONS_00060081
BVRB_9g220540	BVRB_9g220540	TCONS_00066332,TCONS_00054227,TCONS_00058828,TCONS_00083177,TCONS_00011666,TCONS_00071482,TCONS_00053922,TCONS_00020935,TCONS_00020934,TCONS_00048008,TCONS_00041267,TCONS_00045655,TCONS_00034377,TCONS_00067863
BVRB_4g083680	BVRB_4g083680	TCONS_00030892,TCONS_00019462,TCONS_00047315,TCONS_00015470,TCONS_00076729,TCONS_00047321,TCONS_00107758,TCONS_00018077,TCONS_00019031,TCONS_00054623,TCONS_00019617
BVRB_6g151560	BVRB_6g151560	TCONS_00098435,TCONS_00000358,TCONS_00034377,TCONS_00092615,TCONS_00000555,TCONS_00029471,TCONS_00101663,TCONS_00047724
BVRB_1g011000	BVRB_1g011000	TCONS_00041826,TCONS_00068434,TCONS_00093910,TCONS_00023425,TCONS_00056681,TCONS_00051183,TCONS_00105475,TCONS_00095276,TCONS_00111968,TCONS_00057937,TCONS_00080695,TCONS_00110781,TCONS_00023513,TCONS_00002646,TCONS_00046972,TCONS_00081939,TCONS_00023514,TCONS_00106353,TCONS_00067877,TCONS_00014787,TCONS_00096009,TCONS_00072884,TCONS_00061955,TCONS_00061953,TCONS_00081638,TCONS_00085277,TCONS_000…
BVRB_8g195590	BVRB_8g195590	TCONS_00078442,TCONS_00057056,TCONS_00019615,TCONS_00016302,TCONS_00109303,TCONS_00019745,TCONS_00100032,TCONS_00015327,TCONS_00085928,TCONS_00106201
BVRB_5g117800	BVRB_5g117800	TCONS_00054227,TCONS_00058828,TCONS_00034372,TCONS_00011666,TCONS_00071487,TCONS_00071482,TCONS_00076090,TCONS_00048008,TCONS_00045655,TCONS_00010019
BVRB_5g111480	BVRB_5g111480	TCONS_00041826,TCONS_00068434,TCONS_00093910,TCONS_00023425,TCONS_00056681,TCONS_00051183,TCONS_00105475,TCONS_00095276,TCONS_00111968,TCONS_00057937,TCONS_00080695,TCONS_00023513,TCONS_00002646,TCONS_00046972,TCONS_00081939,TCONS_00023514,TCONS_00106353,TCONS_00067877,TCONS_00014787,TCONS_00096009,TCONS_00072884,TCONS_00061955,TCONS_00061953,TCONS_00081638,TCONS_00085277,TCONS_00027003,TCONS_000…
BVRB_6g132620	BVRB_6g132620	TCONS_00034372,TCONS_00071487,TCONS_00076090,TCONS_00007758
BVRB_1g000820	BVRB_1g000820	TCONS_00030892,TCONS_00111028,TCONS_00019462,TCONS_00047315,TCONS_00015470,TCONS_00019745,TCONS_00076729,TCONS_00109331,TCONS_00037659,TCONS_00107758,TCONS_00019031,TCONS_00085928,TCONS_00054623,TCONS_00111769,TCONS_00019617
BVRB_4g073230	BVRB_4g073230	TCONS_00111570,TCONS_00110624,TCONS_00110811,TCONS_00108496,TCONS_00025136,TCONS_00080928,TCONS_00107964,TCONS_00106306,TCONS_00019618,TCONS_00111969,TCONS_00106793,TCONS_00110708,TCONS_00108651,TCONS_00015426,TCONS_00024041,TCONS_00106571,TCONS_00017943,TCONS_00049076,TCONS_00112216,TCONS_00111748,TCONS_00110829,TCONS_00111709,TCONS_00111834,TCONS_00111464,TCONS_00111463,TCONS_00112679,TCONS_001…
BVRB_9g207050	BVRB_9g207050	TCONS_00041826,TCONS_00068434,TCONS_00105475,TCONS_00095276,TCONS_00023513,TCONS_00002646,TCONS_00081939,TCONS_00023514,TCONS_00106353,TCONS_00014787,TCONS_00096009,TCONS_00061953,TCONS_00081638,TCONS_00085277,TCONS_00027003,TCONS_00040736,TCONS_00018546,TCONS_00049881,TCONS_00001832,TCONS_00041151,TCONS_00111239,TCONS_00058958,TCONS_00039690,TCONS_00019174,TCONS_00058050,TCONS_00111894,TCONS_000…
BVRB_1g011650	BVRB_1g011650	TCONS_00072169,TCONS_00030892,TCONS_00006602,TCONS_00109094,TCONS_00074198,TCONS_00005717,TCONS_00000026,TCONS_00004681,TCONS_00046420,TCONS_00079896,TCONS_00039464,TCONS_00066545,TCONS_00111028,TCONS_00019462,TCONS_00083994,TCONS_00037251,TCONS_00015470,TCONS_00111663,TCONS_00084205,TCONS_00076729,TCONS_00109331,TCONS_00019351,TCONS_00031444,TCONS_00005773,TCONS_00047321,TCONS_00037659,TCONS_000…
BVRB_5g107380	BVRB_5g107380	TCONS_00034128,TCONS_00098206,TCONS_00071954,TCONS_00098435,TCONS_00085070,TCONS_00068032,TCONS_00091027,TCONS_00092100,TCONS_00027319,TCONS_00009547,TCONS_00099384,TCONS_00099386,TCONS_00055970,TCONS_00109868,TCONS_00066389,TCONS_00077430,TCONS_00085267,TCONS_00076345,TCONS_00104239,TCONS_00027140,TCONS_00091988
BVRB_5g107700	BVRB_5g107700	TCONS_00072169,TCONS_00030892,TCONS_00000026,TCONS_00004681,TCONS_00046420,TCONS_00039464,TCONS_00066545,TCONS_00111028,TCONS_00015470,TCONS_00111663,TCONS_00076729,TCONS_00109331,TCONS_00019351,TCONS_00031444,TCONS_00005773,TCONS_00047321,TCONS_00037659,TCONS_00002039,TCONS_00107758,TCONS_00021308,TCONS_00019031,TCONS_00106208,TCONS_00111769,TCONS_00019617,TCONS_00076302
BVRB_7g174630	BVRB_7g174630	TCONS_00054227,TCONS_00058828,TCONS_00083177,TCONS_00034372,TCONS_00071482,TCONS_00053922,TCONS_00112058,TCONS_00020935,TCONS_00048008,TCONS_00045655,TCONS_00034903
BVRB_1g004380	BVRB_1g004380	TCONS_00072169,TCONS_00030892,TCONS_00006602,TCONS_00109094,TCONS_00074198,TCONS_00005717,TCONS_00000026,TCONS_00004681,TCONS_00046420,TCONS_00079896,TCONS_00039464,TCONS_00066545,TCONS_00111028,TCONS_00019462,TCONS_00083994,TCONS_00047315,TCONS_00037251,TCONS_00015470,TCONS_00111663,TCONS_00019745,TCONS_00084205,TCONS_00076729,TCONS_00109331,TCONS_00019351,TCONS_00031444,TCONS_00005773,TCONS_000…
BVRB_9g218740	BVRB_9g218740	TCONS_00078442,TCONS_00110811,TCONS_00057056,TCONS_00057113,TCONS_00019615,TCONS_00015426,TCONS_00002455,TCONS_00024041,TCONS_00112216,TCONS_00111748,TCONS_00052840,TCONS_00091028,TCONS_00018434,TCONS_00111464,TCONS_00112679,TCONS_00067877,TCONS_00078771,TCONS_00008496,TCONS_00008499,TCONS_00111512,TCONS_00049446,TCONS_00111930,TCONS_00045334,TCONS_00057047,TCONS_00108226,TCONS_00110064,TCONS_000…
BVRB_6g143200	BVRB_6g143200	TCONS_00078442,TCONS_00057056,TCONS_00019618,TCONS_00056095,TCONS_00112216,TCONS_00109303,TCONS_00100032,TCONS_00078771,TCONS_00078773,TCONS_00034371,TCONS_00111512,TCONS_00111695,TCONS_00049446,TCONS_00097307,TCONS_00057047,TCONS_00058168,TCONS_00065703,TCONS_00109758,TCONS_00104743,TCONS_00111132,TCONS_00084870,TCONS_00067859,TCONS_00089520,TCONS_00089144
BVRB_9g206360	BVRB_9g206360	TCONS_00030892,TCONS_00019462,TCONS_00047315,TCONS_00019745,TCONS_00076729,TCONS_00109331,TCONS_00018077,TCONS_00054623
BVRB_1g022670	BVRB_1g022670	TCONS_00030892,TCONS_00004681,TCONS_00046420,TCONS_00111028,TCONS_00019462,TCONS_00016302,TCONS_00047315,TCONS_00015470,TCONS_00111663,TCONS_00019745,TCONS_00076729,TCONS_00109331,TCONS_00019351,TCONS_00031444,TCONS_00047321,TCONS_00037659,TCONS_00015327,TCONS_00107758,TCONS_00075747,TCONS_00021308,TCONS_00018077,TCONS_00019031,TCONS_00085928,TCONS_00106208,TCONS_00054623,TCONS_00111769,TCONS_000…
BVRB_2g043100	BVRB_2g043100	TCONS_00052840,TCONS_00091028,TCONS_00018434,TCONS_00008499,TCONS_00111490,TCONS_00078749,TCONS_00041729,TCONS_00022195,TCONS_00004283,TCONS_00016093
BVRB_8g202080	BVRB_8g202080	TCONS_00018077
BVRB_4g082790	BVRB_4g082790	TCONS_00024041,TCONS_00093886,TCONS_00052840,TCONS_00072173,TCONS_00018434,TCONS_00084148,TCONS_00008499,TCONS_00009507,TCONS_00031384,TCONS_00051875,TCONS_00078749,TCONS_00063354,TCONS_00085069
BVRB_8g194730	BVRB_8g194730	TCONS_00091028,TCONS_00018434,TCONS_00008499,TCONS_00111490,TCONS_00078749,TCONS_00022195,TCONS_00004283
BVRB_5g116970	BVRB_5g116970	TCONS_00067877
BVRB_7g167080	BVRB_7g167080	TCONS_00006602,TCONS_00074198,TCONS_00005717,TCONS_00111028,TCONS_00111663,TCONS_00084205,TCONS_00047321,TCONS_00037659,TCONS_00002039,TCONS_00107758,TCONS_00019031,TCONS_00106208,TCONS_00076302
BVRB_1g005170	BVRB_1g005170	TCONS_00095951,TCONS_00045936,TCONS_00022544,TCONS_00080589,TCONS_00077968,TCONS_00102784
BVRB_2g036010	BVRB_2g036010	TCONS_00103111,TCONS_00072878
BVRB_5g124290	BVRB_5g124290	TCONS_00030892,TCONS_00046420,TCONS_00019462,TCONS_00016302,TCONS_00047315,TCONS_00015470,TCONS_00019745,TCONS_00076729,TCONS_00109331,TCONS_00047321,TCONS_00037659,TCONS_00015327,TCONS_00107758,TCONS_00075747,TCONS_00018077,TCONS_00019031,TCONS_00085928,TCONS_00054623,TCONS_00019617
BVRB_5g113970	BVRB_5g113970	TCONS_00072169,TCONS_00030892,TCONS_00006602,TCONS_00109094,TCONS_00074198,TCONS_00005717,TCONS_00000026,TCONS_00019619,TCONS_00004681,TCONS_00046420,TCONS_00079896,TCONS_00039464,TCONS_00066545,TCONS_00111028,TCONS_00019462,TCONS_00083994,TCONS_00047315,TCONS_00091028,TCONS_00015470,TCONS_00111663,TCONS_00019745,TCONS_00084205,TCONS_00076729,TCONS_00109331,TCONS_00019351,TCONS_00031444,TCONS_000…
BVRB_5g122350	BVRB_5g122350	TCONS_00110624,TCONS_00110811,TCONS_00108496,TCONS_00025136,TCONS_00025138,TCONS_00080928,TCONS_00106306,TCONS_00111968,TCONS_00108651,TCONS_00106543,TCONS_00015426,TCONS_00095951,TCONS_00106571,TCONS_00112216,TCONS_00111748,TCONS_00110829,TCONS_00111709,TCONS_00111464,TCONS_00111468,TCONS_00112679,TCONS_00079049,TCONS_00107995,TCONS_00067878,TCONS_00109277,TCONS_00035038,TCONS_00107231,TCONS_000…
BVRB_4g084230	BVRB_4g084230	TCONS_00030892,TCONS_00006602,TCONS_00074198,TCONS_00005717,TCONS_00004681,TCONS_00079896,TCONS_00039464,TCONS_00111028,TCONS_00019462,TCONS_00047315,TCONS_00037251,TCONS_00015470,TCONS_00111663,TCONS_00084205,TCONS_00076729,TCONS_00109331,TCONS_00019351,TCONS_00047321,TCONS_00037659,TCONS_00002039,TCONS_00107758,TCONS_00019031,TCONS_00106208,TCONS_00054623,TCONS_00019617,TCONS_00076302
BVRB_6g146870	BVRB_6g146870	TCONS_00072173,TCONS_00084148,TCONS_00085069
BVRB_1g007760	BVRB_1g007760	TCONS_00016302
BVRB_8g183260	BVRB_8g183260	TCONS_00111570,TCONS_00058828,TCONS_00015109,TCONS_00083177,TCONS_00034372,TCONS_00071482,TCONS_00053922,TCONS_00049076,TCONS_00090083,TCONS_00020935,TCONS_00111463,TCONS_00106515,TCONS_00048008,TCONS_00045655,TCONS_00034377,TCONS_00066311,TCONS_00069914,TCONS_00034903
BVRB_1g018180	BVRB_1g018180	TCONS_00078442,TCONS_00019615,TCONS_00016302,TCONS_00109303,TCONS_00019745,TCONS_00106201
BVRB_7g172670	BVRB_7g172670	TCONS_00019618,TCONS_00091142,TCONS_00034374,TCONS_00000358,TCONS_00034368,TCONS_00056095,TCONS_00112216,TCONS_00100032,TCONS_00009457,TCONS_00078771,TCONS_00078773,TCONS_00034371,TCONS_00111512,TCONS_00092615,TCONS_00111695,TCONS_00015444,TCONS_00049446,TCONS_00097307,TCONS_00034369,TCONS_00057047,TCONS_00058168,TCONS_00077968,TCONS_00029471,TCONS_00109758,TCONS_00111569,TCONS_00104743,TCONS_000…
BVRB_5g101600	BVRB_5g101600	TCONS_00078442,TCONS_00057056,TCONS_00019615,TCONS_00002455,TCONS_00016302,TCONS_00052840,TCONS_00109303,TCONS_00091028,TCONS_00018434,TCONS_00019745,TCONS_00076729,TCONS_00109331,TCONS_00008499,TCONS_00015327,TCONS_00049446,TCONS_00075747,TCONS_00057047,TCONS_00111490,TCONS_00110064,TCONS_00078749,TCONS_00041729,TCONS_00085928,TCONS_00106201,TCONS_00022195,TCONS_00004283,TCONS_00016093,TCONS_000…
BVRB_5g113890	BVRB_5g113890	TCONS_00001142,TCONS_00000358
BVRB_8g185300	BVRB_8g185300	TCONS_00055290,TCONS_00102788
BVRB_8g194460	BVRB_8g194460	TCONS_00051183,TCONS_00086512,TCONS_00066831,TCONS_00101990,TCONS_00047903,TCONS_00101989,TCONS_00084777,TCONS_00058279,TCONS_00042468,TCONS_00039867
BVRB_6g138860	BVRB_6g138860	TCONS_00018231,TCONS_00066332,TCONS_00057113,TCONS_00091142,TCONS_00034374,TCONS_00024041,TCONS_00034368,TCONS_00112216,TCONS_00111748,TCONS_00079049,TCONS_00009457,TCONS_00078771,TCONS_00078773,TCONS_00034371,TCONS_00049699,TCONS_00008496,TCONS_00111512,TCONS_00004807,TCONS_00015444,TCONS_00049446,TCONS_00045334,TCONS_00092257,TCONS_00018617,TCONS_00104334,TCONS_00072624,TCONS_00111569,TCONS_001…
BVRB_1g014890	BVRB_1g014890	TCONS_00078442,TCONS_00057056,TCONS_00019615,TCONS_00056095,TCONS_00016302,TCONS_00109303,TCONS_00100032,TCONS_00097307,TCONS_00057047,TCONS_00058168,TCONS_00106201,TCONS_00072878
BVRB_4g086200	BVRB_4g086200	TCONS_00067877,TCONS_00066831
BVRB_6g150420	BVRB_6g150420	TCONS_00006602,TCONS_00074198,TCONS_00005717,TCONS_00004681,TCONS_00079896,TCONS_00039464,TCONS_00111028,TCONS_00037251,TCONS_00111663,TCONS_00084205,TCONS_00019351,TCONS_00005773,TCONS_00047321,TCONS_00037659,TCONS_00002039,TCONS_00107758,TCONS_00019031,TCONS_00106208,TCONS_00111769,TCONS_00076302,TCONS_00042330
BVRB_2g028890	BVRB_2g028890	TCONS_00079896,TCONS_00037251,TCONS_00042330
BVRB_7g178240	BVRB_7g178240	TCONS_00110624,TCONS_00108496,TCONS_00007516,TCONS_00025136,TCONS_00025138,TCONS_00080928,TCONS_00111475,TCONS_00106306,TCONS_00111968,TCONS_00108651,TCONS_00106543,TCONS_00015426,TCONS_00110781,TCONS_00053891,TCONS_00111709,TCONS_00111464,TCONS_00111468,TCONS_00112679,TCONS_00107995,TCONS_00106353,TCONS_00067878,TCONS_00109277,TCONS_00035038,TCONS_00107231,TCONS_00110284,TCONS_00072884,TCONS_000…
BVRB_3g051410	BVRB_3g051410	TCONS_00018231,TCONS_00095951,TCONS_00045936,TCONS_00091391,TCONS_00022544,TCONS_00092100,TCONS_00026542,TCONS_00000555,TCONS_00080589,TCONS_00055290,TCONS_00101663,TCONS_00110223,TCONS_00047724,TCONS_00065697,TCONS_00102784,TCONS_00102788,TCONS_00023165,TCONS_00096887
BVRB_8g197470	BVRB_8g197470	TCONS_00057113,TCONS_00019618,TCONS_00034368,TCONS_00112216,TCONS_00111748,TCONS_00112679,TCONS_00079049,TCONS_00067877,TCONS_00066831,TCONS_00078771,TCONS_00078773,TCONS_00034371,TCONS_00061955,TCONS_00061953,TCONS_00008496,TCONS_00048298,TCONS_00047903,TCONS_00049446,TCONS_00111930,TCONS_00058168,TCONS_00065703,TCONS_00111569,TCONS_00111132,TCONS_00084870,TCONS_00066589,TCONS_00014910,TCONS_000…
BVRB_3g056940	BVRB_3g056940	TCONS_00111570,TCONS_00110624,TCONS_00111162,TCONS_00110811,TCONS_00108496,TCONS_00025136,TCONS_00080928,TCONS_00107964,TCONS_00106306,TCONS_00111969,TCONS_00106793,TCONS_00110708,TCONS_00108651,TCONS_00015426,TCONS_00024041,TCONS_00106571,TCONS_00017943,TCONS_00049076,TCONS_00101345,TCONS_00111748,TCONS_00110829,TCONS_00111709,TCONS_00111834,TCONS_00111464,TCONS_00111463,TCONS_00107231,TCONS_000…
BVRB_5g126540	BVRB_5g126540	TCONS_00019462,TCONS_00018077,TCONS_00054623
BVRB_001370	BVRB_001370	TCONS_00054227,TCONS_00058828,TCONS_00083177,TCONS_00034372,TCONS_00071482,TCONS_00053922,TCONS_00020935,TCONS_00048008,TCONS_00045655,TCONS_00034377
BVRB_6g129010	BVRB_6g129010	TCONS_00110811,TCONS_00108496,TCONS_00025136,TCONS_00057113,TCONS_00106306,TCONS_00019618,TCONS_00106793,TCONS_00108651,TCONS_00106543,TCONS_00015426,TCONS_00095951,TCONS_00034374,TCONS_00024041,TCONS_00106571,TCONS_00034368,TCONS_00112216,TCONS_00111748,TCONS_00110829,TCONS_00111709,TCONS_00111834,TCONS_00111464,TCONS_00112679,TCONS_00079049,TCONS_00067877,TCONS_00109277,TCONS_00009457,TCONS_001…
BVRB_3g058990	BVRB_3g058990	TCONS_00057113,TCONS_00002455,TCONS_00024041,TCONS_00112216,TCONS_00111748,TCONS_00112679,TCONS_00079049,TCONS_00067877,TCONS_00066831,TCONS_00078771,TCONS_00008496,TCONS_00049446,TCONS_00111930,TCONS_00058168,TCONS_00065703,TCONS_00111569,TCONS_00111132,TCONS_00084870,TCONS_00066589,TCONS_00014910,TCONS_00067859,TCONS_00092506,TCONS_00010295
BVRB_5g113960	BVRB_5g113960	TCONS_00071954,TCONS_00027319,TCONS_00099386,TCONS_00105497,TCONS_00105923,TCONS_00104239,TCONS_00008470,TCONS_00091988
BVRB_1g005500	BVRB_1g005500	TCONS_00005117,TCONS_00057113,TCONS_00066831,TCONS_00039689,TCONS_00048298,TCONS_00034369,TCONS_00058168,TCONS_00111569,TCONS_00014910,TCONS_00089144
BVRB_9g214280	BVRB_9g214280	TCONS_00015327,TCONS_00075747,TCONS_00110064,TCONS_00085928,TCONS_00106201,TCONS_00016093
BVRB_3g063050	BVRB_3g063050	TCONS_00041826,TCONS_00068434,TCONS_00093910,TCONS_00023425,TCONS_00056681,TCONS_00105475,TCONS_00095276,TCONS_00057937,TCONS_00080695,TCONS_00110781,TCONS_00023513,TCONS_00002646,TCONS_00046972,TCONS_00081939,TCONS_00023514,TCONS_00106353,TCONS_00014787,TCONS_00096009,TCONS_00081638,TCONS_00085277,TCONS_00027003,TCONS_00040736,TCONS_00018546,TCONS_00049881,TCONS_00001832,TCONS_00001831,TCONS_000…
BVRB_1g009380	BVRB_1g009380	TCONS_00078442,TCONS_00057056,TCONS_00019615,TCONS_00016302,TCONS_00109303,TCONS_00100032,TCONS_00057047,TCONS_00106201
BVRB_4g094380	BVRB_4g094380	TCONS_00006602,TCONS_00074198,TCONS_00005717,TCONS_00004681,TCONS_00079896,TCONS_00039464,TCONS_00111028,TCONS_00037251,TCONS_00111663,TCONS_00084205,TCONS_00019351,TCONS_00005773,TCONS_00047321,TCONS_00037659,TCONS_00002039,TCONS_00107758,TCONS_00019031,TCONS_00106208,TCONS_00076302
BVRB_6g130930	BVRB_6g130930	TCONS_00051183,TCONS_00066831,TCONS_00047903,TCONS_00101989,TCONS_00084777,TCONS_00039867
BVRB_8g183030	BVRB_8g183030	TCONS_00018231,TCONS_00106306,TCONS_00106543,TCONS_00095951,TCONS_00045936,TCONS_00112679,TCONS_00079049,TCONS_00022544,TCONS_00009457,TCONS_00061955,TCONS_00111512,TCONS_00004807,TCONS_00111930,TCONS_00092257,TCONS_00077968,TCONS_00032389,TCONS_00111133,TCONS_00065697,TCONS_00066589,TCONS_00102784,TCONS_00060081
BVRB_7g176050	BVRB_7g176050	TCONS_00078442,TCONS_00030892,TCONS_00057056,TCONS_00019615,TCONS_00002455,TCONS_00019462,TCONS_00016302,TCONS_00109303,TCONS_00047315,TCONS_00015470,TCONS_00019745,TCONS_00100032,TCONS_00076729,TCONS_00109331,TCONS_00015327,TCONS_00075747,TCONS_00110064,TCONS_00085928,TCONS_00054623,TCONS_00106201,TCONS_00016093,TCONS_00092506
BVRB_2g029300	BVRB_2g029300	TCONS_00072169,TCONS_00030892,TCONS_00006602,TCONS_00109094,TCONS_00074198,TCONS_00005717,TCONS_00000026,TCONS_00019619,TCONS_00004681,TCONS_00046420,TCONS_00079896,TCONS_00039464,TCONS_00066545,TCONS_00111028,TCONS_00019462,TCONS_00047315,TCONS_00037251,TCONS_00015470,TCONS_00111663,TCONS_00019745,TCONS_00084205,TCONS_00076729,TCONS_00109331,TCONS_00019351,TCONS_00031444,TCONS_00005773,TCONS_000…
BVRB_5g102030	BVRB_5g102030	TCONS_00103111,TCONS_00016302,TCONS_00109303,TCONS_00072878
BVRB_1g008640	BVRB_1g008640	TCONS_00072169,TCONS_00030892,TCONS_00074198,TCONS_00000026,TCONS_00004681,TCONS_00046420,TCONS_00039464,TCONS_00111028,TCONS_00019462,TCONS_00047315,TCONS_00015470,TCONS_00111663,TCONS_00019745,TCONS_00084205,TCONS_00076729,TCONS_00109331,TCONS_00019351,TCONS_00031444,TCONS_00047321,TCONS_00037659,TCONS_00015327,TCONS_00002039,TCONS_00107758,TCONS_00075747,TCONS_00021308,TCONS_00018077,TCONS_000…
BVRB_007050	BVRB_007050	TCONS_00030892,TCONS_00019615,TCONS_00103111,TCONS_00019462,TCONS_00016302,TCONS_00109303,TCONS_00047315,TCONS_00019745,TCONS_00076729,TCONS_00109331,TCONS_00015327,TCONS_00075747,TCONS_00018077,TCONS_00085928,TCONS_00054623,TCONS_00106201,TCONS_00019617
BVRB_9g208770	BVRB_9g208770	TCONS_00103111,TCONS_00072878
BVRB_2g041690	BVRB_2g041690	TCONS_00015470
BVRB_5g117050	BVRB_5g117050	TCONS_00078442,TCONS_00030892,TCONS_00057056,TCONS_00019615,TCONS_00046420,TCONS_00002455,TCONS_00016302,TCONS_00052840,TCONS_00109303,TCONS_00047315,TCONS_00091028,TCONS_00018434,TCONS_00015470,TCONS_00019745,TCONS_00076729,TCONS_00109331,TCONS_00008499,TCONS_00031444,TCONS_00015327,TCONS_00049446,TCONS_00075747,TCONS_00057047,TCONS_00058168,TCONS_00111490,TCONS_00110064,TCONS_00078749,TCONS_000…
BVRB_9g207700	BVRB_9g207700	TCONS_00093910,TCONS_00056681,TCONS_00051183,TCONS_00057937,TCONS_00046972,TCONS_00001831,TCONS_00082096,TCONS_00101989
BVRB_6g143700	BVRB_6g143700	TCONS_00110624,TCONS_00110811,TCONS_00108496,TCONS_00025136,TCONS_00110829,TCONS_00111464,TCONS_00107231,TCONS_00090896,TCONS_00112224,TCONS_00057593,TCONS_00111134
BVRB_7g179260	BVRB_7g179260	TCONS_00006602,TCONS_00074198,TCONS_00005717,TCONS_00079896,TCONS_00037251,TCONS_00111663,TCONS_00084205,TCONS_00002039
BVRB_1g017820	BVRB_1g017820	TCONS_00006602,TCONS_00074198,TCONS_00005717,TCONS_00037251,TCONS_00111663,TCONS_00084205,TCONS_00002039
BVRB_3g051750	BVRB_3g051750	TCONS_00011666,TCONS_00041267,TCONS_00067863,TCONS_00097445
BVRB_1g012070	BVRB_1g012070	TCONS_00093910,TCONS_00056681,TCONS_00057937,TCONS_00046972,TCONS_00086512,TCONS_00087114,TCONS_00031267,TCONS_00034375,TCONS_00101990,TCONS_00001831,TCONS_00082096,TCONS_00101989,TCONS_00058279
BVRB_6g134820	BVRB_6g134820	TCONS_00105497,TCONS_00105923,TCONS_00008470,TCONS_00074454
BVRB_5g122520	BVRB_5g122520	TCONS_00025138,TCONS_00019338,TCONS_00023425,TCONS_00111475,TCONS_00110781,TCONS_00002493,TCONS_00106353,TCONS_00068776,TCONS_00110284
BVRB_3g063000	BVRB_3g063000	TCONS_00072169,TCONS_00030892,TCONS_00006602,TCONS_00109094,TCONS_00074198,TCONS_00005717,TCONS_00000026,TCONS_00019619,TCONS_00004681,TCONS_00046420,TCONS_00079896,TCONS_00039464,TCONS_00066545,TCONS_00111028,TCONS_00019462,TCONS_00083994,TCONS_00047315,TCONS_00037251,TCONS_00015470,TCONS_00111663,TCONS_00019745,TCONS_00084205,TCONS_00076729,TCONS_00109331,TCONS_00019351,TCONS_00031444,TCONS_000…
BVRB_8g197670	BVRB_8g197670	TCONS_00018231,TCONS_00110811,TCONS_00057113,TCONS_00106306,TCONS_00091142,TCONS_00015426,TCONS_00034374,TCONS_00024041,TCONS_00106571,TCONS_00034368,TCONS_00112216,TCONS_00111748,TCONS_00110829,TCONS_00111709,TCONS_00111464,TCONS_00112679,TCONS_00079049,TCONS_00009457,TCONS_00078771,TCONS_00078773,TCONS_00034371,TCONS_00049699,TCONS_00008496,TCONS_00111512,TCONS_00112224,TCONS_00111695,TCONS_000…
BVRB_1g021970	BVRB_1g021970	TCONS_00024041,TCONS_00111748,TCONS_00072173,TCONS_00018434,TCONS_00084148,TCONS_00049699,TCONS_00008496,TCONS_00008499,TCONS_00045334,TCONS_00051875,TCONS_00104334,TCONS_00085069
BVRB_6g147040	BVRB_6g147040	TCONS_00088109,TCONS_00010501
BVRB_1g005510	BVRB_1g005510	TCONS_00072169,TCONS_00030892,TCONS_00006602,TCONS_00109094,TCONS_00074198,TCONS_00005717,TCONS_00000026,TCONS_00004681,TCONS_00046420,TCONS_00079896,TCONS_00039464,TCONS_00066545,TCONS_00111028,TCONS_00019462,TCONS_00047315,TCONS_00037251,TCONS_00015470,TCONS_00111663,TCONS_00084205,TCONS_00076729,TCONS_00109331,TCONS_00019351,TCONS_00031444,TCONS_00005773,TCONS_00047321,TCONS_00037659,TCONS_000…
BVRB_3g053110	BVRB_3g053110	TCONS_00111570,TCONS_00058828,TCONS_00015109,TCONS_00083177,TCONS_00034372,TCONS_00071482,TCONS_00053922,TCONS_00112058,TCONS_00090083,TCONS_00020935,TCONS_00045655,TCONS_00066311,TCONS_00069914,TCONS_00034903,TCONS_00075892
BVRB_7g159600	BVRB_7g159600	TCONS_00110624,TCONS_00110811,TCONS_00108496,TCONS_00007516,TCONS_00025136,TCONS_00080928,TCONS_00106306,TCONS_00111968,TCONS_00111969,TCONS_00106793,TCONS_00110708,TCONS_00108651,TCONS_00106543,TCONS_00015426,TCONS_00106571,TCONS_00110829,TCONS_00111709,TCONS_00111834,TCONS_00111464,TCONS_00111468,TCONS_00112679,TCONS_00107995,TCONS_00067878,TCONS_00109277,TCONS_00035038,TCONS_00107231,TCONS_000…
BVRB_4g092900	BVRB_4g092900	TCONS_00110811,TCONS_00057113,TCONS_00019618,TCONS_00015426,TCONS_00002455,TCONS_00034374,TCONS_00024041,TCONS_00034368,TCONS_00112216,TCONS_00111748,TCONS_00018434,TCONS_00112679,TCONS_00079049,TCONS_00067877,TCONS_00066831,TCONS_00078771,TCONS_00078773,TCONS_00034371,TCONS_00008496,TCONS_00111512,TCONS_00111695,TCONS_00015444,TCONS_00049446,TCONS_00111930,TCONS_00045334,TCONS_00057047,TCONS_001…
BVRB_2g029730	BVRB_2g029730	TCONS_00006602,TCONS_00109094,TCONS_00074198,TCONS_00005717,TCONS_00004681,TCONS_00079896,TCONS_00039464,TCONS_00066545,TCONS_00111028,TCONS_00037251,TCONS_00015470,TCONS_00111663,TCONS_00084205,TCONS_00019351,TCONS_00005773,TCONS_00047321,TCONS_00037659,TCONS_00002039,TCONS_00107758,TCONS_00019031,TCONS_00106208,TCONS_00019617,TCONS_00076302,TCONS_00042330
BVRB_4g085930	BVRB_4g085930	TCONS_00000026,TCONS_00019619,TCONS_00002455,TCONS_00024041,TCONS_00093886,TCONS_00052840,TCONS_00072173,TCONS_00091028,TCONS_00018434,TCONS_00084148,TCONS_00008496,TCONS_00008499,TCONS_00031444,TCONS_00009507,TCONS_00075747,TCONS_00031384,TCONS_00111490,TCONS_00110064,TCONS_00078749,TCONS_00041729,TCONS_00063354,TCONS_00022195,TCONS_00085069,TCONS_00004283,TCONS_00016093,TCONS_00092506,TCONS_000…
BVRB_6g154360	BVRB_6g154360	TCONS_00088109,TCONS_00091391,TCONS_00097831,TCONS_00097832,TCONS_00012598,TCONS_00055290,TCONS_00010501,TCONS_00110223,TCONS_00000460,TCONS_00102788
BVRB_3g055930	BVRB_3g055930	TCONS_00018231,TCONS_00091142,TCONS_00095951,TCONS_00034374,TCONS_00034368,TCONS_00009457,TCONS_00078773,TCONS_00049699,TCONS_00004807,TCONS_00045334,TCONS_00092257,TCONS_00077968,TCONS_00018617,TCONS_00029471,TCONS_00104334,TCONS_00072624,TCONS_00111569,TCONS_00065697,TCONS_00066589,TCONS_00060081,TCONS_00065503,TCONS_00010295
BVRB_8g185230	BVRB_8g185230	TCONS_00078442,TCONS_00072169,TCONS_00030892,TCONS_00057056,TCONS_00000026,TCONS_00019615,TCONS_00019619,TCONS_00046420,TCONS_00002455,TCONS_00019462,TCONS_00016302,TCONS_00052840,TCONS_00047315,TCONS_00091028,TCONS_00018434,TCONS_00015470,TCONS_00019745,TCONS_00076729,TCONS_00109331,TCONS_00008499,TCONS_00031444,TCONS_00015327,TCONS_00075747,TCONS_00021308,TCONS_00111490,TCONS_00110064,TCONS_000…
BVRB_2g033110	BVRB_2g033110	TCONS_00072169,TCONS_00030892,TCONS_00109094,TCONS_00000026,TCONS_00019619,TCONS_00004681,TCONS_00046420,TCONS_00039464,TCONS_00066545,TCONS_00111028,TCONS_00019462,TCONS_00052840,TCONS_00047315,TCONS_00091028,TCONS_00015470,TCONS_00019745,TCONS_00076729,TCONS_00109331,TCONS_00008499,TCONS_00019351,TCONS_00031444,TCONS_00005773,TCONS_00047321,TCONS_00037659,TCONS_00015327,TCONS_00107758,TCONS_000…
BVRB_5g098880	BVRB_5g098880	TCONS_00078442,TCONS_00057056,TCONS_00019615,TCONS_00103111,TCONS_00016302,TCONS_00109303,TCONS_00019745,TCONS_00100032,TCONS_00018077,TCONS_00106201,TCONS_00072878
BVRB_8g188930	BVRB_8g188930	TCONS_00078442,TCONS_00057056,TCONS_00019615,TCONS_00002455,TCONS_00075747,TCONS_00058168,TCONS_00110064,TCONS_00106201,TCONS_00016093,TCONS_00092506
BVRB_7g163140	BVRB_7g163140	TCONS_00072169,TCONS_00006602,TCONS_00109094,TCONS_00074198,TCONS_00005717,TCONS_00000026,TCONS_00004681,TCONS_00079896,TCONS_00039464,TCONS_00066545,TCONS_00111028,TCONS_00083994,TCONS_00037251,TCONS_00111663,TCONS_00019351,TCONS_00005773,TCONS_00037659,TCONS_00002039,TCONS_00021308,TCONS_00019031,TCONS_00106208,TCONS_00111769,TCONS_00076302,TCONS_00042330
BVRB_7g165560	BVRB_7g165560	TCONS_00091124
BVRB_2g029740	BVRB_2g029740	TCONS_00058050
BVRB_3g060860	BVRB_3g060860	TCONS_00041826,TCONS_00068434,TCONS_00093910,TCONS_00056681,TCONS_00051183,TCONS_00057937,TCONS_00023513,TCONS_00046972,TCONS_00087114,TCONS_00014787,TCONS_00096009,TCONS_00031267,TCONS_00101990,TCONS_00018546,TCONS_00049881,TCONS_00047903,TCONS_00001831,TCONS_00041151,TCONS_00058958,TCONS_00082096,TCONS_00101989,TCONS_00084777,TCONS_00058279,TCONS_00091124,TCONS_00111995,TCONS_00039867
BVRB_7g175920	BVRB_7g175920	TCONS_00030892,TCONS_00019462,TCONS_00047315,TCONS_00019745,TCONS_00076729,TCONS_00109331,TCONS_00015327,TCONS_00075747,TCONS_00085928,TCONS_00019617
BVRB_7g163520	BVRB_7g163520	TCONS_00054227,TCONS_00034372,TCONS_00071487,TCONS_00071482,TCONS_00076090,TCONS_00007758
BVRB_6g129230	BVRB_6g129230	TCONS_00078442,TCONS_00030892,TCONS_00057056,TCONS_00019615,TCONS_00046420,TCONS_00002455,TCONS_00016302,TCONS_00052840,TCONS_00109303,TCONS_00047315,TCONS_00091028,TCONS_00018434,TCONS_00015470,TCONS_00019745,TCONS_00076729,TCONS_00109331,TCONS_00031444,TCONS_00015327,TCONS_00049446,TCONS_00075747,TCONS_00057047,TCONS_00111490,TCONS_00110064,TCONS_00078749,TCONS_00041729,TCONS_00085928,TCONS_001…
BVRB_009700	BVRB_009700	TCONS_00041728,TCONS_00105497,TCONS_00007575,TCONS_00090170
BVRB_3g050750	BVRB_3g050750	TCONS_00111570,TCONS_00058828,TCONS_00015109,TCONS_00083177,TCONS_00071482,TCONS_00053922,TCONS_00049076,TCONS_00090083,TCONS_00020935,TCONS_00020934,TCONS_00111463,TCONS_00106515,TCONS_00048008,TCONS_00045655,TCONS_00034377,TCONS_00066311,TCONS_00069914,TCONS_00034903,TCONS_00029471,TCONS_00089948
BVRB_2g031200	BVRB_2g031200	TCONS_00056095,TCONS_00023276,TCONS_00041728,TCONS_00065699,TCONS_00090170
BVRB_8g184890	BVRB_8g184890	TCONS_00072169,TCONS_00000026,TCONS_00015470,TCONS_00031444
BVRB_5g124350	BVRB_5g124350	TCONS_00019462,TCONS_00047321,TCONS_00107758,TCONS_00019031,TCONS_00054623
BVRB_5g111380	BVRB_5g111380	TCONS_00072169,TCONS_00030892,TCONS_00006602,TCONS_00109094,TCONS_00074198,TCONS_00005717,TCONS_00000026,TCONS_00019619,TCONS_00004681,TCONS_00046420,TCONS_00079896,TCONS_00039464,TCONS_00066545,TCONS_00111028,TCONS_00019462,TCONS_00083994,TCONS_00047315,TCONS_00015470,TCONS_00111663,TCONS_00019745,TCONS_00084205,TCONS_00076729,TCONS_00109331,TCONS_00019351,TCONS_00031444,TCONS_00005773,TCONS_000…
BVRB_012090	BVRB_012090	TCONS_00078442,TCONS_00057056,TCONS_00019615,TCONS_00016302,TCONS_00109303,TCONS_00019745,TCONS_00015327,TCONS_00075747,TCONS_00110064,TCONS_00085928,TCONS_00106201,TCONS_00016093
BVRB_3g057420	BVRB_3g057420	TCONS_00078442,TCONS_00072169,TCONS_00030892,TCONS_00057056,TCONS_00000026,TCONS_00019615,TCONS_00019619,TCONS_00046420,TCONS_00002455,TCONS_00111028,TCONS_00019462,TCONS_00016302,TCONS_00052840,TCONS_00047315,TCONS_00091028,TCONS_00015470,TCONS_00019745,TCONS_00076729,TCONS_00109331,TCONS_00008499,TCONS_00019351,TCONS_00031444,TCONS_00047321,TCONS_00037659,TCONS_00015327,TCONS_00107758,TCONS_000…
BVRB_5g123110	BVRB_5g123110	TCONS_00019745,TCONS_00075747,TCONS_00111490,TCONS_00041729,TCONS_00085928,TCONS_00004283,TCONS_00016093
BVRB_6g145870	BVRB_6g145870	TCONS_00078442,TCONS_00030892,TCONS_00057056,TCONS_00019615,TCONS_00046420,TCONS_00002455,TCONS_00019462,TCONS_00016302,TCONS_00109303,TCONS_00047315,TCONS_00015470,TCONS_00019745,TCONS_00076729,TCONS_00109331,TCONS_00015327,TCONS_00075747,TCONS_00110064,TCONS_00041729,TCONS_00085928,TCONS_00054623,TCONS_00106201,TCONS_00004283,TCONS_00019617,TCONS_00016093,TCONS_00092506
BVRB_5g113770	BVRB_5g113770	TCONS_00078442,TCONS_00030892,TCONS_00057056,TCONS_00019615,TCONS_00103111,TCONS_00019462,TCONS_00016302,TCONS_00109303,TCONS_00047315,TCONS_00019745,TCONS_00076729,TCONS_00109331,TCONS_00015327,TCONS_00075747,TCONS_00018077,TCONS_00085928,TCONS_00054623,TCONS_00106201,TCONS_00019617
BVRB_7g169500	BVRB_7g169500	TCONS_00041826,TCONS_00068434,TCONS_00056681,TCONS_00095276,TCONS_00023513,TCONS_00002646,TCONS_00023514,TCONS_00106353,TCONS_00067877,TCONS_00014787,TCONS_00096009,TCONS_00072884,TCONS_00061955,TCONS_00061953,TCONS_00081638,TCONS_00027003,TCONS_00040736,TCONS_00018546,TCONS_00049881,TCONS_00047903,TCONS_00041151,TCONS_00111239,TCONS_00058958,TCONS_00039690,TCONS_00019174,TCONS_00058050,TCONS_001…
BVRB_6g151920	BVRB_6g151920	TCONS_00078442,TCONS_00072169,TCONS_00030892,TCONS_00057056,TCONS_00000026,TCONS_00019615,TCONS_00019619,TCONS_00046420,TCONS_00002455,TCONS_00019462,TCONS_00016302,TCONS_00052840,TCONS_00047315,TCONS_00091028,TCONS_00015470,TCONS_00019745,TCONS_00076729,TCONS_00109331,TCONS_00008499,TCONS_00031444,TCONS_00015327,TCONS_00075747,TCONS_00021308,TCONS_00111490,TCONS_00110064,TCONS_00078749,TCONS_000…
BVRB_6g149780	BVRB_6g149780	TCONS_00051183,TCONS_00066831,TCONS_00101990,TCONS_00047903,TCONS_00101989,TCONS_00084777,TCONS_00058279,TCONS_00042468,TCONS_00039867
BVRB_7g180450	BVRB_7g180450	TCONS_00066831,TCONS_00014910
BVRB_4g088310	BVRB_4g088310	TCONS_00110624,TCONS_00110811,TCONS_00108496,TCONS_00025136,TCONS_00057113,TCONS_00080928,TCONS_00106306,TCONS_00019618,TCONS_00111968,TCONS_00106793,TCONS_00108651,TCONS_00106543,TCONS_00015426,TCONS_00106571,TCONS_00034368,TCONS_00112216,TCONS_00111748,TCONS_00110829,TCONS_00111709,TCONS_00111834,TCONS_00111464,TCONS_00111468,TCONS_00112679,TCONS_00079049,TCONS_00107995,TCONS_00067877,TCONS_001…
BVRB_7g160380	BVRB_7g160380	TCONS_00088109,TCONS_00097831,TCONS_00010501
BVRB_7g161870	BVRB_7g161870	TCONS_00057056,TCONS_00057113,TCONS_00066831,TCONS_00049446,TCONS_00097307,TCONS_00057047,TCONS_00058168,TCONS_00106201,TCONS_00111569,TCONS_00014910,TCONS_00089144
BVRB_4g074540	BVRB_4g074540	TCONS_00034128,TCONS_00098206,TCONS_00000378,TCONS_00068032,TCONS_00085517,TCONS_00009547,TCONS_00099384,TCONS_00099386,TCONS_00055970,TCONS_00109868,TCONS_00066389,TCONS_00105922,TCONS_00077430,TCONS_00085267,TCONS_00076345,TCONS_00027140,TCONS_00091988
BVRB_8g197440	BVRB_8g197440	TCONS_00018231,TCONS_00110811,TCONS_00108496,TCONS_00025136,TCONS_00057113,TCONS_00106306,TCONS_00019618,TCONS_00106793,TCONS_00106543,TCONS_00091142,TCONS_00015426,TCONS_00095951,TCONS_00034374,TCONS_00024041,TCONS_00106571,TCONS_00034368,TCONS_00112216,TCONS_00111748,TCONS_00110829,TCONS_00111709,TCONS_00111834,TCONS_00111464,TCONS_00112679,TCONS_00079049,TCONS_00067877,TCONS_00009457,TCONS_001…
BVRB_6g150370	BVRB_6g150370	TCONS_00030892,TCONS_00046420,TCONS_00111028,TCONS_00047315,TCONS_00015470,TCONS_00019745,TCONS_00076729,TCONS_00109331,TCONS_00031444,TCONS_00075747,TCONS_00019031,TCONS_00085928,TCONS_00111769,TCONS_00019617
BVRB_1g008080	BVRB_1g008080	TCONS_00041826,TCONS_00093910,TCONS_00056681,TCONS_00051183,TCONS_00057937,TCONS_00046972,TCONS_00086512,TCONS_00087114,TCONS_00014787,TCONS_00031267,TCONS_00101990,TCONS_00018546,TCONS_00049881,TCONS_00047903,TCONS_00001831,TCONS_00058958,TCONS_00082096,TCONS_00101989,TCONS_00084777,TCONS_00058279,TCONS_00042468,TCONS_00039867
BVRB_9g214610	BVRB_9g214610	TCONS_00015109,TCONS_00053922,TCONS_00049076,TCONS_00056095,TCONS_00111463,TCONS_00034377,TCONS_00066311,TCONS_00097307,TCONS_00057047,TCONS_00069914
BVRB_4g079190	BVRB_4g079190	TCONS_00030892,TCONS_00000026,TCONS_00019615,TCONS_00046420,TCONS_00111028,TCONS_00019462,TCONS_00016302,TCONS_00047315,TCONS_00015470,TCONS_00019745,TCONS_00076729,TCONS_00109331,TCONS_00019351,TCONS_00031444,TCONS_00047321,TCONS_00037659,TCONS_00015327,TCONS_00107758,TCONS_00075747,TCONS_00021308,TCONS_00041729,TCONS_00018077,TCONS_00019031,TCONS_00085928,TCONS_00054623,TCONS_00106201,TCONS_001…
BVRB_6g145800	BVRB_6g145800	TCONS_00110811,TCONS_00108496,TCONS_00025136,TCONS_00057113,TCONS_00106306,TCONS_00019618,TCONS_00106793,TCONS_00108651,TCONS_00106543,TCONS_00015426,TCONS_00034374,TCONS_00024041,TCONS_00106571,TCONS_00034368,TCONS_00112216,TCONS_00111748,TCONS_00110829,TCONS_00111709,TCONS_00111834,TCONS_00111464,TCONS_00112679,TCONS_00079049,TCONS_00067877,TCONS_00109277,TCONS_00009457,TCONS_00107231,TCONS_000…
BVRB_6g132950	BVRB_6g132950	TCONS_00030892,TCONS_00006602,TCONS_00074198,TCONS_00005717,TCONS_00004681,TCONS_00079896,TCONS_00039464,TCONS_00111028,TCONS_00019462,TCONS_00047315,TCONS_00037251,TCONS_00015470,TCONS_00111663,TCONS_00084205,TCONS_00076729,TCONS_00109331,TCONS_00019351,TCONS_00005773,TCONS_00047321,TCONS_00037659,TCONS_00002039,TCONS_00107758,TCONS_00019031,TCONS_00106208,TCONS_00054623,TCONS_00111769,TCONS_000…
BVRB_3g064190	BVRB_3g064190	TCONS_00041826,TCONS_00068434,TCONS_00093910,TCONS_00056681,TCONS_00051183,TCONS_00105475,TCONS_00095276,TCONS_00057937,TCONS_00023513,TCONS_00002646,TCONS_00046972,TCONS_00081939,TCONS_00023514,TCONS_00014787,TCONS_00096009,TCONS_00081638,TCONS_00085277,TCONS_00027003,TCONS_00018546,TCONS_00049881,TCONS_00001832,TCONS_00001831,TCONS_00041151,TCONS_00111239,TCONS_00058958,TCONS_00039690,TCONS_000…
BVRB_7g169850	BVRB_7g169850	TCONS_00018231,TCONS_00110811,TCONS_00106306,TCONS_00111968,TCONS_00106543,TCONS_00015426,TCONS_00095951,TCONS_00045936,TCONS_00112216,TCONS_00111748,TCONS_00111709,TCONS_00112679,TCONS_00079049,TCONS_00009457,TCONS_00072884,TCONS_00061955,TCONS_00061954,TCONS_00061953,TCONS_00111512,TCONS_00057593,TCONS_00111930,TCONS_00112187,TCONS_00106563,TCONS_00108226,TCONS_00092257,TCONS_00077968,TCONS_000…
BVRB_003510	BVRB_003510	TCONS_00072878,TCONS_00007575
BVRB_7g161660	BVRB_7g161660	TCONS_00018231,TCONS_00088109,TCONS_00045936,TCONS_00091391,TCONS_00097831,TCONS_00097832,TCONS_00026542,TCONS_00080589,TCONS_00010501,TCONS_00072624,TCONS_00110223,TCONS_00065697,TCONS_00000460,TCONS_00102784,TCONS_00102788
BVRB_4g083230	BVRB_4g083230	TCONS_00072169,TCONS_00030892,TCONS_00006602,TCONS_00109094,TCONS_00074198,TCONS_00005717,TCONS_00000026,TCONS_00004681,TCONS_00046420,TCONS_00079896,TCONS_00039464,TCONS_00066545,TCONS_00111028,TCONS_00019462,TCONS_00083994,TCONS_00047315,TCONS_00037251,TCONS_00015470,TCONS_00111663,TCONS_00084205,TCONS_00076729,TCONS_00109331,TCONS_00019351,TCONS_00031444,TCONS_00005773,TCONS_00047321,TCONS_000…
BVRB_5g099520	BVRB_5g099520	TCONS_00006602,TCONS_00074198,TCONS_00005717,TCONS_00004681,TCONS_00079896,TCONS_00039464,TCONS_00111028,TCONS_00037251,TCONS_00111663,TCONS_00084205,TCONS_00047321,TCONS_00037659,TCONS_00002039,TCONS_00107758,TCONS_00019031,TCONS_00106208,TCONS_00076302
BVRB_7g159890	BVRB_7g159890	TCONS_00110811,TCONS_00108496,TCONS_00025136,TCONS_00025138,TCONS_00057113,TCONS_00106306,TCONS_00111968,TCONS_00108651,TCONS_00106543,TCONS_00015426,TCONS_00112216,TCONS_00111748,TCONS_00111709,TCONS_00111464,TCONS_00111468,TCONS_00112679,TCONS_00079049,TCONS_00107995,TCONS_00106353,TCONS_00067877,TCONS_00067878,TCONS_00109277,TCONS_00107231,TCONS_00072884,TCONS_00061956,TCONS_00061955,TCONS_000…
BVRB_009100	BVRB_009100	TCONS_00066332,TCONS_00091142,TCONS_00034374,TCONS_00011666,TCONS_00053922,TCONS_00049076,TCONS_00020934,TCONS_00078771,TCONS_00008496,TCONS_00034377,TCONS_00049446,TCONS_00034369,TCONS_00067863,TCONS_00069914,TCONS_00029471,TCONS_00089948,TCONS_00089520
BVRB_9g222060	BVRB_9g222060	TCONS_00110811,TCONS_00108496,TCONS_00025136,TCONS_00057113,TCONS_00106306,TCONS_00019618,TCONS_00106793,TCONS_00110708,TCONS_00106543,TCONS_00091142,TCONS_00015426,TCONS_00095951,TCONS_00034374,TCONS_00024041,TCONS_00106571,TCONS_00017943,TCONS_00049076,TCONS_00034368,TCONS_00112216,TCONS_00111748,TCONS_00110829,TCONS_00111709,TCONS_00111834,TCONS_00111464,TCONS_00111463,TCONS_00112679,TCONS_000…
BVRB_2g042930	BVRB_2g042930	TCONS_00066332,TCONS_00005117,TCONS_00057113,TCONS_00019618,TCONS_00091142,TCONS_00034374,TCONS_00034368,TCONS_00020934,TCONS_00009457,TCONS_00078771,TCONS_00078773,TCONS_00034371,TCONS_00008496,TCONS_00111512,TCONS_00034377,TCONS_00092615,TCONS_00111695,TCONS_00004807,TCONS_00048298,TCONS_00015444,TCONS_00049446,TCONS_00045334,TCONS_00034369,TCONS_00057047,TCONS_00067863,TCONS_00058168,TCONS_000…
BVRB_3g051580	BVRB_3g051580	TCONS_00103111,TCONS_00072878
BVRB_4g078790	BVRB_4g078790	TCONS_00030892,TCONS_00006602,TCONS_00074198,TCONS_00005717,TCONS_00004681,TCONS_00019462,TCONS_00047315,TCONS_00015470,TCONS_00111663,TCONS_00084205,TCONS_00076729,TCONS_00109331,TCONS_00019351,TCONS_00047321,TCONS_00037659,TCONS_00002039,TCONS_00107758,TCONS_00019031,TCONS_00106208,TCONS_00054623,TCONS_00019617,TCONS_00076302
BVRB_7g160440	BVRB_7g160440	TCONS_00057056,TCONS_00019615,TCONS_00103111,TCONS_00016302,TCONS_00109303,TCONS_00019745,TCONS_00018077,TCONS_00054623,TCONS_00106201,TCONS_00072878
BVRB_8g196310	BVRB_8g196310	TCONS_00110811,TCONS_00108496,TCONS_00025136,TCONS_00057113,TCONS_00106306,TCONS_00019618,TCONS_00106793,TCONS_00110708,TCONS_00091142,TCONS_00015426,TCONS_00034374,TCONS_00024041,TCONS_00106571,TCONS_00017943,TCONS_00049076,TCONS_00034368,TCONS_00112216,TCONS_00111748,TCONS_00110829,TCONS_00111709,TCONS_00111834,TCONS_00111464,TCONS_00111463,TCONS_00112679,TCONS_00079049,TCONS_00109277,TCONS_000…
BVRB_2g043310	BVRB_2g043310	TCONS_00041826,TCONS_00093910,TCONS_00056681,TCONS_00051183,TCONS_00057937,TCONS_00046972,TCONS_00086512,TCONS_00087114,TCONS_00031267,TCONS_00101990,TCONS_00018546,TCONS_00001831,TCONS_00082096,TCONS_00101989,TCONS_00084777,TCONS_00058279,TCONS_00039867
BVRB_2g041860	BVRB_2g041860	TCONS_00097161,TCONS_00051499,TCONS_00088109,TCONS_00000378,TCONS_00099806,TCONS_00026542,TCONS_00068267,TCONS_00040389,TCONS_00085517,TCONS_00068031,TCONS_00080589,TCONS_00055290,TCONS_00010501,TCONS_00029493,TCONS_00105922,TCONS_00076344,TCONS_00110223,TCONS_00102788,TCONS_00023165,TCONS_00096887,TCONS_00102114
BVRB_8g198860	BVRB_8g198860	TCONS_00007516,TCONS_00033645,TCONS_00107364,TCONS_00110652
BVRB_9g219150	BVRB_9g219150	TCONS_00072169,TCONS_00030892,TCONS_00006602,TCONS_00109094,TCONS_00074198,TCONS_00005717,TCONS_00000026,TCONS_00019619,TCONS_00004681,TCONS_00046420,TCONS_00079896,TCONS_00039464,TCONS_00066545,TCONS_00111028,TCONS_00019462,TCONS_00083994,TCONS_00047315,TCONS_00091028,TCONS_00015470,TCONS_00111663,TCONS_00019745,TCONS_00076729,TCONS_00109331,TCONS_00019351,TCONS_00031444,TCONS_00005773,TCONS_000…
BVRB_8g196090	BVRB_8g196090	TCONS_00030892,TCONS_00006602,TCONS_00074198,TCONS_00005717,TCONS_00004681,TCONS_00039464,TCONS_00111028,TCONS_00019462,TCONS_00047315,TCONS_00015470,TCONS_00111663,TCONS_00019745,TCONS_00084205,TCONS_00076729,TCONS_00109331,TCONS_00019351,TCONS_00047321,TCONS_00037659,TCONS_00002039,TCONS_00107758,TCONS_00018077,TCONS_00019031,TCONS_00106208,TCONS_00054623,TCONS_00019617,TCONS_00076302
BVRB_5g105870	BVRB_5g105870	TCONS_00066831
BVRB_1g017910	BVRB_1g017910	TCONS_00006602,TCONS_00074198,TCONS_00005717,TCONS_00004681,TCONS_00037251,TCONS_00111663,TCONS_00084205,TCONS_00047321,TCONS_00002039,TCONS_00107758,TCONS_00019031,TCONS_00106208,TCONS_00076302
BVRB_1g011750	BVRB_1g011750	TCONS_00078442,TCONS_00110811,TCONS_00057056,TCONS_00057113,TCONS_00019615,TCONS_00019618,TCONS_00015426,TCONS_00002455,TCONS_00024041,TCONS_00016302,TCONS_00112216,TCONS_00111748,TCONS_00052840,TCONS_00091028,TCONS_00018434,TCONS_00078771,TCONS_00078773,TCONS_00034371,TCONS_00008496,TCONS_00111512,TCONS_00111695,TCONS_00015444,TCONS_00049446,TCONS_00112187,TCONS_00045334,TCONS_00097307,TCONS_000…
BVRB_2g032870	BVRB_2g032870	TCONS_00072169,TCONS_00030892,TCONS_00109094,TCONS_00000026,TCONS_00019619,TCONS_00004681,TCONS_00046420,TCONS_00039464,TCONS_00066545,TCONS_00111028,TCONS_00019462,TCONS_00047315,TCONS_00091028,TCONS_00015470,TCONS_00019745,TCONS_00076729,TCONS_00109331,TCONS_00019351,TCONS_00031444,TCONS_00005773,TCONS_00047321,TCONS_00037659,TCONS_00015327,TCONS_00002039,TCONS_00107758,TCONS_00075747,TCONS_000…
BVRB_6g135950	BVRB_6g135950	TCONS_00072169,TCONS_00030892,TCONS_00006602,TCONS_00109094,TCONS_00074198,TCONS_00005717,TCONS_00000026,TCONS_00004681,TCONS_00046420,TCONS_00079896,TCONS_00039464,TCONS_00066545,TCONS_00111028,TCONS_00019462,TCONS_00047315,TCONS_00037251,TCONS_00015470,TCONS_00111663,TCONS_00019745,TCONS_00084205,TCONS_00076729,TCONS_00109331,TCONS_00019351,TCONS_00031444,TCONS_00005773,TCONS_00047321,TCONS_000…
BVRB_9g216820	BVRB_9g216820	TCONS_00030892,TCONS_00006602,TCONS_00074198,TCONS_00005717,TCONS_00004681,TCONS_00039464,TCONS_00111028,TCONS_00019462,TCONS_00047315,TCONS_00015470,TCONS_00111663,TCONS_00084205,TCONS_00076729,TCONS_00019351,TCONS_00005773,TCONS_00047321,TCONS_00037659,TCONS_00002039,TCONS_00107758,TCONS_00021308,TCONS_00019031,TCONS_00106208,TCONS_00111769,TCONS_00019617,TCONS_00076302
BVRB_003540	BVRB_003540	TCONS_00041826,TCONS_00068434,TCONS_00093910,TCONS_00056681,TCONS_00051183,TCONS_00057937,TCONS_00023513,TCONS_00046972,TCONS_00067877,TCONS_00066831,TCONS_00014787,TCONS_00096009,TCONS_00061953,TCONS_00018546,TCONS_00049881,TCONS_00047903,TCONS_00001831,TCONS_00041151,TCONS_00058958,TCONS_00082096,TCONS_00101989,TCONS_00084777,TCONS_00058279,TCONS_00091124,TCONS_00039867
BVRB_4g073690	BVRB_4g073690	TCONS_00111570,TCONS_00015109,TCONS_00083177,TCONS_00034372,TCONS_00071482,TCONS_00053922,TCONS_00049076,TCONS_00090083,TCONS_00020935,TCONS_00111463,TCONS_00106515,TCONS_00045655,TCONS_00034377,TCONS_00066311,TCONS_00069914,TCONS_00034903
BVRB_6g127650	BVRB_6g127650	TCONS_00106306,TCONS_00019618,TCONS_00106793,TCONS_00091142,TCONS_00095951,TCONS_00034374,TCONS_00000358,TCONS_00106571,TCONS_00049076,TCONS_00034368,TCONS_00112216,TCONS_00111748,TCONS_00111709,TCONS_00112679,TCONS_00079049,TCONS_00009457,TCONS_00078771,TCONS_00078773,TCONS_00034371,TCONS_00061954,TCONS_00111512,TCONS_00034377,TCONS_00092615,TCONS_00000555,TCONS_00111695,TCONS_00004807,TCONS_000…
BVRB_1g007110	BVRB_1g007110	TCONS_00030892,TCONS_00006602,TCONS_00074198,TCONS_00005717,TCONS_00004681,TCONS_00079896,TCONS_00039464,TCONS_00111028,TCONS_00019462,TCONS_00047315,TCONS_00037251,TCONS_00015470,TCONS_00111663,TCONS_00084205,TCONS_00076729,TCONS_00109331,TCONS_00019351,TCONS_00005773,TCONS_00047321,TCONS_00037659,TCONS_00002039,TCONS_00107758,TCONS_00019031,TCONS_00106208,TCONS_00054623,TCONS_00019617,TCONS_000…
BVRB_4g096000	BVRB_4g096000	TCONS_00091027
BVRB_1g018260	BVRB_1g018260	TCONS_00057113,TCONS_00002455,TCONS_00067877,TCONS_00066831,TCONS_00106201
BVRB_7g160070	BVRB_7g160070	TCONS_00006602,TCONS_00004681,TCONS_00047321,TCONS_00019031,TCONS_00106208
BVRB_012760	BVRB_012760	TCONS_00097161,TCONS_00051499,TCONS_00088109,TCONS_00099806,TCONS_00091391,TCONS_00026542,TCONS_00068267,TCONS_00040389,TCONS_00068031,TCONS_00080589,TCONS_00010501,TCONS_00029493,TCONS_00076344,TCONS_00110223,TCONS_00102784,TCONS_00102788,TCONS_00023165,TCONS_00096887,TCONS_00102114
BVRB_5g098390	BVRB_5g098390	TCONS_00006602,TCONS_00074198,TCONS_00005717,TCONS_00004681,TCONS_00037251,TCONS_00111663,TCONS_00084205,TCONS_00047321,TCONS_00002039,TCONS_00107758,TCONS_00019031,TCONS_00106208,TCONS_00076302
BVRB_5g113160	BVRB_5g113160	TCONS_00110624,TCONS_00110811,TCONS_00108496,TCONS_00007516,TCONS_00025136,TCONS_00025138,TCONS_00080928,TCONS_00106306,TCONS_00111968,TCONS_00111969,TCONS_00108651,TCONS_00015426,TCONS_00106571,TCONS_00053891,TCONS_00110829,TCONS_00111709,TCONS_00111464,TCONS_00111468,TCONS_00107995,TCONS_00067878,TCONS_00109277,TCONS_00035038,TCONS_00107231,TCONS_00110284,TCONS_00061956,TCONS_00061954,TCONS_001…
BVRB_9g209920	BVRB_9g209920	TCONS_00078442,TCONS_00057056,TCONS_00019615,TCONS_00056095,TCONS_00016302,TCONS_00109303,TCONS_00100032,TCONS_00097307,TCONS_00057047,TCONS_00058168,TCONS_00106201
BVRB_8g185600	BVRB_8g185600	TCONS_00038334,TCONS_00038332,TCONS_00023789,TCONS_00044671,TCONS_00040640,TCONS_00004463,TCONS_00040642,TCONS_00020763
BVRB_8g190110	BVRB_8g190110	TCONS_00041826,TCONS_00068434,TCONS_00093910,TCONS_00023425,TCONS_00056681,TCONS_00105475,TCONS_00095276,TCONS_00057937,TCONS_00080695,TCONS_00023513,TCONS_00002646,TCONS_00046972,TCONS_00081939,TCONS_00023514,TCONS_00014787,TCONS_00096009,TCONS_00081638,TCONS_00085277,TCONS_00027003,TCONS_00018546,TCONS_00001832,TCONS_00001831,TCONS_00041151,TCONS_00111239,TCONS_00058958,TCONS_00039690,TCONS_000…
BVRB_5g116040	BVRB_5g116040	TCONS_00111570,TCONS_00110624,TCONS_00110811,TCONS_00108496,TCONS_00025136,TCONS_00107964,TCONS_00106306,TCONS_00019618,TCONS_00106793,TCONS_00110708,TCONS_00091142,TCONS_00015426,TCONS_00095951,TCONS_00034374,TCONS_00106571,TCONS_00017943,TCONS_00049076,TCONS_00112216,TCONS_00111748,TCONS_00110829,TCONS_00111709,TCONS_00111834,TCONS_00111464,TCONS_00111463,TCONS_00009457,TCONS_00107231,TCONS_000…
BVRB_2g046010	BVRB_2g046010	TCONS_00084205
BVRB_3g064040	BVRB_3g064040	TCONS_00007575
BVRB_9g223500	BVRB_9g223500	TCONS_00041826,TCONS_00068434,TCONS_00093910,TCONS_00056681,TCONS_00051183,TCONS_00057937,TCONS_00023513,TCONS_00046972,TCONS_00087114,TCONS_00014787,TCONS_00096009,TCONS_00031267,TCONS_00101990,TCONS_00018546,TCONS_00001831,TCONS_00041151,TCONS_00058958,TCONS_00082096,TCONS_00101989,TCONS_00058279
BVRB_3g055220	BVRB_3g055220	TCONS_00078442,TCONS_00057056,TCONS_00019615,TCONS_00019619,TCONS_00046420,TCONS_00002455,TCONS_00016302,TCONS_00052840,TCONS_00091028,TCONS_00018434,TCONS_00019745,TCONS_00076729,TCONS_00109331,TCONS_00008499,TCONS_00031444,TCONS_00015327,TCONS_00049446,TCONS_00075747,TCONS_00111490,TCONS_00110064,TCONS_00078749,TCONS_00041729,TCONS_00085928,TCONS_00106201,TCONS_00022195,TCONS_00004283,TCONS_000…
BVRB_6g135660	BVRB_6g135660	TCONS_00068434,TCONS_00023425,TCONS_00105475,TCONS_00095276,TCONS_00080695,TCONS_00023513,TCONS_00002646,TCONS_00081939,TCONS_00023514,TCONS_00081638,TCONS_00085277,TCONS_00027003,TCONS_00001832,TCONS_00041151,TCONS_00111239,TCONS_00039690,TCONS_00019174,TCONS_00058050,TCONS_00111995
BVRB_6g140400	BVRB_6g140400	TCONS_00016302,TCONS_00109303,TCONS_00106201
BVRB_4g083510	BVRB_4g083510	TCONS_00006602,TCONS_00074198,TCONS_00005717,TCONS_00004681,TCONS_00079896,TCONS_00039464,TCONS_00111028,TCONS_00037251,TCONS_00111663,TCONS_00084205,TCONS_00019351,TCONS_00047321,TCONS_00037659,TCONS_00002039,TCONS_00107758,TCONS_00019031,TCONS_00106208,TCONS_00076302
BVRB_3g064370	BVRB_3g064370	TCONS_00078442,TCONS_00110811,TCONS_00108496,TCONS_00057056,TCONS_00025136,TCONS_00019615,TCONS_00019618,TCONS_00106793,TCONS_00015426,TCONS_00002455,TCONS_00024041,TCONS_00106571,TCONS_00112216,TCONS_00111748,TCONS_00052840,TCONS_00110829,TCONS_00111709,TCONS_00111834,TCONS_00018434,TCONS_00111464,TCONS_00111463,TCONS_00107231,TCONS_00078771,TCONS_00078773,TCONS_00106514,TCONS_00034371,TCONS_000…
BVRB_2g046590	BVRB_2g046590	TCONS_00074198,TCONS_00084205
BVRB_9g221500	BVRB_9g221500	TCONS_00097161,TCONS_00051499,TCONS_00000378,TCONS_00045936,TCONS_00068032,TCONS_00099806,TCONS_00091391,TCONS_00022544,TCONS_00092100,TCONS_00026542,TCONS_00068267,TCONS_00040389,TCONS_00085517,TCONS_00055970,TCONS_00068031,TCONS_00080589,TCONS_00055290,TCONS_00010501,TCONS_00029493,TCONS_00066389,TCONS_00105922,TCONS_00076344,TCONS_00110223,TCONS_00102784,TCONS_00102788,TCONS_00023165,TCONS_000…
BVRB_5g122300	BVRB_5g122300	TCONS_00109094,TCONS_00079896,TCONS_00083994,TCONS_00005773,TCONS_00042330
BVRB_8g200260	BVRB_8g200260	TCONS_00078442,TCONS_00057056,TCONS_00019615,TCONS_00019618,TCONS_00002455,TCONS_00056095,TCONS_00016302,TCONS_00109303,TCONS_00100032,TCONS_00049446,TCONS_00097307,TCONS_00057047,TCONS_00058168,TCONS_00106201
BVRB_2g024630	BVRB_2g024630	TCONS_00072169,TCONS_00030892,TCONS_00109094,TCONS_00000026,TCONS_00019619,TCONS_00046420,TCONS_00002455,TCONS_00066545,TCONS_00093886,TCONS_00052840,TCONS_00072173,TCONS_00091028,TCONS_00018434,TCONS_00015470,TCONS_00019745,TCONS_00076729,TCONS_00109331,TCONS_00008499,TCONS_00031444,TCONS_00015327,TCONS_00009507,TCONS_00075747,TCONS_00031384,TCONS_00021308,TCONS_00111490,TCONS_00110064,TCONS_000…
BVRB_9g202290	BVRB_9g202290	TCONS_00072169,TCONS_00030892,TCONS_00006602,TCONS_00109094,TCONS_00074198,TCONS_00005717,TCONS_00000026,TCONS_00004681,TCONS_00046420,TCONS_00079896,TCONS_00039464,TCONS_00066545,TCONS_00111028,TCONS_00019462,TCONS_00047315,TCONS_00037251,TCONS_00015470,TCONS_00111663,TCONS_00084205,TCONS_00076729,TCONS_00109331,TCONS_00019351,TCONS_00031444,TCONS_00005773,TCONS_00047321,TCONS_00037659,TCONS_000…
BVRB_2g032910	BVRB_2g032910	TCONS_00041826,TCONS_00068434,TCONS_00093910,TCONS_00056681,TCONS_00095276,TCONS_00057937,TCONS_00023513,TCONS_00002646,TCONS_00046972,TCONS_00023514,TCONS_00014787,TCONS_00096009,TCONS_00081638,TCONS_00027003,TCONS_00018546,TCONS_00049881,TCONS_00001831,TCONS_00041151,TCONS_00111239,TCONS_00058958,TCONS_00039690,TCONS_00019174,TCONS_00082096,TCONS_00091124,TCONS_00111995
BVRB_9g224840	BVRB_9g224840	TCONS_00019618,TCONS_00091142,TCONS_00034374,TCONS_00000358,TCONS_00034368,TCONS_00009457,TCONS_00078771,TCONS_00078773,TCONS_00034371,TCONS_00034377,TCONS_00092615,TCONS_00048298,TCONS_00097307,TCONS_00034369,TCONS_00058168,TCONS_00077968,TCONS_00029471,TCONS_00111569,TCONS_00104743,TCONS_00047724,TCONS_00066589,TCONS_00014910,TCONS_00067859,TCONS_00089520,TCONS_00010295,TCONS_00089144
BVRB_6g151700	BVRB_6g151700	TCONS_00091142,TCONS_00034374,TCONS_00000358,TCONS_00049076,TCONS_00034368,TCONS_00020934,TCONS_00009457,TCONS_00034377,TCONS_00092615,TCONS_00000555,TCONS_00029471,TCONS_00101663,TCONS_00104743,TCONS_00047724
BVRB_007540	BVRB_007540	TCONS_00072878
BVRB_6g130750	BVRB_6g130750	TCONS_00078442,TCONS_00057056,TCONS_00019615,TCONS_00103111,TCONS_00016302,TCONS_00109303,TCONS_00100032,TCONS_00106201
BVRB_2g041390	BVRB_2g041390	TCONS_00006602,TCONS_00074198,TCONS_00005717,TCONS_00004681,TCONS_00079896,TCONS_00039464,TCONS_00037251,TCONS_00111663,TCONS_00084205,TCONS_00047321,TCONS_00037659,TCONS_00002039,TCONS_00107758,TCONS_00019031,TCONS_00106208,TCONS_00076302
BVRB_3g051850	BVRB_3g051850	TCONS_00006602,TCONS_00074198,TCONS_00005717,TCONS_00079896,TCONS_00037251,TCONS_00111663,TCONS_00084205,TCONS_00002039
BVRB_5g099050	BVRB_5g099050	TCONS_00006602,TCONS_00109094,TCONS_00074198,TCONS_00005717,TCONS_00004681,TCONS_00079896,TCONS_00039464,TCONS_00111028,TCONS_00037251,TCONS_00111663,TCONS_00084205,TCONS_00019351,TCONS_00005773,TCONS_00047321,TCONS_00037659,TCONS_00002039,TCONS_00107758,TCONS_00019031,TCONS_00106208,TCONS_00076302,TCONS_00042330
BVRB_1g002080	BVRB_1g002080	TCONS_00072169,TCONS_00000026,TCONS_00019619,TCONS_00046420,TCONS_00111028,TCONS_00015470,TCONS_00031444,TCONS_00021308,TCONS_00111490,TCONS_00041729,TCONS_00111769,TCONS_00000305
BVRB_3g066250	BVRB_3g066250	TCONS_00103111,TCONS_00016302,TCONS_00109303,TCONS_00018077,TCONS_00072878
BVRB_5g127140	BVRB_5g127140	TCONS_00078442,TCONS_00057056,TCONS_00019615,TCONS_00002455,TCONS_00024041,TCONS_00052840,TCONS_00091028,TCONS_00018434,TCONS_00111463,TCONS_00078771,TCONS_00008496,TCONS_00008499,TCONS_00090896,TCONS_00112224,TCONS_00049446,TCONS_00110064,TCONS_00078749,TCONS_00041729,TCONS_00089948,TCONS_00022195,TCONS_00004283,TCONS_00016093,TCONS_00089520,TCONS_00092506
BVRB_3g070790	BVRB_3g070790	TCONS_00051499,TCONS_00099806,TCONS_00068031
BVRB_7g166920	BVRB_7g166920	TCONS_00106306,TCONS_00106543,TCONS_00095951,TCONS_00112679,TCONS_00079049,TCONS_00022544,TCONS_00072884,TCONS_00061955,TCONS_00000555,TCONS_00077968,TCONS_00032389,TCONS_00079848
BVRB_7g157480	BVRB_7g157480	TCONS_00030892,TCONS_00006602,TCONS_00074198,TCONS_00005717,TCONS_00004681,TCONS_00039464,TCONS_00111028,TCONS_00019462,TCONS_00047315,TCONS_00015470,TCONS_00111663,TCONS_00019745,TCONS_00084205,TCONS_00076729,TCONS_00109331,TCONS_00019351,TCONS_00047321,TCONS_00037659,TCONS_00002039,TCONS_00107758,TCONS_00021308,TCONS_00019031,TCONS_00106208,TCONS_00054623,TCONS_00111769,TCONS_00019617,TCONS_000…
BVRB_5g102680	BVRB_5g102680	TCONS_00072169,TCONS_00030892,TCONS_00006602,TCONS_00074198,TCONS_00005717,TCONS_00000026,TCONS_00004681,TCONS_00046420,TCONS_00079896,TCONS_00039464,TCONS_00066545,TCONS_00111028,TCONS_00019462,TCONS_00047315,TCONS_00037251,TCONS_00015470,TCONS_00111663,TCONS_00019745,TCONS_00084205,TCONS_00076729,TCONS_00109331,TCONS_00019351,TCONS_00031444,TCONS_00005773,TCONS_00047321,TCONS_00037659,TCONS_000…
BVRB_008890	BVRB_008890	TCONS_00103111
BVRB_3g058150	BVRB_3g058150	TCONS_00110624,TCONS_00111162,TCONS_00110811,TCONS_00108496,TCONS_00025136,TCONS_00080928,TCONS_00106306,TCONS_00111969,TCONS_00106793,TCONS_00110708,TCONS_00108651,TCONS_00015426,TCONS_00106571,TCONS_00017943,TCONS_00112216,TCONS_00111748,TCONS_00110829,TCONS_00111709,TCONS_00111834,TCONS_00111464,TCONS_00111463,TCONS_00111468,TCONS_00107995,TCONS_00109277,TCONS_00107231,TCONS_00078771,TCONS_001…
BVRB_8g182590	BVRB_8g182590	TCONS_00034128,TCONS_00098206,TCONS_00071954,TCONS_00027319,TCONS_00009547,TCONS_00099386,TCONS_00109868,TCONS_00105923,TCONS_00085267,TCONS_00104239,TCONS_00091988
BVRB_9g218830	BVRB_9g218830	TCONS_00041826,TCONS_00068434,TCONS_00093910,TCONS_00056681,TCONS_00051183,TCONS_00105475,TCONS_00095276,TCONS_00057937,TCONS_00023513,TCONS_00002646,TCONS_00046972,TCONS_00081939,TCONS_00023514,TCONS_00014787,TCONS_00096009,TCONS_00061953,TCONS_00081638,TCONS_00027003,TCONS_00018546,TCONS_00049881,TCONS_00047903,TCONS_00001832,TCONS_00001831,TCONS_00041151,TCONS_00111239,TCONS_00058958,TCONS_000…
BVRB_5g117270	BVRB_5g117270	TCONS_00051499,TCONS_00088109,TCONS_00099806,TCONS_00026542,TCONS_00068267,TCONS_00068031,TCONS_00029493,TCONS_00076344,TCONS_00096887,TCONS_00102114
BVRB_2g045450	BVRB_2g045450	TCONS_00075892
BVRB_9g220150	BVRB_9g220150	TCONS_00018231,TCONS_00110811,TCONS_00108496,TCONS_00025136,TCONS_00057113,TCONS_00106306,TCONS_00108651,TCONS_00106543,TCONS_00015426,TCONS_00095951,TCONS_00024041,TCONS_00106571,TCONS_00112216,TCONS_00111748,TCONS_00110829,TCONS_00111709,TCONS_00111834,TCONS_00111464,TCONS_00112679,TCONS_00079049,TCONS_00067877,TCONS_00009457,TCONS_00107231,TCONS_00078771,TCONS_00078773,TCONS_00034371,TCONS_000…
BVRB_002680	BVRB_002680	TCONS_00088109,TCONS_00091391,TCONS_00097831,TCONS_00097832,TCONS_00010501,TCONS_00000460
BVRB_002790	BVRB_002790	TCONS_00072169,TCONS_00030892,TCONS_00006602,TCONS_00109094,TCONS_00074198,TCONS_00005717,TCONS_00000026,TCONS_00004681,TCONS_00046420,TCONS_00079896,TCONS_00039464,TCONS_00066545,TCONS_00111028,TCONS_00019462,TCONS_00047315,TCONS_00037251,TCONS_00015470,TCONS_00111663,TCONS_00019745,TCONS_00084205,TCONS_00076729,TCONS_00109331,TCONS_00019351,TCONS_00031444,TCONS_00005773,TCONS_00047321,TCONS_000…
BVRB_3g057130	BVRB_3g057130	TCONS_00037251,TCONS_00084205
BVRB_9g207000	BVRB_9g207000	TCONS_00110624,TCONS_00110811,TCONS_00108496,TCONS_00025136,TCONS_00025138,TCONS_00057113,TCONS_00080928,TCONS_00106306,TCONS_00111968,TCONS_00108651,TCONS_00106543,TCONS_00015426,TCONS_00024041,TCONS_00106571,TCONS_00112216,TCONS_00111748,TCONS_00110829,TCONS_00111709,TCONS_00111834,TCONS_00111464,TCONS_00111468,TCONS_00112679,TCONS_00079049,TCONS_00107995,TCONS_00067877,TCONS_00109277,TCONS_001…
BVRB_5g109910	BVRB_5g109910	TCONS_00054227,TCONS_00058828,TCONS_00083177,TCONS_00034372,TCONS_00011666,TCONS_00071482,TCONS_00053922,TCONS_00112058,TCONS_00020935,TCONS_00020934,TCONS_00048008,TCONS_00045655,TCONS_00034377,TCONS_00067863
BVRB_3g055170	BVRB_3g055170	TCONS_00078442,TCONS_00057056,TCONS_00057113,TCONS_00019615,TCONS_00002455,TCONS_00112216,TCONS_00067877,TCONS_00066831,TCONS_00049446,TCONS_00111930,TCONS_00065703,TCONS_00106201,TCONS_00084870,TCONS_00014910,TCONS_00092506
BVRB_004720	BVRB_004720	TCONS_00103111,TCONS_00018077,TCONS_00072878
BVRB_007160	BVRB_007160	TCONS_00072169,TCONS_00030892,TCONS_00006602,TCONS_00109094,TCONS_00074198,TCONS_00005717,TCONS_00000026,TCONS_00019619,TCONS_00004681,TCONS_00046420,TCONS_00079896,TCONS_00039464,TCONS_00066545,TCONS_00111028,TCONS_00019462,TCONS_00083994,TCONS_00047315,TCONS_00037251,TCONS_00091028,TCONS_00015470,TCONS_00111663,TCONS_00019745,TCONS_00084205,TCONS_00076729,TCONS_00109331,TCONS_00019351,TCONS_000…
BVRB_4g092510	BVRB_4g092510	TCONS_00041826,TCONS_00068434,TCONS_00093910,TCONS_00023425,TCONS_00056681,TCONS_00105475,TCONS_00095276,TCONS_00057937,TCONS_00080695,TCONS_00110781,TCONS_00023513,TCONS_00002646,TCONS_00046972,TCONS_00081939,TCONS_00023514,TCONS_00106353,TCONS_00014787,TCONS_00096009,TCONS_00061953,TCONS_00081638,TCONS_00085277,TCONS_00027003,TCONS_00040736,TCONS_00018546,TCONS_00049881,TCONS_00047903,TCONS_000…
BVRB_4g091680	BVRB_4g091680	TCONS_00030892,TCONS_00006602,TCONS_00074198,TCONS_00005717,TCONS_00004681,TCONS_00039464,TCONS_00019462,TCONS_00047315,TCONS_00037251,TCONS_00015470,TCONS_00111663,TCONS_00084205,TCONS_00076729,TCONS_00109331,TCONS_00019351,TCONS_00047321,TCONS_00037659,TCONS_00002039,TCONS_00107758,TCONS_00018077,TCONS_00019031,TCONS_00106208,TCONS_00054623,TCONS_00019617,TCONS_00076302
BVRB_5g099340	BVRB_5g099340	TCONS_00111663
BVRB_4g072590	BVRB_4g072590	TCONS_00057056,TCONS_00019618,TCONS_00106793,TCONS_00015426,TCONS_00034374,TCONS_00000358,TCONS_00106571,TCONS_00049076,TCONS_00034368,TCONS_00056095,TCONS_00112216,TCONS_00111709,TCONS_00100032,TCONS_00009457,TCONS_00078771,TCONS_00078773,TCONS_00034371,TCONS_00061954,TCONS_00111512,TCONS_00092615,TCONS_00111695,TCONS_00015444,TCONS_00049446,TCONS_00112187,TCONS_00097307,TCONS_00057047,TCONS_001…
BVRB_4g088830	BVRB_4g088830	TCONS_00097832
BVRB_8g200620	BVRB_8g200620	TCONS_00098435,TCONS_00045936,TCONS_00085070,TCONS_00022544,TCONS_00092100,TCONS_00000555,TCONS_00080589,TCONS_00055290,TCONS_00101663,TCONS_00047724,TCONS_00102784,TCONS_00102788
BVRB_2g031570	BVRB_2g031570	TCONS_00038334,TCONS_00038332,TCONS_00023789,TCONS_00044671,TCONS_00040640,TCONS_00004463,TCONS_00040642,TCONS_00020763
BVRB_1g000450	BVRB_1g000450	TCONS_00006602,TCONS_00074198,TCONS_00005717,TCONS_00004681,TCONS_00037251,TCONS_00111663,TCONS_00084205,TCONS_00047321,TCONS_00002039,TCONS_00107758,TCONS_00019031,TCONS_00106208,TCONS_00076302
BVRB_8g194370	BVRB_8g194370	TCONS_00015470
BVRB_3g056070	BVRB_3g056070	TCONS_00006602,TCONS_00074198,TCONS_00005717,TCONS_00037251,TCONS_00111663,TCONS_00084205
BVRB_3g060230	BVRB_3g060230	TCONS_00024041,TCONS_00052840,TCONS_00072173,TCONS_00091028,TCONS_00018434,TCONS_00084148,TCONS_00008499,TCONS_00009507,TCONS_00031384,TCONS_00111490,TCONS_00078749,TCONS_00041729,TCONS_00063354,TCONS_00022195,TCONS_00085069,TCONS_00004283,TCONS_00092506
BVRB_4g081920	BVRB_4g081920	TCONS_00006602,TCONS_00074198,TCONS_00005717,TCONS_00004681,TCONS_00079896,TCONS_00039464,TCONS_00111028,TCONS_00037251,TCONS_00111663,TCONS_00084205,TCONS_00019351,TCONS_00005773,TCONS_00047321,TCONS_00037659,TCONS_00002039,TCONS_00107758,TCONS_00019031,TCONS_00106208,TCONS_00076302,TCONS_00042330
BVRB_6g136230	BVRB_6g136230	TCONS_00005117,TCONS_00039689,TCONS_00048298,TCONS_00018613,TCONS_00078993
BVRB_1g011510	BVRB_1g011510	TCONS_00000026,TCONS_00019619,TCONS_00002455,TCONS_00052840,TCONS_00072173,TCONS_00091028,TCONS_00018434,TCONS_00084148,TCONS_00008499,TCONS_00031444,TCONS_00009507,TCONS_00075747,TCONS_00031384,TCONS_00111490,TCONS_00110064,TCONS_00078749,TCONS_00041729,TCONS_00063354,TCONS_00022195,TCONS_00085069,TCONS_00004283,TCONS_00016093,TCONS_00092506,TCONS_00000305
BVRB_004590	BVRB_004590	TCONS_00051499,TCONS_00088109,TCONS_00099806,TCONS_00091391,TCONS_00097831,TCONS_00026542,TCONS_00068031,TCONS_00010501,TCONS_00076344,TCONS_00110223,TCONS_00096887,TCONS_00102114
BVRB_1g009450	BVRB_1g009450	TCONS_00018231,TCONS_00110811,TCONS_00106306,TCONS_00106793,TCONS_00091142,TCONS_00095951,TCONS_00045936,TCONS_00106571,TCONS_00110829,TCONS_00111834,TCONS_00091391,TCONS_00097832,TCONS_00009457,TCONS_00078773,TCONS_00111512,TCONS_00112224,TCONS_00092615,TCONS_00111695,TCONS_00004807,TCONS_00015444,TCONS_00112187,TCONS_00045334,TCONS_00108226,TCONS_00069912,TCONS_00092257,TCONS_00077968,TCONS_000…
BVRB_7g156800	BVRB_7g156800	TCONS_00078442,TCONS_00057056,TCONS_00057113,TCONS_00019615,TCONS_00066831,TCONS_00058168,TCONS_00106201,TCONS_00014910
BVRB_9g221150	BVRB_9g221150	TCONS_00066831
BVRB_1g014110	BVRB_1g014110	TCONS_00006602,TCONS_00074198,TCONS_00005717,TCONS_00004681,TCONS_00079896,TCONS_00039464,TCONS_00111028,TCONS_00037251,TCONS_00111663,TCONS_00084205,TCONS_00037659,TCONS_00002039,TCONS_00106208,TCONS_00076302
BVRB_6g127430	BVRB_6g127430	TCONS_00105497,TCONS_00008470,TCONS_00090170
BVRB_9g223880	BVRB_9g223880	TCONS_00030892,TCONS_00006602,TCONS_00074198,TCONS_00005717,TCONS_00004681,TCONS_00019462,TCONS_00047315,TCONS_00037251,TCONS_00111663,TCONS_00084205,TCONS_00047321,TCONS_00037659,TCONS_00002039,TCONS_00107758,TCONS_00019031,TCONS_00106208,TCONS_00054623,TCONS_00019617,TCONS_00076302
BVRB_7g180280	BVRB_7g180280	TCONS_00006602,TCONS_00109094,TCONS_00074198,TCONS_00005717,TCONS_00004681,TCONS_00079896,TCONS_00039464,TCONS_00066545,TCONS_00111028,TCONS_00083994,TCONS_00037251,TCONS_00111663,TCONS_00084205,TCONS_00019351,TCONS_00005773,TCONS_00002039,TCONS_00019031,TCONS_00106208,TCONS_00111769,TCONS_00076302,TCONS_00042330
BVRB_6g139680	BVRB_6g139680	TCONS_00067877,TCONS_00066831
BVRB_3g060990	BVRB_3g060990	TCONS_00056083,TCONS_00041267,TCONS_00091637,TCONS_00018613,TCONS_00097445
BVRB_7g159940	BVRB_7g159940	TCONS_00006602,TCONS_00074198,TCONS_00005717,TCONS_00111663,TCONS_00084205,TCONS_00047321,TCONS_00107758,TCONS_00019031,TCONS_00106208
BVRB_1g001230	BVRB_1g001230	TCONS_00078442,TCONS_00019615,TCONS_00002455,TCONS_00052840,TCONS_00075747,TCONS_00110064,TCONS_00106201,TCONS_00022195,TCONS_00004283,TCONS_00016093,TCONS_00092506
BVRB_9g225140	BVRB_9g225140	TCONS_00015465,TCONS_00015863,TCONS_00055787
BVRB_3g070590	BVRB_3g070590	TCONS_00072169,TCONS_00030892,TCONS_00006602,TCONS_00109094,TCONS_00074198,TCONS_00005717,TCONS_00000026,TCONS_00004681,TCONS_00046420,TCONS_00079896,TCONS_00039464,TCONS_00066545,TCONS_00111028,TCONS_00019462,TCONS_00047315,TCONS_00037251,TCONS_00015470,TCONS_00111663,TCONS_00019745,TCONS_00084205,TCONS_00076729,TCONS_00109331,TCONS_00019351,TCONS_00031444,TCONS_00005773,TCONS_00047321,TCONS_000…
BVRB_6g134740	BVRB_6g134740	TCONS_00071954,TCONS_00027319,TCONS_00009547,TCONS_00099386,TCONS_00105497,TCONS_00105923,TCONS_00104239,TCONS_00008470,TCONS_00091988
BVRB_7g165620	BVRB_7g165620	TCONS_00110811,TCONS_00108496,TCONS_00025136,TCONS_00057113,TCONS_00106306,TCONS_00019618,TCONS_00111968,TCONS_00108651,TCONS_00106543,TCONS_00015426,TCONS_00095951,TCONS_00106571,TCONS_00034368,TCONS_00112216,TCONS_00111748,TCONS_00110829,TCONS_00111709,TCONS_00111464,TCONS_00112679,TCONS_00079049,TCONS_00067877,TCONS_00109277,TCONS_00009457,TCONS_00107231,TCONS_00078771,TCONS_00078773,TCONS_000…
BVRB_1g017050	BVRB_1g017050	TCONS_00006602,TCONS_00074198,TCONS_00005717,TCONS_00004681,TCONS_00079896,TCONS_00039464,TCONS_00111028,TCONS_00037251,TCONS_00111663,TCONS_00084205,TCONS_00019351,TCONS_00005773,TCONS_00047321,TCONS_00037659,TCONS_00002039,TCONS_00107758,TCONS_00019031,TCONS_00106208,TCONS_00111769,TCONS_00076302
BVRB_7g165730	BVRB_7g165730	TCONS_00078442,TCONS_00110811,TCONS_00066332,TCONS_00057056,TCONS_00057113,TCONS_00019618,TCONS_00106793,TCONS_00091142,TCONS_00015426,TCONS_00002455,TCONS_00034374,TCONS_00024041,TCONS_00106571,TCONS_00049076,TCONS_00034368,TCONS_00112216,TCONS_00111748,TCONS_00020934,TCONS_00111709,TCONS_00111463,TCONS_00009457,TCONS_00078771,TCONS_00078773,TCONS_00106514,TCONS_00034371,TCONS_00008496,TCONS_001…
BVRB_5g118790	BVRB_5g118790	TCONS_00068434,TCONS_00023513,TCONS_00023514,TCONS_00081638,TCONS_00041151,TCONS_00019174,TCONS_00111995
BVRB_2g043760	BVRB_2g043760	TCONS_00078442,TCONS_00057056,TCONS_00019615,TCONS_00019619,TCONS_00046420,TCONS_00002455,TCONS_00052840,TCONS_00091028,TCONS_00018434,TCONS_00019745,TCONS_00008496,TCONS_00008499,TCONS_00031444,TCONS_00015327,TCONS_00075747,TCONS_00031384,TCONS_00111490,TCONS_00110064,TCONS_00078749,TCONS_00041729,TCONS_00085928,TCONS_00106201,TCONS_00022195,TCONS_00004283,TCONS_00016093,TCONS_00092506,TCONS_000…
BVRB_8g200410	BVRB_8g200410	TCONS_00000378,TCONS_00085070,TCONS_00068032,TCONS_00091027,TCONS_00092100,TCONS_00085517,TCONS_00099384,TCONS_00055970,TCONS_00109868,TCONS_00066389,TCONS_00105922,TCONS_00077430,TCONS_00085267,TCONS_00076345,TCONS_00027140
BVRB_5g101980	BVRB_5g101980	TCONS_00072169,TCONS_00030892,TCONS_00006602,TCONS_00109094,TCONS_00074198,TCONS_00005717,TCONS_00000026,TCONS_00019619,TCONS_00004681,TCONS_00046420,TCONS_00079896,TCONS_00039464,TCONS_00066545,TCONS_00111028,TCONS_00019462,TCONS_00083994,TCONS_00047315,TCONS_00037251,TCONS_00015470,TCONS_00111663,TCONS_00019745,TCONS_00084205,TCONS_00076729,TCONS_00109331,TCONS_00019351,TCONS_00031444,TCONS_000…
BVRB_8g199270	BVRB_8g199270	TCONS_00110811,TCONS_00106306,TCONS_00106543,TCONS_00015426,TCONS_00095951,TCONS_00045936,TCONS_00112216,TCONS_00111748,TCONS_00111709,TCONS_00112679,TCONS_00079049,TCONS_00022544,TCONS_00067877,TCONS_00009457,TCONS_00078773,TCONS_00034371,TCONS_00072884,TCONS_00061955,TCONS_00061954,TCONS_00061953,TCONS_00111512,TCONS_00092615,TCONS_00000555,TCONS_00111930,TCONS_00112187,TCONS_00106563,TCONS_001…
BVRB_1g004420	BVRB_1g004420	TCONS_00074198,TCONS_00005717,TCONS_00111663,TCONS_00084205,TCONS_00002039
BVRB_5g124720	BVRB_5g124720	TCONS_00074454
BVRB_1g014240	BVRB_1g014240	TCONS_00023425,TCONS_00080695,TCONS_00081939,TCONS_00085277,TCONS_00001832
BVRB_5g103940	BVRB_5g103940	TCONS_00111028,TCONS_00111663,TCONS_00037659,TCONS_00111769
BVRB_4g095150	BVRB_4g095150	TCONS_00018231,TCONS_00024041,TCONS_00111748,TCONS_00079049,TCONS_00049699,TCONS_00004807,TCONS_00045334,TCONS_00092257,TCONS_00018617,TCONS_00104334,TCONS_00072624,TCONS_00066589,TCONS_00060081,TCONS_00065503
BVRB_4g097100	BVRB_4g097100	TCONS_00072169,TCONS_00030892,TCONS_00006602,TCONS_00109094,TCONS_00074198,TCONS_00005717,TCONS_00000026,TCONS_00004681,TCONS_00046420,TCONS_00079896,TCONS_00039464,TCONS_00066545,TCONS_00111028,TCONS_00019462,TCONS_00047315,TCONS_00037251,TCONS_00015470,TCONS_00111663,TCONS_00019745,TCONS_00084205,TCONS_00076729,TCONS_00109331,TCONS_00019351,TCONS_00031444,TCONS_00005773,TCONS_00047321,TCONS_000…
BVRB_2g029350	BVRB_2g029350	TCONS_00078442,TCONS_00057056,TCONS_00019615,TCONS_00002455,TCONS_00016302,TCONS_00109303,TCONS_00019745,TCONS_00100032,TCONS_00015327,TCONS_00049446,TCONS_00075747,TCONS_00097307,TCONS_00057047,TCONS_00058168,TCONS_00110064,TCONS_00085928,TCONS_00106201,TCONS_00016093,TCONS_00092506
BVRB_2g036190	BVRB_2g036190	TCONS_00049881,TCONS_00091124
BVRB_8g197920	BVRB_8g197920	TCONS_00016302,TCONS_00109303
BVRB_4g079320	BVRB_4g079320	TCONS_00078442,TCONS_00030892,TCONS_00057056,TCONS_00000026,TCONS_00019615,TCONS_00019619,TCONS_00046420,TCONS_00002455,TCONS_00016302,TCONS_00052840,TCONS_00047315,TCONS_00091028,TCONS_00018434,TCONS_00015470,TCONS_00019745,TCONS_00076729,TCONS_00109331,TCONS_00008499,TCONS_00031444,TCONS_00015327,TCONS_00075747,TCONS_00021308,TCONS_00111490,TCONS_00110064,TCONS_00078749,TCONS_00041729,TCONS_000…
BVRB_7g165940	BVRB_7g165940	TCONS_00090083,TCONS_00075892,TCONS_00094605
BVRB_1g002400	BVRB_1g002400	TCONS_00041826,TCONS_00068434,TCONS_00093910,TCONS_00056681,TCONS_00051183,TCONS_00057937,TCONS_00023513,TCONS_00046972,TCONS_00087114,TCONS_00023514,TCONS_00014787,TCONS_00096009,TCONS_00031267,TCONS_00101990,TCONS_00018546,TCONS_00049881,TCONS_00047903,TCONS_00001831,TCONS_00041151,TCONS_00058958,TCONS_00039690,TCONS_00082096,TCONS_00101989,TCONS_00084777,TCONS_00058279,TCONS_00091124,TCONS_001…
BVRB_015400	BVRB_015400	TCONS_00006602,TCONS_00109094,TCONS_00074198,TCONS_00005717,TCONS_00004681,TCONS_00079896,TCONS_00039464,TCONS_00066545,TCONS_00111028,TCONS_00037251,TCONS_00111663,TCONS_00084205,TCONS_00019351,TCONS_00005773,TCONS_00047321,TCONS_00037659,TCONS_00002039,TCONS_00107758,TCONS_00019031,TCONS_00106208,TCONS_00111769,TCONS_00076302,TCONS_00042330
BVRB_8g197050	BVRB_8g197050	TCONS_00006602,TCONS_00074198,TCONS_00005717,TCONS_00004681,TCONS_00079896,TCONS_00039464,TCONS_00111028,TCONS_00037251,TCONS_00111663,TCONS_00084205,TCONS_00019351,TCONS_00047321,TCONS_00037659,TCONS_00002039,TCONS_00107758,TCONS_00019031,TCONS_00106208,TCONS_00076302
BVRB_3g056210	BVRB_3g056210	TCONS_00006602,TCONS_00074198,TCONS_00005717,TCONS_00004681,TCONS_00111028,TCONS_00111663,TCONS_00084205,TCONS_00047321,TCONS_00037659,TCONS_00002039,TCONS_00107758,TCONS_00019031,TCONS_00106208,TCONS_00076302
BVRB_3g063710	BVRB_3g063710	TCONS_00006602,TCONS_00109094,TCONS_00074198,TCONS_00005717,TCONS_00004681,TCONS_00079896,TCONS_00039464,TCONS_00066545,TCONS_00111028,TCONS_00083994,TCONS_00037251,TCONS_00111663,TCONS_00084205,TCONS_00019351,TCONS_00005773,TCONS_00002039,TCONS_00019031,TCONS_00106208,TCONS_00076302,TCONS_00042330
BVRB_7g160220	BVRB_7g160220	TCONS_00072169,TCONS_00030892,TCONS_00109094,TCONS_00000026,TCONS_00019619,TCONS_00004681,TCONS_00046420,TCONS_00039464,TCONS_00066545,TCONS_00111028,TCONS_00019462,TCONS_00083994,TCONS_00052840,TCONS_00047315,TCONS_00091028,TCONS_00015470,TCONS_00019745,TCONS_00076729,TCONS_00109331,TCONS_00008499,TCONS_00019351,TCONS_00031444,TCONS_00005773,TCONS_00047321,TCONS_00037659,TCONS_00015327,TCONS_000…
BVRB_6g135480	BVRB_6g135480	TCONS_00111162,TCONS_00111969,TCONS_00017943,TCONS_00101345,TCONS_00090896,TCONS_00112093
BVRB_4g096110	BVRB_4g096110	TCONS_00006602,TCONS_00074198,TCONS_00005717,TCONS_00004681,TCONS_00079896,TCONS_00039464,TCONS_00111028,TCONS_00019462,TCONS_00037251,TCONS_00111663,TCONS_00084205,TCONS_00019351,TCONS_00047321,TCONS_00037659,TCONS_00002039,TCONS_00107758,TCONS_00019031,TCONS_00106208,TCONS_00054623,TCONS_00076302
BVRB_3g059070	BVRB_3g059070	TCONS_00093910,TCONS_00056681,TCONS_00051183,TCONS_00057937,TCONS_00046972,TCONS_00086512,TCONS_00087114,TCONS_00031267,TCONS_00101990,TCONS_00001831,TCONS_00082096,TCONS_00101989,TCONS_00084777,TCONS_00058279,TCONS_00039867
BVRB_7g165460	BVRB_7g165460	TCONS_00016302,TCONS_00109303,TCONS_00100032
BVRB_6g136660	BVRB_6g136660	TCONS_00097161,TCONS_00051499,TCONS_00088109,TCONS_00099806,TCONS_00091391,TCONS_00026542,TCONS_00068267,TCONS_00040389,TCONS_00068031,TCONS_00055290,TCONS_00010501,TCONS_00029493,TCONS_00076344,TCONS_00110223,TCONS_00102788,TCONS_00023165,TCONS_00096887,TCONS_00102114
BVRB_3g057600	BVRB_3g057600	TCONS_00034128,TCONS_00098206,TCONS_00068032,TCONS_00009547,TCONS_00099384,TCONS_00099386,TCONS_00109868,TCONS_00066389,TCONS_00077430,TCONS_00085267,TCONS_00076345,TCONS_00027140,TCONS_00091988
BVRB_7g165250	BVRB_7g165250	TCONS_00066831,TCONS_00101989
BVRB_9g208970	BVRB_9g208970	TCONS_00109094,TCONS_00079896,TCONS_00039464,TCONS_00066545,TCONS_00111028,TCONS_00083994,TCONS_00005773,TCONS_00037659,TCONS_00111769,TCONS_00042330
BVRB_4g084820	BVRB_4g084820	TCONS_00078442,TCONS_00057056,TCONS_00019615,TCONS_00002455,TCONS_00016302,TCONS_00109303,TCONS_00100032,TCONS_00049446,TCONS_00097307,TCONS_00057047,TCONS_00058168,TCONS_00110064,TCONS_00106201,TCONS_00016093,TCONS_00092506
BVRB_9g214470	BVRB_9g214470	TCONS_00005117,TCONS_00034368,TCONS_00039689,TCONS_00048298,TCONS_00034369,TCONS_00018613,TCONS_00111569,TCONS_00066589,TCONS_00078993,TCONS_00010295,TCONS_00089144
BVRB_7g160550	BVRB_7g160550	TCONS_00015109
BVRB_017950	BVRB_017950	TCONS_00078442,TCONS_00057056,TCONS_00057113,TCONS_00019615,TCONS_00002455,TCONS_00024041,TCONS_00016302,TCONS_00052840,TCONS_00091028,TCONS_00018434,TCONS_00019745,TCONS_00078771,TCONS_00008496,TCONS_00008499,TCONS_00015327,TCONS_00049446,TCONS_00075747,TCONS_00057047,TCONS_00111490,TCONS_00110064,TCONS_00078749,TCONS_00041729,TCONS_00085928,TCONS_00106201,TCONS_00022195,TCONS_00004283,TCONS_000…
BVRB_4g080490	BVRB_4g080490	TCONS_00057113,TCONS_00019618,TCONS_00034374,TCONS_00024041,TCONS_00034368,TCONS_00112216,TCONS_00111748,TCONS_00112679,TCONS_00079049,TCONS_00009457,TCONS_00078771,TCONS_00078773,TCONS_00034371,TCONS_00008496,TCONS_00111512,TCONS_00004807,TCONS_00048298,TCONS_00015444,TCONS_00049446,TCONS_00045334,TCONS_00034369,TCONS_00092257,TCONS_00018617,TCONS_00104334,TCONS_00111569,TCONS_00111133,TCONS_001…
BVRB_8g192450	BVRB_8g192450	TCONS_00097161,TCONS_00034128,TCONS_00098206,TCONS_00051499,TCONS_00000378,TCONS_00068032,TCONS_00099806,TCONS_00092100,TCONS_00068267,TCONS_00040389,TCONS_00085517,TCONS_00009547,TCONS_00099384,TCONS_00099386,TCONS_00055970,TCONS_00068031,TCONS_00109868,TCONS_00029493,TCONS_00066389,TCONS_00105922,TCONS_00077430,TCONS_00085267,TCONS_00076344,TCONS_00076345,TCONS_00023165,TCONS_00096887,TCONS_000…
BVRB_2g041580	BVRB_2g041580	TCONS_00072169,TCONS_00000026,TCONS_00019619,TCONS_00066545,TCONS_00083994,TCONS_00093886,TCONS_00021308,TCONS_00111490,TCONS_00111769,TCONS_00000305
BVRB_1g013540	BVRB_1g013540	TCONS_00094605
BVRB_9g213850	BVRB_9g213850	TCONS_00006602,TCONS_00074198,TCONS_00005717,TCONS_00004681,TCONS_00037251,TCONS_00111663,TCONS_00084205,TCONS_00047321,TCONS_00037659,TCONS_00002039,TCONS_00107758,TCONS_00019031,TCONS_00106208,TCONS_00076302
BVRB_6g151440	BVRB_6g151440	TCONS_00093910,TCONS_00051183,TCONS_00082096,TCONS_00101989
BVRB_5g100320	BVRB_5g100320	TCONS_00072169,TCONS_00109094,TCONS_00000026,TCONS_00039464,TCONS_00066545,TCONS_00111028,TCONS_00019351,TCONS_00005773,TCONS_00037659,TCONS_00107758,TCONS_00021308,TCONS_00111769
BVRB_9g212530	BVRB_9g212530	TCONS_00103111,TCONS_00018077,TCONS_00054623,TCONS_00072878
BVRB_7g166630	BVRB_7g166630	TCONS_00078442,TCONS_00019615,TCONS_00002455,TCONS_00024041,TCONS_00052840,TCONS_00072173,TCONS_00091028,TCONS_00018434,TCONS_00078771,TCONS_00084148,TCONS_00008496,TCONS_00008499,TCONS_00049446,TCONS_00031384,TCONS_00045334,TCONS_00110064,TCONS_00078749,TCONS_00041729,TCONS_00104334,TCONS_00063354,TCONS_00022195,TCONS_00085069,TCONS_00004283,TCONS_00016093,TCONS_00084870,TCONS_00089520,TCONS_000…
BVRB_2g036730	BVRB_2g036730	TCONS_00098435,TCONS_00095951,TCONS_00045936,TCONS_00085070,TCONS_00091027,TCONS_00022544,TCONS_00092100,TCONS_00092615,TCONS_00000555,TCONS_00080589,TCONS_00101663,TCONS_00047724,TCONS_00102784,TCONS_00102788
BVRB_009370	BVRB_009370	TCONS_00072169,TCONS_00109094,TCONS_00000026,TCONS_00019619,TCONS_00046420,TCONS_00066545,TCONS_00083994,TCONS_00093886,TCONS_00052840,TCONS_00072173,TCONS_00091028,TCONS_00018434,TCONS_00084148,TCONS_00008499,TCONS_00031444,TCONS_00009507,TCONS_00031384,TCONS_00021308,TCONS_00111490,TCONS_00110064,TCONS_00078749,TCONS_00041729,TCONS_00063354,TCONS_00022195,TCONS_00085069,TCONS_00004283,TCONS_000…
BVRB_2g023900	BVRB_2g023900	TCONS_00072169,TCONS_00030892,TCONS_00006602,TCONS_00109094,TCONS_00074198,TCONS_00005717,TCONS_00000026,TCONS_00019619,TCONS_00004681,TCONS_00046420,TCONS_00079896,TCONS_00039464,TCONS_00066545,TCONS_00111028,TCONS_00019462,TCONS_00047315,TCONS_00015470,TCONS_00111663,TCONS_00019745,TCONS_00084205,TCONS_00076729,TCONS_00109331,TCONS_00019351,TCONS_00031444,TCONS_00005773,TCONS_00047321,TCONS_000…
BVRB_6g153120	BVRB_6g153120	TCONS_00088109
BVRB_4g087170	BVRB_4g087170	TCONS_00111570,TCONS_00110624,TCONS_00111162,TCONS_00110811,TCONS_00108496,TCONS_00025136,TCONS_00080928,TCONS_00107964,TCONS_00106306,TCONS_00111969,TCONS_00106793,TCONS_00110708,TCONS_00108651,TCONS_00015426,TCONS_00063076,TCONS_00106571,TCONS_00017943,TCONS_00049076,TCONS_00101345,TCONS_00110829,TCONS_00111709,TCONS_00111834,TCONS_00111464,TCONS_00111463,TCONS_00107231,TCONS_00106515,TCONS_001…
BVRB_6g140610	BVRB_6g140610	TCONS_00105923
BVRB_2g047840	BVRB_2g047840	TCONS_00057113,TCONS_00002455,TCONS_00024041,TCONS_00052840,TCONS_00091028,TCONS_00018434,TCONS_00008496,TCONS_00008499,TCONS_00111490,TCONS_00078749,TCONS_00022195,TCONS_00004283,TCONS_00016093,TCONS_00092506
BVRB_3g070740	BVRB_3g070740	TCONS_00097161,TCONS_00051499,TCONS_00000378,TCONS_00099806,TCONS_00091391,TCONS_00092100,TCONS_00026542,TCONS_00068267,TCONS_00040389,TCONS_00085517,TCONS_00068031,TCONS_00080589,TCONS_00055290,TCONS_00029493,TCONS_00105922,TCONS_00076344,TCONS_00110223,TCONS_00102788,TCONS_00023165,TCONS_00096887,TCONS_00102114
BVRB_2g030290	BVRB_2g030290	TCONS_00025138,TCONS_00019338,TCONS_00023425,TCONS_00111475,TCONS_00105475,TCONS_00095276,TCONS_00080695,TCONS_00110781,TCONS_00002646,TCONS_00002493,TCONS_00081939,TCONS_00023514,TCONS_00106353,TCONS_00067878,TCONS_00068776,TCONS_00110284,TCONS_00061956,TCONS_00081638,TCONS_00108306,TCONS_00085277,TCONS_00027003,TCONS_00040736,TCONS_00001832,TCONS_00111239,TCONS_00039690,TCONS_00019174,TCONS_000…
BVRB_2g040860	BVRB_2g040860	TCONS_00110624,TCONS_00110811,TCONS_00108496,TCONS_00025136,TCONS_00025138,TCONS_00080928,TCONS_00111968,TCONS_00111969,TCONS_00108651,TCONS_00015426,TCONS_00110829,TCONS_00111709,TCONS_00111464,TCONS_00111468,TCONS_00107995,TCONS_00067878,TCONS_00109277,TCONS_00107231,TCONS_00061956,TCONS_00061954,TCONS_00104444,TCONS_00108306,TCONS_00057593,TCONS_00009524,TCONS_00015443,TCONS_00111930,TCONS_001…
BVRB_7g176820	BVRB_7g176820	TCONS_00111570,TCONS_00066332,TCONS_00106793,TCONS_00110708,TCONS_00091142,TCONS_00034374,TCONS_00024041,TCONS_00017943,TCONS_00049076,TCONS_00110829,TCONS_00020934,TCONS_00111834,TCONS_00111463,TCONS_00078771,TCONS_00078773,TCONS_00106515,TCONS_00106514,TCONS_00008496,TCONS_00090896,TCONS_00112224,TCONS_00066311,TCONS_00111695,TCONS_00004807,TCONS_00112093,TCONS_00015444,TCONS_00049446,TCONS_000…
BVRB_5g119180	BVRB_5g119180	TCONS_00015470
BVRB_2g036220	BVRB_2g036220	TCONS_00078442,TCONS_00057056,TCONS_00019615,TCONS_00002455,TCONS_00056095,TCONS_00016302,TCONS_00109303,TCONS_00100032,TCONS_00049446,TCONS_00097307,TCONS_00057047,TCONS_00058168,TCONS_00106201,TCONS_00092506
BVRB_1g007060	BVRB_1g007060	TCONS_00001142,TCONS_00023276,TCONS_00041728,TCONS_00105497,TCONS_00012602,TCONS_00065699,TCONS_00007575,TCONS_00090170
BVRB_4g071550	BVRB_4g071550	TCONS_00015469,TCONS_00084148,TCONS_00012598,TCONS_00049699,TCONS_00051875,TCONS_00018617,TCONS_00104334
BVRB_2g047130	BVRB_2g047130	TCONS_00110811,TCONS_00057113,TCONS_00106306,TCONS_00019618,TCONS_00106543,TCONS_00015426,TCONS_00095951,TCONS_00034374,TCONS_00034368,TCONS_00112216,TCONS_00111748,TCONS_00111709,TCONS_00112679,TCONS_00079049,TCONS_00067877,TCONS_00066831,TCONS_00109277,TCONS_00009457,TCONS_00078771,TCONS_00078773,TCONS_00034371,TCONS_00072884,TCONS_00061955,TCONS_00061954,TCONS_00061953,TCONS_00111512,TCONS_000…
BVRB_2g031810	BVRB_2g031810	TCONS_00103111,TCONS_00018077,TCONS_00072878
BVRB_6g127250	BVRB_6g127250	TCONS_00093910,TCONS_00051183,TCONS_00057937,TCONS_00087114,TCONS_00031267,TCONS_00101990,TCONS_00082096,TCONS_00101989,TCONS_00084777,TCONS_00058279
BVRB_2g024980	BVRB_2g024980	TCONS_00045936,TCONS_00102784
BVRB_8g196650	BVRB_8g196650	TCONS_00103111,TCONS_00072878
BVRB_6g136110	BVRB_6g136110	TCONS_00072169,TCONS_00030892,TCONS_00006602,TCONS_00109094,TCONS_00074198,TCONS_00005717,TCONS_00000026,TCONS_00019619,TCONS_00004681,TCONS_00046420,TCONS_00079896,TCONS_00039464,TCONS_00066545,TCONS_00111028,TCONS_00019462,TCONS_00047315,TCONS_00015470,TCONS_00111663,TCONS_00019745,TCONS_00084205,TCONS_00076729,TCONS_00109331,TCONS_00019351,TCONS_00031444,TCONS_00005773,TCONS_00047321,TCONS_000…
BVRB_2g023650	BVRB_2g023650	TCONS_00019338,TCONS_00023425,TCONS_00080695,TCONS_00110781,TCONS_00002493,TCONS_00081939,TCONS_00068776,TCONS_00085277,TCONS_00023512
BVRB_030820	BVRB_030820	TCONS_00057113,TCONS_00002455,TCONS_00024041,TCONS_00111748,TCONS_00052840,TCONS_00072173,TCONS_00091028,TCONS_00018434,TCONS_00084148,TCONS_00008496,TCONS_00008499,TCONS_00045334,TCONS_00110064,TCONS_00078749,TCONS_00104334,TCONS_00022195,TCONS_00085069,TCONS_00004283,TCONS_00016093,TCONS_00092506
BVRB_1g002940	BVRB_1g002940	TCONS_00027319,TCONS_00105923,TCONS_00104239,TCONS_00008470
BVRB_5g124510	BVRB_5g124510	TCONS_00041826,TCONS_00093910,TCONS_00056681,TCONS_00057937,TCONS_00046972,TCONS_00087114,TCONS_00014787,TCONS_00096009,TCONS_00031267,TCONS_00018546,TCONS_00001831,TCONS_00058958,TCONS_00082096,TCONS_00058279
BVRB_6g131040	BVRB_6g131040	TCONS_00041826,TCONS_00068434,TCONS_00093910,TCONS_00056681,TCONS_00051183,TCONS_00095276,TCONS_00057937,TCONS_00023513,TCONS_00002646,TCONS_00046972,TCONS_00087114,TCONS_00023514,TCONS_00014787,TCONS_00096009,TCONS_00031267,TCONS_00081638,TCONS_00027003,TCONS_00018546,TCONS_00049881,TCONS_00047903,TCONS_00001831,TCONS_00041151,TCONS_00058958,TCONS_00039690,TCONS_00019174,TCONS_00082096,TCONS_001…
BVRB_9g223050	BVRB_9g223050	TCONS_00030892,TCONS_00019462,TCONS_00047315,TCONS_00047321,TCONS_00107758,TCONS_00054623,TCONS_00019617
BVRB_6g146370	BVRB_6g146370	TCONS_00072169,TCONS_00030892,TCONS_00000026,TCONS_00046420,TCONS_00111028,TCONS_00019462,TCONS_00047315,TCONS_00015470,TCONS_00019745,TCONS_00076729,TCONS_00109331,TCONS_00019351,TCONS_00031444,TCONS_00005773,TCONS_00047321,TCONS_00037659,TCONS_00107758,TCONS_00075747,TCONS_00021308,TCONS_00111490,TCONS_00041729,TCONS_00019031,TCONS_00085928,TCONS_00106208,TCONS_00111769,TCONS_00019617,TCONS_000…
BVRB_6g141580	BVRB_6g141580	TCONS_00111570,TCONS_00049076,TCONS_00066311,TCONS_00069914
BVRB_2g026490	BVRB_2g026490	TCONS_00025138,TCONS_00057113,TCONS_00051183,TCONS_00095276,TCONS_00106306,TCONS_00111968,TCONS_00106543,TCONS_00112216,TCONS_00111468,TCONS_00112679,TCONS_00079049,TCONS_00107995,TCONS_00106353,TCONS_00067877,TCONS_00067878,TCONS_00109277,TCONS_00072884,TCONS_00061956,TCONS_00061955,TCONS_00061954,TCONS_00061953,TCONS_00104444,TCONS_00040736,TCONS_00049881,TCONS_00047903,TCONS_00111930,TCONS_001…
BVRB_6g152310	BVRB_6g152310	TCONS_00097161,TCONS_00034128,TCONS_00098206,TCONS_00071954,TCONS_00098435,TCONS_00000378,TCONS_00085070,TCONS_00068032,TCONS_00091027,TCONS_00022544,TCONS_00092100,TCONS_00027319,TCONS_00068267,TCONS_00040389,TCONS_00085517,TCONS_00000555,TCONS_00009547,TCONS_00099384,TCONS_00099386,TCONS_00055970,TCONS_00109868,TCONS_00080589,TCONS_00055290,TCONS_00029493,TCONS_00066389,TCONS_00105922,TCONS_001…
BVRB_7g160810	BVRB_7g160810	TCONS_00019618,TCONS_00001142,TCONS_00034374,TCONS_00000358,TCONS_00034368,TCONS_00023276,TCONS_00009457,TCONS_00078773,TCONS_00034371,TCONS_00034377,TCONS_00092615,TCONS_00097307,TCONS_00034369,TCONS_00029471,TCONS_00104743,TCONS_00012602,TCONS_00047724,TCONS_00065699,TCONS_00090170,TCONS_00089144
BVRB_3g068840	BVRB_3g068840	TCONS_00074198,TCONS_00005717,TCONS_00037251,TCONS_00084205
BVRB_7g169830	BVRB_7g169830	TCONS_00041826,TCONS_00068434,TCONS_00019338,TCONS_00023425,TCONS_00056681,TCONS_00111475,TCONS_00105475,TCONS_00095276,TCONS_00080695,TCONS_00110781,TCONS_00023513,TCONS_00002646,TCONS_00002493,TCONS_00081939,TCONS_00023514,TCONS_00106353,TCONS_00068776,TCONS_00014787,TCONS_00110284,TCONS_00096009,TCONS_00061956,TCONS_00081638,TCONS_00085277,TCONS_00027003,TCONS_00040736,TCONS_00018546,TCONS_000…
BVRB_8g202000	BVRB_8g202000	TCONS_00041826,TCONS_00068434,TCONS_00093910,TCONS_00056681,TCONS_00051183,TCONS_00057937,TCONS_00023513,TCONS_00046972,TCONS_00067877,TCONS_00066831,TCONS_00014787,TCONS_00096009,TCONS_00072884,TCONS_00061955,TCONS_00061953,TCONS_00018546,TCONS_00049881,TCONS_00047903,TCONS_00001831,TCONS_00041151,TCONS_00058958,TCONS_00082096,TCONS_00101989,TCONS_00084777,TCONS_00058279,TCONS_00091124,TCONS_000…
BVRB_7g157740	BVRB_7g157740	TCONS_00005117,TCONS_00034368,TCONS_00039689,TCONS_00048298,TCONS_00034369,TCONS_00111569,TCONS_00066589,TCONS_00078993
BVRB_6g153110	BVRB_6g153110	TCONS_00105497,TCONS_00105923,TCONS_00008470,TCONS_00074454
BVRB_2g043650	BVRB_2g043650	TCONS_00097161,TCONS_00000378,TCONS_00068032,TCONS_00040389,TCONS_00085517,TCONS_00055970,TCONS_00066389,TCONS_00105922
BVRB_000680	BVRB_000680	TCONS_00051183,TCONS_00079049,TCONS_00067877,TCONS_00072884,TCONS_00061955,TCONS_00061953,TCONS_00049881,TCONS_00047903,TCONS_00032389,TCONS_00084777,TCONS_00079848
BVRB_8g182650	BVRB_8g182650	TCONS_00022544,TCONS_00080589,TCONS_00110223,TCONS_00102788,TCONS_00023165
BVRB_5g126330	BVRB_5g126330	TCONS_00018231,TCONS_00091142,TCONS_00095951,TCONS_00034374,TCONS_00045936,TCONS_00034368,TCONS_00022544,TCONS_00009457,TCONS_00078773,TCONS_00034371,TCONS_00092615,TCONS_00000555,TCONS_00004807,TCONS_00092257,TCONS_00077968,TCONS_00018617,TCONS_00029471,TCONS_00072624,TCONS_00111569,TCONS_00101663,TCONS_00047724,TCONS_00065697,TCONS_00066589,TCONS_00102784,TCONS_00060081,TCONS_00065503,TCONS_000…
BVRB_5g100400	BVRB_5g100400	TCONS_00041826,TCONS_00093910,TCONS_00056681,TCONS_00051183,TCONS_00057937,TCONS_00046972,TCONS_00086512,TCONS_00087114,TCONS_00031267,TCONS_00034375,TCONS_00101990,TCONS_00001831,TCONS_00071354,TCONS_00082096,TCONS_00101989,TCONS_00084777,TCONS_00058279,TCONS_00039867
BVRB_3g049250	BVRB_3g049250	TCONS_00034128,TCONS_00098206,TCONS_00071954,TCONS_00027319,TCONS_00009547,TCONS_00099386,TCONS_00109868,TCONS_00104239,TCONS_00091988
BVRB_2g038690	BVRB_2g038690	TCONS_00019619,TCONS_00002455,TCONS_00024041,TCONS_00052840,TCONS_00072173,TCONS_00091028,TCONS_00018434,TCONS_00084148,TCONS_00008496,TCONS_00008499,TCONS_00009507,TCONS_00031384,TCONS_00111490,TCONS_00110064,TCONS_00078749,TCONS_00041729,TCONS_00063354,TCONS_00022195,TCONS_00085069,TCONS_00004283,TCONS_00016093,TCONS_00092506,TCONS_00000305
BVRB_1g005970	BVRB_1g005970	TCONS_00093910,TCONS_00057937,TCONS_00046972,TCONS_00086512,TCONS_00087114,TCONS_00031267,TCONS_00034375,TCONS_00101990,TCONS_00001831,TCONS_00082096,TCONS_00101989,TCONS_00058279
BVRB_8g193130	BVRB_8g193130	TCONS_00103111,TCONS_00019462,TCONS_00047315,TCONS_00018077,TCONS_00054623,TCONS_00072878
BVRB_5g113710	BVRB_5g113710	TCONS_00072169,TCONS_00030892,TCONS_00006602,TCONS_00109094,TCONS_00074198,TCONS_00005717,TCONS_00000026,TCONS_00019619,TCONS_00004681,TCONS_00046420,TCONS_00079896,TCONS_00039464,TCONS_00066545,TCONS_00111028,TCONS_00083994,TCONS_00037251,TCONS_00015470,TCONS_00111663,TCONS_00084205,TCONS_00076729,TCONS_00019351,TCONS_00031444,TCONS_00005773,TCONS_00047321,TCONS_00037659,TCONS_00002039,TCONS_001…
BVRB_9g215940	BVRB_9g215940	TCONS_00045936,TCONS_00085070,TCONS_00022544,TCONS_00092100,TCONS_00000555,TCONS_00080589,TCONS_00101663
BVRB_5g126970	BVRB_5g126970	TCONS_00066332,TCONS_00091142,TCONS_00034374,TCONS_00024041,TCONS_00034368,TCONS_00020934,TCONS_00018434,TCONS_00078771,TCONS_00008496,TCONS_00004807,TCONS_00015444,TCONS_00049446,TCONS_00045334,TCONS_00069914,TCONS_00092257,TCONS_00029471,TCONS_00104334,TCONS_00111569,TCONS_00089948,TCONS_00084870,TCONS_00060081,TCONS_00089520,TCONS_00065503,TCONS_00010295,TCONS_00089144
BVRB_7g169160	BVRB_7g169160	TCONS_00106543,TCONS_00072884,TCONS_00061955,TCONS_00061953,TCONS_00032389,TCONS_00058050,TCONS_00079848
BVRB_4g083430	BVRB_4g083430	TCONS_00097161,TCONS_00034128,TCONS_00098206,TCONS_00000378,TCONS_00068032,TCONS_00068267,TCONS_00040389,TCONS_00085517,TCONS_00009547,TCONS_00099384,TCONS_00055970,TCONS_00109868,TCONS_00029493,TCONS_00066389,TCONS_00105922,TCONS_00077430,TCONS_00085267,TCONS_00076344,TCONS_00076345,TCONS_00110223,TCONS_00023165,TCONS_00096887,TCONS_00027140,TCONS_00102114
BVRB_4g093290	BVRB_4g093290	TCONS_00005117,TCONS_00057113,TCONS_00034368,TCONS_00066831,TCONS_00039689,TCONS_00048298,TCONS_00034369,TCONS_00058168,TCONS_00018613,TCONS_00111569,TCONS_00066589,TCONS_00014910,TCONS_00078993,TCONS_00010295,TCONS_00089144
BVRB_2g035270	BVRB_2g035270	TCONS_00034128,TCONS_00098206,TCONS_00071954,TCONS_00000378,TCONS_00085070,TCONS_00068032,TCONS_00091027,TCONS_00027319,TCONS_00009547,TCONS_00099384,TCONS_00099386,TCONS_00055970,TCONS_00109868,TCONS_00066389,TCONS_00077430,TCONS_00085267,TCONS_00076345,TCONS_00104239,TCONS_00027140,TCONS_00091988
BVRB_4g075010	BVRB_4g075010	TCONS_00006602,TCONS_00074198,TCONS_00005717,TCONS_00004681,TCONS_00079896,TCONS_00039464,TCONS_00111028,TCONS_00037251,TCONS_00111663,TCONS_00084205,TCONS_00019351,TCONS_00005773,TCONS_00047321,TCONS_00037659,TCONS_00002039,TCONS_00107758,TCONS_00019031,TCONS_00106208,TCONS_00111769,TCONS_00076302,TCONS_00042330
BVRB_9g211050	BVRB_9g211050	TCONS_00057113,TCONS_00111968,TCONS_00015426,TCONS_00112216,TCONS_00111748,TCONS_00112679,TCONS_00079049,TCONS_00067877,TCONS_00066831,TCONS_00109277,TCONS_00072884,TCONS_00061955,TCONS_00061954,TCONS_00061953,TCONS_00111930,TCONS_00106563,TCONS_00069917,TCONS_00111274,TCONS_00065703,TCONS_00106909,TCONS_00032389,TCONS_00111133,TCONS_00111132,TCONS_00111894,TCONS_00079848
BVRB_5g123480	BVRB_5g123480	TCONS_00072169,TCONS_00030892,TCONS_00109094,TCONS_00000026,TCONS_00019619,TCONS_00046420,TCONS_00002455,TCONS_00066545,TCONS_00111028,TCONS_00019462,TCONS_00052840,TCONS_00047315,TCONS_00091028,TCONS_00015470,TCONS_00019745,TCONS_00076729,TCONS_00109331,TCONS_00008499,TCONS_00019351,TCONS_00031444,TCONS_00005773,TCONS_00047321,TCONS_00037659,TCONS_00015327,TCONS_00107758,TCONS_00075747,TCONS_000…
BVRB_1g004120	BVRB_1g004120	TCONS_00005117,TCONS_00039689,TCONS_00048298,TCONS_00034369,TCONS_00058168,TCONS_00018613
BVRB_7g159060	BVRB_7g159060	TCONS_00057113,TCONS_00067877,TCONS_00066831,TCONS_00014910
BVRB_9g219110	BVRB_9g219110	TCONS_00041826,TCONS_00068434,TCONS_00093910,TCONS_00056681,TCONS_00105475,TCONS_00095276,TCONS_00057937,TCONS_00023513,TCONS_00002646,TCONS_00046972,TCONS_00081939,TCONS_00023514,TCONS_00014787,TCONS_00096009,TCONS_00081638,TCONS_00085277,TCONS_00027003,TCONS_00018546,TCONS_00001832,TCONS_00001831,TCONS_00041151,TCONS_00111239,TCONS_00058958,TCONS_00039690,TCONS_00019174,TCONS_00082096,TCONS_000…
BVRB_3g061710	BVRB_3g061710	TCONS_00041826,TCONS_00068434,TCONS_00093910,TCONS_00023425,TCONS_00056681,TCONS_00105475,TCONS_00095276,TCONS_00057937,TCONS_00080695,TCONS_00023513,TCONS_00002646,TCONS_00046972,TCONS_00081939,TCONS_00023514,TCONS_00106353,TCONS_00014787,TCONS_00096009,TCONS_00081638,TCONS_00085277,TCONS_00027003,TCONS_00040736,TCONS_00018546,TCONS_00049881,TCONS_00001832,TCONS_00001831,TCONS_00041151,TCONS_001…
BVRB_6g142500	BVRB_6g142500	TCONS_00078442,TCONS_00030892,TCONS_00057056,TCONS_00019615,TCONS_00046420,TCONS_00002455,TCONS_00019462,TCONS_00016302,TCONS_00109303,TCONS_00047315,TCONS_00091028,TCONS_00015470,TCONS_00019745,TCONS_00076729,TCONS_00109331,TCONS_00031444,TCONS_00015327,TCONS_00075747,TCONS_00111490,TCONS_00110064,TCONS_00041729,TCONS_00085928,TCONS_00054623,TCONS_00106201,TCONS_00022195,TCONS_00004283,TCONS_000…
BVRB_2g026280	BVRB_2g026280	TCONS_00079896,TCONS_00083994,TCONS_00042330
BVRB_1g018250	BVRB_1g018250	TCONS_00006602,TCONS_00074198,TCONS_00005717,TCONS_00004681,TCONS_00079896,TCONS_00039464,TCONS_00111028,TCONS_00037251,TCONS_00111663,TCONS_00084205,TCONS_00019351,TCONS_00047321,TCONS_00037659,TCONS_00002039,TCONS_00107758,TCONS_00019031,TCONS_00106208,TCONS_00076302
BVRB_6g138600	BVRB_6g138600	TCONS_00057113,TCONS_00002455,TCONS_00034374,TCONS_00024041,TCONS_00034368,TCONS_00112216,TCONS_00111748,TCONS_00052840,TCONS_00018434,TCONS_00066831,TCONS_00078771,TCONS_00008496,TCONS_00048298,TCONS_00049446,TCONS_00045334,TCONS_00034369,TCONS_00058168,TCONS_00110064,TCONS_00104334,TCONS_00111569,TCONS_00084870,TCONS_00066589,TCONS_00014910,TCONS_00067859,TCONS_00089520,TCONS_00092506,TCONS_000…
BVRB_4g074860	BVRB_4g074860	TCONS_00111468,TCONS_00107995,TCONS_00106909,TCONS_00111894
BVRB_7g164150	BVRB_7g164150	TCONS_00030892,TCONS_00047315,TCONS_00015470,TCONS_00019745,TCONS_00076729,TCONS_00019031,TCONS_00019617
BVRB_6g152880	BVRB_6g152880	TCONS_00006602,TCONS_00074198,TCONS_00005717,TCONS_00079896,TCONS_00037251,TCONS_00111663,TCONS_00084205,TCONS_00002039,TCONS_00076302
BVRB_1g009180	BVRB_1g009180	TCONS_00111570,TCONS_00066332,TCONS_00058828,TCONS_00083177,TCONS_00091142,TCONS_00071482,TCONS_00053922,TCONS_00049076,TCONS_00020935,TCONS_00020934,TCONS_00048008,TCONS_00045655,TCONS_00034377,TCONS_00066311,TCONS_00069914,TCONS_00034903,TCONS_00029471
BVRB_5g108460	BVRB_5g108460	TCONS_00041826,TCONS_00068434,TCONS_00093910,TCONS_00056681,TCONS_00057937,TCONS_00023513,TCONS_00046972,TCONS_00087114,TCONS_00014787,TCONS_00096009,TCONS_00031267,TCONS_00101990,TCONS_00018546,TCONS_00001831,TCONS_00041151,TCONS_00058958,TCONS_00082096,TCONS_00101989,TCONS_00058279
BVRB_2g037590	BVRB_2g037590	TCONS_00083177,TCONS_00071482,TCONS_00020935,TCONS_00066311,TCONS_00034903
BVRB_2g033810	BVRB_2g033810	TCONS_00006602,TCONS_00074198,TCONS_00005717,TCONS_00037251,TCONS_00111663,TCONS_00084205
BVRB_4g078360	BVRB_4g078360	TCONS_00001142,TCONS_00105497,TCONS_00012602,TCONS_00008470
BVRB_5g123850	BVRB_5g123850	TCONS_00019619,TCONS_00052840,TCONS_00072173,TCONS_00091028,TCONS_00018434,TCONS_00008499,TCONS_00009507,TCONS_00031384,TCONS_00110064,TCONS_00078749,TCONS_00041729,TCONS_00063354,TCONS_00022195,TCONS_00085069,TCONS_00004283,TCONS_00016093,TCONS_00000305
BVRB_9g216840	BVRB_9g216840	TCONS_00007575
BVRB_5g117850	BVRB_5g117850	TCONS_00093910,TCONS_00057937,TCONS_00082096
BVRB_5g113430	BVRB_5g113430	TCONS_00078442,TCONS_00057056,TCONS_00019615,TCONS_00002455,TCONS_00016302,TCONS_00052840,TCONS_00109303,TCONS_00091028,TCONS_00018434,TCONS_00019745,TCONS_00076729,TCONS_00109331,TCONS_00008499,TCONS_00015327,TCONS_00049446,TCONS_00075747,TCONS_00057047,TCONS_00058168,TCONS_00111490,TCONS_00110064,TCONS_00078749,TCONS_00041729,TCONS_00085928,TCONS_00106201,TCONS_00022195,TCONS_00004283,TCONS_000…
BVRB_7g162660	BVRB_7g162660	TCONS_00072169,TCONS_00006602,TCONS_00109094,TCONS_00074198,TCONS_00005717,TCONS_00000026,TCONS_00019619,TCONS_00004681,TCONS_00046420,TCONS_00079896,TCONS_00039464,TCONS_00066545,TCONS_00111028,TCONS_00083994,TCONS_00037251,TCONS_00015470,TCONS_00111663,TCONS_00084205,TCONS_00019351,TCONS_00031444,TCONS_00005773,TCONS_00047321,TCONS_00037659,TCONS_00002039,TCONS_00107758,TCONS_00021308,TCONS_001…
BVRB_4g079000	BVRB_4g079000	TCONS_00002455,TCONS_00052840,TCONS_00091028,TCONS_00018434,TCONS_00008499,TCONS_00111490,TCONS_00078749,TCONS_00022195,TCONS_00004283,TCONS_00092506
BVRB_9g225980	BVRB_9g225980	TCONS_00041826,TCONS_00068434,TCONS_00019338,TCONS_00023425,TCONS_00056681,TCONS_00111475,TCONS_00105475,TCONS_00095276,TCONS_00080695,TCONS_00110781,TCONS_00023513,TCONS_00002646,TCONS_00002493,TCONS_00081939,TCONS_00023514,TCONS_00106353,TCONS_00014787,TCONS_00096009,TCONS_00081638,TCONS_00085277,TCONS_00027003,TCONS_00040736,TCONS_00018546,TCONS_00001832,TCONS_00041151,TCONS_00111239,TCONS_000…
BVRB_4g084150	BVRB_4g084150	TCONS_00078442,TCONS_00057056,TCONS_00019615,TCONS_00002455,TCONS_00016302,TCONS_00109303,TCONS_00019745,TCONS_00100032,TCONS_00085928,TCONS_00106201
BVRB_3g059650	BVRB_3g059650	TCONS_00097161,TCONS_00068267,TCONS_00040389,TCONS_00076344,TCONS_00102114
BVRB_2g044890	BVRB_2g044890	TCONS_00008682,TCONS_00008681
BVRB_6g151120	BVRB_6g151120	TCONS_00019618,TCONS_00106793,TCONS_00000358,TCONS_00106571,TCONS_00049076,TCONS_00056095,TCONS_00111709,TCONS_00111463,TCONS_00100032,TCONS_00009457,TCONS_00078771,TCONS_00078773,TCONS_00106514,TCONS_00034371,TCONS_00111512,TCONS_00092615,TCONS_00111695,TCONS_00015444,TCONS_00049446,TCONS_00112187,TCONS_00097307,TCONS_00057047,TCONS_00108226,TCONS_00109718,TCONS_00029471,TCONS_00109758,TCONS_001…
BVRB_8g188180	BVRB_8g188180	TCONS_00084148,TCONS_00051875
BVRB_7g163760	BVRB_7g163760	TCONS_00078442,TCONS_00057113,TCONS_00019615,TCONS_00002455,TCONS_00024041,TCONS_00112216,TCONS_00111748,TCONS_00052840,TCONS_00072173,TCONS_00091028,TCONS_00018434,TCONS_00078771,TCONS_00008496,TCONS_00008499,TCONS_00049446,TCONS_00045334,TCONS_00110064,TCONS_00078749,TCONS_00041729,TCONS_00104334,TCONS_00022195,TCONS_00085069,TCONS_00111132,TCONS_00004283,TCONS_00016093,TCONS_00084870,TCONS_000…
BVRB_6g135800	BVRB_6g135800	TCONS_00006602,TCONS_00109094,TCONS_00074198,TCONS_00005717,TCONS_00004681,TCONS_00079896,TCONS_00039464,TCONS_00066545,TCONS_00111028,TCONS_00037251,TCONS_00111663,TCONS_00084205,TCONS_00019351,TCONS_00005773,TCONS_00047321,TCONS_00037659,TCONS_00002039,TCONS_00107758,TCONS_00019031,TCONS_00106208,TCONS_00111769,TCONS_00076302,TCONS_00042330
BVRB_8g195400	BVRB_8g195400	TCONS_00056095
BVRB_6g151110	BVRB_6g151110	TCONS_00078442,TCONS_00030892,TCONS_00019615,TCONS_00019462,TCONS_00016302,TCONS_00109303,TCONS_00047315,TCONS_00015470,TCONS_00019745,TCONS_00076729,TCONS_00109331,TCONS_00015327,TCONS_00075747,TCONS_00018077,TCONS_00085928,TCONS_00054623,TCONS_00106201,TCONS_00019617
BVRB_9g205630	BVRB_9g205630	TCONS_00097161,TCONS_00051499,TCONS_00088109,TCONS_00000378,TCONS_00099806,TCONS_00091391,TCONS_00026542,TCONS_00068267,TCONS_00040389,TCONS_00085517,TCONS_00068031,TCONS_00080589,TCONS_00055290,TCONS_00010501,TCONS_00029493,TCONS_00105922,TCONS_00076344,TCONS_00110223,TCONS_00102784,TCONS_00102788,TCONS_00023165,TCONS_00096887,TCONS_00102114
BVRB_5g117210	BVRB_5g117210	TCONS_00078442,TCONS_00057056,TCONS_00019615,TCONS_00002455,TCONS_00016302,TCONS_00109303,TCONS_00100032,TCONS_00057047,TCONS_00110064,TCONS_00106201,TCONS_00016093,TCONS_00092506
BVRB_1g002920	BVRB_1g002920	TCONS_00051183,TCONS_00067877,TCONS_00072884,TCONS_00061955,TCONS_00061953,TCONS_00049881,TCONS_00047903,TCONS_00032389,TCONS_00111894,TCONS_00091124,TCONS_00079848
BVRB_6g133250	BVRB_6g133250	TCONS_00110811,TCONS_00108496,TCONS_00057113,TCONS_00106306,TCONS_00019618,TCONS_00106543,TCONS_00015426,TCONS_00034374,TCONS_00106571,TCONS_00034368,TCONS_00112216,TCONS_00111748,TCONS_00111709,TCONS_00111464,TCONS_00112679,TCONS_00079049,TCONS_00067877,TCONS_00066831,TCONS_00109277,TCONS_00009457,TCONS_00078771,TCONS_00078773,TCONS_00034371,TCONS_00072884,TCONS_00061955,TCONS_00061954,TCONS_000…
BVRB_006460	BVRB_006460	TCONS_00018231,TCONS_00095951,TCONS_00045936,TCONS_00091391,TCONS_00022544,TCONS_00009457,TCONS_00092100,TCONS_00092615,TCONS_00000555,TCONS_00080589,TCONS_00092257,TCONS_00077968,TCONS_00101663,TCONS_00047724,TCONS_00065697,TCONS_00102784,TCONS_00102788
BVRB_9g224230	BVRB_9g224230	TCONS_00025138,TCONS_00068434,TCONS_00019338,TCONS_00023425,TCONS_00111475,TCONS_00105475,TCONS_00095276,TCONS_00111968,TCONS_00106543,TCONS_00080695,TCONS_00110781,TCONS_00023513,TCONS_00002646,TCONS_00053891,TCONS_00002493,TCONS_00111468,TCONS_00081939,TCONS_00107995,TCONS_00023514,TCONS_00106353,TCONS_00067877,TCONS_00067878,TCONS_00068776,TCONS_00110284,TCONS_00096009,TCONS_00072884,TCONS_000…
BVRB_000230	BVRB_000230	TCONS_00072169,TCONS_00030892,TCONS_00109094,TCONS_00000026,TCONS_00019619,TCONS_00046420,TCONS_00039464,TCONS_00066545,TCONS_00111028,TCONS_00083994,TCONS_00093886,TCONS_00052840,TCONS_00091028,TCONS_00018434,TCONS_00015470,TCONS_00019745,TCONS_00076729,TCONS_00109331,TCONS_00008499,TCONS_00019351,TCONS_00031444,TCONS_00005773,TCONS_00037659,TCONS_00015327,TCONS_00009507,TCONS_00075747,TCONS_000…
BVRB_9g211910	BVRB_9g211910	TCONS_00018231,TCONS_00106543,TCONS_00095951,TCONS_00045936,TCONS_00091391,TCONS_00079049,TCONS_00022544,TCONS_00009457,TCONS_00092615,TCONS_00004807,TCONS_00092257,TCONS_00077968,TCONS_00072624,TCONS_00101663,TCONS_00065697,TCONS_00066589,TCONS_00102784,TCONS_00060081
BVRB_2g035390	BVRB_2g035390	TCONS_00035038
BVRB_6g133300	BVRB_6g133300	TCONS_00019338,TCONS_00023425,TCONS_00111475,TCONS_00105475,TCONS_00095276,TCONS_00080695,TCONS_00110781,TCONS_00002646,TCONS_00053891,TCONS_00002493,TCONS_00081939,TCONS_00106353,TCONS_00067878,TCONS_00068776,TCONS_00110284,TCONS_00061956,TCONS_00104444,TCONS_00081638,TCONS_00108306,TCONS_00085277,TCONS_00027003,TCONS_00040736,TCONS_00001832,TCONS_00111239,TCONS_00019174,TCONS_00058050,TCONS_000…
BVRB_6g135580	BVRB_6g135580	TCONS_00057113,TCONS_00019618,TCONS_00034368,TCONS_00056095,TCONS_00112216,TCONS_00112679,TCONS_00100032,TCONS_00109277,TCONS_00078771,TCONS_00078773,TCONS_00034371,TCONS_00111512,TCONS_00049446,TCONS_00111930,TCONS_00097307,TCONS_00057047,TCONS_00058168,TCONS_00065703,TCONS_00104743,TCONS_00111132,TCONS_00084870,TCONS_00066589,TCONS_00014910,TCONS_00067859,TCONS_00010295,TCONS_00089144
BVRB_8g191360	BVRB_8g191360	TCONS_00015109,TCONS_00083177,TCONS_00090083,TCONS_00066311,TCONS_00034903,TCONS_00094605
BVRB_3g068660	BVRB_3g068660	TCONS_00072169,TCONS_00030892,TCONS_00006602,TCONS_00109094,TCONS_00074198,TCONS_00005717,TCONS_00000026,TCONS_00019619,TCONS_00004681,TCONS_00046420,TCONS_00079896,TCONS_00039464,TCONS_00066545,TCONS_00111028,TCONS_00019462,TCONS_00083994,TCONS_00047315,TCONS_00037251,TCONS_00015470,TCONS_00111663,TCONS_00019745,TCONS_00084205,TCONS_00076729,TCONS_00109331,TCONS_00019351,TCONS_00031444,TCONS_000…
BVRB_5g115180	BVRB_5g115180	TCONS_00078442,TCONS_00057056,TCONS_00019615,TCONS_00002455,TCONS_00052840,TCONS_00091028,TCONS_00018434,TCONS_00008499,TCONS_00049446,TCONS_00075747,TCONS_00058168,TCONS_00110064,TCONS_00078749,TCONS_00041729,TCONS_00085928,TCONS_00106201,TCONS_00022195,TCONS_00004283,TCONS_00016093,TCONS_00092506
BVRB_4g078940	BVRB_4g078940	TCONS_00110624,TCONS_00007516,TCONS_00025138,TCONS_00080928,TCONS_00019338,TCONS_00111475,TCONS_00111968,TCONS_00108651,TCONS_00110781,TCONS_00048205,TCONS_00053891,TCONS_00002493,TCONS_00111468,TCONS_00107995,TCONS_00106353,TCONS_00067878,TCONS_00068776,TCONS_00109277,TCONS_00035038,TCONS_00107231,TCONS_00110284,TCONS_00061956,TCONS_00104444,TCONS_00033645,TCONS_00108306,TCONS_00040736,TCONS_000…
BVRB_2g036550	BVRB_2g036550	TCONS_00058828,TCONS_00083177,TCONS_00034372,TCONS_00071482,TCONS_00053922,TCONS_00112058,TCONS_00020935,TCONS_00048008,TCONS_00045655,TCONS_00034903,TCONS_00075892
BVRB_8g190230	BVRB_8g190230	TCONS_00002455,TCONS_00052840,TCONS_00110064,TCONS_00022195,TCONS_00004283,TCONS_00016093,TCONS_00092506
BVRB_6g146220	BVRB_6g146220	TCONS_00006602,TCONS_00074198,TCONS_00005717,TCONS_00004681,TCONS_00037251,TCONS_00111663,TCONS_00084205,TCONS_00047321,TCONS_00002039,TCONS_00107758,TCONS_00019031,TCONS_00106208,TCONS_00076302
BVRB_2g043800	BVRB_2g043800	TCONS_00019462,TCONS_00047315,TCONS_00047321,TCONS_00018077,TCONS_00054623
BVRB_1g023200	BVRB_1g023200	TCONS_00041826,TCONS_00068434,TCONS_00093910,TCONS_00056681,TCONS_00057937,TCONS_00023513,TCONS_00046972,TCONS_00087114,TCONS_00014787,TCONS_00096009,TCONS_00031267,TCONS_00018546,TCONS_00001831,TCONS_00041151,TCONS_00058958,TCONS_00082096,TCONS_00101989,TCONS_00058279,TCONS_00111995
BVRB_6g138290	BVRB_6g138290	TCONS_00018231,TCONS_00106543,TCONS_00095951,TCONS_00045936,TCONS_00034368,TCONS_00112216,TCONS_00112679,TCONS_00079049,TCONS_00004807,TCONS_00092257,TCONS_00077968,TCONS_00111569,TCONS_00065697,TCONS_00066589,TCONS_00014910,TCONS_00060081,TCONS_00010295
BVRB_043090	BVRB_043090	TCONS_00103111,TCONS_00018077,TCONS_00072878
BVRB_2g041470	BVRB_2g041470	TCONS_00012598,TCONS_00049699,TCONS_00018617,TCONS_00072624
BVRB_4g077440	BVRB_4g077440	TCONS_00006602,TCONS_00074198,TCONS_00005717,TCONS_00004681,TCONS_00079896,TCONS_00039464,TCONS_00111028,TCONS_00037251,TCONS_00111663,TCONS_00084205,TCONS_00019351,TCONS_00047321,TCONS_00037659,TCONS_00002039,TCONS_00107758,TCONS_00019031,TCONS_00106208,TCONS_00076302
BVRB_008280	BVRB_008280	TCONS_00071954,TCONS_00105923,TCONS_00074454
BVRB_3g058850	BVRB_3g058850	TCONS_00018077,TCONS_00054623
BVRB_5g106510	BVRB_5g106510	TCONS_00078442,TCONS_00030892,TCONS_00019615,TCONS_00019462,TCONS_00016302,TCONS_00109303,TCONS_00047315,TCONS_00019745,TCONS_00076729,TCONS_00109331,TCONS_00015327,TCONS_00075747,TCONS_00018077,TCONS_00085928,TCONS_00054623,TCONS_00106201,TCONS_00019617
BVRB_8g181090	BVRB_8g181090	TCONS_00097161,TCONS_00034128,TCONS_00098206,TCONS_00000378,TCONS_00085070,TCONS_00068032,TCONS_00091027,TCONS_00022544,TCONS_00092100,TCONS_00068267,TCONS_00040389,TCONS_00085517,TCONS_00009547,TCONS_00099384,TCONS_00055970,TCONS_00109868,TCONS_00080589,TCONS_00055290,TCONS_00029493,TCONS_00066389,TCONS_00105922,TCONS_00101663,TCONS_00077430,TCONS_00085267,TCONS_00076345,TCONS_00110223,TCONS_001…
BVRB_4g071220	BVRB_4g071220	TCONS_00057113,TCONS_00002455,TCONS_00112216,TCONS_00111748,TCONS_00067877,TCONS_00066831,TCONS_00008496,TCONS_00049446,TCONS_00111930,TCONS_00058168,TCONS_00065703,TCONS_00084870,TCONS_00014910,TCONS_00092506
BVRB_3g051040	BVRB_3g051040	TCONS_00072169,TCONS_00109094,TCONS_00000026,TCONS_00019619,TCONS_00046420,TCONS_00039464,TCONS_00066545,TCONS_00111028,TCONS_00083994,TCONS_00093886,TCONS_00052840,TCONS_00072173,TCONS_00091028,TCONS_00018434,TCONS_00015470,TCONS_00008499,TCONS_00019351,TCONS_00031444,TCONS_00005773,TCONS_00015327,TCONS_00009507,TCONS_00075747,TCONS_00031384,TCONS_00021308,TCONS_00111490,TCONS_00110064,TCONS_000…
BVRB_5g099980	BVRB_5g099980	TCONS_00078442,TCONS_00072169,TCONS_00030892,TCONS_00057056,TCONS_00000026,TCONS_00019615,TCONS_00019619,TCONS_00046420,TCONS_00002455,TCONS_00019462,TCONS_00016302,TCONS_00052840,TCONS_00047315,TCONS_00091028,TCONS_00015470,TCONS_00019745,TCONS_00076729,TCONS_00109331,TCONS_00008499,TCONS_00031444,TCONS_00015327,TCONS_00075747,TCONS_00021308,TCONS_00111490,TCONS_00110064,TCONS_00078749,TCONS_000…
BVRB_3g057400	BVRB_3g057400	TCONS_00018231,TCONS_00005117,TCONS_00095951,TCONS_00034374,TCONS_00045936,TCONS_00034368,TCONS_00009457,TCONS_00078773,TCONS_00092615,TCONS_00004807,TCONS_00048298,TCONS_00034369,TCONS_00092257,TCONS_00111569,TCONS_00065697,TCONS_00066589,TCONS_00060081,TCONS_00010295,TCONS_00089144
BVRB_5g102400	BVRB_5g102400	TCONS_00005117,TCONS_00057113,TCONS_00034374,TCONS_00034368,TCONS_00112216,TCONS_00079049,TCONS_00066831,TCONS_00078773,TCONS_00048298,TCONS_00034369,TCONS_00092257,TCONS_00111569,TCONS_00084870,TCONS_00066589,TCONS_00014910,TCONS_00067859,TCONS_00010295,TCONS_00089144
BVRB_6g130370	BVRB_6g130370	TCONS_00034372,TCONS_00071487,TCONS_00071482,TCONS_00076090,TCONS_00007758
BVRB_008380	BVRB_008380	TCONS_00057113,TCONS_00034368,TCONS_00112216,TCONS_00111748,TCONS_00112679,TCONS_00079049,TCONS_00067877,TCONS_00066831,TCONS_00078771,TCONS_00061955,TCONS_00061953,TCONS_00008496,TCONS_00047903,TCONS_00049446,TCONS_00111930,TCONS_00058168,TCONS_00065703,TCONS_00111569,TCONS_00111132,TCONS_00084870,TCONS_00066589,TCONS_00014910,TCONS_00067859,TCONS_00010295,TCONS_00089144
BVRB_4g070880	BVRB_4g070880	TCONS_00018231,TCONS_00097161,TCONS_00051499,TCONS_00095951,TCONS_00045936,TCONS_00099806,TCONS_00091391,TCONS_00097832,TCONS_00022544,TCONS_00092100,TCONS_00026542,TCONS_00068267,TCONS_00040389,TCONS_00000555,TCONS_00068031,TCONS_00080589,TCONS_00055290,TCONS_00029493,TCONS_00101663,TCONS_00076344,TCONS_00110223,TCONS_00047724,TCONS_00065697,TCONS_00102784,TCONS_00102788,TCONS_00023165,TCONS_000…
BVRB_6g150650	BVRB_6g150650	TCONS_00030892,TCONS_00006602,TCONS_00109094,TCONS_00074198,TCONS_00005717,TCONS_00004681,TCONS_00079896,TCONS_00039464,TCONS_00111028,TCONS_00037251,TCONS_00015470,TCONS_00111663,TCONS_00084205,TCONS_00019351,TCONS_00005773,TCONS_00047321,TCONS_00037659,TCONS_00002039,TCONS_00107758,TCONS_00019031,TCONS_00106208,TCONS_00111769,TCONS_00019617,TCONS_00076302
BVRB_2g036500	BVRB_2g036500	TCONS_00005117,TCONS_00019618,TCONS_00034374,TCONS_00034368,TCONS_00048298,TCONS_00097307,TCONS_00034369,TCONS_00058168,TCONS_00111569,TCONS_00104743,TCONS_00066589,TCONS_00014910,TCONS_00010295,TCONS_00089144
BVRB_1g003020	BVRB_1g003020	TCONS_00030892,TCONS_00019615,TCONS_00019462,TCONS_00016302,TCONS_00109303,TCONS_00047315,TCONS_00015470,TCONS_00019745,TCONS_00076729,TCONS_00109331,TCONS_00015327,TCONS_00075747,TCONS_00018077,TCONS_00085928,TCONS_00054623,TCONS_00106201,TCONS_00019617
BVRB_7g169880	BVRB_7g169880	TCONS_00072169,TCONS_00030892,TCONS_00109094,TCONS_00000026,TCONS_00019619,TCONS_00004681,TCONS_00046420,TCONS_00039464,TCONS_00066545,TCONS_00111028,TCONS_00083994,TCONS_00047315,TCONS_00091028,TCONS_00015470,TCONS_00019745,TCONS_00076729,TCONS_00109331,TCONS_00008499,TCONS_00019351,TCONS_00031444,TCONS_00005773,TCONS_00047321,TCONS_00037659,TCONS_00015327,TCONS_00107758,TCONS_00075747,TCONS_000…
BVRB_4g073040	BVRB_4g073040	TCONS_00110624,TCONS_00110811,TCONS_00108496,TCONS_00025136,TCONS_00025138,TCONS_00057113,TCONS_00080928,TCONS_00106306,TCONS_00111968,TCONS_00108651,TCONS_00106543,TCONS_00015426,TCONS_00106571,TCONS_00112216,TCONS_00111748,TCONS_00110829,TCONS_00111709,TCONS_00111464,TCONS_00111468,TCONS_00112679,TCONS_00079049,TCONS_00107995,TCONS_00067877,TCONS_00067878,TCONS_00109277,TCONS_00107231,TCONS_000…
BVRB_4g091040	BVRB_4g091040	TCONS_00005117,TCONS_00057113,TCONS_00051183,TCONS_00066831,TCONS_00111569,TCONS_00084777,TCONS_00066589,TCONS_00014910,TCONS_00042468,TCONS_00039867
BVRB_4g072270	BVRB_4g072270	TCONS_00097161,TCONS_00051499,TCONS_00099806,TCONS_00026542,TCONS_00068267,TCONS_00040389,TCONS_00068031,TCONS_00055290,TCONS_00029493,TCONS_00076344,TCONS_00110223,TCONS_00023165,TCONS_00096887,TCONS_00102114
BVRB_003970	BVRB_003970	TCONS_00018077
BVRB_009360	BVRB_009360	TCONS_00111570,TCONS_00066332,TCONS_00015109,TCONS_00107964,TCONS_00019618,TCONS_00106793,TCONS_00110708,TCONS_00091142,TCONS_00034374,TCONS_00053922,TCONS_00106571,TCONS_00017943,TCONS_00049076,TCONS_00020934,TCONS_00111834,TCONS_00111463,TCONS_00009457,TCONS_00078771,TCONS_00078773,TCONS_00106515,TCONS_00106514,TCONS_00034371,TCONS_00111512,TCONS_00112224,TCONS_00038109,TCONS_00034377,TCONS_000…
BVRB_1g011770	BVRB_1g011770	TCONS_00078442,TCONS_00057056,TCONS_00000026,TCONS_00019615,TCONS_00019619,TCONS_00046420,TCONS_00002455,TCONS_00024041,TCONS_00052840,TCONS_00072173,TCONS_00091028,TCONS_00018434,TCONS_00019745,TCONS_00008496,TCONS_00008499,TCONS_00031444,TCONS_00015327,TCONS_00009507,TCONS_00075747,TCONS_00031384,TCONS_00111490,TCONS_00110064,TCONS_00078749,TCONS_00041729,TCONS_00085928,TCONS_00106201,TCONS_000…
BVRB_9g213530	BVRB_9g213530	TCONS_00110624,TCONS_00110811,TCONS_00025136,TCONS_00025138,TCONS_00106306,TCONS_00111968,TCONS_00108651,TCONS_00106543,TCONS_00110829,TCONS_00111464,TCONS_00111468,TCONS_00107995,TCONS_00067878,TCONS_00035038,TCONS_00107231,TCONS_00072884,TCONS_00061956,TCONS_00061954,TCONS_00104444,TCONS_00108306,TCONS_00057593,TCONS_00009524,TCONS_00015443,TCONS_00106563,TCONS_00069917,TCONS_00111274,TCONS_001…
BVRB_5g109050	BVRB_5g109050	TCONS_00030892,TCONS_00111028,TCONS_00019462,TCONS_00047315,TCONS_00015470,TCONS_00019745,TCONS_00076729,TCONS_00109331,TCONS_00047321,TCONS_00037659,TCONS_00107758,TCONS_00019031,TCONS_00054623,TCONS_00111769,TCONS_00019617
BVRB_9g225070	BVRB_9g225070	TCONS_00098435,TCONS_00001142,TCONS_00000358,TCONS_00085070,TCONS_00091027,TCONS_00023276,TCONS_00041728,TCONS_00012602,TCONS_00065699,TCONS_00008470,TCONS_00090170
BVRB_3g062430	BVRB_3g062430	TCONS_00030892,TCONS_00103111,TCONS_00019462,TCONS_00016302,TCONS_00047315,TCONS_00019745,TCONS_00076729,TCONS_00109331,TCONS_00018077,TCONS_00054623,TCONS_00072878
BVRB_2g036990	BVRB_2g036990	TCONS_00041826,TCONS_00068434,TCONS_00093910,TCONS_00056681,TCONS_00051183,TCONS_00057937,TCONS_00023513,TCONS_00046972,TCONS_00087114,TCONS_00014787,TCONS_00096009,TCONS_00031267,TCONS_00101990,TCONS_00018546,TCONS_00049881,TCONS_00047903,TCONS_00001831,TCONS_00041151,TCONS_00058958,TCONS_00082096,TCONS_00101989,TCONS_00084777,TCONS_00058279,TCONS_00091124,TCONS_00111995,TCONS_00039867
BVRB_5g102140	BVRB_5g102140	TCONS_00006602,TCONS_00074198,TCONS_00005717,TCONS_00004681,TCONS_00037251,TCONS_00111663,TCONS_00084205,TCONS_00047321,TCONS_00076302
BVRB_7g159990	BVRB_7g159990	TCONS_00000358
BVRB_9g222030	BVRB_9g222030	TCONS_00006602,TCONS_00109094,TCONS_00074198,TCONS_00005717,TCONS_00004681,TCONS_00079896,TCONS_00039464,TCONS_00066545,TCONS_00111028,TCONS_00037251,TCONS_00111663,TCONS_00084205,TCONS_00019351,TCONS_00005773,TCONS_00047321,TCONS_00037659,TCONS_00002039,TCONS_00107758,TCONS_00019031,TCONS_00106208,TCONS_00111769,TCONS_00076302,TCONS_00042330
BVRB_6g142780	BVRB_6g142780	TCONS_00078442,TCONS_00057056,TCONS_00019615,TCONS_00002455,TCONS_00016302,TCONS_00109303,TCONS_00019745,TCONS_00100032,TCONS_00057047,TCONS_00058168,TCONS_00106201,TCONS_00092506
BVRB_9g206230	BVRB_9g206230	TCONS_00002455,TCONS_00091028,TCONS_00015470,TCONS_00019745,TCONS_00075747,TCONS_00111490,TCONS_00041729,TCONS_00085928,TCONS_00022195,TCONS_00004283,TCONS_00016093
BVRB_009600	BVRB_009600	TCONS_00078442,TCONS_00030892,TCONS_00057056,TCONS_00019615,TCONS_00103111,TCONS_00016302,TCONS_00109303,TCONS_00047315,TCONS_00019745,TCONS_00100032,TCONS_00076729,TCONS_00109331,TCONS_00015327,TCONS_00075747,TCONS_00018077,TCONS_00085928,TCONS_00054623,TCONS_00106201,TCONS_00072878
BVRB_5g126780	BVRB_5g126780	TCONS_00005117,TCONS_00091142,TCONS_00034374,TCONS_00034368,TCONS_00020934,TCONS_00009457,TCONS_00078773,TCONS_00034371,TCONS_00034377,TCONS_00092615,TCONS_00048298,TCONS_00034369,TCONS_00067863,TCONS_00092257,TCONS_00029471,TCONS_00111569,TCONS_00047724,TCONS_00065697,TCONS_00066589,TCONS_00060081,TCONS_00010295,TCONS_00089144
BVRB_3g058090	BVRB_3g058090	TCONS_00005117,TCONS_00011666,TCONS_00020934,TCONS_00056083,TCONS_00039689,TCONS_00041267,TCONS_00091637,TCONS_00048298,TCONS_00034369,TCONS_00067863,TCONS_00018613,TCONS_00097445
BVRB_4g071870	BVRB_4g071870	TCONS_00111570,TCONS_00111162,TCONS_00015109,TCONS_00083177,TCONS_00107964,TCONS_00110708,TCONS_00017943,TCONS_00101345,TCONS_00090083,TCONS_00111463,TCONS_00106515,TCONS_00106514,TCONS_00066311,TCONS_00038110,TCONS_00112093,TCONS_00069914,TCONS_00034903,TCONS_00065284,TCONS_00094605
BVRB_5g106410	BVRB_5g106410	TCONS_00023276,TCONS_00041728,TCONS_00105497,TCONS_00065699,TCONS_00008470,TCONS_00090170
BVRB_2g027820	BVRB_2g027820	TCONS_00018231,TCONS_00051499,TCONS_00088109,TCONS_00045936,TCONS_00099806,TCONS_00091391,TCONS_00097831,TCONS_00097832,TCONS_00026542,TCONS_00068031,TCONS_00080589,TCONS_00055290,TCONS_00010501,TCONS_00076344,TCONS_00110223,TCONS_00065697,TCONS_00102784,TCONS_00102788,TCONS_00023165,TCONS_00096887,TCONS_00102114
BVRB_3g051050	BVRB_3g051050	TCONS_00078442,TCONS_00072169,TCONS_00030892,TCONS_00109094,TCONS_00000026,TCONS_00019615,TCONS_00019619,TCONS_00046420,TCONS_00002455,TCONS_00066545,TCONS_00111028,TCONS_00019462,TCONS_00052840,TCONS_00047315,TCONS_00091028,TCONS_00018434,TCONS_00015470,TCONS_00019745,TCONS_00076729,TCONS_00109331,TCONS_00008499,TCONS_00019351,TCONS_00031444,TCONS_00005773,TCONS_00047321,TCONS_00037659,TCONS_000…
BVRB_7g159130	BVRB_7g159130	TCONS_00018231,TCONS_00091142,TCONS_00095951,TCONS_00045936,TCONS_00091391,TCONS_00022544,TCONS_00092615,TCONS_00000555,TCONS_00080589,TCONS_00092257,TCONS_00055290,TCONS_00101663,TCONS_00047724,TCONS_00065697,TCONS_00102784,TCONS_00102788
BVRB_7g163350	BVRB_7g163350	TCONS_00054227,TCONS_00058828,TCONS_00011666,TCONS_00053922,TCONS_00048008,TCONS_00041267,TCONS_00045655,TCONS_00067863
BVRB_8g188620	BVRB_8g188620	TCONS_00007575
BVRB_7g176860	BVRB_7g176860	TCONS_00072169,TCONS_00030892,TCONS_00006602,TCONS_00109094,TCONS_00074198,TCONS_00005717,TCONS_00000026,TCONS_00019619,TCONS_00004681,TCONS_00046420,TCONS_00039464,TCONS_00066545,TCONS_00111028,TCONS_00019462,TCONS_00047315,TCONS_00015470,TCONS_00111663,TCONS_00019745,TCONS_00084205,TCONS_00076729,TCONS_00109331,TCONS_00019351,TCONS_00031444,TCONS_00005773,TCONS_00047321,TCONS_00037659,TCONS_000…
BVRB_7g174510	BVRB_7g174510	TCONS_00066332,TCONS_00058828,TCONS_00091142,TCONS_00011666,TCONS_00053922,TCONS_00020935,TCONS_00020934,TCONS_00048008,TCONS_00045655
BVRB_7g173220	BVRB_7g173220	TCONS_00034128,TCONS_00098206,TCONS_00071954,TCONS_00098435,TCONS_00085070,TCONS_00068032,TCONS_00091027,TCONS_00092100,TCONS_00027319,TCONS_00000555,TCONS_00009547,TCONS_00099384,TCONS_00099386,TCONS_00055970,TCONS_00109868,TCONS_00066389,TCONS_00077430,TCONS_00085267,TCONS_00076345,TCONS_00104239,TCONS_00008470,TCONS_00027140,TCONS_00091988
BVRB_4g081090	BVRB_4g081090	TCONS_00066332,TCONS_00011666,TCONS_00053922,TCONS_00020934,TCONS_00034377,TCONS_00067863
BVRB_9g223810	BVRB_9g223810	TCONS_00088109
BVRB_9g208020	BVRB_9g208020	TCONS_00078442,TCONS_00030892,TCONS_00057056,TCONS_00019615,TCONS_00046420,TCONS_00002455,TCONS_00016302,TCONS_00109303,TCONS_00047315,TCONS_00015470,TCONS_00019745,TCONS_00076729,TCONS_00109331,TCONS_00015327,TCONS_00075747,TCONS_00111490,TCONS_00110064,TCONS_00041729,TCONS_00085928,TCONS_00106201,TCONS_00004283,TCONS_00019617,TCONS_00016093,TCONS_00092506
BVRB_9g211890	BVRB_9g211890	TCONS_00041826,TCONS_00068434,TCONS_00093910,TCONS_00056681,TCONS_00051183,TCONS_00095276,TCONS_00057937,TCONS_00023513,TCONS_00002646,TCONS_00046972,TCONS_00087114,TCONS_00023514,TCONS_00014787,TCONS_00096009,TCONS_00031267,TCONS_00081638,TCONS_00027003,TCONS_00101990,TCONS_00018546,TCONS_00049881,TCONS_00047903,TCONS_00001831,TCONS_00041151,TCONS_00111239,TCONS_00058958,TCONS_00039690,TCONS_000…
BVRB_7g176660	BVRB_7g176660	TCONS_00006602,TCONS_00074198,TCONS_00005717,TCONS_00004681,TCONS_00079896,TCONS_00039464,TCONS_00037251,TCONS_00111663,TCONS_00084205,TCONS_00047321,TCONS_00002039,TCONS_00019031,TCONS_00106208,TCONS_00076302
BVRB_5g120330	BVRB_5g120330	TCONS_00057113,TCONS_00019618,TCONS_00015426,TCONS_00112216,TCONS_00112679,TCONS_00067877,TCONS_00100032,TCONS_00109277,TCONS_00061955,TCONS_00061954,TCONS_00111930,TCONS_00097307,TCONS_00057047,TCONS_00111274,TCONS_00065703,TCONS_00104743,TCONS_00111133,TCONS_00111132,TCONS_00060080,TCONS_00067859,TCONS_00079848
BVRB_9g213480	BVRB_9g213480	TCONS_00097161,TCONS_00034128,TCONS_00098206,TCONS_00000378,TCONS_00085070,TCONS_00068032,TCONS_00092100,TCONS_00068267,TCONS_00040389,TCONS_00085517,TCONS_00009547,TCONS_00099384,TCONS_00055970,TCONS_00109868,TCONS_00080589,TCONS_00055290,TCONS_00029493,TCONS_00066389,TCONS_00105922,TCONS_00077430,TCONS_00085267,TCONS_00076344,TCONS_00076345,TCONS_00023165,TCONS_00096887,TCONS_00027140,TCONS_000…
BVRB_7g169450	BVRB_7g169450	TCONS_00074454
BVRB_1g013090	BVRB_1g013090	TCONS_00006602,TCONS_00074198,TCONS_00005717,TCONS_00004681,TCONS_00037251,TCONS_00111663,TCONS_00084205,TCONS_00047321,TCONS_00002039,TCONS_00107758,TCONS_00019031,TCONS_00106208,TCONS_00076302
BVRB_008630	BVRB_008630	TCONS_00024041,TCONS_00052840,TCONS_00072173,TCONS_00091028,TCONS_00018434,TCONS_00084148,TCONS_00008496,TCONS_00008499,TCONS_00009507,TCONS_00031384,TCONS_00051875,TCONS_00078749,TCONS_00104334,TCONS_00063354,TCONS_00022195,TCONS_00085069
BVRB_1g004060	BVRB_1g004060	TCONS_00057113,TCONS_00051183,TCONS_00067877,TCONS_00066831,TCONS_00061955,TCONS_00061953,TCONS_00049881,TCONS_00047903,TCONS_00101989,TCONS_00084777,TCONS_00014910,TCONS_00039867
BVRB_3g053290	BVRB_3g053290	TCONS_00041826,TCONS_00068434,TCONS_00093910,TCONS_00056681,TCONS_00051183,TCONS_00057937,TCONS_00023513,TCONS_00046972,TCONS_00086512,TCONS_00087114,TCONS_00014787,TCONS_00096009,TCONS_00031267,TCONS_00101990,TCONS_00018546,TCONS_00001831,TCONS_00041151,TCONS_00058958,TCONS_00082096,TCONS_00101989,TCONS_00084777,TCONS_00058279,TCONS_00039867
BVRB_7g168750	BVRB_7g168750	TCONS_00019618,TCONS_00034374,TCONS_00000358,TCONS_00034368,TCONS_00100032,TCONS_00009457,TCONS_00078771,TCONS_00078773,TCONS_00034371,TCONS_00092615,TCONS_00048298,TCONS_00049446,TCONS_00097307,TCONS_00034369,TCONS_00057047,TCONS_00058168,TCONS_00111569,TCONS_00104743,TCONS_00084870,TCONS_00066589,TCONS_00014910,TCONS_00067859,TCONS_00089520,TCONS_00010295,TCONS_00089144
BVRB_4g090120	BVRB_4g090120	TCONS_00088109,TCONS_00097831,TCONS_00010501
BVRB_4g088090	BVRB_4g088090	TCONS_00076090,TCONS_00007758
BVRB_4g088390	BVRB_4g088390	TCONS_00006602,TCONS_00074198,TCONS_00005717,TCONS_00004681,TCONS_00037251,TCONS_00111663,TCONS_00084205,TCONS_00047321,TCONS_00037659,TCONS_00002039,TCONS_00107758,TCONS_00106208,TCONS_00076302
BVRB_9g224210	BVRB_9g224210	TCONS_00072169,TCONS_00030892,TCONS_00006602,TCONS_00109094,TCONS_00005717,TCONS_00000026,TCONS_00019619,TCONS_00004681,TCONS_00046420,TCONS_00079896,TCONS_00039464,TCONS_00066545,TCONS_00111028,TCONS_00083994,TCONS_00091028,TCONS_00015470,TCONS_00111663,TCONS_00019745,TCONS_00076729,TCONS_00109331,TCONS_00019351,TCONS_00031444,TCONS_00005773,TCONS_00047321,TCONS_00037659,TCONS_00002039,TCONS_001…
BVRB_7g179220	BVRB_7g179220	TCONS_00097161,TCONS_00051499,TCONS_00099806,TCONS_00026542,TCONS_00068267,TCONS_00040389,TCONS_00068031,TCONS_00029493,TCONS_00076344,TCONS_00110223,TCONS_00023165,TCONS_00096887,TCONS_00102114
BVRB_9g219910	BVRB_9g219910	TCONS_00030892,TCONS_00074198,TCONS_00019462,TCONS_00047315,TCONS_00084205,TCONS_00076729,TCONS_00109331,TCONS_00047321,TCONS_00107758,TCONS_00018077,TCONS_00019031,TCONS_00054623,TCONS_00019617
BVRB_5g099290	BVRB_5g099290	TCONS_00072169,TCONS_00030892,TCONS_00006602,TCONS_00109094,TCONS_00074198,TCONS_00005717,TCONS_00000026,TCONS_00019619,TCONS_00004681,TCONS_00046420,TCONS_00039464,TCONS_00066545,TCONS_00111028,TCONS_00019462,TCONS_00047315,TCONS_00091028,TCONS_00015470,TCONS_00111663,TCONS_00019745,TCONS_00076729,TCONS_00109331,TCONS_00019351,TCONS_00031444,TCONS_00005773,TCONS_00047321,TCONS_00037659,TCONS_000…
BVRB_3g054590	BVRB_3g054590	TCONS_00018613,TCONS_00078993
BVRB_6g128700	BVRB_6g128700	TCONS_00097161,TCONS_00051499,TCONS_00045936,TCONS_00099806,TCONS_00091391,TCONS_00097832,TCONS_00022544,TCONS_00092100,TCONS_00026542,TCONS_00068267,TCONS_00040389,TCONS_00068031,TCONS_00080589,TCONS_00055290,TCONS_00010501,TCONS_00029493,TCONS_00105922,TCONS_00076344,TCONS_00110223,TCONS_00065697,TCONS_00102784,TCONS_00102788,TCONS_00023165,TCONS_00096887,TCONS_00102114
BVRB_5g104470	BVRB_5g104470	TCONS_00066831
BVRB_9g206650	BVRB_9g206650	TCONS_00078442,TCONS_00030892,TCONS_00019615,TCONS_00019462,TCONS_00016302,TCONS_00109303,TCONS_00047315,TCONS_00019745,TCONS_00076729,TCONS_00109331,TCONS_00015327,TCONS_00075747,TCONS_00085928,TCONS_00054623,TCONS_00106201
BVRB_5g103380	BVRB_5g103380	TCONS_00066332,TCONS_00091142,TCONS_00011666,TCONS_00020934,TCONS_00041267,TCONS_00067863
BVRB_1g000220	BVRB_1g000220	TCONS_00088109,TCONS_00010501
BVRB_4g077390	BVRB_4g077390	TCONS_00025138,TCONS_00019338,TCONS_00023425,TCONS_00111475,TCONS_00105475,TCONS_00095276,TCONS_00111968,TCONS_00108651,TCONS_00080695,TCONS_00110781,TCONS_00002646,TCONS_00053891,TCONS_00002493,TCONS_00111468,TCONS_00081939,TCONS_00107995,TCONS_00023514,TCONS_00106353,TCONS_00067877,TCONS_00067878,TCONS_00109277,TCONS_00110284,TCONS_00072884,TCONS_00061956,TCONS_00061955,TCONS_00061953,TCONS_001…
BVRB_9g218680	BVRB_9g218680	TCONS_00103111,TCONS_00018077,TCONS_00072878
BVRB_8g184600	BVRB_8g184600	TCONS_00078442,TCONS_00072169,TCONS_00030892,TCONS_00000026,TCONS_00019615,TCONS_00019619,TCONS_00046420,TCONS_00002455,TCONS_00052840,TCONS_00047315,TCONS_00091028,TCONS_00018434,TCONS_00015470,TCONS_00019745,TCONS_00076729,TCONS_00109331,TCONS_00008499,TCONS_00031444,TCONS_00015327,TCONS_00075747,TCONS_00021308,TCONS_00111490,TCONS_00110064,TCONS_00078749,TCONS_00041729,TCONS_00085928,TCONS_001…
BVRB_3g069400	BVRB_3g069400	TCONS_00057113,TCONS_00106306,TCONS_00106543,TCONS_00015426,TCONS_00034368,TCONS_00112216,TCONS_00111748,TCONS_00112679,TCONS_00079049,TCONS_00067877,TCONS_00066831,TCONS_00078771,TCONS_00078773,TCONS_00072884,TCONS_00061955,TCONS_00061953,TCONS_00008496,TCONS_00111512,TCONS_00004807,TCONS_00047903,TCONS_00111930,TCONS_00045334,TCONS_00092257,TCONS_00065703,TCONS_00104334,TCONS_00032389,TCONS_001…
BVRB_5g109940	BVRB_5g109940	TCONS_00078442,TCONS_00030892,TCONS_00057056,TCONS_00019615,TCONS_00002455,TCONS_00019462,TCONS_00016302,TCONS_00109303,TCONS_00047315,TCONS_00015470,TCONS_00019745,TCONS_00076729,TCONS_00109331,TCONS_00015327,TCONS_00075747,TCONS_00085928,TCONS_00054623,TCONS_00106201,TCONS_00019617,TCONS_00016093
BVRB_8g201490	BVRB_8g201490	TCONS_00097161,TCONS_00068267,TCONS_00040389,TCONS_00085517,TCONS_00068031,TCONS_00055290,TCONS_00029493,TCONS_00105922,TCONS_00076344,TCONS_00023165,TCONS_00102114
BVRB_005340	BVRB_005340	TCONS_00000358,TCONS_00056095,TCONS_00023276,TCONS_00041728,TCONS_00097307,TCONS_00065699,TCONS_00090170
BVRB_1g012520	BVRB_1g012520	TCONS_00044671,TCONS_00020763
BVRB_7g159370	BVRB_7g159370	TCONS_00072169,TCONS_00030892,TCONS_00000026,TCONS_00046420,TCONS_00111028,TCONS_00047315,TCONS_00015470,TCONS_00019745,TCONS_00076729,TCONS_00109331,TCONS_00019351,TCONS_00031444,TCONS_00037659,TCONS_00075747,TCONS_00021308,TCONS_00111490,TCONS_00041729,TCONS_00019031,TCONS_00085928,TCONS_00111769,TCONS_00019617,TCONS_00000305
BVRB_5g123830	BVRB_5g123830	TCONS_00105923,TCONS_00074454
BVRB_9g207980	BVRB_9g207980	TCONS_00038334,TCONS_00038332,TCONS_00048205,TCONS_00023789,TCONS_00044671,TCONS_00040640,TCONS_00004463,TCONS_00040642,TCONS_00020763,TCONS_00031094
BVRB_3g062520	BVRB_3g062520	TCONS_00097445
BVRB_2g046860	BVRB_2g046860	TCONS_00071954,TCONS_00027319,TCONS_00104239
BVRB_1g006030	BVRB_1g006030	TCONS_00030892,TCONS_00019615,TCONS_00103111,TCONS_00019462,TCONS_00016302,TCONS_00109303,TCONS_00047315,TCONS_00015470,TCONS_00019745,TCONS_00076729,TCONS_00109331,TCONS_00015327,TCONS_00075747,TCONS_00018077,TCONS_00085928,TCONS_00054623,TCONS_00106201,TCONS_00019617
BVRB_9g208250	BVRB_9g208250	TCONS_00030892,TCONS_00006602,TCONS_00074198,TCONS_00005717,TCONS_00004681,TCONS_00019462,TCONS_00047315,TCONS_00037251,TCONS_00015470,TCONS_00111663,TCONS_00084205,TCONS_00076729,TCONS_00109331,TCONS_00019351,TCONS_00047321,TCONS_00037659,TCONS_00002039,TCONS_00107758,TCONS_00018077,TCONS_00019031,TCONS_00106208,TCONS_00054623,TCONS_00019617,TCONS_00076302
BVRB_5g119840	BVRB_5g119840	TCONS_00103111,TCONS_00109303,TCONS_00100032,TCONS_00072878
BVRB_1g012920	BVRB_1g012920	TCONS_00066831,TCONS_00101989,TCONS_00084777,TCONS_00039867
BVRB_7g158600	BVRB_7g158600	TCONS_00093886,TCONS_00072173,TCONS_00084148,TCONS_00009507,TCONS_00031384,TCONS_00063354,TCONS_00085069
BVRB_9g217980	BVRB_9g217980	TCONS_00051183,TCONS_00111968,TCONS_00106543,TCONS_00112679,TCONS_00079049,TCONS_00067877,TCONS_00072884,TCONS_00061955,TCONS_00061953,TCONS_00040736,TCONS_00049881,TCONS_00047903,TCONS_00111930,TCONS_00069917,TCONS_00039690,TCONS_00032389,TCONS_00058050,TCONS_00111894,TCONS_00091124,TCONS_00079848
BVRB_3g055080	BVRB_3g055080	TCONS_00078442,TCONS_00057056,TCONS_00057113,TCONS_00019615,TCONS_00002455,TCONS_00112216,TCONS_00111748,TCONS_00052840,TCONS_00091028,TCONS_00018434,TCONS_00066831,TCONS_00008496,TCONS_00008499,TCONS_00049446,TCONS_00058168,TCONS_00110064,TCONS_00078749,TCONS_00106201,TCONS_00022195,TCONS_00004283,TCONS_00016093,TCONS_00084870,TCONS_00014910,TCONS_00092506
BVRB_9g202680	BVRB_9g202680	TCONS_00030892,TCONS_00103111,TCONS_00019462,TCONS_00016302,TCONS_00109303,TCONS_00047315,TCONS_00019745,TCONS_00076729,TCONS_00109331,TCONS_00018077,TCONS_00054623,TCONS_00106201,TCONS_00072878
BVRB_9g208230	BVRB_9g208230	TCONS_00078442,TCONS_00057056,TCONS_00019615,TCONS_00103111,TCONS_00016302,TCONS_00109303,TCONS_00100032,TCONS_00106201
BVRB_9g209410	BVRB_9g209410	TCONS_00041826,TCONS_00068434,TCONS_00093910,TCONS_00056681,TCONS_00051183,TCONS_00057937,TCONS_00023513,TCONS_00046972,TCONS_00087114,TCONS_00014787,TCONS_00096009,TCONS_00031267,TCONS_00101990,TCONS_00018546,TCONS_00049881,TCONS_00047903,TCONS_00001831,TCONS_00041151,TCONS_00058958,TCONS_00082096,TCONS_00101989,TCONS_00084777,TCONS_00058279,TCONS_00091124,TCONS_00111995,TCONS_00039867
BVRB_7g167110	BVRB_7g167110	TCONS_00030892,TCONS_00006602,TCONS_00074198,TCONS_00005717,TCONS_00004681,TCONS_00079896,TCONS_00039464,TCONS_00111028,TCONS_00019462,TCONS_00047315,TCONS_00037251,TCONS_00015470,TCONS_00111663,TCONS_00019745,TCONS_00084205,TCONS_00076729,TCONS_00109331,TCONS_00019351,TCONS_00005773,TCONS_00047321,TCONS_00037659,TCONS_00002039,TCONS_00107758,TCONS_00019031,TCONS_00106208,TCONS_00054623,TCONS_001…
BVRB_7g164080	BVRB_7g164080	TCONS_00034128,TCONS_00098206,TCONS_00098435,TCONS_00085070,TCONS_00091027,TCONS_00092100,TCONS_00027319,TCONS_00000555,TCONS_00009547,TCONS_00099386,TCONS_00109868,TCONS_00104239,TCONS_00091988
BVRB_5g117260	BVRB_5g117260	TCONS_00025138,TCONS_00106306,TCONS_00111968,TCONS_00108651,TCONS_00106543,TCONS_00015426,TCONS_00112216,TCONS_00111709,TCONS_00111468,TCONS_00112679,TCONS_00079049,TCONS_00107995,TCONS_00106353,TCONS_00067877,TCONS_00067878,TCONS_00109277,TCONS_00072884,TCONS_00061956,TCONS_00061955,TCONS_00061954,TCONS_00061953,TCONS_00104444,TCONS_00108306,TCONS_00040736,TCONS_00049881,TCONS_00047903,TCONS_001…
BVRB_1g012720	BVRB_1g012720	TCONS_00078442,TCONS_00110811,TCONS_00057056,TCONS_00057113,TCONS_00019615,TCONS_00019618,TCONS_00015426,TCONS_00002455,TCONS_00024041,TCONS_00112216,TCONS_00111748,TCONS_00052840,TCONS_00018434,TCONS_00112679,TCONS_00079049,TCONS_00067877,TCONS_00066831,TCONS_00078771,TCONS_00078773,TCONS_00034371,TCONS_00008496,TCONS_00008499,TCONS_00111512,TCONS_00049446,TCONS_00111930,TCONS_00045334,TCONS_000…
BVRB_8g184410	BVRB_8g184410	TCONS_00098435,TCONS_00001142,TCONS_00000358,TCONS_00023276,TCONS_00092615,TCONS_00000555,TCONS_00101663,TCONS_00104743,TCONS_00012602,TCONS_00047724,TCONS_00065699,TCONS_00090170
BVRB_8g199660	BVRB_8g199660	TCONS_00098435,TCONS_00001142,TCONS_00000358,TCONS_00092615,TCONS_00000555,TCONS_00101663,TCONS_00104743,TCONS_00012602,TCONS_00047724
BVRB_3g070430	BVRB_3g070430	TCONS_00025138,TCONS_00111968,TCONS_00111468,TCONS_00107995,TCONS_00106353,TCONS_00067878,TCONS_00104444,TCONS_00040736,TCONS_00069917,TCONS_00111274,TCONS_00106909,TCONS_00111894
BVRB_013160	BVRB_013160	TCONS_00045936,TCONS_00022544,TCONS_00092100,TCONS_00000555,TCONS_00080589,TCONS_00102784,TCONS_00102788
BVRB_8g187150	BVRB_8g187150	TCONS_00097161,TCONS_00051499,TCONS_00088109,TCONS_00099806,TCONS_00026542,TCONS_00068267,TCONS_00040389,TCONS_00085517,TCONS_00068031,TCONS_00029493,TCONS_00105922,TCONS_00076344,TCONS_00110223,TCONS_00023165,TCONS_00096887,TCONS_00102114
BVRB_9g216650	BVRB_9g216650	TCONS_00110624,TCONS_00110811,TCONS_00108496,TCONS_00025136,TCONS_00057113,TCONS_00106306,TCONS_00019618,TCONS_00106793,TCONS_00108651,TCONS_00106543,TCONS_00015426,TCONS_00034374,TCONS_00024041,TCONS_00106571,TCONS_00034368,TCONS_00112216,TCONS_00111748,TCONS_00110829,TCONS_00111709,TCONS_00111834,TCONS_00111464,TCONS_00112679,TCONS_00079049,TCONS_00067877,TCONS_00109277,TCONS_00009457,TCONS_001…
BVRB_3g051520	BVRB_3g051520	TCONS_00006602,TCONS_00074198,TCONS_00005717,TCONS_00004681,TCONS_00079896,TCONS_00039464,TCONS_00111028,TCONS_00037251,TCONS_00111663,TCONS_00084205,TCONS_00019351,TCONS_00005773,TCONS_00047321,TCONS_00037659,TCONS_00002039,TCONS_00107758,TCONS_00019031,TCONS_00106208,TCONS_00076302
BVRB_5g121580	BVRB_5g121580	TCONS_00107964
BVRB_1g020050	BVRB_1g020050	TCONS_00045936,TCONS_00022544,TCONS_00000555,TCONS_00080589,TCONS_00101663,TCONS_00102784
BVRB_7g164860	BVRB_7g164860	TCONS_00072169,TCONS_00030892,TCONS_00006602,TCONS_00109094,TCONS_00074198,TCONS_00005717,TCONS_00000026,TCONS_00019619,TCONS_00004681,TCONS_00046420,TCONS_00079896,TCONS_00039464,TCONS_00066545,TCONS_00111028,TCONS_00083994,TCONS_00093886,TCONS_00091028,TCONS_00015470,TCONS_00111663,TCONS_00019745,TCONS_00076729,TCONS_00109331,TCONS_00019351,TCONS_00031444,TCONS_00005773,TCONS_00047321,TCONS_000…
BVRB_6g138740	BVRB_6g138740	TCONS_00072169,TCONS_00030892,TCONS_00109094,TCONS_00000026,TCONS_00019619,TCONS_00004681,TCONS_00046420,TCONS_00039464,TCONS_00066545,TCONS_00111028,TCONS_00019462,TCONS_00047315,TCONS_00015470,TCONS_00111663,TCONS_00019745,TCONS_00076729,TCONS_00109331,TCONS_00019351,TCONS_00031444,TCONS_00005773,TCONS_00047321,TCONS_00037659,TCONS_00015327,TCONS_00002039,TCONS_00107758,TCONS_00075747,TCONS_000…
BVRB_3g050020	BVRB_3g050020	TCONS_00005117,TCONS_00039689,TCONS_00048298,TCONS_00034369,TCONS_00018613,TCONS_00078993
BVRB_3g067140	BVRB_3g067140	TCONS_00066332,TCONS_00005117,TCONS_00091142,TCONS_00034374,TCONS_00034368,TCONS_00020934,TCONS_00039689,TCONS_00041267,TCONS_00034377,TCONS_00048298,TCONS_00034369,TCONS_00067863,TCONS_00058168,TCONS_00018613,TCONS_00111569,TCONS_00010295,TCONS_00089144
BVRB_1g014050	BVRB_1g014050	TCONS_00097161,TCONS_00034128,TCONS_00098206,TCONS_00071954,TCONS_00098435,TCONS_00000378,TCONS_00085070,TCONS_00068032,TCONS_00091027,TCONS_00022544,TCONS_00092100,TCONS_00027319,TCONS_00068267,TCONS_00040389,TCONS_00085517,TCONS_00000555,TCONS_00009547,TCONS_00099384,TCONS_00099386,TCONS_00055970,TCONS_00109868,TCONS_00080589,TCONS_00029493,TCONS_00066389,TCONS_00105922,TCONS_00101663,TCONS_000…
BVRB_5g121400	BVRB_5g121400	TCONS_00072169,TCONS_00030892,TCONS_00109094,TCONS_00000026,TCONS_00019619,TCONS_00004681,TCONS_00046420,TCONS_00039464,TCONS_00066545,TCONS_00111028,TCONS_00019462,TCONS_00083994,TCONS_00052840,TCONS_00047315,TCONS_00091028,TCONS_00015470,TCONS_00019745,TCONS_00076729,TCONS_00109331,TCONS_00008499,TCONS_00019351,TCONS_00031444,TCONS_00005773,TCONS_00047321,TCONS_00037659,TCONS_00015327,TCONS_000…
BVRB_3g064340	BVRB_3g064340	TCONS_00057113,TCONS_00106543,TCONS_00015426,TCONS_00112216,TCONS_00111748,TCONS_00112679,TCONS_00079049,TCONS_00067877,TCONS_00066831,TCONS_00109277,TCONS_00072884,TCONS_00061955,TCONS_00061953,TCONS_00049881,TCONS_00047903,TCONS_00111930,TCONS_00069917,TCONS_00111274,TCONS_00065703,TCONS_00032389,TCONS_00111133,TCONS_00111132,TCONS_00111894,TCONS_00084870,TCONS_00066589,TCONS_00014910,TCONS_000…
BVRB_8g194540	BVRB_8g194540	TCONS_00072878
BVRB_3g067540	BVRB_3g067540	TCONS_00056083,TCONS_00091637,TCONS_00097445
BVRB_5g123410	BVRB_5g123410	TCONS_00111570,TCONS_00111162,TCONS_00107964,TCONS_00106793,TCONS_00110708,TCONS_00017943,TCONS_00101345,TCONS_00111834,TCONS_00106515,TCONS_00106514,TCONS_00038110,TCONS_00112093,TCONS_00065284,TCONS_00026137
BVRB_4g075970	BVRB_4g075970	TCONS_00078442,TCONS_00057056,TCONS_00019615,TCONS_00002455,TCONS_00016302,TCONS_00109303,TCONS_00100032,TCONS_00015327,TCONS_00049446,TCONS_00097307,TCONS_00057047,TCONS_00058168,TCONS_00110064,TCONS_00106201,TCONS_00016093,TCONS_00092506
BVRB_004140	BVRB_004140	TCONS_00098435,TCONS_00022544,TCONS_00000555,TCONS_00101663
BVRB_2g044600	BVRB_2g044600	TCONS_00078442,TCONS_00057056,TCONS_00057113,TCONS_00019615,TCONS_00019618,TCONS_00002455,TCONS_00034374,TCONS_00024041,TCONS_00016302,TCONS_00112216,TCONS_00111748,TCONS_00052840,TCONS_00091028,TCONS_00018434,TCONS_00100032,TCONS_00078771,TCONS_00078773,TCONS_00034371,TCONS_00008496,TCONS_00111695,TCONS_00015444,TCONS_00049446,TCONS_00045334,TCONS_00097307,TCONS_00057047,TCONS_00058168,TCONS_001…
BVRB_2g044490	BVRB_2g044490	TCONS_00111570,TCONS_00066332,TCONS_00015109,TCONS_00083177,TCONS_00106793,TCONS_00110708,TCONS_00091142,TCONS_00053922,TCONS_00017943,TCONS_00049076,TCONS_00101345,TCONS_00020935,TCONS_00020934,TCONS_00111463,TCONS_00106515,TCONS_00106514,TCONS_00034377,TCONS_00066311,TCONS_00038110,TCONS_00112093,TCONS_00015444,TCONS_00069914,TCONS_00034903,TCONS_00065284,TCONS_00029471,TCONS_00089948,TCONS_000…
BVRB_3g061350	BVRB_3g061350	TCONS_00106306,TCONS_00019618,TCONS_00091142,TCONS_00095951,TCONS_00034374,TCONS_00000358,TCONS_00034368,TCONS_00112216,TCONS_00111709,TCONS_00112679,TCONS_00079049,TCONS_00022544,TCONS_00009457,TCONS_00078771,TCONS_00078773,TCONS_00034371,TCONS_00061954,TCONS_00111512,TCONS_00092615,TCONS_00000555,TCONS_00111695,TCONS_00004807,TCONS_00015444,TCONS_00112187,TCONS_00108226,TCONS_00092257,TCONS_000…
BVRB_4g076350	BVRB_4g076350	TCONS_00053922,TCONS_00048008,TCONS_00034377
BVRB_5g120760	BVRB_5g120760	TCONS_00072169,TCONS_00030892,TCONS_00006602,TCONS_00109094,TCONS_00074198,TCONS_00005717,TCONS_00000026,TCONS_00019619,TCONS_00004681,TCONS_00046420,TCONS_00079896,TCONS_00039464,TCONS_00066545,TCONS_00111028,TCONS_00019462,TCONS_00083994,TCONS_00047315,TCONS_00037251,TCONS_00015470,TCONS_00111663,TCONS_00019745,TCONS_00084205,TCONS_00076729,TCONS_00109331,TCONS_00019351,TCONS_00031444,TCONS_000…
BVRB_6g139540	BVRB_6g139540	TCONS_00066332,TCONS_00091142,TCONS_00034374,TCONS_00024041,TCONS_00034368,TCONS_00020934,TCONS_00078771,TCONS_00049699,TCONS_00008496,TCONS_00004807,TCONS_00015444,TCONS_00045334,TCONS_00092257,TCONS_00018617,TCONS_00104334,TCONS_00072624,TCONS_00111569,TCONS_00089948,TCONS_00084870,TCONS_00060081,TCONS_00089520,TCONS_00065503,TCONS_00010295
BVRB_9g222680	BVRB_9g222680	TCONS_00067877,TCONS_00072884,TCONS_00061955,TCONS_00061953,TCONS_00049881,TCONS_00047903,TCONS_00032389,TCONS_00111894,TCONS_00079848
BVRB_7g174340	BVRB_7g174340	TCONS_00072169,TCONS_00030892,TCONS_00006602,TCONS_00109094,TCONS_00074198,TCONS_00005717,TCONS_00000026,TCONS_00019619,TCONS_00004681,TCONS_00046420,TCONS_00079896,TCONS_00039464,TCONS_00066545,TCONS_00111028,TCONS_00019462,TCONS_00083994,TCONS_00047315,TCONS_00037251,TCONS_00015470,TCONS_00111663,TCONS_00019745,TCONS_00084205,TCONS_00076729,TCONS_00109331,TCONS_00019351,TCONS_00031444,TCONS_000…
BVRB_9g221820	BVRB_9g221820	TCONS_00066332,TCONS_00005117,TCONS_00057113,TCONS_00019618,TCONS_00034374,TCONS_00024041,TCONS_00034368,TCONS_00112216,TCONS_00111748,TCONS_00078771,TCONS_00078773,TCONS_00034371,TCONS_00008496,TCONS_00004807,TCONS_00048298,TCONS_00049446,TCONS_00045334,TCONS_00034369,TCONS_00058168,TCONS_00092257,TCONS_00104334,TCONS_00111569,TCONS_00084870,TCONS_00066589,TCONS_00014910,TCONS_00060081,TCONS_000…
BVRB_4g072100	BVRB_4g072100	TCONS_00098435,TCONS_00001142,TCONS_00000358,TCONS_00085070,TCONS_00091027,TCONS_00000555,TCONS_00101663,TCONS_00047724
BVRB_1g003370	BVRB_1g003370	TCONS_00018231,TCONS_00095951,TCONS_00045936,TCONS_00091391,TCONS_00022544,TCONS_00080589,TCONS_00055290,TCONS_00101663,TCONS_00110223,TCONS_00047724,TCONS_00065697,TCONS_00102784,TCONS_00102788
BVRB_5g104840	BVRB_5g104840	TCONS_00078442,TCONS_00030892,TCONS_00057056,TCONS_00000026,TCONS_00019615,TCONS_00019619,TCONS_00046420,TCONS_00002455,TCONS_00016302,TCONS_00052840,TCONS_00091028,TCONS_00018434,TCONS_00015470,TCONS_00019745,TCONS_00076729,TCONS_00109331,TCONS_00008499,TCONS_00031444,TCONS_00015327,TCONS_00075747,TCONS_00111490,TCONS_00110064,TCONS_00078749,TCONS_00041729,TCONS_00085928,TCONS_00106201,TCONS_000…
BVRB_2g044250	BVRB_2g044250	TCONS_00097161,TCONS_00051499,TCONS_00088109,TCONS_00099806,TCONS_00091391,TCONS_00097831,TCONS_00026542,TCONS_00068267,TCONS_00040389,TCONS_00068031,TCONS_00080589,TCONS_00055290,TCONS_00010501,TCONS_00029493,TCONS_00076344,TCONS_00110223,TCONS_00102784,TCONS_00102788,TCONS_00023165,TCONS_00096887,TCONS_00102114
BVRB_5g110480	BVRB_5g110480	TCONS_00030892,TCONS_00103111,TCONS_00019462,TCONS_00047315,TCONS_00019745,TCONS_00076729,TCONS_00109331,TCONS_00018077,TCONS_00054623
BVRB_1g013970	BVRB_1g013970	TCONS_00078442,TCONS_00072169,TCONS_00030892,TCONS_00057056,TCONS_00000026,TCONS_00019615,TCONS_00019619,TCONS_00046420,TCONS_00002455,TCONS_00019462,TCONS_00016302,TCONS_00052840,TCONS_00047315,TCONS_00091028,TCONS_00018434,TCONS_00015470,TCONS_00019745,TCONS_00076729,TCONS_00109331,TCONS_00008499,TCONS_00031444,TCONS_00015327,TCONS_00075747,TCONS_00021308,TCONS_00111490,TCONS_00110064,TCONS_000…
BVRB_8g183990	BVRB_8g183990	TCONS_00006602,TCONS_00074198,TCONS_00005717,TCONS_00079896,TCONS_00037251,TCONS_00111663,TCONS_00084205,TCONS_00002039,TCONS_00076302
BVRB_6g141120	BVRB_6g141120	TCONS_00078442,TCONS_00057056,TCONS_00019615,TCONS_00002455,TCONS_00016302,TCONS_00052840,TCONS_00109303,TCONS_00078771,TCONS_00049446,TCONS_00057047,TCONS_00058168,TCONS_00110064,TCONS_00106201,TCONS_00022195,TCONS_00016093,TCONS_00092506
BVRB_6g145010	BVRB_6g145010	TCONS_00078442,TCONS_00030892,TCONS_00057056,TCONS_00019615,TCONS_00046420,TCONS_00002455,TCONS_00019462,TCONS_00016302,TCONS_00109303,TCONS_00047315,TCONS_00091028,TCONS_00015470,TCONS_00019745,TCONS_00076729,TCONS_00109331,TCONS_00031444,TCONS_00015327,TCONS_00075747,TCONS_00111490,TCONS_00110064,TCONS_00078749,TCONS_00041729,TCONS_00085928,TCONS_00054623,TCONS_00106201,TCONS_00022195,TCONS_000…
BVRB_001470	BVRB_001470	TCONS_00074198,TCONS_00019462,TCONS_00084205,TCONS_00047321,TCONS_00107758,TCONS_00018077,TCONS_00054623
BVRB_7g162930	BVRB_7g162930	TCONS_00098435,TCONS_00085070,TCONS_00091027,TCONS_00022544,TCONS_00092100,TCONS_00000555,TCONS_00101663
BVRB_008640	BVRB_008640	TCONS_00034128,TCONS_00098206,TCONS_00098435,TCONS_00000378,TCONS_00000358,TCONS_00045936,TCONS_00085070,TCONS_00068032,TCONS_00091027,TCONS_00022544,TCONS_00092100,TCONS_00085517,TCONS_00092615,TCONS_00000555,TCONS_00009547,TCONS_00099384,TCONS_00055970,TCONS_00109868,TCONS_00080589,TCONS_00055290,TCONS_00066389,TCONS_00101663,TCONS_00077430,TCONS_00085267,TCONS_00076345,TCONS_00047724,TCONS_001…
BVRB_2g025460	BVRB_2g025460	TCONS_00098435,TCONS_00001142,TCONS_00095951,TCONS_00000358,TCONS_00045936,TCONS_00085070,TCONS_00034368,TCONS_00022544,TCONS_00009457,TCONS_00092100,TCONS_00078773,TCONS_00034371,TCONS_00092615,TCONS_00000555,TCONS_00080589,TCONS_00092257,TCONS_00077968,TCONS_00029471,TCONS_00101663,TCONS_00104743,TCONS_00047724,TCONS_00065697,TCONS_00102784
BVRB_4g088200	BVRB_4g088200	TCONS_00066545,TCONS_00111769
BVRB_3g068410	BVRB_3g068410	TCONS_00106543,TCONS_00079049,TCONS_00061955,TCONS_00061953,TCONS_00047903,TCONS_00032389,TCONS_00066589
BVRB_2g027340	BVRB_2g027340	TCONS_00034128,TCONS_00098206,TCONS_00071954,TCONS_00000378,TCONS_00085070,TCONS_00068032,TCONS_00091027,TCONS_00027319,TCONS_00085517,TCONS_00009547,TCONS_00099384,TCONS_00099386,TCONS_00055970,TCONS_00109868,TCONS_00066389,TCONS_00105922,TCONS_00077430,TCONS_00085267,TCONS_00076345,TCONS_00104239,TCONS_00027140,TCONS_00091988
BVRB_3g054560	BVRB_3g054560	TCONS_00072169,TCONS_00030892,TCONS_00000026,TCONS_00019619,TCONS_00004681,TCONS_00046420,TCONS_00039464,TCONS_00111028,TCONS_00019462,TCONS_00047315,TCONS_00015470,TCONS_00019745,TCONS_00076729,TCONS_00109331,TCONS_00019351,TCONS_00031444,TCONS_00005773,TCONS_00047321,TCONS_00037659,TCONS_00015327,TCONS_00107758,TCONS_00075747,TCONS_00021308,TCONS_00111490,TCONS_00041729,TCONS_00019031,TCONS_000…
BVRB_6g155810	BVRB_6g155810	TCONS_00018231,TCONS_00066332,TCONS_00091142,TCONS_00095951,TCONS_00034374,TCONS_00049076,TCONS_00034368,TCONS_00020934,TCONS_00009457,TCONS_00078771,TCONS_00078773,TCONS_00034371,TCONS_00034377,TCONS_00092615,TCONS_00111695,TCONS_00004807,TCONS_00015444,TCONS_00045334,TCONS_00034369,TCONS_00067863,TCONS_00092257,TCONS_00077968,TCONS_00029471,TCONS_00111569,TCONS_00089948,TCONS_00047724,TCONS_000…
BVRB_6g140520	BVRB_6g140520	TCONS_00030892,TCONS_00019462,TCONS_00047315,TCONS_00019745,TCONS_00109331,TCONS_00018077,TCONS_00054623
BVRB_7g163870	BVRB_7g163870	TCONS_00072169,TCONS_00030892,TCONS_00006602,TCONS_00109094,TCONS_00074198,TCONS_00005717,TCONS_00000026,TCONS_00019619,TCONS_00004681,TCONS_00046420,TCONS_00079896,TCONS_00039464,TCONS_00066545,TCONS_00111028,TCONS_00083994,TCONS_00093886,TCONS_00037251,TCONS_00015470,TCONS_00111663,TCONS_00084205,TCONS_00076729,TCONS_00019351,TCONS_00031444,TCONS_00005773,TCONS_00047321,TCONS_00037659,TCONS_000…
BVRB_6g146850	BVRB_6g146850	TCONS_00051183,TCONS_00086512,TCONS_00087114,TCONS_00066831,TCONS_00031267,TCONS_00101990,TCONS_00047903,TCONS_00101989,TCONS_00084777,TCONS_00058279,TCONS_00042468,TCONS_00039867
BVRB_7g156540	BVRB_7g156540	TCONS_00110811,TCONS_00015426,TCONS_00111748,TCONS_00018434,TCONS_00111464,TCONS_00109277,TCONS_00106563,TCONS_00106909,TCONS_00022195,TCONS_00111132,TCONS_00092506
BVRB_3g059470	BVRB_3g059470	TCONS_00030892,TCONS_00019462,TCONS_00047315,TCONS_00019745,TCONS_00076729,TCONS_00109331,TCONS_00054623
BVRB_6g149600	BVRB_6g149600	TCONS_00051183,TCONS_00067877,TCONS_00066831,TCONS_00049881,TCONS_00047903
BVRB_1g010030	BVRB_1g010030	TCONS_00072169,TCONS_00006602,TCONS_00109094,TCONS_00074198,TCONS_00005717,TCONS_00000026,TCONS_00004681,TCONS_00079896,TCONS_00039464,TCONS_00066545,TCONS_00111028,TCONS_00083994,TCONS_00037251,TCONS_00015470,TCONS_00111663,TCONS_00084205,TCONS_00019351,TCONS_00005773,TCONS_00047321,TCONS_00037659,TCONS_00002039,TCONS_00107758,TCONS_00021308,TCONS_00019031,TCONS_00106208,TCONS_00111769,TCONS_000…
BVRB_1g008700	BVRB_1g008700	TCONS_00078993
BVRB_4g071710	BVRB_4g071710	TCONS_00006602,TCONS_00074198,TCONS_00005717,TCONS_00004681,TCONS_00037251,TCONS_00111663,TCONS_00084205,TCONS_00047321,TCONS_00002039,TCONS_00107758,TCONS_00019031,TCONS_00106208,TCONS_00076302
BVRB_9g210980	BVRB_9g210980	TCONS_00034377
BVRB_7g175680	BVRB_7g175680	TCONS_00045936,TCONS_00091391,TCONS_00022544,TCONS_00080589,TCONS_00055290,TCONS_00101663,TCONS_00065697,TCONS_00102784,TCONS_00102788
BVRB_1g016310	BVRB_1g016310	TCONS_00109094,TCONS_00079896,TCONS_00066545,TCONS_00083994,TCONS_00042330
BVRB_004940	BVRB_004940	TCONS_00078442,TCONS_00019615,TCONS_00016302,TCONS_00109303,TCONS_00019745,TCONS_00015327,TCONS_00085928
BVRB_9g220640	BVRB_9g220640	TCONS_00111570,TCONS_00015109,TCONS_00017943,TCONS_00049076,TCONS_00111463,TCONS_00106515,TCONS_00106514,TCONS_00066311,TCONS_00038110,TCONS_00112093,TCONS_00065284
BVRB_3g062570	BVRB_3g062570	TCONS_00093910,TCONS_00051183,TCONS_00057937,TCONS_00046972,TCONS_00086512,TCONS_00087114,TCONS_00031267,TCONS_00034375,TCONS_00101990,TCONS_00047903,TCONS_00001831,TCONS_00082096,TCONS_00101989,TCONS_00084777,TCONS_00058279,TCONS_00042468,TCONS_00039867
BVRB_6g149470	BVRB_6g149470	TCONS_00018077
BVRB_5g101830	BVRB_5g101830	TCONS_00045936,TCONS_00022544,TCONS_00080589,TCONS_00101663,TCONS_00102784,TCONS_00102788
BVRB_6g139800	BVRB_6g139800	TCONS_00111570,TCONS_00015109,TCONS_00083177,TCONS_00034372,TCONS_00071482,TCONS_00053922,TCONS_00090083,TCONS_00020935,TCONS_00106515,TCONS_00066311,TCONS_00069914,TCONS_00034903,TCONS_00075892,TCONS_00094605
BVRB_6g147330	BVRB_6g147330	TCONS_00057113,TCONS_00019618,TCONS_00034374,TCONS_00034368,TCONS_00112216,TCONS_00111748,TCONS_00112679,TCONS_00079049,TCONS_00067877,TCONS_00066831,TCONS_00078771,TCONS_00078773,TCONS_00034371,TCONS_00061955,TCONS_00061953,TCONS_00008496,TCONS_00111512,TCONS_00048298,TCONS_00047903,TCONS_00049446,TCONS_00111930,TCONS_00045334,TCONS_00058168,TCONS_00065703,TCONS_00111569,TCONS_00111133,TCONS_001…
BVRB_5g115910	BVRB_5g115910	TCONS_00018231,TCONS_00045936,TCONS_00091391,TCONS_00097831,TCONS_00097832,TCONS_00010501,TCONS_00065697,TCONS_00102784,TCONS_00102788
BVRB_2g047680	BVRB_2g047680	TCONS_00057113,TCONS_00002455,TCONS_00024041,TCONS_00111748,TCONS_00052840,TCONS_00072173,TCONS_00091028,TCONS_00018434,TCONS_00008496,TCONS_00008499,TCONS_00078749,TCONS_00022195,TCONS_00085069,TCONS_00092506
BVRB_1g019730	BVRB_1g019730	TCONS_00016302,TCONS_00109303,TCONS_00106201
BVRB_3g053220	BVRB_3g053220	TCONS_00111570,TCONS_00110811,TCONS_00108496,TCONS_00025136,TCONS_00015109,TCONS_00107964,TCONS_00019618,TCONS_00106793,TCONS_00110708,TCONS_00091142,TCONS_00015426,TCONS_00034374,TCONS_00106571,TCONS_00017943,TCONS_00049076,TCONS_00110829,TCONS_00111709,TCONS_00111834,TCONS_00111463,TCONS_00009457,TCONS_00078771,TCONS_00078773,TCONS_00106515,TCONS_00106514,TCONS_00034371,TCONS_00111513,TCONS_001…
BVRB_6g150190	BVRB_6g150190	TCONS_00078442,TCONS_00030892,TCONS_00057056,TCONS_00019615,TCONS_00046420,TCONS_00002455,TCONS_00019462,TCONS_00016302,TCONS_00047315,TCONS_00091028,TCONS_00015470,TCONS_00019745,TCONS_00076729,TCONS_00109331,TCONS_00031444,TCONS_00015327,TCONS_00075747,TCONS_00021308,TCONS_00111490,TCONS_00110064,TCONS_00041729,TCONS_00085928,TCONS_00054623,TCONS_00106201,TCONS_00111769,TCONS_00022195,TCONS_000…
BVRB_5g108190	BVRB_5g108190	TCONS_00072169,TCONS_00030892,TCONS_00006602,TCONS_00109094,TCONS_00074198,TCONS_00005717,TCONS_00000026,TCONS_00004681,TCONS_00046420,TCONS_00079896,TCONS_00039464,TCONS_00066545,TCONS_00111028,TCONS_00019462,TCONS_00047315,TCONS_00037251,TCONS_00015470,TCONS_00111663,TCONS_00084205,TCONS_00076729,TCONS_00109331,TCONS_00019351,TCONS_00031444,TCONS_00005773,TCONS_00047321,TCONS_00037659,TCONS_000…
BVRB_3g061020	BVRB_3g061020	TCONS_00110811,TCONS_00108496,TCONS_00025136,TCONS_00057113,TCONS_00106306,TCONS_00019618,TCONS_00106793,TCONS_00015426,TCONS_00002455,TCONS_00034374,TCONS_00024041,TCONS_00106571,TCONS_00034368,TCONS_00112216,TCONS_00111748,TCONS_00052840,TCONS_00110829,TCONS_00111709,TCONS_00111834,TCONS_00018434,TCONS_00111464,TCONS_00112679,TCONS_00079049,TCONS_00009457,TCONS_00107231,TCONS_00078771,TCONS_000…
BVRB_2g043260	BVRB_2g043260	TCONS_00078442,TCONS_00030892,TCONS_00057056,TCONS_00019615,TCONS_00046420,TCONS_00002455,TCONS_00016302,TCONS_00052840,TCONS_00047315,TCONS_00091028,TCONS_00015470,TCONS_00019745,TCONS_00076729,TCONS_00109331,TCONS_00031444,TCONS_00015327,TCONS_00075747,TCONS_00111490,TCONS_00110064,TCONS_00078749,TCONS_00041729,TCONS_00085928,TCONS_00106201,TCONS_00022195,TCONS_00004283,TCONS_00019617,TCONS_000…
BVRB_5g100260	BVRB_5g100260	TCONS_00019338,TCONS_00023425,TCONS_00111475,TCONS_00080695,TCONS_00110781,TCONS_00002493,TCONS_00081939,TCONS_00068776,TCONS_00085277,TCONS_00023512,TCONS_00031094
BVRB_2g026440	BVRB_2g026440	TCONS_00072169,TCONS_00030892,TCONS_00000026,TCONS_00004681,TCONS_00046420,TCONS_00039464,TCONS_00111028,TCONS_00019462,TCONS_00047315,TCONS_00015470,TCONS_00111663,TCONS_00019745,TCONS_00076729,TCONS_00109331,TCONS_00019351,TCONS_00031444,TCONS_00005773,TCONS_00047321,TCONS_00037659,TCONS_00015327,TCONS_00002039,TCONS_00107758,TCONS_00075747,TCONS_00021308,TCONS_00111490,TCONS_00019031,TCONS_000…
BVRB_1g005470	BVRB_1g005470	TCONS_00071954,TCONS_00027319,TCONS_00105923,TCONS_00104239,TCONS_00008470
BVRB_2g025170	BVRB_2g025170	TCONS_00041826,TCONS_00025138,TCONS_00068434,TCONS_00019338,TCONS_00023425,TCONS_00056681,TCONS_00111475,TCONS_00105475,TCONS_00095276,TCONS_00111968,TCONS_00080695,TCONS_00110781,TCONS_00023513,TCONS_00002646,TCONS_00002493,TCONS_00111468,TCONS_00081939,TCONS_00107995,TCONS_00023514,TCONS_00106353,TCONS_00067878,TCONS_00014787,TCONS_00110284,TCONS_00096009,TCONS_00072884,TCONS_00061956,TCONS_000…
BVRB_3g055240	BVRB_3g055240	TCONS_00112058
BVRB_2g047060	BVRB_2g047060	TCONS_00018231,TCONS_00110811,TCONS_00091142,TCONS_00095951,TCONS_00034374,TCONS_00024041,TCONS_00034368,TCONS_00111748,TCONS_00110829,TCONS_00079049,TCONS_00009457,TCONS_00078771,TCONS_00078773,TCONS_00034371,TCONS_00049699,TCONS_00008496,TCONS_00111512,TCONS_00112224,TCONS_00111695,TCONS_00004807,TCONS_00015444,TCONS_00112187,TCONS_00045334,TCONS_00108226,TCONS_00069912,TCONS_00092257,TCONS_000…
BVRB_6g143310	BVRB_6g143310	TCONS_00074198,TCONS_00084205,TCONS_00047321,TCONS_00054623
BVRB_7g160900	BVRB_7g160900	TCONS_00072169,TCONS_00030892,TCONS_00006602,TCONS_00109094,TCONS_00074198,TCONS_00005717,TCONS_00000026,TCONS_00019619,TCONS_00004681,TCONS_00046420,TCONS_00079896,TCONS_00039464,TCONS_00066545,TCONS_00111028,TCONS_00019462,TCONS_00083994,TCONS_00047315,TCONS_00037251,TCONS_00015470,TCONS_00111663,TCONS_00084205,TCONS_00076729,TCONS_00109331,TCONS_00019351,TCONS_00031444,TCONS_00005773,TCONS_000…
BVRB_000460	BVRB_000460	TCONS_00016302,TCONS_00106201
BVRB_8g188400	BVRB_8g188400	TCONS_00072169,TCONS_00030892,TCONS_00109094,TCONS_00000026,TCONS_00019619,TCONS_00046420,TCONS_00039464,TCONS_00066545,TCONS_00111028,TCONS_00083994,TCONS_00093886,TCONS_00052840,TCONS_00091028,TCONS_00018434,TCONS_00015470,TCONS_00019745,TCONS_00076729,TCONS_00109331,TCONS_00008499,TCONS_00019351,TCONS_00031444,TCONS_00005773,TCONS_00037659,TCONS_00015327,TCONS_00009507,TCONS_00107758,TCONS_000…
BVRB_1g005100	BVRB_1g005100	TCONS_00072169,TCONS_00030892,TCONS_00006602,TCONS_00109094,TCONS_00074198,TCONS_00005717,TCONS_00000026,TCONS_00019619,TCONS_00004681,TCONS_00046420,TCONS_00079896,TCONS_00039464,TCONS_00066545,TCONS_00111028,TCONS_00083994,TCONS_00037251,TCONS_00015470,TCONS_00111663,TCONS_00084205,TCONS_00076729,TCONS_00109331,TCONS_00019351,TCONS_00031444,TCONS_00005773,TCONS_00047321,TCONS_00037659,TCONS_000…
BVRB_6g150940	BVRB_6g150940	TCONS_00015465,TCONS_00015863,TCONS_00055787
BVRB_3g068040	BVRB_3g068040	TCONS_00088109,TCONS_00097831,TCONS_00010501
BVRB_6g141440	BVRB_6g141440	TCONS_00018231,TCONS_00091142,TCONS_00095951,TCONS_00034374,TCONS_00034368,TCONS_00111748,TCONS_00110829,TCONS_00079049,TCONS_00009457,TCONS_00078773,TCONS_00034371,TCONS_00049699,TCONS_00111512,TCONS_00092615,TCONS_00111695,TCONS_00004807,TCONS_00015444,TCONS_00112187,TCONS_00045334,TCONS_00092257,TCONS_00077968,TCONS_00018617,TCONS_00029471,TCONS_00104334,TCONS_00072624,TCONS_00111569,TCONS_000…
BVRB_9g205450	BVRB_9g205450	TCONS_00111028,TCONS_00111663,TCONS_00037659,TCONS_00111769
BVRB_009680	BVRB_009680	TCONS_00093886,TCONS_00072173,TCONS_00084148,TCONS_00008499,TCONS_00009507,TCONS_00031384,TCONS_00063354,TCONS_00085069
BVRB_9g205250	BVRB_9g205250	TCONS_00097161,TCONS_00034128,TCONS_00098206,TCONS_00071954,TCONS_00000378,TCONS_00085070,TCONS_00068032,TCONS_00091027,TCONS_00092100,TCONS_00027319,TCONS_00068267,TCONS_00040389,TCONS_00085517,TCONS_00009547,TCONS_00099384,TCONS_00099386,TCONS_00055970,TCONS_00109868,TCONS_00029493,TCONS_00066389,TCONS_00105922,TCONS_00077430,TCONS_00085267,TCONS_00076345,TCONS_00104239,TCONS_00023165,TCONS_000…
BVRB_4g082370	BVRB_4g082370	TCONS_00072169,TCONS_00030892,TCONS_00006602,TCONS_00109094,TCONS_00074198,TCONS_00005717,TCONS_00000026,TCONS_00004681,TCONS_00046420,TCONS_00079896,TCONS_00039464,TCONS_00066545,TCONS_00111028,TCONS_00019462,TCONS_00047315,TCONS_00037251,TCONS_00015470,TCONS_00111663,TCONS_00084205,TCONS_00076729,TCONS_00109331,TCONS_00019351,TCONS_00031444,TCONS_00005773,TCONS_00047321,TCONS_00037659,TCONS_000…
BVRB_8g189660	BVRB_8g189660	TCONS_00051499,TCONS_00088109,TCONS_00099806,TCONS_00097831,TCONS_00026542,TCONS_00068031,TCONS_00010501,TCONS_00076344,TCONS_00110223,TCONS_00023165,TCONS_00096887,TCONS_00102114
BVRB_6g129360	BVRB_6g129360	TCONS_00054227,TCONS_00058828,TCONS_00083177,TCONS_00034372,TCONS_00071482,TCONS_00053922,TCONS_00020935,TCONS_00048008,TCONS_00045655,TCONS_00034903
BVRB_7g170020	BVRB_7g170020	TCONS_00006602,TCONS_00074198,TCONS_00005717,TCONS_00019462,TCONS_00047315,TCONS_00111663,TCONS_00084205,TCONS_00047321,TCONS_00107758,TCONS_00018077,TCONS_00019031,TCONS_00054623
BVRB_7g169220	BVRB_7g169220	TCONS_00106306,TCONS_00106543,TCONS_00095951,TCONS_00045936,TCONS_00034368,TCONS_00112216,TCONS_00111709,TCONS_00112679,TCONS_00079049,TCONS_00022544,TCONS_00009457,TCONS_00078773,TCONS_00034371,TCONS_00072884,TCONS_00061955,TCONS_00061954,TCONS_00111512,TCONS_00092615,TCONS_00000555,TCONS_00111930,TCONS_00112187,TCONS_00092257,TCONS_00077968,TCONS_00065703,TCONS_00032389,TCONS_00101663,TCONS_001…
BVRB_1g019940	BVRB_1g019940	TCONS_00018231,TCONS_00066332,TCONS_00005117,TCONS_00019618,TCONS_00091142,TCONS_00095951,TCONS_00034374,TCONS_00034368,TCONS_00020934,TCONS_00009457,TCONS_00078771,TCONS_00078773,TCONS_00034371,TCONS_00111512,TCONS_00034377,TCONS_00092615,TCONS_00111695,TCONS_00004807,TCONS_00048298,TCONS_00015444,TCONS_00045334,TCONS_00034369,TCONS_00092257,TCONS_00077968,TCONS_00018617,TCONS_00029471,TCONS_001…
BVRB_8g193760	BVRB_8g193760	TCONS_00015469
BVRB_6g152140	BVRB_6g152140	TCONS_00078442,TCONS_00030892,TCONS_00057056,TCONS_00019615,TCONS_00046420,TCONS_00002455,TCONS_00019462,TCONS_00016302,TCONS_00109303,TCONS_00047315,TCONS_00015470,TCONS_00019745,TCONS_00076729,TCONS_00109331,TCONS_00015327,TCONS_00075747,TCONS_00110064,TCONS_00041729,TCONS_00018077,TCONS_00085928,TCONS_00054623,TCONS_00106201,TCONS_00019617,TCONS_00016093
BVRB_1g017900	BVRB_1g017900	TCONS_00045621
BVRB_2g046730	BVRB_2g046730	TCONS_00018231,TCONS_00106306,TCONS_00019618,TCONS_00106793,TCONS_00091142,TCONS_00095951,TCONS_00034374,TCONS_00045936,TCONS_00049076,TCONS_00034368,TCONS_00112216,TCONS_00111748,TCONS_00111709,TCONS_00079049,TCONS_00022544,TCONS_00009457,TCONS_00078771,TCONS_00078773,TCONS_00034371,TCONS_00111512,TCONS_00092615,TCONS_00000555,TCONS_00111695,TCONS_00004807,TCONS_00015444,TCONS_00112187,TCONS_000…
BVRB_9g205830	BVRB_9g205830	TCONS_00030892,TCONS_00019462,TCONS_00047315,TCONS_00015470,TCONS_00076729,TCONS_00109331,TCONS_00047321,TCONS_00019031,TCONS_00054623,TCONS_00019617
BVRB_8g193200	BVRB_8g193200	TCONS_00076090
BVRB_7g157950	BVRB_7g157950	TCONS_00006602,TCONS_00074198,TCONS_00005717,TCONS_00004681,TCONS_00037251,TCONS_00111663,TCONS_00084205,TCONS_00047321,TCONS_00037659,TCONS_00002039,TCONS_00107758,TCONS_00019031,TCONS_00106208,TCONS_00076302
BVRB_9g205200	BVRB_9g205200	TCONS_00018231,TCONS_00110811,TCONS_00057113,TCONS_00106306,TCONS_00019618,TCONS_00106543,TCONS_00091142,TCONS_00015426,TCONS_00095951,TCONS_00034374,TCONS_00045936,TCONS_00034368,TCONS_00112216,TCONS_00111748,TCONS_00111709,TCONS_00112679,TCONS_00079049,TCONS_00022544,TCONS_00009457,TCONS_00078771,TCONS_00078773,TCONS_00034371,TCONS_00061954,TCONS_00111512,TCONS_00092615,TCONS_00000555,TCONS_001…
BVRB_4g072040	BVRB_4g072040	TCONS_00041826,TCONS_00068434,TCONS_00093910,TCONS_00056681,TCONS_00051183,TCONS_00057937,TCONS_00023513,TCONS_00046972,TCONS_00087114,TCONS_00014787,TCONS_00096009,TCONS_00031267,TCONS_00101990,TCONS_00018546,TCONS_00049881,TCONS_00001831,TCONS_00041151,TCONS_00058958,TCONS_00082096,TCONS_00101989,TCONS_00084777,TCONS_00058279,TCONS_00111995,TCONS_00039867
BVRB_006690	BVRB_006690	TCONS_00006602,TCONS_00074198,TCONS_00005717,TCONS_00019462,TCONS_00111663,TCONS_00084205,TCONS_00047321,TCONS_00037659,TCONS_00002039,TCONS_00107758,TCONS_00019031,TCONS_00106208,TCONS_00054623
BVRB_8g183730	BVRB_8g183730	TCONS_00084205
BVRB_7g164340	BVRB_7g164340	TCONS_00030892,TCONS_00046420,TCONS_00019462,TCONS_00016302,TCONS_00047315,TCONS_00015470,TCONS_00019745,TCONS_00076729,TCONS_00109331,TCONS_00031444,TCONS_00047321,TCONS_00037659,TCONS_00015327,TCONS_00107758,TCONS_00075747,TCONS_00018077,TCONS_00019031,TCONS_00085928,TCONS_00054623,TCONS_00106201,TCONS_00019617
BVRB_5g113110	BVRB_5g113110	TCONS_00078442,TCONS_00030892,TCONS_00019615,TCONS_00046420,TCONS_00019462,TCONS_00016302,TCONS_00109303,TCONS_00047315,TCONS_00015470,TCONS_00019745,TCONS_00076729,TCONS_00109331,TCONS_00019351,TCONS_00031444,TCONS_00047321,TCONS_00037659,TCONS_00015327,TCONS_00107758,TCONS_00075747,TCONS_00041729,TCONS_00018077,TCONS_00019031,TCONS_00085928,TCONS_00054623,TCONS_00106201,TCONS_00019617,TCONS_000…
BVRB_2g043580	BVRB_2g043580	TCONS_00103111,TCONS_00018077,TCONS_00054623
BVRB_4g090250	BVRB_4g090250	TCONS_00111570,TCONS_00066332,TCONS_00058828,TCONS_00015109,TCONS_00083177,TCONS_00091142,TCONS_00071482,TCONS_00053922,TCONS_00017943,TCONS_00049076,TCONS_00020935,TCONS_00020934,TCONS_00111463,TCONS_00106515,TCONS_00048008,TCONS_00045655,TCONS_00034377,TCONS_00066311,TCONS_00069914,TCONS_00034903,TCONS_00065284,TCONS_00029471,TCONS_00089948,TCONS_00026137
BVRB_5g116070	BVRB_5g116070	TCONS_00111490
BVRB_1g019440	BVRB_1g019440	TCONS_00018231,TCONS_00106306,TCONS_00019618,TCONS_00091142,TCONS_00095951,TCONS_00034374,TCONS_00045936,TCONS_00034368,TCONS_00112216,TCONS_00111748,TCONS_00079049,TCONS_00009457,TCONS_00078771,TCONS_00078773,TCONS_00034371,TCONS_00111512,TCONS_00092615,TCONS_00111695,TCONS_00004807,TCONS_00015444,TCONS_00112187,TCONS_00045334,TCONS_00108226,TCONS_00092257,TCONS_00077968,TCONS_00018617,TCONS_000…
BVRB_4g094160	BVRB_4g094160	TCONS_00025138,TCONS_00057113,TCONS_00111968,TCONS_00106543,TCONS_00112216,TCONS_00111468,TCONS_00112679,TCONS_00079049,TCONS_00107995,TCONS_00106353,TCONS_00067877,TCONS_00109277,TCONS_00072884,TCONS_00061955,TCONS_00061953,TCONS_00104444,TCONS_00040736,TCONS_00049881,TCONS_00047903,TCONS_00111930,TCONS_00106563,TCONS_00069917,TCONS_00111274,TCONS_00065703,TCONS_00106909,TCONS_00032389,TCONS_001…
BVRB_7g177970	BVRB_7g177970	TCONS_00078442,TCONS_00057056,TCONS_00000026,TCONS_00019615,TCONS_00019619,TCONS_00046420,TCONS_00002455,TCONS_00016302,TCONS_00052840,TCONS_00091028,TCONS_00018434,TCONS_00015470,TCONS_00019745,TCONS_00076729,TCONS_00109331,TCONS_00008499,TCONS_00031444,TCONS_00015327,TCONS_00075747,TCONS_00031384,TCONS_00111490,TCONS_00110064,TCONS_00078749,TCONS_00041729,TCONS_00085928,TCONS_00106201,TCONS_000…
BVRB_6g128780	BVRB_6g128780	TCONS_00030892,TCONS_00006602,TCONS_00074198,TCONS_00005717,TCONS_00004681,TCONS_00019462,TCONS_00047315,TCONS_00015470,TCONS_00111663,TCONS_00084205,TCONS_00047321,TCONS_00037659,TCONS_00002039,TCONS_00107758,TCONS_00019031,TCONS_00106208,TCONS_00054623,TCONS_00076302
BVRB_2g024780	BVRB_2g024780	TCONS_00097161,TCONS_00051499,TCONS_00000378,TCONS_00068032,TCONS_00099806,TCONS_00092100,TCONS_00026542,TCONS_00068267,TCONS_00040389,TCONS_00085517,TCONS_00099384,TCONS_00055970,TCONS_00068031,TCONS_00080589,TCONS_00055290,TCONS_00029493,TCONS_00066389,TCONS_00105922,TCONS_00077430,TCONS_00085267,TCONS_00076344,TCONS_00076345,TCONS_00110223,TCONS_00102788,TCONS_00023165,TCONS_00096887,TCONS_000…
BVRB_1g022510	BVRB_1g022510	TCONS_00006602,TCONS_00074198,TCONS_00005717,TCONS_00004681,TCONS_00079896,TCONS_00039464,TCONS_00111028,TCONS_00037251,TCONS_00111663,TCONS_00084205,TCONS_00019351,TCONS_00047321,TCONS_00037659,TCONS_00002039,TCONS_00107758,TCONS_00019031,TCONS_00106208,TCONS_00111769,TCONS_00076302
BVRB_6g148030	BVRB_6g148030	TCONS_00103111,TCONS_00056095,TCONS_00109303,TCONS_00100032,TCONS_00097307,TCONS_00072878
BVRB_2g035870	BVRB_2g035870	TCONS_00018077
BVRB_3g061760	BVRB_3g061760	TCONS_00066332,TCONS_00005117,TCONS_00091142,TCONS_00034374,TCONS_00011666,TCONS_00034368,TCONS_00020934,TCONS_00039689,TCONS_00041267,TCONS_00034377,TCONS_00048298,TCONS_00034369,TCONS_00067863,TCONS_00089144
BVRB_6g154180	BVRB_6g154180	TCONS_00015465,TCONS_00015863,TCONS_00055787
BVRB_4g082390	BVRB_4g082390	TCONS_00030892,TCONS_00046420,TCONS_00111028,TCONS_00019462,TCONS_00047315,TCONS_00015470,TCONS_00111663,TCONS_00019745,TCONS_00076729,TCONS_00109331,TCONS_00019351,TCONS_00031444,TCONS_00047321,TCONS_00037659,TCONS_00002039,TCONS_00107758,TCONS_00075747,TCONS_00021308,TCONS_00019031,TCONS_00085928,TCONS_00106208,TCONS_00054623,TCONS_00111769,TCONS_00019617
BVRB_9g207510	BVRB_9g207510	TCONS_00005717,TCONS_00084205
BVRB_2g033870	BVRB_2g033870	TCONS_00054227,TCONS_00071487,TCONS_00076090,TCONS_00010019
BVRB_9g221600	BVRB_9g221600	TCONS_00045936,TCONS_00091391,TCONS_00080589,TCONS_00102784,TCONS_00102788
BVRB_8g183660	BVRB_8g183660	TCONS_00030892,TCONS_00006602,TCONS_00074198,TCONS_00005717,TCONS_00004681,TCONS_00079896,TCONS_00039464,TCONS_00111028,TCONS_00019462,TCONS_00037251,TCONS_00015470,TCONS_00111663,TCONS_00084205,TCONS_00019351,TCONS_00047321,TCONS_00037659,TCONS_00002039,TCONS_00107758,TCONS_00019031,TCONS_00106208,TCONS_00054623,TCONS_00019617,TCONS_00076302
BVRB_3g059040	BVRB_3g059040	TCONS_00108651,TCONS_00111468,TCONS_00107995,TCONS_00067878,TCONS_00109277,TCONS_00061956,TCONS_00104444,TCONS_00108306,TCONS_00106563,TCONS_00111274,TCONS_00065703
BVRB_6g138520	BVRB_6g138520	TCONS_00072169,TCONS_00109094,TCONS_00000026,TCONS_00019619,TCONS_00079896,TCONS_00039464,TCONS_00066545,TCONS_00083994,TCONS_00093886,TCONS_00005773,TCONS_00009507,TCONS_00031384,TCONS_00021308,TCONS_00063354,TCONS_00111769,TCONS_00042330,TCONS_00000305
BVRB_6g141200	BVRB_6g141200	TCONS_00034128,TCONS_00098206,TCONS_00071954,TCONS_00000378,TCONS_00085070,TCONS_00068032,TCONS_00091027,TCONS_00092100,TCONS_00027319,TCONS_00009547,TCONS_00099384,TCONS_00099386,TCONS_00055970,TCONS_00109868,TCONS_00066389,TCONS_00077430,TCONS_00085267,TCONS_00076345,TCONS_00104239,TCONS_00027140,TCONS_00091988
BVRB_3g066570	BVRB_3g066570	TCONS_00078442,TCONS_00072169,TCONS_00030892,TCONS_00000026,TCONS_00019615,TCONS_00046420,TCONS_00019462,TCONS_00016302,TCONS_00047315,TCONS_00015470,TCONS_00019745,TCONS_00076729,TCONS_00109331,TCONS_00019351,TCONS_00031444,TCONS_00047321,TCONS_00037659,TCONS_00015327,TCONS_00107758,TCONS_00075747,TCONS_00021308,TCONS_00041729,TCONS_00018077,TCONS_00019031,TCONS_00085928,TCONS_00054623,TCONS_001…
BVRB_5g115470	BVRB_5g115470	TCONS_00071487,TCONS_00076090,TCONS_00007758,TCONS_00010019
BVRB_4g073150	BVRB_4g073150	TCONS_00072169,TCONS_00030892,TCONS_00006602,TCONS_00074198,TCONS_00005717,TCONS_00000026,TCONS_00004681,TCONS_00046420,TCONS_00079896,TCONS_00039464,TCONS_00066545,TCONS_00111028,TCONS_00019462,TCONS_00047315,TCONS_00037251,TCONS_00015470,TCONS_00111663,TCONS_00019745,TCONS_00084205,TCONS_00076729,TCONS_00109331,TCONS_00019351,TCONS_00031444,TCONS_00005773,TCONS_00047321,TCONS_00037659,TCONS_000…
BVRB_4g095240	BVRB_4g095240	TCONS_00037251
BVRB_3g070380	BVRB_3g070380	TCONS_00083177,TCONS_00071482,TCONS_00053922,TCONS_00020935,TCONS_00066311,TCONS_00069914,TCONS_00034903
BVRB_9g203980	BVRB_9g203980	TCONS_00078442,TCONS_00057056,TCONS_00057113,TCONS_00019615,TCONS_00019618,TCONS_00015426,TCONS_00002455,TCONS_00034374,TCONS_00034368,TCONS_00056095,TCONS_00016302,TCONS_00112216,TCONS_00111748,TCONS_00109303,TCONS_00100032,TCONS_00009457,TCONS_00078771,TCONS_00078773,TCONS_00034371,TCONS_00008496,TCONS_00111512,TCONS_00111695,TCONS_00015444,TCONS_00049446,TCONS_00112187,TCONS_00097307,TCONS_000…
BVRB_6g129850	BVRB_6g129850	TCONS_00006602,TCONS_00109094,TCONS_00074198,TCONS_00005717,TCONS_00004681,TCONS_00079896,TCONS_00039464,TCONS_00066545,TCONS_00111028,TCONS_00037251,TCONS_00015470,TCONS_00111663,TCONS_00084205,TCONS_00019351,TCONS_00005773,TCONS_00047321,TCONS_00037659,TCONS_00002039,TCONS_00107758,TCONS_00021308,TCONS_00019031,TCONS_00106208,TCONS_00111769,TCONS_00076302,TCONS_00042330
BVRB_6g145110	BVRB_6g145110	TCONS_00110624,TCONS_00110811,TCONS_00108496,TCONS_00025136,TCONS_00025138,TCONS_00106306,TCONS_00111968,TCONS_00108651,TCONS_00106543,TCONS_00015426,TCONS_00112216,TCONS_00111748,TCONS_00111709,TCONS_00111464,TCONS_00111468,TCONS_00112679,TCONS_00107995,TCONS_00067877,TCONS_00067878,TCONS_00109277,TCONS_00107231,TCONS_00072884,TCONS_00061956,TCONS_00061955,TCONS_00061954,TCONS_00061953,TCONS_001…
BVRB_6g143400	BVRB_6g143400	TCONS_00034128,TCONS_00098206,TCONS_00071954,TCONS_00000378,TCONS_00085070,TCONS_00068032,TCONS_00091027,TCONS_00027319,TCONS_00085517,TCONS_00009547,TCONS_00099384,TCONS_00099386,TCONS_00055970,TCONS_00109868,TCONS_00066389,TCONS_00105922,TCONS_00077430,TCONS_00085267,TCONS_00076345,TCONS_00104239,TCONS_00027140,TCONS_00091988
BVRB_6g146590	BVRB_6g146590	TCONS_00111570,TCONS_00015109,TCONS_00083177,TCONS_00107964,TCONS_00053922,TCONS_00017943,TCONS_00049076,TCONS_00090083,TCONS_00020935,TCONS_00111463,TCONS_00106515,TCONS_00066311,TCONS_00112093,TCONS_00069914,TCONS_00034903,TCONS_00065284,TCONS_00026137
BVRB_001060	BVRB_001060	TCONS_00086512,TCONS_00087114,TCONS_00045621,TCONS_00031267,TCONS_00034375,TCONS_00101990,TCONS_00071354,TCONS_00058279,TCONS_00042468
BVRB_1g016800	BVRB_1g016800	TCONS_00002455,TCONS_00024041,TCONS_00111748,TCONS_00052840,TCONS_00072173,TCONS_00091028,TCONS_00018434,TCONS_00078771,TCONS_00084148,TCONS_00008496,TCONS_00008499,TCONS_00090896,TCONS_00049446,TCONS_00045334,TCONS_00110064,TCONS_00078749,TCONS_00104334,TCONS_00022195,TCONS_00085069,TCONS_00004283,TCONS_00084870,TCONS_00089520,TCONS_00092506,TCONS_00065503
BVRB_8g192170	BVRB_8g192170	TCONS_00103111,TCONS_00109303,TCONS_00018077,TCONS_00072878
BVRB_1g003430	BVRB_1g003430	TCONS_00057113,TCONS_00111968,TCONS_00106543,TCONS_00015426,TCONS_00112216,TCONS_00111748,TCONS_00112679,TCONS_00079049,TCONS_00067877,TCONS_00066831,TCONS_00109277,TCONS_00072884,TCONS_00061955,TCONS_00061954,TCONS_00061953,TCONS_00049881,TCONS_00047903,TCONS_00111930,TCONS_00106563,TCONS_00069917,TCONS_00111274,TCONS_00065703,TCONS_00106909,TCONS_00032389,TCONS_00111133,TCONS_00111132,TCONS_001…
BVRB_9g208930	BVRB_9g208930	TCONS_00005717,TCONS_00111663,TCONS_00084205,TCONS_00037659
BVRB_1g013190	BVRB_1g013190	TCONS_00005117,TCONS_00039689,TCONS_00048298,TCONS_00018613,TCONS_00078993
BVRB_8g183720	BVRB_8g183720	TCONS_00106543,TCONS_00079049,TCONS_00072884,TCONS_00061955,TCONS_00061953,TCONS_00032389,TCONS_00079848
BVRB_6g154790	BVRB_6g154790	TCONS_00072173,TCONS_00091028,TCONS_00018434,TCONS_00008499,TCONS_00009507,TCONS_00111490,TCONS_00078749,TCONS_00063354,TCONS_00085069
BVRB_7g163200	BVRB_7g163200	TCONS_00019338,TCONS_00023425,TCONS_00111475,TCONS_00105475,TCONS_00095276,TCONS_00080695,TCONS_00110781,TCONS_00002646,TCONS_00002493,TCONS_00081939,TCONS_00023514,TCONS_00106353,TCONS_00068776,TCONS_00110284,TCONS_00061956,TCONS_00081638,TCONS_00085277,TCONS_00027003,TCONS_00040736,TCONS_00001832,TCONS_00111239,TCONS_00039690,TCONS_00019174,TCONS_00058050,TCONS_00111995,TCONS_00023512,TCONS_000…
BVRB_3g055070	BVRB_3g055070	TCONS_00074198,TCONS_00005717,TCONS_00019462,TCONS_00084205,TCONS_00047321,TCONS_00107758,TCONS_00018077,TCONS_00054623
BVRB_016900	BVRB_016900	TCONS_00041826,TCONS_00068434,TCONS_00093910,TCONS_00056681,TCONS_00051183,TCONS_00105475,TCONS_00095276,TCONS_00057937,TCONS_00023513,TCONS_00002646,TCONS_00046972,TCONS_00081939,TCONS_00023514,TCONS_00014787,TCONS_00096009,TCONS_00081638,TCONS_00027003,TCONS_00018546,TCONS_00049881,TCONS_00047903,TCONS_00001832,TCONS_00001831,TCONS_00041151,TCONS_00111239,TCONS_00058958,TCONS_00039690,TCONS_000…
BVRB_2g038800	BVRB_2g038800	TCONS_00051499,TCONS_00099806,TCONS_00026542,TCONS_00068031,TCONS_00096887
BVRB_7g161280	BVRB_7g161280	TCONS_00015469,TCONS_00051875
BVRB_9g221180	BVRB_9g221180	TCONS_00051499,TCONS_00088109,TCONS_00099806,TCONS_00091391,TCONS_00097831,TCONS_00097832,TCONS_00026542,TCONS_00068031,TCONS_00055290,TCONS_00010501,TCONS_00110223,TCONS_00096887
BVRB_9g203380	BVRB_9g203380	TCONS_00066332,TCONS_00020934,TCONS_00104334
BVRB_6g130800	BVRB_6g130800	TCONS_00072169,TCONS_00109094,TCONS_00066545,TCONS_00083994,TCONS_00005773,TCONS_00042330
BVRB_8g192760	BVRB_8g192760	TCONS_00025138,TCONS_00111468,TCONS_00107995,TCONS_00067878,TCONS_00110284,TCONS_00069917,TCONS_00106909,TCONS_00111894
BVRB_7g162760	BVRB_7g162760	TCONS_00072169,TCONS_00030892,TCONS_00000026,TCONS_00004681,TCONS_00046420,TCONS_00039464,TCONS_00111028,TCONS_00019462,TCONS_00047315,TCONS_00015470,TCONS_00019745,TCONS_00076729,TCONS_00109331,TCONS_00019351,TCONS_00031444,TCONS_00047321,TCONS_00037659,TCONS_00015327,TCONS_00107758,TCONS_00075747,TCONS_00021308,TCONS_00111490,TCONS_00041729,TCONS_00019031,TCONS_00085928,TCONS_00106208,TCONS_000…
BVRB_6g130810	BVRB_6g130810	TCONS_00110624,TCONS_00110811,TCONS_00108496,TCONS_00025136,TCONS_00057113,TCONS_00106306,TCONS_00019618,TCONS_00106793,TCONS_00110708,TCONS_00108651,TCONS_00106543,TCONS_00015426,TCONS_00034374,TCONS_00024041,TCONS_00106571,TCONS_00034368,TCONS_00112216,TCONS_00111748,TCONS_00110829,TCONS_00111709,TCONS_00111834,TCONS_00111464,TCONS_00111463,TCONS_00112679,TCONS_00079049,TCONS_00067877,TCONS_001…
BVRB_2g028670	BVRB_2g028670	TCONS_00030892,TCONS_00004681,TCONS_00046420,TCONS_00111028,TCONS_00019462,TCONS_00047315,TCONS_00015470,TCONS_00111663,TCONS_00019745,TCONS_00076729,TCONS_00109331,TCONS_00019351,TCONS_00047321,TCONS_00037659,TCONS_00002039,TCONS_00107758,TCONS_00021308,TCONS_00019031,TCONS_00106208,TCONS_00054623,TCONS_00111769,TCONS_00019617
BVRB_2g029340	BVRB_2g029340	TCONS_00056095,TCONS_00020934,TCONS_00034377,TCONS_00097307
BVRB_6g133710	BVRB_6g133710	TCONS_00001142,TCONS_00023276,TCONS_00041728,TCONS_00105497,TCONS_00012602,TCONS_00065699,TCONS_00008470,TCONS_00090170
BVRB_011410	BVRB_011410	TCONS_00057056,TCONS_00103111,TCONS_00056095,TCONS_00016302,TCONS_00109303,TCONS_00100032,TCONS_00097307,TCONS_00072878
BVRB_4g076400	BVRB_4g076400	TCONS_00006602,TCONS_00074198,TCONS_00005717,TCONS_00004681,TCONS_00079896,TCONS_00039464,TCONS_00037251,TCONS_00111663,TCONS_00084205,TCONS_00047321,TCONS_00037659,TCONS_00002039,TCONS_00107758,TCONS_00019031,TCONS_00106208,TCONS_00076302
BVRB_7g162400	BVRB_7g162400	TCONS_00111468,TCONS_00106353,TCONS_00067878,TCONS_00110284,TCONS_00061956,TCONS_00104444,TCONS_00040736,TCONS_00111274,TCONS_00106909,TCONS_00111894
BVRB_6g131780	BVRB_6g131780	TCONS_00072169,TCONS_00030892,TCONS_00006602,TCONS_00109094,TCONS_00074198,TCONS_00005717,TCONS_00000026,TCONS_00004681,TCONS_00046420,TCONS_00079896,TCONS_00039464,TCONS_00066545,TCONS_00111028,TCONS_00019462,TCONS_00047315,TCONS_00037251,TCONS_00015470,TCONS_00111663,TCONS_00019745,TCONS_00084205,TCONS_00076729,TCONS_00109331,TCONS_00019351,TCONS_00031444,TCONS_00005773,TCONS_00047321,TCONS_000…
BVRB_1g006680	BVRB_1g006680	TCONS_00005717,TCONS_00037251,TCONS_00084205
BVRB_2g031470	BVRB_2g031470	TCONS_00056083,TCONS_00091637,TCONS_00097445
BVRB_1g005130	BVRB_1g005130	TCONS_00072169,TCONS_00006602,TCONS_00109094,TCONS_00074198,TCONS_00005717,TCONS_00000026,TCONS_00019619,TCONS_00004681,TCONS_00046420,TCONS_00079896,TCONS_00039464,TCONS_00066545,TCONS_00111028,TCONS_00083994,TCONS_00093886,TCONS_00037251,TCONS_00015470,TCONS_00111663,TCONS_00084205,TCONS_00019351,TCONS_00031444,TCONS_00005773,TCONS_00047321,TCONS_00037659,TCONS_00002039,TCONS_00107758,TCONS_000…
BVRB_2g047210	BVRB_2g047210	TCONS_00002455,TCONS_00015470,TCONS_00075747,TCONS_00110064,TCONS_00041729,TCONS_00085928,TCONS_00106201,TCONS_00004283,TCONS_00016093
BVRB_4g074170	BVRB_4g074170	TCONS_00097161,TCONS_00051499,TCONS_00088109,TCONS_00099806,TCONS_00091391,TCONS_00026542,TCONS_00068267,TCONS_00040389,TCONS_00068031,TCONS_00080589,TCONS_00055290,TCONS_00010501,TCONS_00029493,TCONS_00076344,TCONS_00110223,TCONS_00102788,TCONS_00023165,TCONS_00096887,TCONS_00102114
BVRB_2g028910	BVRB_2g028910	TCONS_00110624,TCONS_00007516,TCONS_00025138,TCONS_00080928,TCONS_00111969,TCONS_00108651,TCONS_00053891,TCONS_00111468,TCONS_00107995,TCONS_00067878,TCONS_00035038,TCONS_00107231,TCONS_00033645,TCONS_00108306,TCONS_00057593,TCONS_00009524,TCONS_00069915,TCONS_00110350,TCONS_00107364,TCONS_00111134,TCONS_00057779,TCONS_00106829,TCONS_00108971,TCONS_00106047,TCONS_00110652
BVRB_000350	BVRB_000350	TCONS_00074198,TCONS_00005717,TCONS_00037251,TCONS_00084205
BVRB_1g008850	BVRB_1g008850	TCONS_00111570,TCONS_00066332,TCONS_00058828,TCONS_00083177,TCONS_00091142,TCONS_00034374,TCONS_00011666,TCONS_00053922,TCONS_00049076,TCONS_00020935,TCONS_00020934,TCONS_00111463,TCONS_00048008,TCONS_00045655,TCONS_00034377,TCONS_00066311,TCONS_00067863,TCONS_00069914,TCONS_00029471,TCONS_00089948
BVRB_4g093640	BVRB_4g093640	TCONS_00018231,TCONS_00110811,TCONS_00108496,TCONS_00025136,TCONS_00106306,TCONS_00106543,TCONS_00015426,TCONS_00095951,TCONS_00045936,TCONS_00106571,TCONS_00112216,TCONS_00111748,TCONS_00110829,TCONS_00111709,TCONS_00111464,TCONS_00112679,TCONS_00079049,TCONS_00009457,TCONS_00107231,TCONS_00078773,TCONS_00061954,TCONS_00111513,TCONS_00111512,TCONS_00057593,TCONS_00004807,TCONS_00015444,TCONS_000…
BVRB_9g224200	BVRB_9g224200	TCONS_00112058
BVRB_9g210500	BVRB_9g210500	TCONS_00075892
BVRB_4g071430	BVRB_4g071430	TCONS_00057113,TCONS_00112216,TCONS_00111748,TCONS_00112679,TCONS_00079049,TCONS_00067877,TCONS_00066831,TCONS_00072884,TCONS_00061955,TCONS_00061953,TCONS_00049881,TCONS_00047903,TCONS_00111930,TCONS_00065703,TCONS_00032389,TCONS_00111894,TCONS_00014910,TCONS_00079848
BVRB_7g172690	BVRB_7g172690	TCONS_00097161,TCONS_00051499,TCONS_00000378,TCONS_00068032,TCONS_00099806,TCONS_00092100,TCONS_00026542,TCONS_00068267,TCONS_00040389,TCONS_00085517,TCONS_00099384,TCONS_00055970,TCONS_00068031,TCONS_00080589,TCONS_00055290,TCONS_00029493,TCONS_00066389,TCONS_00105922,TCONS_00077430,TCONS_00076344,TCONS_00076345,TCONS_00110223,TCONS_00102788,TCONS_00023165,TCONS_00096887,TCONS_00102114
BVRB_5g108640	BVRB_5g108640	TCONS_00037251
BVRB_4g085810	BVRB_4g085810	TCONS_00030892,TCONS_00006602,TCONS_00074198,TCONS_00005717,TCONS_00004681,TCONS_00046420,TCONS_00039464,TCONS_00111028,TCONS_00019462,TCONS_00047315,TCONS_00015470,TCONS_00111663,TCONS_00019745,TCONS_00084205,TCONS_00076729,TCONS_00109331,TCONS_00019351,TCONS_00031444,TCONS_00047321,TCONS_00037659,TCONS_00015327,TCONS_00002039,TCONS_00107758,TCONS_00021308,TCONS_00018077,TCONS_00019031,TCONS_000…
BVRB_4g075670	BVRB_4g075670	TCONS_00005117,TCONS_00034368,TCONS_00039689,TCONS_00048298,TCONS_00034369,TCONS_00058168,TCONS_00018613,TCONS_00111569,TCONS_00066589,TCONS_00014910,TCONS_00078993,TCONS_00010295,TCONS_00089144
BVRB_030460	BVRB_030460	TCONS_00072169,TCONS_00000026,TCONS_00019619,TCONS_00046420,TCONS_00002455,TCONS_00024041,TCONS_00052840,TCONS_00072173,TCONS_00091028,TCONS_00018434,TCONS_00084148,TCONS_00008496,TCONS_00008499,TCONS_00031444,TCONS_00015327,TCONS_00009507,TCONS_00075747,TCONS_00031384,TCONS_00111490,TCONS_00110064,TCONS_00078749,TCONS_00041729,TCONS_00085928,TCONS_00063354,TCONS_00022195,TCONS_00085069,TCONS_000…
BVRB_5g102070	BVRB_5g102070	TCONS_00018231,TCONS_00110811,TCONS_00057113,TCONS_00106306,TCONS_00019618,TCONS_00106543,TCONS_00091142,TCONS_00015426,TCONS_00095951,TCONS_00034374,TCONS_00024041,TCONS_00106571,TCONS_00034368,TCONS_00112216,TCONS_00111748,TCONS_00110829,TCONS_00111709,TCONS_00111464,TCONS_00112679,TCONS_00079049,TCONS_00009457,TCONS_00078771,TCONS_00078773,TCONS_00034371,TCONS_00061954,TCONS_00008496,TCONS_001…
BVRB_3g050530	BVRB_3g050530	TCONS_00110811,TCONS_00057113,TCONS_00106306,TCONS_00019618,TCONS_00015426,TCONS_00034374,TCONS_00000358,TCONS_00106571,TCONS_00034368,TCONS_00112216,TCONS_00111748,TCONS_00111709,TCONS_00112679,TCONS_00079049,TCONS_00100032,TCONS_00109277,TCONS_00009457,TCONS_00078771,TCONS_00078773,TCONS_00034371,TCONS_00061955,TCONS_00061954,TCONS_00111512,TCONS_00092615,TCONS_00111695,TCONS_00015444,TCONS_000…
BVRB_6g134160	BVRB_6g134160	TCONS_00072169,TCONS_00030892,TCONS_00006602,TCONS_00109094,TCONS_00074198,TCONS_00005717,TCONS_00000026,TCONS_00004681,TCONS_00046420,TCONS_00079896,TCONS_00039464,TCONS_00066545,TCONS_00111028,TCONS_00083994,TCONS_00037251,TCONS_00015470,TCONS_00111663,TCONS_00084205,TCONS_00076729,TCONS_00109331,TCONS_00019351,TCONS_00031444,TCONS_00005773,TCONS_00047321,TCONS_00037659,TCONS_00002039,TCONS_001…
BVRB_1g015400	BVRB_1g015400	TCONS_00018231,TCONS_00065697
BVRB_3g065010	BVRB_3g065010	TCONS_00030892,TCONS_00006602,TCONS_00074198,TCONS_00005717,TCONS_00004681,TCONS_00079896,TCONS_00039464,TCONS_00111028,TCONS_00019462,TCONS_00047315,TCONS_00037251,TCONS_00015470,TCONS_00111663,TCONS_00084205,TCONS_00076729,TCONS_00109331,TCONS_00019351,TCONS_00047321,TCONS_00037659,TCONS_00002039,TCONS_00107758,TCONS_00019031,TCONS_00106208,TCONS_00054623,TCONS_00111769,TCONS_00019617,TCONS_000…
BVRB_5g115460	BVRB_5g115460	TCONS_00030892,TCONS_00019615,TCONS_00103111,TCONS_00019462,TCONS_00016302,TCONS_00109303,TCONS_00047315,TCONS_00019745,TCONS_00076729,TCONS_00109331,TCONS_00018077,TCONS_00054623,TCONS_00106201,TCONS_00072878
BVRB_8g189270	BVRB_8g189270	TCONS_00072173,TCONS_00085069
BVRB_7g176410	BVRB_7g176410	TCONS_00109094,TCONS_00079896,TCONS_00039464,TCONS_00066545,TCONS_00111028,TCONS_00083994,TCONS_00005773,TCONS_00002039,TCONS_00111769,TCONS_00042330
BVRB_4g089320	BVRB_4g089320	TCONS_00103111,TCONS_00056095,TCONS_00016302,TCONS_00109303,TCONS_00100032,TCONS_00072878
BVRB_8g192740	BVRB_8g192740	TCONS_00066332,TCONS_00005117,TCONS_00091142,TCONS_00034374,TCONS_00011666,TCONS_00034368,TCONS_00020934,TCONS_00039689,TCONS_00041267,TCONS_00034377,TCONS_00048298,TCONS_00034369,TCONS_00067863,TCONS_00111569,TCONS_00010295,TCONS_00089144
BVRB_3g070240	BVRB_3g070240	TCONS_00000378,TCONS_00068032,TCONS_00099384,TCONS_00055970,TCONS_00109868,TCONS_00066389,TCONS_00077430,TCONS_00085267,TCONS_00076345,TCONS_00027140
BVRB_6g154680	BVRB_6g154680	TCONS_00005117,TCONS_00057113,TCONS_00019618,TCONS_00091142,TCONS_00095951,TCONS_00034374,TCONS_00034368,TCONS_00112216,TCONS_00111748,TCONS_00079049,TCONS_00009457,TCONS_00078771,TCONS_00078773,TCONS_00034371,TCONS_00111512,TCONS_00092615,TCONS_00111695,TCONS_00004807,TCONS_00048298,TCONS_00015444,TCONS_00049446,TCONS_00045334,TCONS_00034369,TCONS_00057047,TCONS_00058168,TCONS_00092257,TCONS_000…
BVRB_5g118950	BVRB_5g118950	TCONS_00018613,TCONS_00078993
BVRB_7g159500	BVRB_7g159500	TCONS_00088109,TCONS_00097831,TCONS_00097832,TCONS_00010501,TCONS_00000460
BVRB_8g197040	BVRB_8g197040	TCONS_00006602,TCONS_00074198,TCONS_00005717,TCONS_00004681,TCONS_00079896,TCONS_00039464,TCONS_00037251,TCONS_00111663,TCONS_00084205,TCONS_00019351,TCONS_00005773,TCONS_00047321,TCONS_00037659,TCONS_00002039,TCONS_00107758,TCONS_00019031,TCONS_00106208,TCONS_00076302
BVRB_3g053300	BVRB_3g053300	TCONS_00066332,TCONS_00057113,TCONS_00019618,TCONS_00106793,TCONS_00091142,TCONS_00034374,TCONS_00049076,TCONS_00034368,TCONS_00112216,TCONS_00020934,TCONS_00111463,TCONS_00009457,TCONS_00078771,TCONS_00078773,TCONS_00034371,TCONS_00008496,TCONS_00111512,TCONS_00034377,TCONS_00092615,TCONS_00111695,TCONS_00015444,TCONS_00049446,TCONS_00112187,TCONS_00045334,TCONS_00097307,TCONS_00034369,TCONS_000…
BVRB_9g203050	BVRB_9g203050	TCONS_00015327
BVRB_1g000550	BVRB_1g000550	TCONS_00015109,TCONS_00083177,TCONS_00090083,TCONS_00066311,TCONS_00034903,TCONS_00075892,TCONS_00094605
BVRB_8g183230	BVRB_8g183230	TCONS_00006602,TCONS_00074198,TCONS_00005717,TCONS_00037251,TCONS_00111663,TCONS_00084205,TCONS_00047321,TCONS_00037659,TCONS_00002039,TCONS_00107758,TCONS_00019031,TCONS_00106208,TCONS_00076302
BVRB_5g097990	BVRB_5g097990	TCONS_00105497,TCONS_00105923,TCONS_00007575,TCONS_00074454
BVRB_5g123230	BVRB_5g123230	TCONS_00006602,TCONS_00074198,TCONS_00005717,TCONS_00037251,TCONS_00111663,TCONS_00084205,TCONS_00002039
BVRB_9g206060	BVRB_9g206060	TCONS_00103111,TCONS_00109303,TCONS_00018077,TCONS_00072878
BVRB_8g181680	BVRB_8g181680	TCONS_00054227,TCONS_00058828,TCONS_00083177,TCONS_00034372,TCONS_00071487,TCONS_00071482,TCONS_00112058,TCONS_00020935,TCONS_00076090,TCONS_00048008,TCONS_00045655,TCONS_00007758
BVRB_017910	BVRB_017910	TCONS_00015469,TCONS_00012598,TCONS_00049699,TCONS_00051875
BVRB_001740	BVRB_001740	TCONS_00006602,TCONS_00037251
BVRB_2g040110	BVRB_2g040110	TCONS_00025138,TCONS_00068434,TCONS_00019338,TCONS_00023425,TCONS_00111475,TCONS_00105475,TCONS_00095276,TCONS_00080695,TCONS_00110781,TCONS_00023513,TCONS_00002646,TCONS_00002493,TCONS_00081939,TCONS_00023514,TCONS_00106353,TCONS_00068776,TCONS_00110284,TCONS_00096009,TCONS_00061956,TCONS_00104444,TCONS_00081638,TCONS_00085277,TCONS_00027003,TCONS_00040736,TCONS_00001832,TCONS_00041151,TCONS_001…
BVRB_6g137090	BVRB_6g137090	TCONS_00112058
BVRB_7g173350	BVRB_7g173350	TCONS_00051183,TCONS_00066831
BVRB_6g144760	BVRB_6g144760	TCONS_00103111,TCONS_00056095,TCONS_00109303,TCONS_00100032,TCONS_00072878
BVRB_2g032850	BVRB_2g032850	TCONS_00097161,TCONS_00051499,TCONS_00088109,TCONS_00099806,TCONS_00026542,TCONS_00068267,TCONS_00040389,TCONS_00068031,TCONS_00080589,TCONS_00055290,TCONS_00010501,TCONS_00029493,TCONS_00105922,TCONS_00076344,TCONS_00110223,TCONS_00102788,TCONS_00023165,TCONS_00096887,TCONS_00102114
BVRB_021470	BVRB_021470	TCONS_00015469,TCONS_00012598,TCONS_00049699,TCONS_00051875,TCONS_00018617,TCONS_00072624
BVRB_7g179860	BVRB_7g179860	TCONS_00078442,TCONS_00030892,TCONS_00057056,TCONS_00000026,TCONS_00019615,TCONS_00019619,TCONS_00046420,TCONS_00002455,TCONS_00016302,TCONS_00052840,TCONS_00047315,TCONS_00091028,TCONS_00018434,TCONS_00015470,TCONS_00019745,TCONS_00076729,TCONS_00109331,TCONS_00008499,TCONS_00031444,TCONS_00015327,TCONS_00075747,TCONS_00021308,TCONS_00111490,TCONS_00110064,TCONS_00078749,TCONS_00041729,TCONS_000…
BVRB_016240	BVRB_016240	TCONS_00041826,TCONS_00093910,TCONS_00056681,TCONS_00051183,TCONS_00057937,TCONS_00046972,TCONS_00087114,TCONS_00014787,TCONS_00096009,TCONS_00031267,TCONS_00101990,TCONS_00018546,TCONS_00049881,TCONS_00047903,TCONS_00001831,TCONS_00058958,TCONS_00082096,TCONS_00101989,TCONS_00084777,TCONS_00058279,TCONS_00039867
BVRB_1g000700	BVRB_1g000700	TCONS_00015465,TCONS_00015863,TCONS_00055787
BVRB_2g043420	BVRB_2g043420	TCONS_00066332,TCONS_00054227,TCONS_00058828,TCONS_00083177,TCONS_00011666,TCONS_00071482,TCONS_00053922,TCONS_00020935,TCONS_00020934,TCONS_00048008,TCONS_00045655,TCONS_00034377,TCONS_00067863
BVRB_8g182250	BVRB_8g182250	TCONS_00054227,TCONS_00071487,TCONS_00076090,TCONS_00007758,TCONS_00010019
BVRB_1g006360	BVRB_1g006360	TCONS_00034128,TCONS_00098206,TCONS_00071954,TCONS_00085070,TCONS_00068032,TCONS_00091027,TCONS_00027319,TCONS_00009547,TCONS_00099384,TCONS_00099386,TCONS_00055970,TCONS_00109868,TCONS_00066389,TCONS_00105923,TCONS_00077430,TCONS_00085267,TCONS_00076345,TCONS_00104239,TCONS_00008470,TCONS_00027140,TCONS_00091988
BVRB_4g072250	BVRB_4g072250	TCONS_00051183,TCONS_00066831,TCONS_00101989,TCONS_00084777,TCONS_00014910,TCONS_00039867
BVRB_4g079260	BVRB_4g079260	TCONS_00093886,TCONS_00072173,TCONS_00084148,TCONS_00009507,TCONS_00051875,TCONS_00085069
BVRB_7g159360	BVRB_7g159360	TCONS_00006602,TCONS_00074198,TCONS_00005717,TCONS_00004681,TCONS_00079896,TCONS_00039464,TCONS_00019462,TCONS_00047315,TCONS_00037251,TCONS_00111663,TCONS_00084205,TCONS_00019351,TCONS_00047321,TCONS_00037659,TCONS_00002039,TCONS_00107758,TCONS_00019031,TCONS_00106208,TCONS_00054623,TCONS_00019617,TCONS_00076302
BVRB_6g134430	BVRB_6g134430	TCONS_00072169,TCONS_00030892,TCONS_00000026,TCONS_00019615,TCONS_00019619,TCONS_00004681,TCONS_00046420,TCONS_00039464,TCONS_00066545,TCONS_00111028,TCONS_00019462,TCONS_00016302,TCONS_00047315,TCONS_00091028,TCONS_00015470,TCONS_00019745,TCONS_00076729,TCONS_00109331,TCONS_00019351,TCONS_00031444,TCONS_00005773,TCONS_00047321,TCONS_00037659,TCONS_00015327,TCONS_00107758,TCONS_00075747,TCONS_000…
BVRB_2g044570	BVRB_2g044570	TCONS_00072169,TCONS_00030892,TCONS_00006602,TCONS_00074198,TCONS_00005717,TCONS_00004681,TCONS_00046420,TCONS_00079896,TCONS_00039464,TCONS_00111028,TCONS_00019462,TCONS_00047315,TCONS_00037251,TCONS_00015470,TCONS_00111663,TCONS_00084205,TCONS_00076729,TCONS_00109331,TCONS_00019351,TCONS_00031444,TCONS_00005773,TCONS_00047321,TCONS_00037659,TCONS_00002039,TCONS_00107758,TCONS_00021308,TCONS_000…
BVRB_6g148110	BVRB_6g148110	TCONS_00057113,TCONS_00002455,TCONS_00024041,TCONS_00052840,TCONS_00018434,TCONS_00066831,TCONS_00008496,TCONS_00008499,TCONS_00110064,TCONS_00022195,TCONS_00014910,TCONS_00092506
BVRB_2g045140	BVRB_2g045140	TCONS_00030892,TCONS_00019462,TCONS_00047315,TCONS_00076729,TCONS_00109331,TCONS_00047321,TCONS_00107758,TCONS_00018077,TCONS_00019031,TCONS_00054623,TCONS_00019617
BVRB_9g202860	BVRB_9g202860	TCONS_00088109
BVRB_2g045610	BVRB_2g045610	TCONS_00030892,TCONS_00046420,TCONS_00019462,TCONS_00047315,TCONS_00015470,TCONS_00019745,TCONS_00076729,TCONS_00109331,TCONS_00047321,TCONS_00015327,TCONS_00075747,TCONS_00019031,TCONS_00085928,TCONS_00054623,TCONS_00019617
BVRB_9g223720	BVRB_9g223720	TCONS_00078442,TCONS_00057056,TCONS_00019615,TCONS_00019618,TCONS_00002455,TCONS_00056095,TCONS_00016302,TCONS_00109303,TCONS_00100032,TCONS_00049446,TCONS_00097307,TCONS_00057047,TCONS_00058168,TCONS_00106201,TCONS_00104743,TCONS_00092506
BVRB_2g034260	BVRB_2g034260	TCONS_00072169,TCONS_00006602,TCONS_00109094,TCONS_00074198,TCONS_00005717,TCONS_00004681,TCONS_00079896,TCONS_00039464,TCONS_00066545,TCONS_00111028,TCONS_00037251,TCONS_00111663,TCONS_00084205,TCONS_00019351,TCONS_00005773,TCONS_00047321,TCONS_00037659,TCONS_00002039,TCONS_00107758,TCONS_00021308,TCONS_00019031,TCONS_00106208,TCONS_00111769,TCONS_00076302,TCONS_00042330
BVRB_5g118590	BVRB_5g118590	TCONS_00072169,TCONS_00030892,TCONS_00006602,TCONS_00109094,TCONS_00074198,TCONS_00005717,TCONS_00000026,TCONS_00004681,TCONS_00046420,TCONS_00079896,TCONS_00039464,TCONS_00066545,TCONS_00111028,TCONS_00019462,TCONS_00047315,TCONS_00037251,TCONS_00015470,TCONS_00111663,TCONS_00084205,TCONS_00076729,TCONS_00109331,TCONS_00019351,TCONS_00031444,TCONS_00005773,TCONS_00047321,TCONS_00037659,TCONS_000…
BVRB_011670	BVRB_011670	TCONS_00106543,TCONS_00095951,TCONS_00045936,TCONS_00034368,TCONS_00112216,TCONS_00112679,TCONS_00079049,TCONS_00022544,TCONS_00009457,TCONS_00078773,TCONS_00034371,TCONS_00092615,TCONS_00000555,TCONS_00092257,TCONS_00077968,TCONS_00101663,TCONS_00047724,TCONS_00066589,TCONS_00014910,TCONS_00067859,TCONS_00010295
BVRB_9g220300	BVRB_9g220300	TCONS_00110811,TCONS_00057113,TCONS_00106306,TCONS_00019618,TCONS_00106543,TCONS_00091142,TCONS_00015426,TCONS_00034374,TCONS_00024041,TCONS_00106571,TCONS_00034368,TCONS_00112216,TCONS_00111748,TCONS_00110829,TCONS_00111709,TCONS_00111464,TCONS_00112679,TCONS_00079049,TCONS_00067877,TCONS_00009457,TCONS_00078771,TCONS_00078773,TCONS_00034371,TCONS_00061955,TCONS_00061954,TCONS_00008496,TCONS_001…
BVRB_6g136300	BVRB_6g136300	TCONS_00078442,TCONS_00066332,TCONS_00057056,TCONS_00019615,TCONS_00019618,TCONS_00002455,TCONS_00024041,TCONS_00052840,TCONS_00091028,TCONS_00018434,TCONS_00078771,TCONS_00008496,TCONS_00008499,TCONS_00111695,TCONS_00015444,TCONS_00049446,TCONS_00045334,TCONS_00057047,TCONS_00058168,TCONS_00110064,TCONS_00078749,TCONS_00104334,TCONS_00106201,TCONS_00089948,TCONS_00022195,TCONS_00004283,TCONS_000…
BVRB_6g139350	BVRB_6g139350	TCONS_00041826,TCONS_00093910,TCONS_00056681,TCONS_00051183,TCONS_00057937,TCONS_00046972,TCONS_00067877,TCONS_00066831,TCONS_00061955,TCONS_00061953,TCONS_00049881,TCONS_00047903,TCONS_00001831,TCONS_00082096,TCONS_00101989,TCONS_00084777,TCONS_00058279,TCONS_00091124,TCONS_00039867
BVRB_7g172300	BVRB_7g172300	TCONS_00100032,TCONS_00109277,TCONS_00097307,TCONS_00065703
BVRB_3g048130	BVRB_3g048130	TCONS_00078442,TCONS_00030892,TCONS_00057056,TCONS_00019615,TCONS_00046420,TCONS_00002455,TCONS_00019462,TCONS_00016302,TCONS_00109303,TCONS_00047315,TCONS_00015470,TCONS_00019745,TCONS_00076729,TCONS_00109331,TCONS_00031444,TCONS_00015327,TCONS_00075747,TCONS_00110064,TCONS_00041729,TCONS_00085928,TCONS_00054623,TCONS_00106201,TCONS_00022195,TCONS_00004283,TCONS_00019617,TCONS_00016093,TCONS_000…
BVRB_8g196540	BVRB_8g196540	TCONS_00041826,TCONS_00068434,TCONS_00093910,TCONS_00023425,TCONS_00056681,TCONS_00105475,TCONS_00095276,TCONS_00057937,TCONS_00080695,TCONS_00023513,TCONS_00002646,TCONS_00046972,TCONS_00081939,TCONS_00023514,TCONS_00014787,TCONS_00096009,TCONS_00081638,TCONS_00085277,TCONS_00027003,TCONS_00018546,TCONS_00049881,TCONS_00001832,TCONS_00001831,TCONS_00041151,TCONS_00111239,TCONS_00058958,TCONS_000…
BVRB_1g007070	BVRB_1g007070	TCONS_00110811,TCONS_00108496,TCONS_00025136,TCONS_00057113,TCONS_00106306,TCONS_00111968,TCONS_00108651,TCONS_00106543,TCONS_00015426,TCONS_00024041,TCONS_00106571,TCONS_00112216,TCONS_00111748,TCONS_00110829,TCONS_00111709,TCONS_00111464,TCONS_00111468,TCONS_00112679,TCONS_00079049,TCONS_00107995,TCONS_00067877,TCONS_00066831,TCONS_00109277,TCONS_00107231,TCONS_00078771,TCONS_00078773,TCONS_000…
BVRB_1g003290	BVRB_1g003290	TCONS_00019615,TCONS_00016302,TCONS_00106201
BVRB_006530	BVRB_006530	TCONS_00110624,TCONS_00007516,TCONS_00025138,TCONS_00080928,TCONS_00111968,TCONS_00108651,TCONS_00106543,TCONS_00053891,TCONS_00111464,TCONS_00111468,TCONS_00107995,TCONS_00106353,TCONS_00067878,TCONS_00035038,TCONS_00107231,TCONS_00110284,TCONS_00061956,TCONS_00104444,TCONS_00108306,TCONS_00057593,TCONS_00009524,TCONS_00106563,TCONS_00069917,TCONS_00069915,TCONS_00111274,TCONS_00106909,TCONS_001…
BVRB_8g196820	BVRB_8g196820	TCONS_00006602,TCONS_00074198,TCONS_00005717,TCONS_00079896,TCONS_00037251,TCONS_00111663,TCONS_00084205,TCONS_00002039
BVRB_6g153710	BVRB_6g153710	TCONS_00039689,TCONS_00018613,TCONS_00078993
BVRB_8g185440	BVRB_8g185440	TCONS_00000358,TCONS_00056095,TCONS_00023276,TCONS_00100032,TCONS_00041728,TCONS_00097307,TCONS_00104743,TCONS_00012602,TCONS_00065699,TCONS_00090170
BVRB_4g095450	BVRB_4g095450	TCONS_00072169,TCONS_00030892,TCONS_00109094,TCONS_00000026,TCONS_00019619,TCONS_00004681,TCONS_00046420,TCONS_00079896,TCONS_00039464,TCONS_00066545,TCONS_00111028,TCONS_00083994,TCONS_00093886,TCONS_00091028,TCONS_00015470,TCONS_00111663,TCONS_00019745,TCONS_00076729,TCONS_00109331,TCONS_00008499,TCONS_00019351,TCONS_00031444,TCONS_00005773,TCONS_00047321,TCONS_00037659,TCONS_00015327,TCONS_000…
BVRB_5g105740	BVRB_5g105740	TCONS_00015465,TCONS_00015863,TCONS_00055787
BVRB_1g016970	BVRB_1g016970	TCONS_00110811,TCONS_00057113,TCONS_00106306,TCONS_00019618,TCONS_00111968,TCONS_00106543,TCONS_00015426,TCONS_00034368,TCONS_00112216,TCONS_00111748,TCONS_00111709,TCONS_00112679,TCONS_00079049,TCONS_00067877,TCONS_00066831,TCONS_00109277,TCONS_00078771,TCONS_00078773,TCONS_00034371,TCONS_00072884,TCONS_00061955,TCONS_00061954,TCONS_00061953,TCONS_00111512,TCONS_00049881,TCONS_00047903,TCONS_001…
BVRB_4g096640	BVRB_4g096640	TCONS_00078442,TCONS_00057056,TCONS_00057113,TCONS_00019615,TCONS_00019618,TCONS_00002455,TCONS_00056095,TCONS_00016302,TCONS_00109303,TCONS_00100032,TCONS_00078771,TCONS_00034371,TCONS_00049446,TCONS_00097307,TCONS_00057047,TCONS_00058168,TCONS_00106201,TCONS_00104743,TCONS_00084870,TCONS_00014910,TCONS_00067859,TCONS_00089144
BVRB_3g067010	BVRB_3g067010	TCONS_00095951,TCONS_00000358,TCONS_00049076,TCONS_00022544,TCONS_00009457,TCONS_00092615,TCONS_00000555,TCONS_00077968,TCONS_00029471,TCONS_00101663,TCONS_00047724,TCONS_00065697,TCONS_00026137
BVRB_1g013930	BVRB_1g013930	TCONS_00078442,TCONS_00030892,TCONS_00057056,TCONS_00019615,TCONS_00002455,TCONS_00016302,TCONS_00109303,TCONS_00047315,TCONS_00015470,TCONS_00019745,TCONS_00076729,TCONS_00109331,TCONS_00015327,TCONS_00075747,TCONS_00110064,TCONS_00085928,TCONS_00054623,TCONS_00106201,TCONS_00016093,TCONS_00092506
BVRB_3g054150	BVRB_3g054150	TCONS_00067877,TCONS_00109277,TCONS_00069917,TCONS_00111274,TCONS_00065703,TCONS_00106909,TCONS_00111894
BVRB_9g215560	BVRB_9g215560	TCONS_00006602,TCONS_00074198,TCONS_00005717,TCONS_00004681,TCONS_00037251,TCONS_00111663,TCONS_00084205,TCONS_00047321,TCONS_00002039,TCONS_00107758,TCONS_00106208,TCONS_00076302
BVRB_7g173430	BVRB_7g173430	TCONS_00078442,TCONS_00057056,TCONS_00019618,TCONS_00034374,TCONS_00056095,TCONS_00020934,TCONS_00100032,TCONS_00078771,TCONS_00034371,TCONS_00034377,TCONS_00049446,TCONS_00097307,TCONS_00034369,TCONS_00057047,TCONS_00058168,TCONS_00104743,TCONS_00089520,TCONS_00089144
BVRB_6g131760	BVRB_6g131760	TCONS_00012602
BVRB_6g141100	BVRB_6g141100	TCONS_00078442,TCONS_00030892,TCONS_00057056,TCONS_00000026,TCONS_00019615,TCONS_00019619,TCONS_00046420,TCONS_00002455,TCONS_00019462,TCONS_00016302,TCONS_00052840,TCONS_00109303,TCONS_00047315,TCONS_00091028,TCONS_00015470,TCONS_00019745,TCONS_00076729,TCONS_00109331,TCONS_00008499,TCONS_00031444,TCONS_00015327,TCONS_00075747,TCONS_00021308,TCONS_00111490,TCONS_00110064,TCONS_00078749,TCONS_000…
BVRB_4g091090	BVRB_4g091090	TCONS_00019618,TCONS_00000358,TCONS_00056095,TCONS_00100032,TCONS_00009457,TCONS_00078771,TCONS_00078773,TCONS_00034371,TCONS_00111512,TCONS_00092615,TCONS_00111695,TCONS_00015444,TCONS_00049446,TCONS_00112187,TCONS_00097307,TCONS_00057047,TCONS_00029471,TCONS_00109758,TCONS_00104743,TCONS_00107322,TCONS_00012602,TCONS_00084870,TCONS_00060080,TCONS_00067859,TCONS_00089520
BVRB_6g153000	BVRB_6g153000	TCONS_00019338,TCONS_00038334,TCONS_00038332,TCONS_00111475,TCONS_00048205,TCONS_00023789,TCONS_00053891,TCONS_00002493,TCONS_00068776,TCONS_00110284,TCONS_00044671,TCONS_00040640,TCONS_00004463,TCONS_00040642,TCONS_00057779,TCONS_00020763,TCONS_00031094
BVRB_9g219870	BVRB_9g219870	TCONS_00053922,TCONS_00020934,TCONS_00048008,TCONS_00041267,TCONS_00034377,TCONS_00067863
BVRB_8g193000	BVRB_8g193000	TCONS_00018231,TCONS_00111570,TCONS_00107964,TCONS_00106793,TCONS_00110708,TCONS_00106571,TCONS_00017943,TCONS_00049076,TCONS_00101345,TCONS_00110829,TCONS_00111834,TCONS_00111463,TCONS_00106515,TCONS_00106514,TCONS_00111513,TCONS_00090896,TCONS_00112224,TCONS_00038109,TCONS_00038110,TCONS_00004807,TCONS_00112093,TCONS_00015444,TCONS_00045334,TCONS_00069912,TCONS_00069914,TCONS_00092257,TCONS_000…
BVRB_1g021040	BVRB_1g021040	TCONS_00015465,TCONS_00015863,TCONS_00055787,TCONS_00000460
BVRB_7g169180	BVRB_7g169180	TCONS_00057056,TCONS_00056095,TCONS_00016302,TCONS_00109303,TCONS_00100032,TCONS_00097307,TCONS_00106201,TCONS_00072878
BVRB_6g151760	BVRB_6g151760	TCONS_00057056,TCONS_00057113,TCONS_00019618,TCONS_00056095,TCONS_00112216,TCONS_00100032,TCONS_00066831,TCONS_00049446,TCONS_00097307,TCONS_00057047,TCONS_00058168,TCONS_00065703,TCONS_00104743,TCONS_00084870,TCONS_00014910,TCONS_00067859,TCONS_00089144
BVRB_4g074330	BVRB_4g074330	TCONS_00066332,TCONS_00019618,TCONS_00091142,TCONS_00034374,TCONS_00011666,TCONS_00053922,TCONS_00049076,TCONS_00034368,TCONS_00020934,TCONS_00009457,TCONS_00078771,TCONS_00078773,TCONS_00034371,TCONS_00041267,TCONS_00034377,TCONS_00048298,TCONS_00034369,TCONS_00067863,TCONS_00029471,TCONS_00111569,TCONS_00089520,TCONS_00010295,TCONS_00089144
BVRB_003060	BVRB_003060	TCONS_00086512,TCONS_00034375,TCONS_00071354
BVRB_3g064670	BVRB_3g064670	TCONS_00019618,TCONS_00001142,TCONS_00000358,TCONS_00034368,TCONS_00112216,TCONS_00112679,TCONS_00079049,TCONS_00009457,TCONS_00078773,TCONS_00034371,TCONS_00061955,TCONS_00092615,TCONS_00111930,TCONS_00065703,TCONS_00104743,TCONS_00012602,TCONS_00066589,TCONS_00014910,TCONS_00067859
BVRB_7g160960	BVRB_7g160960	TCONS_00041826,TCONS_00068434,TCONS_00023425,TCONS_00056681,TCONS_00111475,TCONS_00105475,TCONS_00095276,TCONS_00080695,TCONS_00110781,TCONS_00023513,TCONS_00002646,TCONS_00081939,TCONS_00023514,TCONS_00106353,TCONS_00014787,TCONS_00096009,TCONS_00081638,TCONS_00085277,TCONS_00027003,TCONS_00040736,TCONS_00018546,TCONS_00001832,TCONS_00041151,TCONS_00111239,TCONS_00058958,TCONS_00039690,TCONS_000…
BVRB_5g104900	BVRB_5g104900	TCONS_00057113,TCONS_00106306,TCONS_00019618,TCONS_00106543,TCONS_00015426,TCONS_00034368,TCONS_00112216,TCONS_00111748,TCONS_00112679,TCONS_00079049,TCONS_00067877,TCONS_00066831,TCONS_00109277,TCONS_00078771,TCONS_00078773,TCONS_00034371,TCONS_00072884,TCONS_00061955,TCONS_00061954,TCONS_00061953,TCONS_00111512,TCONS_00049881,TCONS_00047903,TCONS_00111930,TCONS_00065703,TCONS_00032389,TCONS_001…
BVRB_8g182360	BVRB_8g182360	TCONS_00097161,TCONS_00051499,TCONS_00000378,TCONS_00045936,TCONS_00068032,TCONS_00099806,TCONS_00091391,TCONS_00022544,TCONS_00092100,TCONS_00026542,TCONS_00068267,TCONS_00040389,TCONS_00085517,TCONS_00055970,TCONS_00068031,TCONS_00080589,TCONS_00055290,TCONS_00029493,TCONS_00066389,TCONS_00105922,TCONS_00101663,TCONS_00076344,TCONS_00110223,TCONS_00102784,TCONS_00102788,TCONS_00023165,TCONS_000…
BVRB_9g216400	BVRB_9g216400	TCONS_00034128,TCONS_00098206,TCONS_00098435,TCONS_00085070,TCONS_00091027,TCONS_00092100,TCONS_00000555,TCONS_00009547,TCONS_00099386,TCONS_00109868,TCONS_00085267,TCONS_00008470,TCONS_00027140,TCONS_00091988
BVRB_5g099630	BVRB_5g099630	TCONS_00072169,TCONS_00030892,TCONS_00006602,TCONS_00109094,TCONS_00074198,TCONS_00005717,TCONS_00000026,TCONS_00004681,TCONS_00046420,TCONS_00079896,TCONS_00039464,TCONS_00066545,TCONS_00111028,TCONS_00019462,TCONS_00047315,TCONS_00037251,TCONS_00015470,TCONS_00111663,TCONS_00019745,TCONS_00084205,TCONS_00076729,TCONS_00109331,TCONS_00019351,TCONS_00031444,TCONS_00005773,TCONS_00047321,TCONS_000…
BVRB_6g149730	BVRB_6g149730	TCONS_00111570,TCONS_00111162,TCONS_00015109,TCONS_00107964,TCONS_00106793,TCONS_00110708,TCONS_00017943,TCONS_00049076,TCONS_00101345,TCONS_00090083,TCONS_00111834,TCONS_00111463,TCONS_00106515,TCONS_00106514,TCONS_00111513,TCONS_00038109,TCONS_00066311,TCONS_00038110,TCONS_00112093,TCONS_00009015,TCONS_00069912,TCONS_00069914,TCONS_00034903,TCONS_00065284,TCONS_00029471,TCONS_00089948,TCONS_001…
BVRB_1g018750	BVRB_1g018750	TCONS_00034372,TCONS_00071487,TCONS_00076090,TCONS_00007758
BVRB_2g041460	BVRB_2g041460	TCONS_00018231,TCONS_00097832,TCONS_00012598,TCONS_00049699,TCONS_00004807,TCONS_00018617,TCONS_00072624,TCONS_00065697,TCONS_00000460,TCONS_00060081
BVRB_8g194970	BVRB_8g194970	TCONS_00041728,TCONS_00105497,TCONS_00007575
BVRB_7g170300	BVRB_7g170300	TCONS_00006602,TCONS_00109094,TCONS_00074198,TCONS_00005717,TCONS_00004681,TCONS_00079896,TCONS_00039464,TCONS_00066545,TCONS_00111028,TCONS_00037251,TCONS_00111663,TCONS_00084205,TCONS_00019351,TCONS_00005773,TCONS_00047321,TCONS_00037659,TCONS_00002039,TCONS_00107758,TCONS_00019031,TCONS_00106208,TCONS_00111769,TCONS_00076302,TCONS_00042330
BVRB_5g121200	BVRB_5g121200	TCONS_00030892,TCONS_00006602,TCONS_00074198,TCONS_00005717,TCONS_00004681,TCONS_00079896,TCONS_00039464,TCONS_00111028,TCONS_00019462,TCONS_00047315,TCONS_00037251,TCONS_00015470,TCONS_00111663,TCONS_00084205,TCONS_00076729,TCONS_00109331,TCONS_00019351,TCONS_00005773,TCONS_00047321,TCONS_00037659,TCONS_00002039,TCONS_00107758,TCONS_00019031,TCONS_00106208,TCONS_00054623,TCONS_00019617,TCONS_000…
BVRB_3g063180	BVRB_3g063180	TCONS_00051499,TCONS_00088109,TCONS_00099806,TCONS_00026542,TCONS_00068031,TCONS_00055290,TCONS_00010501,TCONS_00096887
BVRB_5g120870	BVRB_5g120870	TCONS_00109277,TCONS_00111274,TCONS_00065703
BVRB_5g102970	BVRB_5g102970	TCONS_00018231,TCONS_00072624
BVRB_7g171170	BVRB_7g171170	TCONS_00071487,TCONS_00076090,TCONS_00007758
BVRB_5g109760	BVRB_5g109760	TCONS_00099806
BVRB_4g090910	BVRB_4g090910	TCONS_00007516,TCONS_00038334,TCONS_00038332,TCONS_00048205,TCONS_00023789,TCONS_00053891,TCONS_00033645,TCONS_00044671,TCONS_00040640,TCONS_00107364,TCONS_00004463,TCONS_00040642,TCONS_00057779,TCONS_00020763,TCONS_00110652
BVRB_7g176200	BVRB_7g176200	TCONS_00051183,TCONS_00086512,TCONS_00101990,TCONS_00101989,TCONS_00084777,TCONS_00058279,TCONS_00042468,TCONS_00039867
BVRB_5g121660	BVRB_5g121660	TCONS_00078442,TCONS_00057056,TCONS_00057113,TCONS_00019615,TCONS_00002455,TCONS_00034374,TCONS_00024041,TCONS_00034368,TCONS_00052840,TCONS_00018434,TCONS_00078771,TCONS_00008496,TCONS_00048298,TCONS_00049446,TCONS_00045334,TCONS_00034369,TCONS_00057047,TCONS_00058168,TCONS_00110064,TCONS_00106201,TCONS_00111569,TCONS_00022195,TCONS_00016093,TCONS_00084870,TCONS_00014910,TCONS_00089520,TCONS_000…
BVRB_8g191770	BVRB_8g191770	TCONS_00030892,TCONS_00019462,TCONS_00047315,TCONS_00015470,TCONS_00111663,TCONS_00076729,TCONS_00109331,TCONS_00047321,TCONS_00037659,TCONS_00107758,TCONS_00019031,TCONS_00054623,TCONS_00019617
BVRB_002750	BVRB_002750	TCONS_00006602,TCONS_00074198,TCONS_00005717,TCONS_00037251,TCONS_00111663,TCONS_00084205,TCONS_00002039
BVRB_5g121530	BVRB_5g121530	TCONS_00034128,TCONS_00098206,TCONS_00071954,TCONS_00098435,TCONS_00085070,TCONS_00068032,TCONS_00091027,TCONS_00092100,TCONS_00027319,TCONS_00000555,TCONS_00009547,TCONS_00099384,TCONS_00099386,TCONS_00055970,TCONS_00109868,TCONS_00066389,TCONS_00101663,TCONS_00077430,TCONS_00085267,TCONS_00076345,TCONS_00104239,TCONS_00027140,TCONS_00091988
BVRB_5g103840	BVRB_5g103840	TCONS_00072169,TCONS_00030892,TCONS_00006602,TCONS_00109094,TCONS_00074198,TCONS_00005717,TCONS_00000026,TCONS_00004681,TCONS_00046420,TCONS_00079896,TCONS_00039464,TCONS_00066545,TCONS_00111028,TCONS_00019462,TCONS_00047315,TCONS_00037251,TCONS_00015470,TCONS_00111663,TCONS_00019745,TCONS_00084205,TCONS_00076729,TCONS_00109331,TCONS_00019351,TCONS_00031444,TCONS_00005773,TCONS_00047321,TCONS_000…
BVRB_1g014920	BVRB_1g014920	TCONS_00018231,TCONS_00024041,TCONS_00111748,TCONS_00110829,TCONS_00049699,TCONS_00008496,TCONS_00112224,TCONS_00004807,TCONS_00045334,TCONS_00051875,TCONS_00092257,TCONS_00018617,TCONS_00104334,TCONS_00072624,TCONS_00060081,TCONS_00065503
BVRB_1g012160	BVRB_1g012160	TCONS_00019619,TCONS_00093886,TCONS_00052840,TCONS_00008499,TCONS_00009507,TCONS_00031384,TCONS_00078749,TCONS_00063354,TCONS_00085069
BVRB_016760	BVRB_016760	TCONS_00072169,TCONS_00109094,TCONS_00000026,TCONS_00019619,TCONS_00066545,TCONS_00083994,TCONS_00093886,TCONS_00072173,TCONS_00091028,TCONS_00008499,TCONS_00031444,TCONS_00009507,TCONS_00031384,TCONS_00021308,TCONS_00111490,TCONS_00078749,TCONS_00041729,TCONS_00063354,TCONS_00111769,TCONS_00085069,TCONS_00004283,TCONS_00042330,TCONS_00000305
BVRB_7g172760	BVRB_7g172760	TCONS_00018077
BVRB_9g220820	BVRB_9g220820	TCONS_00041826,TCONS_00068434,TCONS_00023425,TCONS_00056681,TCONS_00111475,TCONS_00105475,TCONS_00095276,TCONS_00080695,TCONS_00110781,TCONS_00023513,TCONS_00002646,TCONS_00002493,TCONS_00081939,TCONS_00023514,TCONS_00106353,TCONS_00014787,TCONS_00096009,TCONS_00081638,TCONS_00085277,TCONS_00027003,TCONS_00040736,TCONS_00018546,TCONS_00001832,TCONS_00041151,TCONS_00111239,TCONS_00058958,TCONS_000…
BVRB_2g041900	BVRB_2g041900	TCONS_00111570,TCONS_00066332,TCONS_00019618,TCONS_00106793,TCONS_00091142,TCONS_00095951,TCONS_00034374,TCONS_00053922,TCONS_00049076,TCONS_00034368,TCONS_00020934,TCONS_00111463,TCONS_00009457,TCONS_00078771,TCONS_00078773,TCONS_00034371,TCONS_00034377,TCONS_00092615,TCONS_00066311,TCONS_00111695,TCONS_00004807,TCONS_00015444,TCONS_00069914,TCONS_00092257,TCONS_00077968,TCONS_00029471,TCONS_000…
BVRB_4g089780	BVRB_4g089780	TCONS_00051183,TCONS_00079049,TCONS_00067877,TCONS_00072884,TCONS_00061955,TCONS_00061953,TCONS_00049881,TCONS_00047903,TCONS_00032389,TCONS_00101989,TCONS_00084777,TCONS_00091124,TCONS_00039867,TCONS_00079848
BVRB_015670	BVRB_015670	TCONS_00110624,TCONS_00111162,TCONS_00110811,TCONS_00108496,TCONS_00007516,TCONS_00025136,TCONS_00080928,TCONS_00107964,TCONS_00106306,TCONS_00111969,TCONS_00106793,TCONS_00110708,TCONS_00108651,TCONS_00015426,TCONS_00063076,TCONS_00106571,TCONS_00017943,TCONS_00110829,TCONS_00111709,TCONS_00111834,TCONS_00111464,TCONS_00109277,TCONS_00035038,TCONS_00107231,TCONS_00106514,TCONS_00061954,TCONS_001…
BVRB_8g187640	BVRB_8g187640	TCONS_00072169,TCONS_00030892,TCONS_00074198,TCONS_00005717,TCONS_00000026,TCONS_00004681,TCONS_00046420,TCONS_00039464,TCONS_00111028,TCONS_00019462,TCONS_00047315,TCONS_00015470,TCONS_00111663,TCONS_00019745,TCONS_00084205,TCONS_00076729,TCONS_00109331,TCONS_00019351,TCONS_00031444,TCONS_00005773,TCONS_00047321,TCONS_00037659,TCONS_00015327,TCONS_00002039,TCONS_00107758,TCONS_00075747,TCONS_000…
BVRB_8g193940	BVRB_8g193940	TCONS_00006602,TCONS_00074198,TCONS_00005717,TCONS_00004681,TCONS_00079896,TCONS_00039464,TCONS_00111028,TCONS_00019462,TCONS_00037251,TCONS_00015470,TCONS_00111663,TCONS_00084205,TCONS_00019351,TCONS_00005773,TCONS_00047321,TCONS_00037659,TCONS_00002039,TCONS_00107758,TCONS_00019031,TCONS_00106208,TCONS_00111769,TCONS_00019617,TCONS_00076302
BVRB_5g111270	BVRB_5g111270	TCONS_00023276,TCONS_00041728,TCONS_00105497,TCONS_00105923,TCONS_00065699,TCONS_00008470,TCONS_00090170
BVRB_1g005740	BVRB_1g005740	TCONS_00024041,TCONS_00052840,TCONS_00072173,TCONS_00091028,TCONS_00018434,TCONS_00008496,TCONS_00008499,TCONS_00078749,TCONS_00022195,TCONS_00085069,TCONS_00004283
BVRB_2g025750	BVRB_2g025750	TCONS_00110811,TCONS_00066332,TCONS_00057113,TCONS_00019618,TCONS_00091142,TCONS_00015426,TCONS_00002455,TCONS_00034374,TCONS_00024041,TCONS_00034368,TCONS_00112216,TCONS_00111748,TCONS_00052840,TCONS_00110829,TCONS_00018434,TCONS_00078771,TCONS_00078773,TCONS_00034371,TCONS_00008496,TCONS_00111512,TCONS_00090896,TCONS_00112224,TCONS_00111695,TCONS_00004807,TCONS_00015444,TCONS_00049446,TCONS_001…
BVRB_7g180480	BVRB_7g180480	TCONS_00006602,TCONS_00074198,TCONS_00005717,TCONS_00079896,TCONS_00037251,TCONS_00111663,TCONS_00084205,TCONS_00002039,TCONS_00076302
BVRB_5g124250	BVRB_5g124250	TCONS_00106306,TCONS_00019618,TCONS_00098435,TCONS_00001142,TCONS_00095951,TCONS_00000358,TCONS_00112679,TCONS_00022544,TCONS_00009457,TCONS_00078773,TCONS_00034371,TCONS_00111512,TCONS_00092615,TCONS_00000555,TCONS_00077968,TCONS_00101663,TCONS_00104743,TCONS_00012602,TCONS_00047724,TCONS_00067859
BVRB_9g224940	BVRB_9g224940	TCONS_00103111,TCONS_00018077,TCONS_00072878
BVRB_7g167290	BVRB_7g167290	TCONS_00015109,TCONS_00083177,TCONS_00090083,TCONS_00066311,TCONS_00034903
BVRB_9g212130	BVRB_9g212130	TCONS_00079896,TCONS_00037251
BVRB_5g124740	BVRB_5g124740	TCONS_00072169,TCONS_00109094,TCONS_00000026,TCONS_00019619,TCONS_00046420,TCONS_00066545,TCONS_00093886,TCONS_00052840,TCONS_00072173,TCONS_00091028,TCONS_00018434,TCONS_00015470,TCONS_00008499,TCONS_00031444,TCONS_00009507,TCONS_00075747,TCONS_00031384,TCONS_00021308,TCONS_00111490,TCONS_00110064,TCONS_00078749,TCONS_00041729,TCONS_00085928,TCONS_00063354,TCONS_00111769,TCONS_00022195,TCONS_000…
BVRB_1g022250	BVRB_1g022250	TCONS_00000026,TCONS_00019619,TCONS_00093886,TCONS_00052840,TCONS_00072173,TCONS_00091028,TCONS_00018434,TCONS_00084148,TCONS_00008499,TCONS_00009507,TCONS_00031384,TCONS_00111490,TCONS_00110064,TCONS_00078749,TCONS_00041729,TCONS_00063354,TCONS_00022195,TCONS_00085069,TCONS_00004283,TCONS_00016093,TCONS_00092506,TCONS_00000305
BVRB_9g205300	BVRB_9g205300	TCONS_00025138,TCONS_00019338,TCONS_00023425,TCONS_00111475,TCONS_00080695,TCONS_00110781,TCONS_00048205,TCONS_00053891,TCONS_00002493,TCONS_00106353,TCONS_00067878,TCONS_00068776,TCONS_00035038,TCONS_00110284,TCONS_00061956,TCONS_00108306,TCONS_00057779,TCONS_00031094
BVRB_8g183050	BVRB_8g183050	TCONS_00038334,TCONS_00038332,TCONS_00023789,TCONS_00044671,TCONS_00004463,TCONS_00020763
BVRB_7g173190	BVRB_7g173190	TCONS_00034128,TCONS_00098206,TCONS_00071954,TCONS_00098435,TCONS_00085070,TCONS_00068032,TCONS_00091027,TCONS_00092100,TCONS_00027319,TCONS_00009547,TCONS_00099384,TCONS_00099386,TCONS_00055970,TCONS_00109868,TCONS_00066389,TCONS_00077430,TCONS_00085267,TCONS_00076345,TCONS_00104239,TCONS_00027140,TCONS_00091988
BVRB_8g201340	BVRB_8g201340	TCONS_00038334,TCONS_00038332,TCONS_00048205,TCONS_00023789,TCONS_00053891,TCONS_00044671,TCONS_00040640,TCONS_00004463,TCONS_00040642,TCONS_00020763,TCONS_00031094
BVRB_9g203400	BVRB_9g203400	TCONS_00097161,TCONS_00051499,TCONS_00088109,TCONS_00000378,TCONS_00045936,TCONS_00099806,TCONS_00091391,TCONS_00092100,TCONS_00026542,TCONS_00068267,TCONS_00040389,TCONS_00085517,TCONS_00068031,TCONS_00080589,TCONS_00055290,TCONS_00010501,TCONS_00029493,TCONS_00105922,TCONS_00076344,TCONS_00110223,TCONS_00102784,TCONS_00102788,TCONS_00023165,TCONS_00096887,TCONS_00102114
BVRB_7g173630	BVRB_7g173630	TCONS_00112058
BVRB_5g107690	BVRB_5g107690	TCONS_00030892,TCONS_00019462,TCONS_00047315,TCONS_00015470,TCONS_00084205,TCONS_00076729,TCONS_00109331,TCONS_00047321,TCONS_00107758,TCONS_00018077,TCONS_00019031,TCONS_00054623,TCONS_00019617
BVRB_1g018400	BVRB_1g018400	TCONS_00018231,TCONS_00110624,TCONS_00110811,TCONS_00108496,TCONS_00025136,TCONS_00080928,TCONS_00106306,TCONS_00106793,TCONS_00110708,TCONS_00106543,TCONS_00015426,TCONS_00095951,TCONS_00106571,TCONS_00110829,TCONS_00111709,TCONS_00111834,TCONS_00111464,TCONS_00009457,TCONS_00107231,TCONS_00078773,TCONS_00106514,TCONS_00061954,TCONS_00111513,TCONS_00111512,TCONS_00112224,TCONS_00038109,TCONS_000…
BVRB_6g128900	BVRB_6g128900	TCONS_00034128,TCONS_00098206,TCONS_00071954,TCONS_00098435,TCONS_00001142,TCONS_00085070,TCONS_00091027,TCONS_00027319,TCONS_00009547,TCONS_00099386,TCONS_00104239,TCONS_00008470,TCONS_00090170,TCONS_00091988
BVRB_5g103480	BVRB_5g103480	TCONS_00078442,TCONS_00030892,TCONS_00057056,TCONS_00019615,TCONS_00103111,TCONS_00019462,TCONS_00016302,TCONS_00109303,TCONS_00047315,TCONS_00019745,TCONS_00076729,TCONS_00109331,TCONS_00015327,TCONS_00075747,TCONS_00018077,TCONS_00085928,TCONS_00054623,TCONS_00106201,TCONS_00019617
BVRB_5g108020	BVRB_5g108020	TCONS_00072169,TCONS_00030892,TCONS_00006602,TCONS_00109094,TCONS_00074198,TCONS_00005717,TCONS_00000026,TCONS_00019619,TCONS_00004681,TCONS_00046420,TCONS_00079896,TCONS_00039464,TCONS_00066545,TCONS_00111028,TCONS_00019462,TCONS_00083994,TCONS_00047315,TCONS_00091028,TCONS_00015470,TCONS_00111663,TCONS_00019745,TCONS_00084205,TCONS_00076729,TCONS_00109331,TCONS_00019351,TCONS_00031444,TCONS_000…
BVRB_6g140910	BVRB_6g140910	TCONS_00078442,TCONS_00057056,TCONS_00019615,TCONS_00019618,TCONS_00002455,TCONS_00034374,TCONS_00034368,TCONS_00078771,TCONS_00008496,TCONS_00048298,TCONS_00049446,TCONS_00097307,TCONS_00034369,TCONS_00057047,TCONS_00058168,TCONS_00110064,TCONS_00106201,TCONS_00111569,TCONS_00084870,TCONS_00014910,TCONS_00089520,TCONS_00092506,TCONS_00010295,TCONS_00089144
BVRB_7g161810	BVRB_7g161810	TCONS_00056083,TCONS_00041267,TCONS_00091637,TCONS_00018613
BVRB_1g015020	BVRB_1g015020	TCONS_00111570,TCONS_00015109,TCONS_00083177,TCONS_00071482,TCONS_00053922,TCONS_00017943,TCONS_00049076,TCONS_00101345,TCONS_00090083,TCONS_00020935,TCONS_00111463,TCONS_00106515,TCONS_00045655,TCONS_00066311,TCONS_00112093,TCONS_00069914,TCONS_00034903,TCONS_00065284,TCONS_00089948
BVRB_2g033900	BVRB_2g033900	TCONS_00052840,TCONS_00110064
BVRB_009240	BVRB_009240	TCONS_00078442,TCONS_00072169,TCONS_00030892,TCONS_00057056,TCONS_00000026,TCONS_00019615,TCONS_00019619,TCONS_00046420,TCONS_00002455,TCONS_00016302,TCONS_00052840,TCONS_00047315,TCONS_00091028,TCONS_00018434,TCONS_00015470,TCONS_00019745,TCONS_00076729,TCONS_00109331,TCONS_00008499,TCONS_00031444,TCONS_00015327,TCONS_00075747,TCONS_00021308,TCONS_00111490,TCONS_00110064,TCONS_00078749,TCONS_000…
BVRB_5g117150	BVRB_5g117150	TCONS_00030892,TCONS_00019462,TCONS_00047315,TCONS_00015470,TCONS_00076729,TCONS_00109331,TCONS_00047321,TCONS_00037659,TCONS_00107758,TCONS_00019031,TCONS_00054623,TCONS_00019617
BVRB_3g065440	BVRB_3g065440	TCONS_00110624,TCONS_00110811,TCONS_00108496,TCONS_00025136,TCONS_00080928,TCONS_00106306,TCONS_00111969,TCONS_00106793,TCONS_00110708,TCONS_00108651,TCONS_00106543,TCONS_00015426,TCONS_00095951,TCONS_00106571,TCONS_00112216,TCONS_00111748,TCONS_00110829,TCONS_00111709,TCONS_00111834,TCONS_00111464,TCONS_00111468,TCONS_00112679,TCONS_00079049,TCONS_00107995,TCONS_00109277,TCONS_00009457,TCONS_000…
BVRB_8g182770	BVRB_8g182770	TCONS_00072624
BVRB_9g217710	BVRB_9g217710	TCONS_00019462,TCONS_00047315,TCONS_00018077,TCONS_00054623
BVRB_7g179090	BVRB_7g179090	TCONS_00051183,TCONS_00086512,TCONS_00034375,TCONS_00101990,TCONS_00071354,TCONS_00101989,TCONS_00084777,TCONS_00058279,TCONS_00042468,TCONS_00039867
BVRB_3g064390	BVRB_3g064390	TCONS_00110624,TCONS_00111162,TCONS_00007516,TCONS_00080928,TCONS_00111969,TCONS_00063076,TCONS_00035038,TCONS_00111513,TCONS_00033645,TCONS_00057593,TCONS_00009524,TCONS_00015443,TCONS_00069915,TCONS_00107364,TCONS_00106829,TCONS_00108971,TCONS_00106047,TCONS_00110652
BVRB_4g074630	BVRB_4g074630	TCONS_00078442,TCONS_00030892,TCONS_00057056,TCONS_00019615,TCONS_00002455,TCONS_00019462,TCONS_00016302,TCONS_00109303,TCONS_00047315,TCONS_00015470,TCONS_00019745,TCONS_00076729,TCONS_00109331,TCONS_00015327,TCONS_00075747,TCONS_00110064,TCONS_00085928,TCONS_00054623,TCONS_00106201,TCONS_00019617,TCONS_00016093,TCONS_00092506
BVRB_8g183070	BVRB_8g183070	TCONS_00006602,TCONS_00074198,TCONS_00005717,TCONS_00004681,TCONS_00079896,TCONS_00037251,TCONS_00111663,TCONS_00084205,TCONS_00047321,TCONS_00002039,TCONS_00107758,TCONS_00019031,TCONS_00106208,TCONS_00076302
BVRB_6g130620	BVRB_6g130620	TCONS_00103111,TCONS_00072878
BVRB_1g005730	BVRB_1g005730	TCONS_00078442,TCONS_00057113,TCONS_00002455,TCONS_00024041,TCONS_00112216,TCONS_00111748,TCONS_00052840,TCONS_00018434,TCONS_00067877,TCONS_00066831,TCONS_00078771,TCONS_00008496,TCONS_00008499,TCONS_00049446,TCONS_00045334,TCONS_00057047,TCONS_00058168,TCONS_00110064,TCONS_00065703,TCONS_00104334,TCONS_00111569,TCONS_00022195,TCONS_00111132,TCONS_00084870,TCONS_00066589,TCONS_00014910,TCONS_000…
BVRB_6g150320	BVRB_6g150320	TCONS_00024041,TCONS_00052840,TCONS_00072173,TCONS_00091028,TCONS_00018434,TCONS_00084148,TCONS_00008496,TCONS_00008499,TCONS_00009507,TCONS_00031384,TCONS_00051875,TCONS_00110064,TCONS_00078749,TCONS_00104334,TCONS_00063354,TCONS_00022195,TCONS_00085069,TCONS_00004283
BVRB_9g212910	BVRB_9g212910	TCONS_00111570,TCONS_00111162,TCONS_00015109,TCONS_00107964,TCONS_00106793,TCONS_00110708,TCONS_00017943,TCONS_00101345,TCONS_00111834,TCONS_00111463,TCONS_00106515,TCONS_00106514,TCONS_00090896,TCONS_00066311,TCONS_00038110,TCONS_00112093,TCONS_00069914,TCONS_00065284,TCONS_00026137
BVRB_2g041410	BVRB_2g041410	TCONS_00057113,TCONS_00002455,TCONS_00018434,TCONS_00067877,TCONS_00022195,TCONS_00092506
BVRB_6g129960	BVRB_6g129960	TCONS_00006602,TCONS_00074198,TCONS_00005717,TCONS_00079896,TCONS_00037251,TCONS_00111663,TCONS_00084205,TCONS_00002039,TCONS_00076302
BVRB_4g097450	BVRB_4g097450	TCONS_00097161,TCONS_00051499,TCONS_00000378,TCONS_00099806,TCONS_00026542,TCONS_00068267,TCONS_00040389,TCONS_00085517,TCONS_00068031,TCONS_00080589,TCONS_00029493,TCONS_00105922,TCONS_00076344,TCONS_00110223,TCONS_00023165,TCONS_00096887,TCONS_00102114
BVRB_004760	BVRB_004760	TCONS_00034372,TCONS_00071482,TCONS_00112058,TCONS_00007758,TCONS_00075892
BVRB_7g172350	BVRB_7g172350	TCONS_00084777,TCONS_00042468,TCONS_00039867
BVRB_3g055260	BVRB_3g055260	TCONS_00008499
BVRB_028010	BVRB_028010	TCONS_00057113,TCONS_00034374,TCONS_00034368,TCONS_00112216,TCONS_00111748,TCONS_00112679,TCONS_00079049,TCONS_00009457,TCONS_00078773,TCONS_00034371,TCONS_00004807,TCONS_00048298,TCONS_00092257,TCONS_00111569,TCONS_00084870,TCONS_00065697,TCONS_00066589,TCONS_00014910,TCONS_00060081,TCONS_00067859,TCONS_00065503,TCONS_00010295,TCONS_00089144
BVRB_2g023700	BVRB_2g023700	TCONS_00097161,TCONS_00034128,TCONS_00098206,TCONS_00000378,TCONS_00068032,TCONS_00068267,TCONS_00040389,TCONS_00085517,TCONS_00009547,TCONS_00099384,TCONS_00099386,TCONS_00055970,TCONS_00109868,TCONS_00066389,TCONS_00105922,TCONS_00077430,TCONS_00085267,TCONS_00076345,TCONS_00027140,TCONS_00091988
BVRB_7g175150	BVRB_7g175150	TCONS_00019619,TCONS_00093886,TCONS_00052840,TCONS_00072173,TCONS_00091028,TCONS_00018434,TCONS_00084148,TCONS_00008499,TCONS_00009507,TCONS_00031384,TCONS_00111490,TCONS_00110064,TCONS_00078749,TCONS_00041729,TCONS_00063354,TCONS_00022195,TCONS_00085069,TCONS_00004283,TCONS_00016093,TCONS_00000305
BVRB_1g005820	BVRB_1g005820	TCONS_00051499,TCONS_00088109,TCONS_00099806,TCONS_00026542,TCONS_00068031,TCONS_00055290,TCONS_00096887
BVRB_5g116520	BVRB_5g116520	TCONS_00078442,TCONS_00057056,TCONS_00019615,TCONS_00019619,TCONS_00002455,TCONS_00052840,TCONS_00091028,TCONS_00018434,TCONS_00008496,TCONS_00008499,TCONS_00015327,TCONS_00075747,TCONS_00111490,TCONS_00110064,TCONS_00078749,TCONS_00041729,TCONS_00085928,TCONS_00106201,TCONS_00022195,TCONS_00004283,TCONS_00016093,TCONS_00092506,TCONS_00000305
BVRB_6g134230	BVRB_6g134230	TCONS_00057113,TCONS_00106306,TCONS_00111968,TCONS_00106543,TCONS_00015426,TCONS_00112216,TCONS_00111748,TCONS_00112679,TCONS_00079049,TCONS_00067877,TCONS_00066831,TCONS_00109277,TCONS_00072884,TCONS_00061955,TCONS_00061954,TCONS_00061953,TCONS_00104444,TCONS_00049881,TCONS_00047903,TCONS_00111930,TCONS_00106563,TCONS_00069917,TCONS_00111274,TCONS_00065703,TCONS_00106909,TCONS_00032389,TCONS_001…
BVRB_7g164450	BVRB_7g164450	TCONS_00110624,TCONS_00110811,TCONS_00108496,TCONS_00025136,TCONS_00080928,TCONS_00106306,TCONS_00019618,TCONS_00111969,TCONS_00106793,TCONS_00110708,TCONS_00108651,TCONS_00015426,TCONS_00106571,TCONS_00112216,TCONS_00111748,TCONS_00110829,TCONS_00111709,TCONS_00111834,TCONS_00111464,TCONS_00111468,TCONS_00112679,TCONS_00107995,TCONS_00109277,TCONS_00107231,TCONS_00078771,TCONS_00078773,TCONS_001…
BVRB_7g173040	BVRB_7g173040	TCONS_00030892,TCONS_00000026,TCONS_00004681,TCONS_00046420,TCONS_00111028,TCONS_00019462,TCONS_00016302,TCONS_00047315,TCONS_00015470,TCONS_00019745,TCONS_00076729,TCONS_00109331,TCONS_00019351,TCONS_00031444,TCONS_00047321,TCONS_00037659,TCONS_00015327,TCONS_00107758,TCONS_00075747,TCONS_00021308,TCONS_00041729,TCONS_00018077,TCONS_00019031,TCONS_00085928,TCONS_00106208,TCONS_00054623,TCONS_001…
BVRB_008460	BVRB_008460	TCONS_00030892,TCONS_00006602,TCONS_00074198,TCONS_00005717,TCONS_00004681,TCONS_00079896,TCONS_00039464,TCONS_00111028,TCONS_00019462,TCONS_00037251,TCONS_00015470,TCONS_00111663,TCONS_00084205,TCONS_00019351,TCONS_00005773,TCONS_00047321,TCONS_00037659,TCONS_00002039,TCONS_00107758,TCONS_00019031,TCONS_00106208,TCONS_00111769,TCONS_00019617,TCONS_00076302
BVRB_005910	BVRB_005910	TCONS_00057113,TCONS_00106306,TCONS_00019618,TCONS_00015426,TCONS_00034374,TCONS_00000358,TCONS_00034368,TCONS_00056095,TCONS_00112216,TCONS_00111709,TCONS_00112679,TCONS_00079049,TCONS_00100032,TCONS_00109277,TCONS_00009457,TCONS_00078771,TCONS_00078773,TCONS_00034371,TCONS_00061954,TCONS_00111512,TCONS_00092615,TCONS_00111695,TCONS_00015444,TCONS_00049446,TCONS_00111930,TCONS_00112187,TCONS_000…
BVRB_4g079870	BVRB_4g079870	TCONS_00110624,TCONS_00110811,TCONS_00108496,TCONS_00007516,TCONS_00025136,TCONS_00080928,TCONS_00106306,TCONS_00111968,TCONS_00111969,TCONS_00106793,TCONS_00110708,TCONS_00108651,TCONS_00106543,TCONS_00015426,TCONS_00106571,TCONS_00112216,TCONS_00111748,TCONS_00110829,TCONS_00111709,TCONS_00111834,TCONS_00111464,TCONS_00111468,TCONS_00112679,TCONS_00107995,TCONS_00067878,TCONS_00109277,TCONS_000…
BVRB_3g051030	BVRB_3g051030	TCONS_00110811,TCONS_00057113,TCONS_00015426,TCONS_00002455,TCONS_00024041,TCONS_00112216,TCONS_00111748,TCONS_00052840,TCONS_00072173,TCONS_00091028,TCONS_00018434,TCONS_00078771,TCONS_00084148,TCONS_00008496,TCONS_00008499,TCONS_00090896,TCONS_00112224,TCONS_00049446,TCONS_00045334,TCONS_00110064,TCONS_00078749,TCONS_00094903,TCONS_00104334,TCONS_00022195,TCONS_00085069,TCONS_00111132,TCONS_000…
BVRB_5g114160	BVRB_5g114160	TCONS_00034128,TCONS_00098206,TCONS_00071954,TCONS_00000378,TCONS_00085070,TCONS_00068032,TCONS_00091027,TCONS_00092100,TCONS_00027319,TCONS_00009547,TCONS_00099384,TCONS_00099386,TCONS_00055970,TCONS_00109868,TCONS_00066389,TCONS_00077430,TCONS_00085267,TCONS_00076345,TCONS_00104239,TCONS_00027140,TCONS_00091988
BVRB_2g029090	BVRB_2g029090	TCONS_00111570,TCONS_00058828,TCONS_00015109,TCONS_00083177,TCONS_00071482,TCONS_00053922,TCONS_00112058,TCONS_00020935,TCONS_00048008,TCONS_00045655,TCONS_00066311,TCONS_00069914,TCONS_00034903
BVRB_9g216520	BVRB_9g216520	TCONS_00111028,TCONS_00111769
BVRB_6g150070	BVRB_6g150070	TCONS_00110624,TCONS_00111162,TCONS_00110811,TCONS_00108496,TCONS_00025136,TCONS_00080928,TCONS_00107964,TCONS_00106306,TCONS_00111969,TCONS_00106793,TCONS_00110708,TCONS_00108651,TCONS_00106543,TCONS_00015426,TCONS_00095951,TCONS_00106571,TCONS_00017943,TCONS_00110829,TCONS_00111709,TCONS_00111834,TCONS_00111464,TCONS_00111463,TCONS_00109277,TCONS_00009457,TCONS_00035038,TCONS_00107231,TCONS_001…
BVRB_2g025830	BVRB_2g025830	TCONS_00018231,TCONS_00091142,TCONS_00095951,TCONS_00034374,TCONS_00091391,TCONS_00097832,TCONS_00009457,TCONS_00078773,TCONS_00049699,TCONS_00111512,TCONS_00004807,TCONS_00015444,TCONS_00045334,TCONS_00092257,TCONS_00077968,TCONS_00018617,TCONS_00104334,TCONS_00072624,TCONS_00065697,TCONS_00102784,TCONS_00060081,TCONS_00065503,TCONS_00010295
BVRB_4g072280	BVRB_4g072280	TCONS_00072169,TCONS_00030892,TCONS_00074198,TCONS_00000026,TCONS_00004681,TCONS_00046420,TCONS_00039464,TCONS_00111028,TCONS_00019462,TCONS_00047315,TCONS_00015470,TCONS_00111663,TCONS_00019745,TCONS_00084205,TCONS_00076729,TCONS_00109331,TCONS_00019351,TCONS_00031444,TCONS_00005773,TCONS_00047321,TCONS_00037659,TCONS_00015327,TCONS_00002039,TCONS_00107758,TCONS_00075747,TCONS_00021308,TCONS_001…
BVRB_3g056060	BVRB_3g056060	TCONS_00072169,TCONS_00030892,TCONS_00006602,TCONS_00109094,TCONS_00074198,TCONS_00005717,TCONS_00000026,TCONS_00004681,TCONS_00046420,TCONS_00079896,TCONS_00039464,TCONS_00066545,TCONS_00111028,TCONS_00019462,TCONS_00047315,TCONS_00037251,TCONS_00015470,TCONS_00111663,TCONS_00084205,TCONS_00076729,TCONS_00019351,TCONS_00031444,TCONS_00005773,TCONS_00047321,TCONS_00037659,TCONS_00002039,TCONS_001…
BVRB_8g190970	BVRB_8g190970	TCONS_00066332,TCONS_00057113,TCONS_00019618,TCONS_00034374,TCONS_00024041,TCONS_00034368,TCONS_00112216,TCONS_00111748,TCONS_00079049,TCONS_00009457,TCONS_00078771,TCONS_00078773,TCONS_00034371,TCONS_00008496,TCONS_00111512,TCONS_00111695,TCONS_00004807,TCONS_00048298,TCONS_00015444,TCONS_00049446,TCONS_00045334,TCONS_00034369,TCONS_00058168,TCONS_00092257,TCONS_00104334,TCONS_00111569,TCONS_001…
BVRB_6g141760	BVRB_6g141760	TCONS_00018231,TCONS_00019618,TCONS_00091142,TCONS_00095951,TCONS_00034374,TCONS_00034368,TCONS_00112216,TCONS_00111748,TCONS_00079049,TCONS_00009457,TCONS_00078771,TCONS_00078773,TCONS_00034371,TCONS_00111512,TCONS_00092615,TCONS_00111695,TCONS_00004807,TCONS_00015444,TCONS_00112187,TCONS_00045334,TCONS_00108226,TCONS_00092257,TCONS_00077968,TCONS_00018617,TCONS_00094903,TCONS_00029471,TCONS_001…
BVRB_7g174010	BVRB_7g174010	TCONS_00078442,TCONS_00110811,TCONS_00108496,TCONS_00057056,TCONS_00057113,TCONS_00106306,TCONS_00019615,TCONS_00019618,TCONS_00106793,TCONS_00015426,TCONS_00002455,TCONS_00034374,TCONS_00024041,TCONS_00106571,TCONS_00034368,TCONS_00112216,TCONS_00111748,TCONS_00111709,TCONS_00111464,TCONS_00112679,TCONS_00079049,TCONS_00109277,TCONS_00009457,TCONS_00078771,TCONS_00078773,TCONS_00034371,TCONS_000…
BVRB_008210	BVRB_008210	TCONS_00086512,TCONS_00045621,TCONS_00034375,TCONS_00101990
BVRB_1g002260	BVRB_1g002260	TCONS_00041826,TCONS_00025138,TCONS_00068434,TCONS_00023425,TCONS_00056681,TCONS_00111475,TCONS_00105475,TCONS_00095276,TCONS_00111968,TCONS_00106543,TCONS_00080695,TCONS_00110781,TCONS_00023513,TCONS_00002646,TCONS_00111468,TCONS_00081939,TCONS_00107995,TCONS_00023514,TCONS_00106353,TCONS_00067877,TCONS_00067878,TCONS_00014787,TCONS_00110284,TCONS_00096009,TCONS_00072884,TCONS_00061956,TCONS_000…
BVRB_012830	BVRB_012830	TCONS_00084205
BVRB_1g007410	BVRB_1g007410	TCONS_00072169,TCONS_00030892,TCONS_00006602,TCONS_00109094,TCONS_00074198,TCONS_00005717,TCONS_00000026,TCONS_00019619,TCONS_00004681,TCONS_00046420,TCONS_00079896,TCONS_00039464,TCONS_00066545,TCONS_00111028,TCONS_00083994,TCONS_00093886,TCONS_00037251,TCONS_00015470,TCONS_00111663,TCONS_00019745,TCONS_00084205,TCONS_00076729,TCONS_00109331,TCONS_00019351,TCONS_00031444,TCONS_00005773,TCONS_000…
BVRB_7g162510	BVRB_7g162510	TCONS_00103111,TCONS_00019462,TCONS_00016302,TCONS_00109303,TCONS_00047315,TCONS_00018077,TCONS_00054623,TCONS_00072878
BVRB_2g042000	BVRB_2g042000	TCONS_00098435,TCONS_00095951,TCONS_00045936,TCONS_00085070,TCONS_00022544,TCONS_00092100,TCONS_00092615,TCONS_00000555,TCONS_00080589,TCONS_00101663,TCONS_00047724,TCONS_00102784
BVRB_8g182450	BVRB_8g182450	TCONS_00097161,TCONS_00034128,TCONS_00098206,TCONS_00051499,TCONS_00000378,TCONS_00068032,TCONS_00099806,TCONS_00092100,TCONS_00026542,TCONS_00068267,TCONS_00040389,TCONS_00085517,TCONS_00099384,TCONS_00055970,TCONS_00068031,TCONS_00109868,TCONS_00080589,TCONS_00055290,TCONS_00029493,TCONS_00066389,TCONS_00105922,TCONS_00077430,TCONS_00085267,TCONS_00076344,TCONS_00076345,TCONS_00110223,TCONS_001…
BVRB_000270	BVRB_000270	TCONS_00015465,TCONS_00015863,TCONS_00055787
BVRB_8g193750	BVRB_8g193750	TCONS_00078442,TCONS_00019615,TCONS_00019619,TCONS_00002455,TCONS_00024041,TCONS_00052840,TCONS_00072173,TCONS_00091028,TCONS_00018434,TCONS_00008496,TCONS_00008499,TCONS_00075747,TCONS_00031384,TCONS_00111490,TCONS_00110064,TCONS_00078749,TCONS_00041729,TCONS_00085928,TCONS_00063354,TCONS_00022195,TCONS_00085069,TCONS_00004283,TCONS_00016093,TCONS_00092506,TCONS_00000305
BVRB_4g076360	BVRB_4g076360	TCONS_00012598,TCONS_00000460
BVRB_1g001110	BVRB_1g001110	TCONS_00018077,TCONS_00054623
BVRB_1g019190	BVRB_1g019190	TCONS_00057113,TCONS_00067877,TCONS_00066831,TCONS_00061955,TCONS_00061953,TCONS_00047903,TCONS_00079848
BVRB_6g135850	BVRB_6g135850	TCONS_00006602,TCONS_00109094,TCONS_00074198,TCONS_00005717,TCONS_00004681,TCONS_00079896,TCONS_00039464,TCONS_00066545,TCONS_00111028,TCONS_00037251,TCONS_00111663,TCONS_00084205,TCONS_00019351,TCONS_00005773,TCONS_00047321,TCONS_00037659,TCONS_00002039,TCONS_00107758,TCONS_00019031,TCONS_00106208,TCONS_00111769,TCONS_00076302,TCONS_00042330
BVRB_9g205860	BVRB_9g205860	TCONS_00015469,TCONS_00084148,TCONS_00049699,TCONS_00051875,TCONS_00018617
BVRB_3g062420	BVRB_3g062420	TCONS_00030892,TCONS_00046420,TCONS_00019462,TCONS_00047315,TCONS_00019745,TCONS_00076729,TCONS_00109331,TCONS_00015327,TCONS_00075747,TCONS_00085928,TCONS_00054623,TCONS_00019617
BVRB_3g064560	BVRB_3g064560	TCONS_00041826,TCONS_00068434,TCONS_00023425,TCONS_00056681,TCONS_00111475,TCONS_00105475,TCONS_00095276,TCONS_00057937,TCONS_00080695,TCONS_00110781,TCONS_00023513,TCONS_00002646,TCONS_00046972,TCONS_00081939,TCONS_00023514,TCONS_00106353,TCONS_00014787,TCONS_00096009,TCONS_00081638,TCONS_00085277,TCONS_00027003,TCONS_00040736,TCONS_00018546,TCONS_00049881,TCONS_00001832,TCONS_00001831,TCONS_000…
BVRB_8g195700	BVRB_8g195700	TCONS_00105497,TCONS_00007575,TCONS_00074454
BVRB_6g129070	BVRB_6g129070	TCONS_00078442,TCONS_00057056,TCONS_00019615,TCONS_00002455,TCONS_00016302,TCONS_00091028,TCONS_00019745,TCONS_00075747,TCONS_00111490,TCONS_00110064,TCONS_00041729,TCONS_00085928,TCONS_00106201,TCONS_00022195,TCONS_00004283,TCONS_00016093,TCONS_00092506
BVRB_3g066650	BVRB_3g066650	TCONS_00037251,TCONS_00084205
BVRB_8g183340	BVRB_8g183340	TCONS_00078442,TCONS_00030892,TCONS_00019615,TCONS_00046420,TCONS_00103111,TCONS_00019462,TCONS_00016302,TCONS_00109303,TCONS_00047315,TCONS_00015470,TCONS_00019745,TCONS_00076729,TCONS_00109331,TCONS_00015327,TCONS_00075747,TCONS_00018077,TCONS_00085928,TCONS_00054623,TCONS_00106201,TCONS_00019617
BVRB_014970	BVRB_014970	TCONS_00110811,TCONS_00057113,TCONS_00106306,TCONS_00019618,TCONS_00106793,TCONS_00106543,TCONS_00091142,TCONS_00015426,TCONS_00095951,TCONS_00034374,TCONS_00106571,TCONS_00034368,TCONS_00112216,TCONS_00111748,TCONS_00110829,TCONS_00111709,TCONS_00112679,TCONS_00079049,TCONS_00009457,TCONS_00078771,TCONS_00078773,TCONS_00034371,TCONS_00061954,TCONS_00008496,TCONS_00111512,TCONS_00092615,TCONS_001…
BVRB_8g195520	BVRB_8g195520	TCONS_00105497,TCONS_00007575
BVRB_009640	BVRB_009640	TCONS_00093886
BVRB_7g158260	BVRB_7g158260	TCONS_00098435,TCONS_00000358,TCONS_00085070,TCONS_00091027,TCONS_00022544,TCONS_00092100,TCONS_00092615,TCONS_00000555,TCONS_00101663,TCONS_00047724
BVRB_7g163890	BVRB_7g163890	TCONS_00030892,TCONS_00019462,TCONS_00047315,TCONS_00015470,TCONS_00019745,TCONS_00076729,TCONS_00109331,TCONS_00018077,TCONS_00054623,TCONS_00019617
BVRB_7g160470	BVRB_7g160470	TCONS_00078442,TCONS_00057056,TCONS_00019615,TCONS_00002455,TCONS_00016302,TCONS_00109303,TCONS_00019745,TCONS_00100032,TCONS_00109331,TCONS_00015327,TCONS_00075747,TCONS_00057047,TCONS_00085928,TCONS_00106201,TCONS_00016093,TCONS_00092506
BVRB_6g149430	BVRB_6g149430	TCONS_00019462,TCONS_00018077,TCONS_00054623
BVRB_4g080220	BVRB_4g080220	TCONS_00072169,TCONS_00000026,TCONS_00019619,TCONS_00046420,TCONS_00002455,TCONS_00066545,TCONS_00093886,TCONS_00052840,TCONS_00072173,TCONS_00091028,TCONS_00018434,TCONS_00015470,TCONS_00008499,TCONS_00031444,TCONS_00015327,TCONS_00009507,TCONS_00075747,TCONS_00031384,TCONS_00021308,TCONS_00111490,TCONS_00110064,TCONS_00078749,TCONS_00041729,TCONS_00085928,TCONS_00063354,TCONS_00111769,TCONS_000…
BVRB_5g114850	BVRB_5g114850	TCONS_00054227,TCONS_00058828,TCONS_00083177,TCONS_00034372,TCONS_00011666,TCONS_00071482,TCONS_00053922,TCONS_00112058,TCONS_00020935,TCONS_00020934,TCONS_00048008,TCONS_00045655,TCONS_00034377,TCONS_00066311,TCONS_00069914,TCONS_00034903
BVRB_2g041940	BVRB_2g041940	TCONS_00068434,TCONS_00023425,TCONS_00105475,TCONS_00095276,TCONS_00080695,TCONS_00023513,TCONS_00002646,TCONS_00081939,TCONS_00023514,TCONS_00081638,TCONS_00085277,TCONS_00027003,TCONS_00001832,TCONS_00041151,TCONS_00111239,TCONS_00039690,TCONS_00019174,TCONS_00111995,TCONS_00023512
BVRB_8g196570	BVRB_8g196570	TCONS_00034128,TCONS_00098206,TCONS_00071954,TCONS_00000378,TCONS_00085070,TCONS_00068032,TCONS_00091027,TCONS_00027319,TCONS_00085517,TCONS_00009547,TCONS_00099384,TCONS_00099386,TCONS_00055970,TCONS_00109868,TCONS_00066389,TCONS_00077430,TCONS_00085267,TCONS_00076345,TCONS_00104239,TCONS_00027140,TCONS_00091988
BVRB_9g222730	BVRB_9g222730	TCONS_00018231,TCONS_00095951,TCONS_00045936,TCONS_00091391,TCONS_00097832,TCONS_00004807,TCONS_00018617,TCONS_00072624,TCONS_00065697,TCONS_00102784,TCONS_00102788,TCONS_00060081
BVRB_4g083010	BVRB_4g083010	TCONS_00006602,TCONS_00074198,TCONS_00005717,TCONS_00004681,TCONS_00079896,TCONS_00039464,TCONS_00111028,TCONS_00037251,TCONS_00111663,TCONS_00084205,TCONS_00037659,TCONS_00002039,TCONS_00019031,TCONS_00106208,TCONS_00076302
BVRB_7g167090	BVRB_7g167090	TCONS_00041826,TCONS_00068434,TCONS_00093910,TCONS_00056681,TCONS_00051183,TCONS_00057937,TCONS_00023513,TCONS_00046972,TCONS_00087114,TCONS_00014787,TCONS_00096009,TCONS_00031267,TCONS_00018546,TCONS_00001831,TCONS_00041151,TCONS_00058958,TCONS_00082096,TCONS_00101989,TCONS_00058279,TCONS_00111995
BVRB_9g222800	BVRB_9g222800	TCONS_00078442,TCONS_00057056,TCONS_00057113,TCONS_00019618,TCONS_00002455,TCONS_00112216,TCONS_00111748,TCONS_00112679,TCONS_00079049,TCONS_00067877,TCONS_00066831,TCONS_00078771,TCONS_00061955,TCONS_00061953,TCONS_00049446,TCONS_00111930,TCONS_00097307,TCONS_00057047,TCONS_00058168,TCONS_00065703,TCONS_00111569,TCONS_00111132,TCONS_00084870,TCONS_00066589,TCONS_00014910,TCONS_00067859,TCONS_000…
BVRB_4g092330	BVRB_4g092330	TCONS_00041826,TCONS_00068434,TCONS_00093910,TCONS_00056681,TCONS_00051183,TCONS_00057937,TCONS_00023513,TCONS_00046972,TCONS_00087114,TCONS_00014787,TCONS_00096009,TCONS_00031267,TCONS_00101990,TCONS_00018546,TCONS_00049881,TCONS_00047903,TCONS_00001831,TCONS_00041151,TCONS_00058958,TCONS_00082096,TCONS_00101989,TCONS_00084777,TCONS_00058279,TCONS_00091124,TCONS_00111995,TCONS_00039867
BVRB_8g182610	BVRB_8g182610	TCONS_00098435,TCONS_00001142,TCONS_00000358,TCONS_00023276,TCONS_00041728,TCONS_00012602,TCONS_00065699,TCONS_00008470,TCONS_00090170
BVRB_6g151220	BVRB_6g151220	TCONS_00110624,TCONS_00110811,TCONS_00108496,TCONS_00025136,TCONS_00080928,TCONS_00106306,TCONS_00019618,TCONS_00111969,TCONS_00106793,TCONS_00110708,TCONS_00108651,TCONS_00106543,TCONS_00015426,TCONS_00106571,TCONS_00017943,TCONS_00112216,TCONS_00111748,TCONS_00110829,TCONS_00111709,TCONS_00111834,TCONS_00111464,TCONS_00111463,TCONS_00111468,TCONS_00112679,TCONS_00079049,TCONS_00107995,TCONS_001…
BVRB_2g037030	BVRB_2g037030	TCONS_00078442,TCONS_00030892,TCONS_00057056,TCONS_00019615,TCONS_00046420,TCONS_00002455,TCONS_00019462,TCONS_00016302,TCONS_00109303,TCONS_00047315,TCONS_00091028,TCONS_00015470,TCONS_00019745,TCONS_00076729,TCONS_00109331,TCONS_00031444,TCONS_00015327,TCONS_00075747,TCONS_00111490,TCONS_00110064,TCONS_00078749,TCONS_00041729,TCONS_00085928,TCONS_00054623,TCONS_00106201,TCONS_00022195,TCONS_000…
BVRB_9g209080	BVRB_9g209080	TCONS_00066332,TCONS_00005117,TCONS_00034374,TCONS_00011666,TCONS_00034368,TCONS_00020934,TCONS_00039689,TCONS_00041267,TCONS_00048298,TCONS_00034369,TCONS_00067863,TCONS_00058168,TCONS_00018613,TCONS_00111569,TCONS_00010295,TCONS_00089144
BVRB_5g119220	BVRB_5g119220	TCONS_00052840,TCONS_00091028,TCONS_00018434,TCONS_00008499,TCONS_00031384,TCONS_00110064,TCONS_00078749,TCONS_00022195
BVRB_8g198120	BVRB_8g198120	TCONS_00057113,TCONS_00019618,TCONS_00015426,TCONS_00034374,TCONS_00034368,TCONS_00112216,TCONS_00111748,TCONS_00112679,TCONS_00079049,TCONS_00066831,TCONS_00009457,TCONS_00078771,TCONS_00078773,TCONS_00034371,TCONS_00008496,TCONS_00111512,TCONS_00092615,TCONS_00111695,TCONS_00048298,TCONS_00015444,TCONS_00049446,TCONS_00111930,TCONS_00112187,TCONS_00045334,TCONS_00097307,TCONS_00034369,TCONS_000…
BVRB_2g036860	BVRB_2g036860	TCONS_00078442,TCONS_00072169,TCONS_00030892,TCONS_00057056,TCONS_00000026,TCONS_00019615,TCONS_00019619,TCONS_00046420,TCONS_00002455,TCONS_00111028,TCONS_00019462,TCONS_00016302,TCONS_00052840,TCONS_00047315,TCONS_00091028,TCONS_00015470,TCONS_00019745,TCONS_00076729,TCONS_00109331,TCONS_00008499,TCONS_00019351,TCONS_00031444,TCONS_00047321,TCONS_00037659,TCONS_00015327,TCONS_00107758,TCONS_000…
BVRB_6g149380	BVRB_6g149380	TCONS_00041826,TCONS_00068434,TCONS_00093910,TCONS_00056681,TCONS_00051183,TCONS_00095276,TCONS_00057937,TCONS_00023513,TCONS_00002646,TCONS_00046972,TCONS_00087114,TCONS_00023514,TCONS_00014787,TCONS_00096009,TCONS_00031267,TCONS_00081638,TCONS_00018546,TCONS_00049881,TCONS_00047903,TCONS_00001831,TCONS_00041151,TCONS_00058958,TCONS_00039690,TCONS_00019174,TCONS_00082096,TCONS_00101989,TCONS_000…
BVRB_007640	BVRB_007640	TCONS_00018231,TCONS_00091142,TCONS_00095951,TCONS_00045936,TCONS_00022544,TCONS_00092615,TCONS_00055290,TCONS_00029471,TCONS_00101663,TCONS_00047724,TCONS_00065697,TCONS_00102784,TCONS_00102788
BVRB_1g006580	BVRB_1g006580	TCONS_00071487,TCONS_00076090,TCONS_00007758
BVRB_9g211580	BVRB_9g211580	TCONS_00110811,TCONS_00108496,TCONS_00057113,TCONS_00106306,TCONS_00019618,TCONS_00111968,TCONS_00108651,TCONS_00106543,TCONS_00015426,TCONS_00112216,TCONS_00111748,TCONS_00111709,TCONS_00111464,TCONS_00111468,TCONS_00112679,TCONS_00079049,TCONS_00107995,TCONS_00067877,TCONS_00066831,TCONS_00109277,TCONS_00107231,TCONS_00078771,TCONS_00078773,TCONS_00034371,TCONS_00072884,TCONS_00061955,TCONS_000…
BVRB_2g025330	BVRB_2g025330	TCONS_00030892,TCONS_00006602,TCONS_00074198,TCONS_00005717,TCONS_00004681,TCONS_00039464,TCONS_00111028,TCONS_00019462,TCONS_00047315,TCONS_00015470,TCONS_00111663,TCONS_00019745,TCONS_00084205,TCONS_00076729,TCONS_00109331,TCONS_00019351,TCONS_00047321,TCONS_00037659,TCONS_00002039,TCONS_00107758,TCONS_00019031,TCONS_00106208,TCONS_00054623,TCONS_00019617,TCONS_00076302
BVRB_016880	BVRB_016880	TCONS_00054227,TCONS_00058828,TCONS_00034372,TCONS_00071487,TCONS_00071482,TCONS_00112058,TCONS_00020935,TCONS_00076090,TCONS_00048008,TCONS_00045655,TCONS_00007758
BVRB_4g078750	BVRB_4g078750	TCONS_00110811,TCONS_00025136,TCONS_00106306,TCONS_00106543,TCONS_00095951,TCONS_00110829,TCONS_00111709,TCONS_00111464,TCONS_00079049,TCONS_00035038,TCONS_00107231,TCONS_00061954,TCONS_00111513,TCONS_00057593,TCONS_00009524,TCONS_00015443,TCONS_00112187,TCONS_00106563,TCONS_00108226,TCONS_00077968,TCONS_00032389,TCONS_00111133,TCONS_00111134,TCONS_00060080
BVRB_001270	BVRB_001270	TCONS_00108496,TCONS_00057056,TCONS_00019618,TCONS_00106571,TCONS_00056095,TCONS_00111709,TCONS_00100032,TCONS_00109277,TCONS_00106514,TCONS_00038109,TCONS_00111695,TCONS_00049446,TCONS_00009015,TCONS_00097307,TCONS_00057047,TCONS_00108226,TCONS_00109718,TCONS_00109758,TCONS_00104743,TCONS_00107322
BVRB_1g001780	BVRB_1g001780	TCONS_00005717,TCONS_00111663
BVRB_4g092370	BVRB_4g092370	TCONS_00072169,TCONS_00109094,TCONS_00000026,TCONS_00019619,TCONS_00066545,TCONS_00083994,TCONS_00093886,TCONS_00005773,TCONS_00009507,TCONS_00031384,TCONS_00021308,TCONS_00063354,TCONS_00111769,TCONS_00042330,TCONS_00000305
BVRB_9g213660	BVRB_9g213660	TCONS_00030892,TCONS_00019462,TCONS_00047315,TCONS_00109331,TCONS_00018077,TCONS_00054623
BVRB_8g197160	BVRB_8g197160	TCONS_00097161,TCONS_00051499,TCONS_00000378,TCONS_00068032,TCONS_00099806,TCONS_00092100,TCONS_00026542,TCONS_00068267,TCONS_00040389,TCONS_00085517,TCONS_00055970,TCONS_00068031,TCONS_00080589,TCONS_00055290,TCONS_00010501,TCONS_00029493,TCONS_00066389,TCONS_00105922,TCONS_00076344,TCONS_00110223,TCONS_00102784,TCONS_00102788,TCONS_00023165,TCONS_00096887,TCONS_00102114
BVRB_3g061230	BVRB_3g061230	TCONS_00006602,TCONS_00074198,TCONS_00005717,TCONS_00004681,TCONS_00039464,TCONS_00111028,TCONS_00037251,TCONS_00111663,TCONS_00084205,TCONS_00047321,TCONS_00037659,TCONS_00002039,TCONS_00107758,TCONS_00019031,TCONS_00106208,TCONS_00076302
BVRB_5g106560	BVRB_5g106560	TCONS_00018231,TCONS_00111570,TCONS_00110811,TCONS_00066332,TCONS_00108496,TCONS_00025136,TCONS_00106306,TCONS_00019618,TCONS_00106793,TCONS_00110708,TCONS_00091142,TCONS_00015426,TCONS_00095951,TCONS_00034374,TCONS_00024041,TCONS_00106571,TCONS_00017943,TCONS_00049076,TCONS_00034368,TCONS_00112216,TCONS_00111748,TCONS_00110829,TCONS_00111709,TCONS_00111834,TCONS_00111464,TCONS_00111463,TCONS_000…
BVRB_2g037260	BVRB_2g037260	TCONS_00097161,TCONS_00051499,TCONS_00000378,TCONS_00045936,TCONS_00068032,TCONS_00099806,TCONS_00091391,TCONS_00022544,TCONS_00092100,TCONS_00026542,TCONS_00068267,TCONS_00040389,TCONS_00085517,TCONS_00099384,TCONS_00055970,TCONS_00068031,TCONS_00080589,TCONS_00055290,TCONS_00029493,TCONS_00066389,TCONS_00105922,TCONS_00101663,TCONS_00076344,TCONS_00110223,TCONS_00102784,TCONS_00102788,TCONS_000…
BVRB_9g204310	BVRB_9g204310	TCONS_00098435,TCONS_00095951,TCONS_00000358,TCONS_00085070,TCONS_00091027,TCONS_00022544,TCONS_00092100,TCONS_00092615,TCONS_00000555,TCONS_00080589,TCONS_00101663,TCONS_00047724
BVRB_7g177770	BVRB_7g177770	TCONS_00078442,TCONS_00110811,TCONS_00066332,TCONS_00108496,TCONS_00057056,TCONS_00057113,TCONS_00019615,TCONS_00019618,TCONS_00106793,TCONS_00091142,TCONS_00015426,TCONS_00002455,TCONS_00034374,TCONS_00024041,TCONS_00106571,TCONS_00049076,TCONS_00034368,TCONS_00112216,TCONS_00111748,TCONS_00052840,TCONS_00110829,TCONS_00111709,TCONS_00111834,TCONS_00018434,TCONS_00111464,TCONS_00111463,TCONS_000…
BVRB_9g212940	BVRB_9g212940	TCONS_00006602,TCONS_00074198,TCONS_00005717,TCONS_00004681,TCONS_00079896,TCONS_00039464,TCONS_00037251,TCONS_00111663,TCONS_00084205,TCONS_00037659,TCONS_00002039,TCONS_00106208,TCONS_00076302
BVRB_6g130190	BVRB_6g130190	TCONS_00086512,TCONS_00087114,TCONS_00031267,TCONS_00034375,TCONS_00101990,TCONS_00101989,TCONS_00084777,TCONS_00058279,TCONS_00042468,TCONS_00039867
BVRB_4g071200	BVRB_4g071200	TCONS_00078442,TCONS_00057056,TCONS_00057113,TCONS_00019615,TCONS_00019618,TCONS_00002455,TCONS_00112216,TCONS_00067877,TCONS_00100032,TCONS_00066831,TCONS_00078771,TCONS_00034371,TCONS_00049446,TCONS_00111930,TCONS_00097307,TCONS_00057047,TCONS_00058168,TCONS_00065703,TCONS_00106201,TCONS_00104743,TCONS_00111132,TCONS_00084870,TCONS_00014910,TCONS_00067859,TCONS_00089520,TCONS_00092506,TCONS_000…
BVRB_7g169380	BVRB_7g169380	TCONS_00111570,TCONS_00066332,TCONS_00015109,TCONS_00083177,TCONS_00107964,TCONS_00106793,TCONS_00110708,TCONS_00091142,TCONS_00053922,TCONS_00017943,TCONS_00049076,TCONS_00101345,TCONS_00020935,TCONS_00020934,TCONS_00111834,TCONS_00111463,TCONS_00106515,TCONS_00106514,TCONS_00034377,TCONS_00066311,TCONS_00038110,TCONS_00111695,TCONS_00112093,TCONS_00015444,TCONS_00069914,TCONS_00034903,TCONS_000…
BVRB_8g196100	BVRB_8g196100	TCONS_00057113,TCONS_00051183,TCONS_00066831,TCONS_00047903,TCONS_00111569,TCONS_00084777,TCONS_00066589,TCONS_00014910,TCONS_00042468,TCONS_00039867
BVRB_9g203960	BVRB_9g203960	TCONS_00072169,TCONS_00030892,TCONS_00006602,TCONS_00109094,TCONS_00074198,TCONS_00005717,TCONS_00000026,TCONS_00004681,TCONS_00046420,TCONS_00079896,TCONS_00039464,TCONS_00066545,TCONS_00111028,TCONS_00019462,TCONS_00047315,TCONS_00015470,TCONS_00111663,TCONS_00019745,TCONS_00084205,TCONS_00076729,TCONS_00109331,TCONS_00019351,TCONS_00031444,TCONS_00005773,TCONS_00047321,TCONS_00037659,TCONS_000…
BVRB_1g012910	BVRB_1g012910	TCONS_00106543,TCONS_00112679,TCONS_00079049,TCONS_00067877,TCONS_00072884,TCONS_00061955,TCONS_00061953,TCONS_00047903,TCONS_00111930,TCONS_00032389,TCONS_00066589,TCONS_00079848
BVRB_6g150500	BVRB_6g150500	TCONS_00110811,TCONS_00057113,TCONS_00019618,TCONS_00091142,TCONS_00015426,TCONS_00034374,TCONS_00024041,TCONS_00034368,TCONS_00112216,TCONS_00111748,TCONS_00112679,TCONS_00079049,TCONS_00009457,TCONS_00078771,TCONS_00078773,TCONS_00034371,TCONS_00008496,TCONS_00111512,TCONS_00111695,TCONS_00004807,TCONS_00048298,TCONS_00015444,TCONS_00049446,TCONS_00111930,TCONS_00112187,TCONS_00045334,TCONS_000…
BVRB_2g037490	BVRB_2g037490	TCONS_00018231,TCONS_00095951,TCONS_00045936,TCONS_00091391,TCONS_00097832,TCONS_00049699,TCONS_00004807,TCONS_00045334,TCONS_00092257,TCONS_00077968,TCONS_00018617,TCONS_00072624,TCONS_00065697,TCONS_00102784,TCONS_00060081,TCONS_00065503
BVRB_5g113450	BVRB_5g113450	TCONS_00078442,TCONS_00057056,TCONS_00019615,TCONS_00016302,TCONS_00109303,TCONS_00019745,TCONS_00106201
BVRB_014060	BVRB_014060	TCONS_00083177,TCONS_00034372,TCONS_00071482,TCONS_00020935,TCONS_00045655
BVRB_3g067650	BVRB_3g067650	TCONS_00093910,TCONS_00056681,TCONS_00051183,TCONS_00057937,TCONS_00046972,TCONS_00067877,TCONS_00066831,TCONS_00072884,TCONS_00061955,TCONS_00061953,TCONS_00049881,TCONS_00047903,TCONS_00001831,TCONS_00082096,TCONS_00101989,TCONS_00084777,TCONS_00058279,TCONS_00091124,TCONS_00039867,TCONS_00079848
BVRB_6g137670	BVRB_6g137670	TCONS_00019619,TCONS_00002455,TCONS_00024041,TCONS_00052840,TCONS_00072173,TCONS_00091028,TCONS_00018434,TCONS_00084148,TCONS_00008496,TCONS_00008499,TCONS_00009507,TCONS_00075747,TCONS_00031384,TCONS_00111490,TCONS_00110064,TCONS_00078749,TCONS_00041729,TCONS_00104334,TCONS_00063354,TCONS_00022195,TCONS_00085069,TCONS_00004283,TCONS_00016093,TCONS_00092506,TCONS_00000305
BVRB_5g100340	BVRB_5g100340	TCONS_00034128,TCONS_00098206,TCONS_00071954,TCONS_00000378,TCONS_00085070,TCONS_00068032,TCONS_00027319,TCONS_00085517,TCONS_00009547,TCONS_00099384,TCONS_00099386,TCONS_00055970,TCONS_00109868,TCONS_00066389,TCONS_00105922,TCONS_00077430,TCONS_00085267,TCONS_00076345,TCONS_00104239,TCONS_00027140,TCONS_00091988
BVRB_4g092280	BVRB_4g092280	TCONS_00072169,TCONS_00000026,TCONS_00046420,TCONS_00039464,TCONS_00111028,TCONS_00015470,TCONS_00019351,TCONS_00031444,TCONS_00005773,TCONS_00019031,TCONS_00106208,TCONS_00111769,TCONS_00019617
BVRB_3g051220	BVRB_3g051220	TCONS_00072169,TCONS_00109094,TCONS_00000026,TCONS_00019619,TCONS_00046420,TCONS_00066545,TCONS_00111028,TCONS_00083994,TCONS_00093886,TCONS_00052840,TCONS_00091028,TCONS_00018434,TCONS_00015470,TCONS_00008499,TCONS_00019351,TCONS_00031444,TCONS_00005773,TCONS_00009507,TCONS_00075747,TCONS_00031384,TCONS_00021308,TCONS_00111490,TCONS_00110064,TCONS_00078749,TCONS_00041729,TCONS_00085928,TCONS_000…
BVRB_5g109570	BVRB_5g109570	TCONS_00078442,TCONS_00030892,TCONS_00057056,TCONS_00019615,TCONS_00103111,TCONS_00019462,TCONS_00016302,TCONS_00109303,TCONS_00047315,TCONS_00019745,TCONS_00109331,TCONS_00018077,TCONS_00054623,TCONS_00106201
BVRB_3g053030	BVRB_3g053030	TCONS_00110624,TCONS_00110811,TCONS_00108496,TCONS_00057056,TCONS_00025136,TCONS_00080928,TCONS_00106306,TCONS_00019618,TCONS_00106793,TCONS_00108651,TCONS_00015426,TCONS_00106571,TCONS_00112216,TCONS_00111709,TCONS_00111834,TCONS_00111464,TCONS_00112679,TCONS_00100032,TCONS_00109277,TCONS_00107231,TCONS_00078771,TCONS_00078773,TCONS_00106514,TCONS_00034371,TCONS_00061954,TCONS_00111513,TCONS_001…
BVRB_4g092540	BVRB_4g092540	TCONS_00041826,TCONS_00056681,TCONS_00046972,TCONS_00018546,TCONS_00001831,TCONS_00082096
BVRB_1g018330	BVRB_1g018330	TCONS_00110811,TCONS_00057113,TCONS_00106306,TCONS_00019618,TCONS_00106543,TCONS_00015426,TCONS_00095951,TCONS_00034374,TCONS_00024041,TCONS_00106571,TCONS_00034368,TCONS_00112216,TCONS_00111748,TCONS_00110829,TCONS_00111709,TCONS_00111464,TCONS_00112679,TCONS_00079049,TCONS_00067877,TCONS_00009457,TCONS_00078771,TCONS_00078773,TCONS_00034371,TCONS_00072884,TCONS_00061955,TCONS_00061954,TCONS_000…
BVRB_5g117380	BVRB_5g117380	TCONS_00030892,TCONS_00074198,TCONS_00005717,TCONS_00004681,TCONS_00046420,TCONS_00039464,TCONS_00111028,TCONS_00019462,TCONS_00047315,TCONS_00015470,TCONS_00111663,TCONS_00019745,TCONS_00084205,TCONS_00076729,TCONS_00109331,TCONS_00019351,TCONS_00031444,TCONS_00047321,TCONS_00037659,TCONS_00002039,TCONS_00107758,TCONS_00021308,TCONS_00019031,TCONS_00106208,TCONS_00054623,TCONS_00111769,TCONS_000…
BVRB_7g162780	BVRB_7g162780	TCONS_00098435,TCONS_00045936,TCONS_00022544,TCONS_00092615,TCONS_00000555,TCONS_00101663,TCONS_00047724
BVRB_6g145370	BVRB_6g145370	TCONS_00006602,TCONS_00074198,TCONS_00005717,TCONS_00004681,TCONS_00079896,TCONS_00039464,TCONS_00111028,TCONS_00037251,TCONS_00111663,TCONS_00084205,TCONS_00019351,TCONS_00047321,TCONS_00037659,TCONS_00002039,TCONS_00107758,TCONS_00019031,TCONS_00106208,TCONS_00076302
BVRB_4g083110	BVRB_4g083110	TCONS_00097831,TCONS_00012598,TCONS_00010501,TCONS_00000460
BVRB_7g163360	BVRB_7g163360	TCONS_00097161,TCONS_00034128,TCONS_00098206,TCONS_00051499,TCONS_00000378,TCONS_00045936,TCONS_00085070,TCONS_00068032,TCONS_00099806,TCONS_00092100,TCONS_00026542,TCONS_00068267,TCONS_00040389,TCONS_00085517,TCONS_00099384,TCONS_00055970,TCONS_00068031,TCONS_00109868,TCONS_00080589,TCONS_00055290,TCONS_00029493,TCONS_00066389,TCONS_00105922,TCONS_00077430,TCONS_00085267,TCONS_00076344,TCONS_000…
BVRB_9g213950	BVRB_9g213950	TCONS_00018231,TCONS_00091142,TCONS_00095951,TCONS_00034374,TCONS_00045936,TCONS_00034368,TCONS_00111748,TCONS_00079049,TCONS_00009457,TCONS_00078771,TCONS_00078773,TCONS_00034371,TCONS_00111512,TCONS_00092615,TCONS_00111695,TCONS_00004807,TCONS_00015444,TCONS_00112187,TCONS_00045334,TCONS_00092257,TCONS_00077968,TCONS_00018617,TCONS_00029471,TCONS_00104334,TCONS_00072624,TCONS_00111569,TCONS_000…
BVRB_016770	BVRB_016770	TCONS_00010019
BVRB_2g042260	BVRB_2g042260	TCONS_00019462,TCONS_00047315,TCONS_00047321,TCONS_00107758,TCONS_00054623
BVRB_9g219270	BVRB_9g219270	TCONS_00110811,TCONS_00108496,TCONS_00025136,TCONS_00025138,TCONS_00057113,TCONS_00106306,TCONS_00111968,TCONS_00108651,TCONS_00106543,TCONS_00015426,TCONS_00112216,TCONS_00111748,TCONS_00110829,TCONS_00111709,TCONS_00111464,TCONS_00111468,TCONS_00112679,TCONS_00079049,TCONS_00107995,TCONS_00067877,TCONS_00067878,TCONS_00109277,TCONS_00107231,TCONS_00072884,TCONS_00061955,TCONS_00061954,TCONS_000…
BVRB_5g115570	BVRB_5g115570	TCONS_00072169,TCONS_00030892,TCONS_00006602,TCONS_00074198,TCONS_00005717,TCONS_00004681,TCONS_00046420,TCONS_00079896,TCONS_00039464,TCONS_00111028,TCONS_00019462,TCONS_00047315,TCONS_00037251,TCONS_00015470,TCONS_00111663,TCONS_00019745,TCONS_00084205,TCONS_00076729,TCONS_00109331,TCONS_00019351,TCONS_00031444,TCONS_00005773,TCONS_00047321,TCONS_00037659,TCONS_00002039,TCONS_00107758,TCONS_000…
BVRB_008580	BVRB_008580	TCONS_00019618,TCONS_00091142,TCONS_00095951,TCONS_00034374,TCONS_00000358,TCONS_00034368,TCONS_00112216,TCONS_00009457,TCONS_00078771,TCONS_00078773,TCONS_00034371,TCONS_00111512,TCONS_00092615,TCONS_00111695,TCONS_00048298,TCONS_00015444,TCONS_00049446,TCONS_00097307,TCONS_00034369,TCONS_00057047,TCONS_00058168,TCONS_00092257,TCONS_00077968,TCONS_00029471,TCONS_00111569,TCONS_00104743,TCONS_000…
BVRB_4g082050	BVRB_4g082050	TCONS_00030892,TCONS_00000026,TCONS_00046420,TCONS_00111028,TCONS_00019462,TCONS_00047315,TCONS_00015470,TCONS_00019745,TCONS_00076729,TCONS_00109331,TCONS_00019351,TCONS_00031444,TCONS_00047321,TCONS_00037659,TCONS_00015327,TCONS_00107758,TCONS_00075747,TCONS_00021308,TCONS_00111490,TCONS_00041729,TCONS_00019031,TCONS_00085928,TCONS_00054623,TCONS_00106201,TCONS_00111769,TCONS_00019617,TCONS_000…
BVRB_9g220720	BVRB_9g220720	TCONS_00006602,TCONS_00074198,TCONS_00005717,TCONS_00004681,TCONS_00079896,TCONS_00039464,TCONS_00111028,TCONS_00037251,TCONS_00015470,TCONS_00111663,TCONS_00084205,TCONS_00019351,TCONS_00005773,TCONS_00047321,TCONS_00037659,TCONS_00002039,TCONS_00107758,TCONS_00019031,TCONS_00106208,TCONS_00111769,TCONS_00076302
BVRB_2g030530	BVRB_2g030530	TCONS_00084205
BVRB_4g072300	BVRB_4g072300	TCONS_00057056,TCONS_00103111,TCONS_00056095,TCONS_00016302,TCONS_00109303,TCONS_00100032,TCONS_00106201,TCONS_00072878
BVRB_2g038010	BVRB_2g038010	TCONS_00041826,TCONS_00093910,TCONS_00056681,TCONS_00057937,TCONS_00023513,TCONS_00046972,TCONS_00014787,TCONS_00096009,TCONS_00031267,TCONS_00018546,TCONS_00001831,TCONS_00041151,TCONS_00058958,TCONS_00082096
BVRB_1g000330	BVRB_1g000330	TCONS_00110624,TCONS_00007516,TCONS_00025138,TCONS_00080928,TCONS_00108651,TCONS_00053891,TCONS_00111468,TCONS_00107995,TCONS_00067878,TCONS_00109277,TCONS_00035038,TCONS_00110284,TCONS_00061956,TCONS_00104444,TCONS_00033645,TCONS_00108306,TCONS_00009524,TCONS_00106563,TCONS_00069917,TCONS_00069915,TCONS_00111274,TCONS_00106909,TCONS_00110350,TCONS_00107364,TCONS_00111134,TCONS_00057779,TCONS_001…
BVRB_1g006450	BVRB_1g006450	TCONS_00078442,TCONS_00072169,TCONS_00030892,TCONS_00000026,TCONS_00019615,TCONS_00019619,TCONS_00046420,TCONS_00002455,TCONS_00019462,TCONS_00016302,TCONS_00047315,TCONS_00091028,TCONS_00015470,TCONS_00019745,TCONS_00076729,TCONS_00109331,TCONS_00031444,TCONS_00015327,TCONS_00075747,TCONS_00021308,TCONS_00111490,TCONS_00110064,TCONS_00078749,TCONS_00041729,TCONS_00085928,TCONS_00054623,TCONS_001…
BVRB_2g046370	BVRB_2g046370	TCONS_00078442,TCONS_00066332,TCONS_00057056,TCONS_00019615,TCONS_00002455,TCONS_00052840,TCONS_00020934,TCONS_00078771,TCONS_00008496,TCONS_00049446,TCONS_00058168,TCONS_00110064,TCONS_00089520,TCONS_00092506
BVRB_9g210160	BVRB_9g210160	TCONS_00041826,TCONS_00068434,TCONS_00023425,TCONS_00056681,TCONS_00105475,TCONS_00095276,TCONS_00080695,TCONS_00023513,TCONS_00002646,TCONS_00081939,TCONS_00023514,TCONS_00106353,TCONS_00014787,TCONS_00096009,TCONS_00081638,TCONS_00085277,TCONS_00027003,TCONS_00040736,TCONS_00018546,TCONS_00001832,TCONS_00041151,TCONS_00111239,TCONS_00058958,TCONS_00039690,TCONS_00019174,TCONS_00058050,TCONS_001…
BVRB_8g196170	BVRB_8g196170	TCONS_00015465,TCONS_00015863,TCONS_00055787
BVRB_1g018740	BVRB_1g018740	TCONS_00071487,TCONS_00076090,TCONS_00007758
BVRB_4g073660	BVRB_4g073660	TCONS_00057113,TCONS_00051183,TCONS_00106306,TCONS_00111968,TCONS_00106543,TCONS_00015426,TCONS_00112216,TCONS_00111748,TCONS_00111468,TCONS_00112679,TCONS_00079049,TCONS_00067877,TCONS_00066831,TCONS_00109277,TCONS_00072884,TCONS_00061955,TCONS_00061954,TCONS_00061953,TCONS_00104444,TCONS_00040736,TCONS_00049881,TCONS_00047903,TCONS_00111930,TCONS_00106563,TCONS_00069917,TCONS_00111274,TCONS_000…
BVRB_3g058650	BVRB_3g058650	TCONS_00078442,TCONS_00019615,TCONS_00002455,TCONS_00019745,TCONS_00075747,TCONS_00085928,TCONS_00106201,TCONS_00016093
BVRB_6g135600	BVRB_6g135600	TCONS_00078442,TCONS_00030892,TCONS_00057056,TCONS_00019615,TCONS_00046420,TCONS_00019462,TCONS_00016302,TCONS_00109303,TCONS_00047315,TCONS_00015470,TCONS_00019745,TCONS_00076729,TCONS_00109331,TCONS_00031444,TCONS_00015327,TCONS_00075747,TCONS_00110064,TCONS_00041729,TCONS_00085928,TCONS_00054623,TCONS_00106201,TCONS_00019617,TCONS_00016093
BVRB_5g101490	BVRB_5g101490	TCONS_00006602,TCONS_00074198,TCONS_00005717,TCONS_00004681,TCONS_00079896,TCONS_00039464,TCONS_00111028,TCONS_00037251,TCONS_00111663,TCONS_00084205,TCONS_00019351,TCONS_00005773,TCONS_00047321,TCONS_00037659,TCONS_00002039,TCONS_00107758,TCONS_00019031,TCONS_00106208,TCONS_00111769,TCONS_00076302
BVRB_5g098750	BVRB_5g098750	TCONS_00006602,TCONS_00074198,TCONS_00005717,TCONS_00004681,TCONS_00079896,TCONS_00039464,TCONS_00111028,TCONS_00037251,TCONS_00111663,TCONS_00084205,TCONS_00047321,TCONS_00037659,TCONS_00002039,TCONS_00107758,TCONS_00019031,TCONS_00106208,TCONS_00076302
BVRB_3g058170	BVRB_3g058170	TCONS_00058828,TCONS_00083177,TCONS_00034372,TCONS_00071482,TCONS_00053922,TCONS_00112058,TCONS_00090083,TCONS_00020935,TCONS_00048008,TCONS_00045655,TCONS_00066311,TCONS_00034903,TCONS_00075892
BVRB_1g003220	BVRB_1g003220	TCONS_00006602,TCONS_00109094,TCONS_00074198,TCONS_00005717,TCONS_00004681,TCONS_00079896,TCONS_00039464,TCONS_00111028,TCONS_00037251,TCONS_00111663,TCONS_00084205,TCONS_00019351,TCONS_00005773,TCONS_00047321,TCONS_00037659,TCONS_00002039,TCONS_00107758,TCONS_00019031,TCONS_00106208,TCONS_00076302,TCONS_00042330
BVRB_2g044510	BVRB_2g044510	TCONS_00111570,TCONS_00015109,TCONS_00083177,TCONS_00049076,TCONS_00090083,TCONS_00020935,TCONS_00111463,TCONS_00106515,TCONS_00066311,TCONS_00112093,TCONS_00069914,TCONS_00034903
BVRB_8g192610	BVRB_8g192610	TCONS_00057113,TCONS_00034374,TCONS_00024041,TCONS_00112216,TCONS_00111748,TCONS_00018434,TCONS_00078771,TCONS_00084148,TCONS_00049699,TCONS_00008496,TCONS_00111512,TCONS_00004807,TCONS_00049446,TCONS_00045334,TCONS_00092257,TCONS_00018617,TCONS_00104334,TCONS_00111569,TCONS_00111132,TCONS_00084870,TCONS_00066589,TCONS_00060081,TCONS_00067859,TCONS_00089520,TCONS_00065503,TCONS_00010295
BVRB_5g125170	BVRB_5g125170	TCONS_00057113,TCONS_00051183,TCONS_00112679,TCONS_00079049,TCONS_00067877,TCONS_00066831,TCONS_00072884,TCONS_00061955,TCONS_00061953,TCONS_00049881,TCONS_00047903,TCONS_00111930,TCONS_00032389,TCONS_00084777,TCONS_00066589,TCONS_00091124,TCONS_00014910,TCONS_00039867,TCONS_00079848
BVRB_8g186400	BVRB_8g186400	TCONS_00086512,TCONS_00087114,TCONS_00031267,TCONS_00034375,TCONS_00101990,TCONS_00101989,TCONS_00084777,TCONS_00058279,TCONS_00039867
BVRB_4g071240	BVRB_4g071240	TCONS_00000026,TCONS_00019619,TCONS_00093886,TCONS_00052840,TCONS_00072173,TCONS_00091028,TCONS_00018434,TCONS_00084148,TCONS_00008499,TCONS_00009507,TCONS_00031384,TCONS_00111490,TCONS_00078749,TCONS_00041729,TCONS_00063354,TCONS_00022195,TCONS_00085069,TCONS_00004283,TCONS_00000305
BVRB_6g132450	BVRB_6g132450	TCONS_00078442,TCONS_00057056,TCONS_00019615,TCONS_00019619,TCONS_00002455,TCONS_00024041,TCONS_00052840,TCONS_00072173,TCONS_00091028,TCONS_00018434,TCONS_00008496,TCONS_00008499,TCONS_00015327,TCONS_00049446,TCONS_00075747,TCONS_00031384,TCONS_00111490,TCONS_00110064,TCONS_00078749,TCONS_00041729,TCONS_00085928,TCONS_00104334,TCONS_00106201,TCONS_00063354,TCONS_00022195,TCONS_00085069,TCONS_000…
BVRB_3g049430	BVRB_3g049430	TCONS_00074198,TCONS_00005717,TCONS_00111028,TCONS_00111663,TCONS_00084205,TCONS_00047321,TCONS_00037659,TCONS_00002039,TCONS_00107758,TCONS_00019031,TCONS_00106208,TCONS_00076302
BVRB_1g013170	BVRB_1g013170	TCONS_00030892,TCONS_00019462,TCONS_00047315,TCONS_00015470,TCONS_00019745,TCONS_00076729,TCONS_00109331,TCONS_00085928,TCONS_00054623,TCONS_00019617
BVRB_5g115810	BVRB_5g115810	TCONS_00045936,TCONS_00092100,TCONS_00080589,TCONS_00102788
BVRB_1g017610	BVRB_1g017610	TCONS_00072169,TCONS_00030892,TCONS_00109094,TCONS_00000026,TCONS_00019619,TCONS_00004681,TCONS_00046420,TCONS_00079896,TCONS_00039464,TCONS_00066545,TCONS_00111028,TCONS_00083994,TCONS_00093886,TCONS_00091028,TCONS_00015470,TCONS_00111663,TCONS_00019745,TCONS_00076729,TCONS_00109331,TCONS_00008499,TCONS_00019351,TCONS_00031444,TCONS_00005773,TCONS_00047321,TCONS_00037659,TCONS_00015327,TCONS_000…
BVRB_3g058120	BVRB_3g058120	TCONS_00086512,TCONS_00087114,TCONS_00045621,TCONS_00031267,TCONS_00034375,TCONS_00101990,TCONS_00071354,TCONS_00101989,TCONS_00084777,TCONS_00058279,TCONS_00042468,TCONS_00039867
BVRB_1g000230	BVRB_1g000230	TCONS_00097445
BVRB_5g106470	BVRB_5g106470	TCONS_00072169,TCONS_00109094,TCONS_00000026,TCONS_00019619,TCONS_00079896,TCONS_00039464,TCONS_00066545,TCONS_00111028,TCONS_00083994,TCONS_00093886,TCONS_00005773,TCONS_00021308,TCONS_00111769,TCONS_00042330
BVRB_2g027030	BVRB_2g027030	TCONS_00097161,TCONS_00000378,TCONS_00068267,TCONS_00040389,TCONS_00085517,TCONS_00029493,TCONS_00105922,TCONS_00076344,TCONS_00110223,TCONS_00023165,TCONS_00102114
BVRB_6g154480	BVRB_6g154480	TCONS_00051183,TCONS_00066831,TCONS_00047903,TCONS_00084777,TCONS_00014910,TCONS_00039867
BVRB_6g132650	BVRB_6g132650	TCONS_00054227,TCONS_00058828,TCONS_00034372,TCONS_00071487,TCONS_00071482,TCONS_00112058,TCONS_00076090,TCONS_00045655,TCONS_00007758
BVRB_7g157630	BVRB_7g157630	TCONS_00005117,TCONS_00019618,TCONS_00034374,TCONS_00034368,TCONS_00020934,TCONS_00039689,TCONS_00048298,TCONS_00034369,TCONS_00067863,TCONS_00058168,TCONS_00018613,TCONS_00111569,TCONS_00014910,TCONS_00010295,TCONS_00089144
BVRB_5g108260	BVRB_5g108260	TCONS_00056095,TCONS_00023276,TCONS_00100032,TCONS_00041728,TCONS_00097307,TCONS_00012602,TCONS_00065699,TCONS_00090170
BVRB_8g188650	BVRB_8g188650	TCONS_00030892,TCONS_00019462,TCONS_00047315,TCONS_00019745,TCONS_00076729,TCONS_00109331,TCONS_00018077,TCONS_00054623
BVRB_7g174960	BVRB_7g174960	TCONS_00097161,TCONS_00051499,TCONS_00000378,TCONS_00099806,TCONS_00026542,TCONS_00068267,TCONS_00040389,TCONS_00085517,TCONS_00068031,TCONS_00080589,TCONS_00055290,TCONS_00029493,TCONS_00105922,TCONS_00076344,TCONS_00110223,TCONS_00102788,TCONS_00023165,TCONS_00096887,TCONS_00102114
BVRB_9g208380	BVRB_9g208380	TCONS_00018077
BVRB_6g148280	BVRB_6g148280	TCONS_00040642,TCONS_00008682,TCONS_00008681
BVRB_2g039030	BVRB_2g039030	TCONS_00110624,TCONS_00110811,TCONS_00108496,TCONS_00025136,TCONS_00106306,TCONS_00019618,TCONS_00106793,TCONS_00110708,TCONS_00108651,TCONS_00106543,TCONS_00015426,TCONS_00095951,TCONS_00034374,TCONS_00000358,TCONS_00106571,TCONS_00034368,TCONS_00112216,TCONS_00111748,TCONS_00110829,TCONS_00111709,TCONS_00111834,TCONS_00111464,TCONS_00112679,TCONS_00079049,TCONS_00109277,TCONS_00009457,TCONS_001…
BVRB_6g129310	BVRB_6g129310	TCONS_00018231,TCONS_00110811,TCONS_00066332,TCONS_00057113,TCONS_00019618,TCONS_00091142,TCONS_00095951,TCONS_00034374,TCONS_00024041,TCONS_00034368,TCONS_00112216,TCONS_00111748,TCONS_00110829,TCONS_00112679,TCONS_00079049,TCONS_00009457,TCONS_00078771,TCONS_00078773,TCONS_00034371,TCONS_00049699,TCONS_00008496,TCONS_00111512,TCONS_00112224,TCONS_00111695,TCONS_00004807,TCONS_00015444,TCONS_000…
BVRB_015210	BVRB_015210	TCONS_00041826,TCONS_00068434,TCONS_00093910,TCONS_00056681,TCONS_00057937,TCONS_00023513,TCONS_00046972,TCONS_00014787,TCONS_00096009,TCONS_00018546,TCONS_00001831,TCONS_00041151,TCONS_00058958,TCONS_00082096,TCONS_00111995
BVRB_2g039480	BVRB_2g039480	TCONS_00006602,TCONS_00074198,TCONS_00084205
BVRB_1g022170	BVRB_1g022170	TCONS_00078442,TCONS_00057056,TCONS_00000026,TCONS_00019615,TCONS_00019619,TCONS_00046420,TCONS_00002455,TCONS_00024041,TCONS_00052840,TCONS_00072173,TCONS_00091028,TCONS_00018434,TCONS_00019745,TCONS_00008496,TCONS_00008499,TCONS_00031444,TCONS_00015327,TCONS_00049446,TCONS_00075747,TCONS_00031384,TCONS_00111490,TCONS_00110064,TCONS_00078749,TCONS_00041729,TCONS_00085928,TCONS_00106201,TCONS_000…
BVRB_8g192570	BVRB_8g192570	TCONS_00038334,TCONS_00038332,TCONS_00023789,TCONS_00044671,TCONS_00040640,TCONS_00004463,TCONS_00040642,TCONS_00020763
BVRB_6g138190	BVRB_6g138190	TCONS_00041826,TCONS_00068434,TCONS_00093910,TCONS_00056681,TCONS_00105475,TCONS_00095276,TCONS_00057937,TCONS_00023513,TCONS_00002646,TCONS_00046972,TCONS_00023514,TCONS_00014787,TCONS_00096009,TCONS_00081638,TCONS_00027003,TCONS_00018546,TCONS_00049881,TCONS_00001831,TCONS_00041151,TCONS_00111239,TCONS_00058958,TCONS_00039690,TCONS_00019174,TCONS_00082096,TCONS_00091124,TCONS_00111995
BVRB_9g205430	BVRB_9g205430	TCONS_00052840,TCONS_00072173,TCONS_00018434,TCONS_00084148,TCONS_00008499,TCONS_00009507,TCONS_00031384,TCONS_00078749,TCONS_00063354,TCONS_00085069
BVRB_2g030060	BVRB_2g030060	TCONS_00072169,TCONS_00030892,TCONS_00000026,TCONS_00019615,TCONS_00046420,TCONS_00111028,TCONS_00019462,TCONS_00016302,TCONS_00047315,TCONS_00015470,TCONS_00019745,TCONS_00076729,TCONS_00109331,TCONS_00019351,TCONS_00031444,TCONS_00047321,TCONS_00037659,TCONS_00015327,TCONS_00107758,TCONS_00075747,TCONS_00021308,TCONS_00111490,TCONS_00041729,TCONS_00018077,TCONS_00019031,TCONS_00085928,TCONS_001…
BVRB_7g158610	BVRB_7g158610	TCONS_00078442,TCONS_00110624,TCONS_00108496,TCONS_00057056,TCONS_00025136,TCONS_00019615,TCONS_00111969,TCONS_00002455,TCONS_00106571,TCONS_00111464,TCONS_00107231,TCONS_00090896,TCONS_00112224,TCONS_00069915,TCONS_00109718,TCONS_00094903,TCONS_00092506,TCONS_00106047
BVRB_4g085910	BVRB_4g085910	TCONS_00018077,TCONS_00054623
BVRB_6g152210	BVRB_6g152210	TCONS_00103111,TCONS_00072878,TCONS_00007575
BVRB_7g170360	BVRB_7g170360	TCONS_00030892,TCONS_00074198,TCONS_00005717,TCONS_00004681,TCONS_00046420,TCONS_00039464,TCONS_00111028,TCONS_00019462,TCONS_00047315,TCONS_00015470,TCONS_00111663,TCONS_00019745,TCONS_00084205,TCONS_00076729,TCONS_00109331,TCONS_00019351,TCONS_00031444,TCONS_00047321,TCONS_00037659,TCONS_00002039,TCONS_00107758,TCONS_00075747,TCONS_00021308,TCONS_00019031,TCONS_00085928,TCONS_00106208,TCONS_000…
BVRB_6g151830	BVRB_6g151830	TCONS_00016302
BVRB_2g037870	BVRB_2g037870	TCONS_00018231,TCONS_00110811,TCONS_00106306,TCONS_00106793,TCONS_00106543,TCONS_00091142,TCONS_00015426,TCONS_00095951,TCONS_00034374,TCONS_00045936,TCONS_00106571,TCONS_00034368,TCONS_00112216,TCONS_00111748,TCONS_00110829,TCONS_00111709,TCONS_00111834,TCONS_00112679,TCONS_00079049,TCONS_00009457,TCONS_00078771,TCONS_00078773,TCONS_00034371,TCONS_00061954,TCONS_00111513,TCONS_00111512,TCONS_001…
BVRB_5g104920	BVRB_5g104920	TCONS_00000026,TCONS_00019619,TCONS_00046420,TCONS_00052840,TCONS_00091028,TCONS_00018434,TCONS_00008499,TCONS_00031444,TCONS_00075747,TCONS_00021308,TCONS_00111490,TCONS_00078749,TCONS_00041729,TCONS_00085928,TCONS_00111769,TCONS_00022195,TCONS_00004283,TCONS_00016093,TCONS_00000305
BVRB_3g059200	BVRB_3g059200	TCONS_00018231,TCONS_00045936,TCONS_00091391,TCONS_00097832,TCONS_00022544,TCONS_00080589,TCONS_00055290,TCONS_00010501,TCONS_00065697,TCONS_00102784,TCONS_00102788
BVRB_8g197750	BVRB_8g197750	TCONS_00078442,TCONS_00057056,TCONS_00057113,TCONS_00019615,TCONS_00019618,TCONS_00002455,TCONS_00034374,TCONS_00024041,TCONS_00034368,TCONS_00112216,TCONS_00111748,TCONS_00052840,TCONS_00018434,TCONS_00078771,TCONS_00078773,TCONS_00034371,TCONS_00008496,TCONS_00111512,TCONS_00111695,TCONS_00048298,TCONS_00015444,TCONS_00049446,TCONS_00045334,TCONS_00097307,TCONS_00034369,TCONS_00057047,TCONS_000…
BVRB_7g166790	BVRB_7g166790	TCONS_00030892,TCONS_00046420,TCONS_00111028,TCONS_00019462,TCONS_00047315,TCONS_00015470,TCONS_00111663,TCONS_00019745,TCONS_00076729,TCONS_00109331,TCONS_00019351,TCONS_00031444,TCONS_00047321,TCONS_00037659,TCONS_00002039,TCONS_00107758,TCONS_00075747,TCONS_00021308,TCONS_00019031,TCONS_00085928,TCONS_00106208,TCONS_00054623,TCONS_00111769,TCONS_00019617
BVRB_6g135680	BVRB_6g135680	TCONS_00072169,TCONS_00030892,TCONS_00109094,TCONS_00074198,TCONS_00000026,TCONS_00019619,TCONS_00004681,TCONS_00046420,TCONS_00039464,TCONS_00066545,TCONS_00111028,TCONS_00019462,TCONS_00047315,TCONS_00091028,TCONS_00015470,TCONS_00111663,TCONS_00019745,TCONS_00076729,TCONS_00109331,TCONS_00019351,TCONS_00031444,TCONS_00005773,TCONS_00047321,TCONS_00037659,TCONS_00015327,TCONS_00002039,TCONS_001…
BVRB_9g219490	BVRB_9g219490	TCONS_00097161,TCONS_00051499,TCONS_00045936,TCONS_00099806,TCONS_00091391,TCONS_00097832,TCONS_00022544,TCONS_00026542,TCONS_00068267,TCONS_00040389,TCONS_00068031,TCONS_00080589,TCONS_00055290,TCONS_00010501,TCONS_00029493,TCONS_00076344,TCONS_00110223,TCONS_00065697,TCONS_00102784,TCONS_00102788,TCONS_00023165,TCONS_00096887,TCONS_00102114
BVRB_9g204170	BVRB_9g204170	TCONS_00030892,TCONS_00019615,TCONS_00046420,TCONS_00019462,TCONS_00016302,TCONS_00047315,TCONS_00015470,TCONS_00019745,TCONS_00076729,TCONS_00109331,TCONS_00031444,TCONS_00015327,TCONS_00075747,TCONS_00110064,TCONS_00041729,TCONS_00085928,TCONS_00106201,TCONS_00019617,TCONS_00016093
BVRB_8g188470	BVRB_8g188470	TCONS_00066831
BVRB_1g008150	BVRB_1g008150	TCONS_00045621,TCONS_00071354
BVRB_3g051700	BVRB_3g051700	TCONS_00066545,TCONS_00111028,TCONS_00111769
BVRB_3g064740	BVRB_3g064740	TCONS_00078442,TCONS_00057056,TCONS_00019615,TCONS_00103111,TCONS_00056095,TCONS_00016302,TCONS_00109303,TCONS_00100032,TCONS_00097307,TCONS_00057047,TCONS_00106201,TCONS_00072878
BVRB_3g052840	BVRB_3g052840	TCONS_00006602,TCONS_00074198,TCONS_00005717,TCONS_00004681,TCONS_00079896,TCONS_00039464,TCONS_00111028,TCONS_00037251,TCONS_00111663,TCONS_00084205,TCONS_00037659,TCONS_00002039,TCONS_00106208,TCONS_00076302
BVRB_2g035620	BVRB_2g035620	TCONS_00078442,TCONS_00072169,TCONS_00030892,TCONS_00057056,TCONS_00000026,TCONS_00019615,TCONS_00019619,TCONS_00046420,TCONS_00002455,TCONS_00019462,TCONS_00016302,TCONS_00052840,TCONS_00047315,TCONS_00091028,TCONS_00018434,TCONS_00015470,TCONS_00019745,TCONS_00076729,TCONS_00109331,TCONS_00008499,TCONS_00031444,TCONS_00015327,TCONS_00075747,TCONS_00021308,TCONS_00111490,TCONS_00110064,TCONS_000…
BVRB_7g174140	BVRB_7g174140	TCONS_00071487,TCONS_00112058,TCONS_00007758
BVRB_8g199600	BVRB_8g199600	TCONS_00057113,TCONS_00051183,TCONS_00111968,TCONS_00112216,TCONS_00112679,TCONS_00079049,TCONS_00067877,TCONS_00066831,TCONS_00109277,TCONS_00072884,TCONS_00061955,TCONS_00061953,TCONS_00104444,TCONS_00040736,TCONS_00049881,TCONS_00047903,TCONS_00111930,TCONS_00069917,TCONS_00111274,TCONS_00065703,TCONS_00106909,TCONS_00032389,TCONS_00111894,TCONS_00091124,TCONS_00079848
BVRB_2g024640	BVRB_2g024640	TCONS_00078993
BVRB_6g136800	BVRB_6g136800	TCONS_00078442,TCONS_00072169,TCONS_00030892,TCONS_00057056,TCONS_00000026,TCONS_00019615,TCONS_00019619,TCONS_00046420,TCONS_00002455,TCONS_00016302,TCONS_00052840,TCONS_00047315,TCONS_00091028,TCONS_00018434,TCONS_00015470,TCONS_00019745,TCONS_00076729,TCONS_00109331,TCONS_00008499,TCONS_00031444,TCONS_00015327,TCONS_00075747,TCONS_00021308,TCONS_00111490,TCONS_00110064,TCONS_00078749,TCONS_000…
BVRB_5g122580	BVRB_5g122580	TCONS_00111663,TCONS_00084205
BVRB_3g059060	BVRB_3g059060	TCONS_00111570,TCONS_00066332,TCONS_00002455,TCONS_00024041,TCONS_00052840,TCONS_00018434,TCONS_00111463,TCONS_00008496,TCONS_00049446,TCONS_00069914,TCONS_00110064,TCONS_00089948,TCONS_00022195,TCONS_00092506
BVRB_8g186720	BVRB_8g186720	TCONS_00110624,TCONS_00007516,TCONS_00025138,TCONS_00080928,TCONS_00111475,TCONS_00111968,TCONS_00111969,TCONS_00108651,TCONS_00048205,TCONS_00053891,TCONS_00111468,TCONS_00107995,TCONS_00067878,TCONS_00035038,TCONS_00107231,TCONS_00110284,TCONS_00061956,TCONS_00104444,TCONS_00033645,TCONS_00108306,TCONS_00057593,TCONS_00009524,TCONS_00106563,TCONS_00069917,TCONS_00069915,TCONS_00111274,TCONS_001…
BVRB_1g002600	BVRB_1g002600	TCONS_00006602,TCONS_00074198,TCONS_00005717,TCONS_00037251,TCONS_00111663,TCONS_00084205
BVRB_4g074040	BVRB_4g074040	TCONS_00085070,TCONS_00091027,TCONS_00092100
BVRB_1g013780	BVRB_1g013780	TCONS_00038334,TCONS_00038332,TCONS_00023789,TCONS_00044671,TCONS_00040640,TCONS_00004463,TCONS_00040642,TCONS_00020763
BVRB_5g126490	BVRB_5g126490	TCONS_00072169,TCONS_00030892,TCONS_00006602,TCONS_00074198,TCONS_00005717,TCONS_00000026,TCONS_00004681,TCONS_00046420,TCONS_00039464,TCONS_00111028,TCONS_00019462,TCONS_00047315,TCONS_00015470,TCONS_00111663,TCONS_00019745,TCONS_00084205,TCONS_00076729,TCONS_00109331,TCONS_00019351,TCONS_00031444,TCONS_00005773,TCONS_00047321,TCONS_00037659,TCONS_00015327,TCONS_00002039,TCONS_00107758,TCONS_000…
BVRB_9g207290	BVRB_9g207290	TCONS_00057113,TCONS_00067877,TCONS_00066831
BVRB_9g213600	BVRB_9g213600	TCONS_00110811,TCONS_00108496,TCONS_00025136,TCONS_00057113,TCONS_00106306,TCONS_00019618,TCONS_00106793,TCONS_00110708,TCONS_00106543,TCONS_00091142,TCONS_00015426,TCONS_00095951,TCONS_00034374,TCONS_00024041,TCONS_00106571,TCONS_00049076,TCONS_00034368,TCONS_00112216,TCONS_00111748,TCONS_00110829,TCONS_00111709,TCONS_00111834,TCONS_00111464,TCONS_00111463,TCONS_00112679,TCONS_00079049,TCONS_001…
BVRB_6g149660	BVRB_6g149660	TCONS_00072169,TCONS_00030892,TCONS_00000026,TCONS_00019619,TCONS_00046420,TCONS_00111028,TCONS_00019462,TCONS_00047315,TCONS_00091028,TCONS_00015470,TCONS_00019745,TCONS_00076729,TCONS_00109331,TCONS_00019351,TCONS_00031444,TCONS_00047321,TCONS_00037659,TCONS_00015327,TCONS_00107758,TCONS_00075747,TCONS_00021308,TCONS_00111490,TCONS_00110064,TCONS_00041729,TCONS_00019031,TCONS_00085928,TCONS_000…
BVRB_8g190800	BVRB_8g190800	TCONS_00038334,TCONS_00038332,TCONS_00048205,TCONS_00023789,TCONS_00044671,TCONS_00040640,TCONS_00004463,TCONS_00040642,TCONS_00020763
BVRB_006720	BVRB_006720	TCONS_00072169,TCONS_00030892,TCONS_00006602,TCONS_00109094,TCONS_00074198,TCONS_00005717,TCONS_00000026,TCONS_00004681,TCONS_00046420,TCONS_00079896,TCONS_00039464,TCONS_00066545,TCONS_00111028,TCONS_00083994,TCONS_00037251,TCONS_00015470,TCONS_00111663,TCONS_00084205,TCONS_00019351,TCONS_00031444,TCONS_00005773,TCONS_00047321,TCONS_00037659,TCONS_00002039,TCONS_00107758,TCONS_00021308,TCONS_000…
BVRB_1g009020	BVRB_1g009020	TCONS_00058828,TCONS_00034372,TCONS_00071482,TCONS_00112058,TCONS_00020935,TCONS_00048008,TCONS_00045655
BVRB_2g045490	BVRB_2g045490	TCONS_00006602,TCONS_00074198,TCONS_00005717,TCONS_00004681,TCONS_00079896,TCONS_00039464,TCONS_00111028,TCONS_00037251,TCONS_00111663,TCONS_00084205,TCONS_00019351,TCONS_00005773,TCONS_00047321,TCONS_00037659,TCONS_00002039,TCONS_00107758,TCONS_00019031,TCONS_00106208,TCONS_00076302
BVRB_6g129060	BVRB_6g129060	TCONS_00066545,TCONS_00083994,TCONS_00093886
BVRB_007490	BVRB_007490	TCONS_00030892,TCONS_00019462,TCONS_00047315,TCONS_00018077,TCONS_00054623
BVRB_5g106390	BVRB_5g106390	TCONS_00006602,TCONS_00074198,TCONS_00005717,TCONS_00004681,TCONS_00079896,TCONS_00039464,TCONS_00037251,TCONS_00111663,TCONS_00084205,TCONS_00047321,TCONS_00037659,TCONS_00002039,TCONS_00107758,TCONS_00019031,TCONS_00106208,TCONS_00076302
BVRB_1g009150	BVRB_1g009150	TCONS_00019618,TCONS_00098435,TCONS_00091142,TCONS_00095951,TCONS_00034374,TCONS_00000358,TCONS_00049076,TCONS_00034368,TCONS_00022544,TCONS_00009457,TCONS_00078773,TCONS_00034371,TCONS_00111512,TCONS_00034377,TCONS_00092615,TCONS_00000555,TCONS_00111695,TCONS_00015444,TCONS_00092257,TCONS_00077968,TCONS_00029471,TCONS_00101663,TCONS_00104743,TCONS_00047724,TCONS_00065697,TCONS_00026137,TCONS_000…
BVRB_2g042890	BVRB_2g042890	TCONS_00005117,TCONS_00039689,TCONS_00018613,TCONS_00042468,TCONS_00078993
BVRB_1g021210	BVRB_1g021210	TCONS_00111162,TCONS_00015109,TCONS_00107964,TCONS_00101345,TCONS_00090083,TCONS_00106515,TCONS_00112093,TCONS_00094605
BVRB_4g088950	BVRB_4g088950	TCONS_00112058
BVRB_8g193450	BVRB_8g193450	TCONS_00078442,TCONS_00057056,TCONS_00057113,TCONS_00019615,TCONS_00019618,TCONS_00002455,TCONS_00034374,TCONS_00034368,TCONS_00056095,TCONS_00016302,TCONS_00109303,TCONS_00100032,TCONS_00078771,TCONS_00078773,TCONS_00034371,TCONS_00111695,TCONS_00049446,TCONS_00097307,TCONS_00034369,TCONS_00057047,TCONS_00058168,TCONS_00110064,TCONS_00106201,TCONS_00111569,TCONS_00104743,TCONS_00084870,TCONS_000…
BVRB_005130	BVRB_005130	TCONS_00019618,TCONS_00001142,TCONS_00000358,TCONS_00034368,TCONS_00009457,TCONS_00092615,TCONS_00034369,TCONS_00111569,TCONS_00104743,TCONS_00012602,TCONS_00047724,TCONS_00066589,TCONS_00014910,TCONS_00010295,TCONS_00089144
BVRB_002180	BVRB_002180	TCONS_00001142,TCONS_00000358,TCONS_00056095,TCONS_00023276,TCONS_00100032,TCONS_00041728,TCONS_00097307,TCONS_00012602,TCONS_00065699,TCONS_00090170
BVRB_6g128840	BVRB_6g128840	TCONS_00018077
BVRB_1g023340	BVRB_1g023340	TCONS_00007516,TCONS_00048205,TCONS_00053891,TCONS_00067878,TCONS_00068776,TCONS_00035038,TCONS_00110284,TCONS_00033645,TCONS_00108306,TCONS_00110350,TCONS_00107364,TCONS_00057779,TCONS_00031094
BVRB_7g162730	BVRB_7g162730	TCONS_00030892,TCONS_00006602,TCONS_00109094,TCONS_00074198,TCONS_00005717,TCONS_00004681,TCONS_00079896,TCONS_00039464,TCONS_00066545,TCONS_00111028,TCONS_00019462,TCONS_00037251,TCONS_00015470,TCONS_00111663,TCONS_00084205,TCONS_00019351,TCONS_00005773,TCONS_00047321,TCONS_00037659,TCONS_00002039,TCONS_00107758,TCONS_00021308,TCONS_00019031,TCONS_00106208,TCONS_00111769,TCONS_00019617,TCONS_000…
BVRB_4g085240	BVRB_4g085240	TCONS_00095951,TCONS_00045936,TCONS_00091391,TCONS_00022544,TCONS_00092100,TCONS_00000555,TCONS_00080589,TCONS_00055290,TCONS_00101663,TCONS_00047724,TCONS_00065697,TCONS_00102784,TCONS_00102788,TCONS_00023165
BVRB_2g025960	BVRB_2g025960	TCONS_00041826,TCONS_00093910,TCONS_00056681,TCONS_00051183,TCONS_00057937,TCONS_00046972,TCONS_00087114,TCONS_00014787,TCONS_00096009,TCONS_00031267,TCONS_00101990,TCONS_00018546,TCONS_00049881,TCONS_00047903,TCONS_00001831,TCONS_00058958,TCONS_00082096,TCONS_00101989,TCONS_00084777,TCONS_00058279,TCONS_00039867
BVRB_2g041270	BVRB_2g041270	TCONS_00006602,TCONS_00074198,TCONS_00005717,TCONS_00004681,TCONS_00037251,TCONS_00111663,TCONS_00084205,TCONS_00047321,TCONS_00002039,TCONS_00106208,TCONS_00076302
BVRB_011850	BVRB_011850	TCONS_00072169,TCONS_00109094,TCONS_00000026,TCONS_00019619,TCONS_00066545,TCONS_00083994,TCONS_00093886,TCONS_00072173,TCONS_00008499,TCONS_00009507,TCONS_00031384,TCONS_00111490,TCONS_00078749,TCONS_00063354,TCONS_00085069,TCONS_00042330,TCONS_00000305
BVRB_1g014370	BVRB_1g014370	TCONS_00030892,TCONS_00019615,TCONS_00016302,TCONS_00047315,TCONS_00015470,TCONS_00019745,TCONS_00076729,TCONS_00109331,TCONS_00015327,TCONS_00075747,TCONS_00085928,TCONS_00106201,TCONS_00019617,TCONS_00016093
BVRB_7g178200	BVRB_7g178200	TCONS_00006602,TCONS_00074198,TCONS_00005717,TCONS_00037251,TCONS_00111663,TCONS_00084205,TCONS_00002039
BVRB_2g045650	BVRB_2g045650	TCONS_00093910,TCONS_00056681,TCONS_00057937,TCONS_00046972,TCONS_00001831,TCONS_00082096
BVRB_2g042720	BVRB_2g042720	TCONS_00085070,TCONS_00091027
BVRB_3g057340	BVRB_3g057340	TCONS_00078442,TCONS_00057056,TCONS_00019615,TCONS_00056095,TCONS_00016302,TCONS_00109303,TCONS_00100032,TCONS_00097307,TCONS_00057047,TCONS_00058168,TCONS_00106201,TCONS_00072878
BVRB_017070	BVRB_017070	TCONS_00018231,TCONS_00097832,TCONS_00012598,TCONS_00049699,TCONS_00004807,TCONS_00045334,TCONS_00092257,TCONS_00018617,TCONS_00072624,TCONS_00065697,TCONS_00060081,TCONS_00065503
BVRB_1g018570	BVRB_1g018570	TCONS_00098435,TCONS_00001142,TCONS_00000358,TCONS_00085070,TCONS_00091027,TCONS_00047724
BVRB_2g031830	BVRB_2g031830	TCONS_00091027
BVRB_6g128490	BVRB_6g128490	TCONS_00111490
BVRB_4g093200	BVRB_4g093200	TCONS_00072169,TCONS_00030892,TCONS_00000026,TCONS_00019615,TCONS_00019619,TCONS_00046420,TCONS_00111028,TCONS_00019462,TCONS_00047315,TCONS_00091028,TCONS_00015470,TCONS_00019745,TCONS_00076729,TCONS_00109331,TCONS_00019351,TCONS_00031444,TCONS_00047321,TCONS_00037659,TCONS_00015327,TCONS_00107758,TCONS_00075747,TCONS_00021308,TCONS_00111490,TCONS_00110064,TCONS_00078749,TCONS_00041729,TCONS_000…
BVRB_8g186680	BVRB_8g186680	TCONS_00057113,TCONS_00051183,TCONS_00112216,TCONS_00111748,TCONS_00112679,TCONS_00079049,TCONS_00067877,TCONS_00066831,TCONS_00061955,TCONS_00061953,TCONS_00047903,TCONS_00111930,TCONS_00058168,TCONS_00065703,TCONS_00111569,TCONS_00084870,TCONS_00066589,TCONS_00014910,TCONS_00010295
BVRB_5g112560	BVRB_5g112560	TCONS_00030892,TCONS_00006602,TCONS_00074198,TCONS_00005717,TCONS_00004681,TCONS_00079896,TCONS_00039464,TCONS_00111028,TCONS_00019462,TCONS_00047315,TCONS_00037251,TCONS_00015470,TCONS_00111663,TCONS_00084205,TCONS_00076729,TCONS_00109331,TCONS_00019351,TCONS_00005773,TCONS_00047321,TCONS_00037659,TCONS_00002039,TCONS_00107758,TCONS_00021308,TCONS_00019031,TCONS_00106208,TCONS_00054623,TCONS_001…
BVRB_6g128310	BVRB_6g128310	TCONS_00072169,TCONS_00030892,TCONS_00006602,TCONS_00109094,TCONS_00074198,TCONS_00005717,TCONS_00000026,TCONS_00019619,TCONS_00004681,TCONS_00046420,TCONS_00039464,TCONS_00066545,TCONS_00111028,TCONS_00019462,TCONS_00047315,TCONS_00015470,TCONS_00111663,TCONS_00019745,TCONS_00084205,TCONS_00076729,TCONS_00109331,TCONS_00019351,TCONS_00031444,TCONS_00005773,TCONS_00047321,TCONS_00037659,TCONS_000…
BVRB_5g120160	BVRB_5g120160	TCONS_00019338,TCONS_00023425,TCONS_00111475,TCONS_00105475,TCONS_00095276,TCONS_00080695,TCONS_00110781,TCONS_00002646,TCONS_00002493,TCONS_00081939,TCONS_00023514,TCONS_00106353,TCONS_00068776,TCONS_00110284,TCONS_00081638,TCONS_00085277,TCONS_00027003,TCONS_00040736,TCONS_00001832,TCONS_00111239,TCONS_00019174,TCONS_00023512,TCONS_00031094
BVRB_011610	BVRB_011610	TCONS_00056095
BVRB_7g156570	BVRB_7g156570	TCONS_00005117,TCONS_00034374,TCONS_00034368,TCONS_00020934,TCONS_00039689,TCONS_00048298,TCONS_00034369,TCONS_00067863,TCONS_00058168,TCONS_00018613,TCONS_00111569,TCONS_00066589,TCONS_00014910,TCONS_00010295,TCONS_00089144
BVRB_7g179770	BVRB_7g179770	TCONS_00106201
BVRB_2g036620	BVRB_2g036620	TCONS_00097161,TCONS_00051499,TCONS_00088109,TCONS_00000378,TCONS_00099806,TCONS_00091391,TCONS_00026542,TCONS_00068267,TCONS_00040389,TCONS_00085517,TCONS_00068031,TCONS_00080589,TCONS_00055290,TCONS_00010501,TCONS_00029493,TCONS_00105922,TCONS_00076344,TCONS_00110223,TCONS_00102788,TCONS_00023165,TCONS_00096887,TCONS_00102114
BVRB_7g166120	BVRB_7g166120	TCONS_00098435,TCONS_00001142,TCONS_00000358,TCONS_00034368,TCONS_00092615,TCONS_00000555,TCONS_00104743,TCONS_00012602,TCONS_00047724,TCONS_00089144
BVRB_9g208950	BVRB_9g208950	TCONS_00097161,TCONS_00051499,TCONS_00000378,TCONS_00068032,TCONS_00099806,TCONS_00092100,TCONS_00026542,TCONS_00068267,TCONS_00040389,TCONS_00085517,TCONS_00099384,TCONS_00055970,TCONS_00068031,TCONS_00080589,TCONS_00055290,TCONS_00029493,TCONS_00066389,TCONS_00105922,TCONS_00077430,TCONS_00085267,TCONS_00076344,TCONS_00076345,TCONS_00110223,TCONS_00102788,TCONS_00023165,TCONS_00096887,TCONS_000…
BVRB_9g224110	BVRB_9g224110	TCONS_00057113,TCONS_00002455,TCONS_00052840,TCONS_00018434,TCONS_00066831,TCONS_00008496,TCONS_00058168,TCONS_00110064,TCONS_00111569,TCONS_00014910,TCONS_00092506
BVRB_2g035310	BVRB_2g035310	TCONS_00030892,TCONS_00006602,TCONS_00074198,TCONS_00005717,TCONS_00004681,TCONS_00046420,TCONS_00039464,TCONS_00111028,TCONS_00019462,TCONS_00047315,TCONS_00015470,TCONS_00111663,TCONS_00019745,TCONS_00084205,TCONS_00076729,TCONS_00109331,TCONS_00019351,TCONS_00031444,TCONS_00047321,TCONS_00037659,TCONS_00015327,TCONS_00002039,TCONS_00107758,TCONS_00018077,TCONS_00019031,TCONS_00085928,TCONS_001…
BVRB_1g019290	BVRB_1g019290	TCONS_00109094,TCONS_00079896,TCONS_00039464,TCONS_00066545,TCONS_00083994,TCONS_00005773,TCONS_00042330
BVRB_014190	BVRB_014190	TCONS_00049881,TCONS_00047903,TCONS_00091124
BVRB_2g027050	BVRB_2g027050	TCONS_00072169,TCONS_00030892,TCONS_00006602,TCONS_00109094,TCONS_00074198,TCONS_00005717,TCONS_00000026,TCONS_00019619,TCONS_00004681,TCONS_00046420,TCONS_00079896,TCONS_00039464,TCONS_00066545,TCONS_00111028,TCONS_00019462,TCONS_00083994,TCONS_00047315,TCONS_00037251,TCONS_00015470,TCONS_00111663,TCONS_00019745,TCONS_00084205,TCONS_00076729,TCONS_00109331,TCONS_00019351,TCONS_00031444,TCONS_000…
BVRB_5g126450	BVRB_5g126450	TCONS_00018231,TCONS_00066332,TCONS_00024041,TCONS_00049699,TCONS_00008496,TCONS_00004807,TCONS_00045334,TCONS_00051875,TCONS_00092257,TCONS_00018617,TCONS_00104334,TCONS_00072624,TCONS_00060081,TCONS_00065503
BVRB_1g013320	BVRB_1g013320	TCONS_00038334,TCONS_00038332,TCONS_00048205,TCONS_00023789,TCONS_00044671,TCONS_00040640,TCONS_00004463,TCONS_00040642,TCONS_00020763
BVRB_6g155020	BVRB_6g155020	TCONS_00006602,TCONS_00074198,TCONS_00005717,TCONS_00004681,TCONS_00079896,TCONS_00039464,TCONS_00111028,TCONS_00019462,TCONS_00037251,TCONS_00111663,TCONS_00084205,TCONS_00019351,TCONS_00047321,TCONS_00037659,TCONS_00002039,TCONS_00107758,TCONS_00019031,TCONS_00106208,TCONS_00076302
BVRB_7g174780	BVRB_7g174780	TCONS_00019462,TCONS_00047315,TCONS_00054623
BVRB_5g118920	BVRB_5g118920	TCONS_00019618,TCONS_00000358,TCONS_00056095,TCONS_00023276,TCONS_00100032,TCONS_00041728,TCONS_00097307,TCONS_00057047,TCONS_00058168,TCONS_00104743,TCONS_00012602,TCONS_00065699,TCONS_00090170,TCONS_00089144
BVRB_8g190490	BVRB_8g190490	TCONS_00098435,TCONS_00001142,TCONS_00000358,TCONS_00023276,TCONS_00041728,TCONS_00012602,TCONS_00047724,TCONS_00065699,TCONS_00090170
BVRB_3g066270	BVRB_3g066270	TCONS_00051183,TCONS_00066831,TCONS_00101989,TCONS_00084777,TCONS_00042468,TCONS_00039867
BVRB_5g105200	BVRB_5g105200	TCONS_00018231,TCONS_00051499,TCONS_00088109,TCONS_00045936,TCONS_00099806,TCONS_00091391,TCONS_00097831,TCONS_00097832,TCONS_00026542,TCONS_00068031,TCONS_00080589,TCONS_00055290,TCONS_00010501,TCONS_00110223,TCONS_00065697,TCONS_00102784,TCONS_00102788,TCONS_00023165,TCONS_00096887
BVRB_6g153070	BVRB_6g153070	TCONS_00034128,TCONS_00098206,TCONS_00071954,TCONS_00098435,TCONS_00085070,TCONS_00068032,TCONS_00091027,TCONS_00092100,TCONS_00027319,TCONS_00009547,TCONS_00099384,TCONS_00099386,TCONS_00055970,TCONS_00109868,TCONS_00066389,TCONS_00101663,TCONS_00077430,TCONS_00085267,TCONS_00076345,TCONS_00104239,TCONS_00027140,TCONS_00091988
BVRB_1g013500	BVRB_1g013500	TCONS_00041826,TCONS_00025138,TCONS_00068434,TCONS_00023425,TCONS_00056681,TCONS_00105475,TCONS_00095276,TCONS_00111968,TCONS_00106543,TCONS_00080695,TCONS_00110781,TCONS_00023513,TCONS_00002646,TCONS_00079049,TCONS_00081939,TCONS_00023514,TCONS_00106353,TCONS_00067877,TCONS_00014787,TCONS_00096009,TCONS_00072884,TCONS_00061956,TCONS_00061955,TCONS_00061953,TCONS_00104444,TCONS_00081638,TCONS_000…
BVRB_9g222590	BVRB_9g222590	TCONS_00086512,TCONS_00087114,TCONS_00045621,TCONS_00031267,TCONS_00034375,TCONS_00101990,TCONS_00101989,TCONS_00084777,TCONS_00058279
BVRB_5g114750	BVRB_5g114750	TCONS_00057056,TCONS_00019615,TCONS_00016302,TCONS_00109303,TCONS_00106201
BVRB_7g171080	BVRB_7g171080	TCONS_00030892,TCONS_00019615,TCONS_00046420,TCONS_00019462,TCONS_00016302,TCONS_00109303,TCONS_00047315,TCONS_00015470,TCONS_00019745,TCONS_00076729,TCONS_00109331,TCONS_00019351,TCONS_00031444,TCONS_00047321,TCONS_00037659,TCONS_00015327,TCONS_00107758,TCONS_00075747,TCONS_00021308,TCONS_00041729,TCONS_00018077,TCONS_00019031,TCONS_00085928,TCONS_00054623,TCONS_00106201,TCONS_00111769,TCONS_000…
BVRB_2g034100	BVRB_2g034100	TCONS_00071487,TCONS_00076090,TCONS_00007758
BVRB_8g186760	BVRB_8g186760	TCONS_00011666,TCONS_00056083,TCONS_00041267,TCONS_00091637,TCONS_00097445
BVRB_5g116690	BVRB_5g116690	TCONS_00078442,TCONS_00057056,TCONS_00057113,TCONS_00019615,TCONS_00019618,TCONS_00002455,TCONS_00024041,TCONS_00112216,TCONS_00111748,TCONS_00052840,TCONS_00091028,TCONS_00018434,TCONS_00078771,TCONS_00008496,TCONS_00008499,TCONS_00049446,TCONS_00045334,TCONS_00057047,TCONS_00058168,TCONS_00110064,TCONS_00078749,TCONS_00106201,TCONS_00111569,TCONS_00022195,TCONS_00004283,TCONS_00016093,TCONS_000…
BVRB_4g092940	BVRB_4g092940	TCONS_00066332,TCONS_00019618,TCONS_00091142,TCONS_00034374,TCONS_00000358,TCONS_00053922,TCONS_00049076,TCONS_00034368,TCONS_00020934,TCONS_00111463,TCONS_00009457,TCONS_00078771,TCONS_00078773,TCONS_00034371,TCONS_00034377,TCONS_00092615,TCONS_00111695,TCONS_00015444,TCONS_00049446,TCONS_00097307,TCONS_00034369,TCONS_00057047,TCONS_00069914,TCONS_00029471,TCONS_00089948,TCONS_00104743,TCONS_000…
BVRB_7g164920	BVRB_7g164920	TCONS_00018231,TCONS_00111570,TCONS_00066332,TCONS_00091142,TCONS_00004807,TCONS_00069914,TCONS_00018617,TCONS_00029471,TCONS_00072624,TCONS_00089948,TCONS_00060081
BVRB_6g140110	BVRB_6g140110	TCONS_00015465,TCONS_00015863,TCONS_00055787
BVRB_6g153630	BVRB_6g153630	TCONS_00025138,TCONS_00068434,TCONS_00023425,TCONS_00111475,TCONS_00105475,TCONS_00095276,TCONS_00111968,TCONS_00080695,TCONS_00110781,TCONS_00023513,TCONS_00002646,TCONS_00081939,TCONS_00023514,TCONS_00106353,TCONS_00110284,TCONS_00061956,TCONS_00104444,TCONS_00081638,TCONS_00085277,TCONS_00027003,TCONS_00040736,TCONS_00001832,TCONS_00041151,TCONS_00069917,TCONS_00111239,TCONS_00039690,TCONS_001…
BVRB_2g027550	BVRB_2g027550	TCONS_00016302,TCONS_00109303,TCONS_00100032,TCONS_00106201
BVRB_9g223490	BVRB_9g223490	TCONS_00041826,TCONS_00068434,TCONS_00093910,TCONS_00056681,TCONS_00051183,TCONS_00057937,TCONS_00023513,TCONS_00046972,TCONS_00087114,TCONS_00014787,TCONS_00096009,TCONS_00061953,TCONS_00031267,TCONS_00101990,TCONS_00018546,TCONS_00049881,TCONS_00047903,TCONS_00001831,TCONS_00041151,TCONS_00058958,TCONS_00082096,TCONS_00101989,TCONS_00084777,TCONS_00058279,TCONS_00091124,TCONS_00111995,TCONS_000…
BVRB_7g171230	BVRB_7g171230	TCONS_00066831
BVRB_5g125310	BVRB_5g125310	TCONS_00006602,TCONS_00074198,TCONS_00005717,TCONS_00004681,TCONS_00079896,TCONS_00039464,TCONS_00111028,TCONS_00037251,TCONS_00111663,TCONS_00084205,TCONS_00019351,TCONS_00047321,TCONS_00037659,TCONS_00002039,TCONS_00107758,TCONS_00019031,TCONS_00106208,TCONS_00076302
BVRB_9g218920	BVRB_9g218920	TCONS_00015109,TCONS_00083177,TCONS_00053922,TCONS_00020935,TCONS_00045655,TCONS_00066311,TCONS_00069914,TCONS_00034903
BVRB_3g058040	BVRB_3g058040	TCONS_00110811,TCONS_00108496,TCONS_00025136,TCONS_00025138,TCONS_00106306,TCONS_00111968,TCONS_00108651,TCONS_00106543,TCONS_00015426,TCONS_00110781,TCONS_00112216,TCONS_00111748,TCONS_00111709,TCONS_00111464,TCONS_00111468,TCONS_00112679,TCONS_00079049,TCONS_00107995,TCONS_00106353,TCONS_00067877,TCONS_00067878,TCONS_00109277,TCONS_00035038,TCONS_00107231,TCONS_00110284,TCONS_00072884,TCONS_000…
BVRB_5g118040	BVRB_5g118040	TCONS_00072169,TCONS_00030892,TCONS_00006602,TCONS_00109094,TCONS_00074198,TCONS_00005717,TCONS_00000026,TCONS_00004681,TCONS_00046420,TCONS_00079896,TCONS_00039464,TCONS_00066545,TCONS_00111028,TCONS_00019462,TCONS_00083994,TCONS_00037251,TCONS_00015470,TCONS_00111663,TCONS_00084205,TCONS_00019351,TCONS_00031444,TCONS_00005773,TCONS_00047321,TCONS_00037659,TCONS_00002039,TCONS_00107758,TCONS_000…
BVRB_9g212140	BVRB_9g212140	TCONS_00006602,TCONS_00074198,TCONS_00005717,TCONS_00037251,TCONS_00084205
BVRB_1g011660	BVRB_1g011660	TCONS_00072169,TCONS_00030892,TCONS_00006602,TCONS_00074198,TCONS_00005717,TCONS_00004681,TCONS_00046420,TCONS_00079896,TCONS_00039464,TCONS_00111028,TCONS_00019462,TCONS_00047315,TCONS_00037251,TCONS_00015470,TCONS_00111663,TCONS_00019745,TCONS_00084205,TCONS_00076729,TCONS_00109331,TCONS_00019351,TCONS_00031444,TCONS_00005773,TCONS_00047321,TCONS_00037659,TCONS_00002039,TCONS_00107758,TCONS_000…
BVRB_9g210230	BVRB_9g210230	TCONS_00005117,TCONS_00057113,TCONS_00019618,TCONS_00034374,TCONS_00024041,TCONS_00034368,TCONS_00112216,TCONS_00111748,TCONS_00079049,TCONS_00066831,TCONS_00009457,TCONS_00078771,TCONS_00078773,TCONS_00034371,TCONS_00008496,TCONS_00111512,TCONS_00048298,TCONS_00049446,TCONS_00045334,TCONS_00034369,TCONS_00057047,TCONS_00058168,TCONS_00092257,TCONS_00104334,TCONS_00111569,TCONS_00104743,TCONS_001…
BVRB_9g204630	BVRB_9g204630	TCONS_00041826,TCONS_00093910,TCONS_00056681,TCONS_00051183,TCONS_00106543,TCONS_00057937,TCONS_00023513,TCONS_00046972,TCONS_00112679,TCONS_00079049,TCONS_00067877,TCONS_00066831,TCONS_00014787,TCONS_00096009,TCONS_00072884,TCONS_00061955,TCONS_00061953,TCONS_00018546,TCONS_00049881,TCONS_00047903,TCONS_00001831,TCONS_00111930,TCONS_00041151,TCONS_00058958,TCONS_00032389,TCONS_00058050,TCONS_000…
BVRB_4g074440	BVRB_4g074440	TCONS_00005717,TCONS_00111028,TCONS_00111663
BVRB_6g135670	BVRB_6g135670	TCONS_00030892,TCONS_00103111,TCONS_00019462,TCONS_00016302,TCONS_00047315,TCONS_00015470,TCONS_00019745,TCONS_00076729,TCONS_00109331,TCONS_00018077,TCONS_00054623,TCONS_00019617
BVRB_2g024850	BVRB_2g024850	TCONS_00074198,TCONS_00005717,TCONS_00111663,TCONS_00084205,TCONS_00047321,TCONS_00054623
BVRB_2g037150	BVRB_2g037150	TCONS_00078442,TCONS_00057056,TCONS_00019615,TCONS_00002455,TCONS_00016302,TCONS_00109303,TCONS_00106201,TCONS_00092506
BVRB_9g222330	BVRB_9g222330	TCONS_00078442,TCONS_00110811,TCONS_00066332,TCONS_00108496,TCONS_00057056,TCONS_00057113,TCONS_00019615,TCONS_00019618,TCONS_00106793,TCONS_00015426,TCONS_00002455,TCONS_00034374,TCONS_00024041,TCONS_00106571,TCONS_00112216,TCONS_00111748,TCONS_00052840,TCONS_00110829,TCONS_00111709,TCONS_00111834,TCONS_00018434,TCONS_00111464,TCONS_00111463,TCONS_00078771,TCONS_00078773,TCONS_00106514,TCONS_000…
BVRB_4g082750	BVRB_4g082750	TCONS_00078442,TCONS_00057056,TCONS_00019615,TCONS_00002455,TCONS_00016302,TCONS_00109303,TCONS_00100032,TCONS_00097307,TCONS_00057047,TCONS_00058168,TCONS_00106201
BVRB_9g214630	BVRB_9g214630	TCONS_00058828,TCONS_00083177,TCONS_00034372,TCONS_00071482,TCONS_00053922,TCONS_00112058,TCONS_00020935,TCONS_00048008,TCONS_00045655,TCONS_00066311,TCONS_00034903,TCONS_00075892
BVRB_4g083780	BVRB_4g083780	TCONS_00093886,TCONS_00009507
BVRB_7g172680	BVRB_7g172680	TCONS_00030892,TCONS_00074198,TCONS_00005717,TCONS_00004681,TCONS_00019462,TCONS_00047315,TCONS_00111663,TCONS_00084205,TCONS_00047321,TCONS_00107758,TCONS_00018077,TCONS_00019031,TCONS_00106208,TCONS_00054623,TCONS_00019617
BVRB_4g086890	BVRB_4g086890	TCONS_00078442,TCONS_00057056,TCONS_00019615,TCONS_00019618,TCONS_00002455,TCONS_00056095,TCONS_00016302,TCONS_00109303,TCONS_00100032,TCONS_00078771,TCONS_00034371,TCONS_00049446,TCONS_00097307,TCONS_00057047,TCONS_00058168,TCONS_00110064,TCONS_00106201,TCONS_00104743,TCONS_00016093,TCONS_00084870,TCONS_00067859,TCONS_00089520,TCONS_00092506,TCONS_00089144
BVRB_2g028770	BVRB_2g028770	TCONS_00103111,TCONS_00018077,TCONS_00054623
BVRB_5g108090	BVRB_5g108090	TCONS_00006602,TCONS_00074198,TCONS_00005717,TCONS_00004681,TCONS_00079896,TCONS_00039464,TCONS_00111028,TCONS_00037251,TCONS_00111663,TCONS_00084205,TCONS_00047321,TCONS_00037659,TCONS_00002039,TCONS_00107758,TCONS_00019031,TCONS_00106208,TCONS_00076302
BVRB_4g083260	BVRB_4g083260	TCONS_00018231,TCONS_00097832,TCONS_00012598,TCONS_00049699,TCONS_00004807,TCONS_00018617,TCONS_00072624
BVRB_5g101150	BVRB_5g101150	TCONS_00015327
BVRB_7g162880	BVRB_7g162880	TCONS_00037659
BVRB_3g052290	BVRB_3g052290	TCONS_00078442,TCONS_00072169,TCONS_00030892,TCONS_00057056,TCONS_00000026,TCONS_00019615,TCONS_00019619,TCONS_00046420,TCONS_00002455,TCONS_00019462,TCONS_00016302,TCONS_00052840,TCONS_00109303,TCONS_00047315,TCONS_00091028,TCONS_00018434,TCONS_00015470,TCONS_00019745,TCONS_00076729,TCONS_00109331,TCONS_00008499,TCONS_00031444,TCONS_00015327,TCONS_00075747,TCONS_00021308,TCONS_00111490,TCONS_001…
BVRB_042700	BVRB_042700	TCONS_00072169,TCONS_00030892,TCONS_00006602,TCONS_00109094,TCONS_00074198,TCONS_00005717,TCONS_00000026,TCONS_00004681,TCONS_00046420,TCONS_00079896,TCONS_00039464,TCONS_00066545,TCONS_00111028,TCONS_00019462,TCONS_00047315,TCONS_00037251,TCONS_00015470,TCONS_00111663,TCONS_00084205,TCONS_00076729,TCONS_00109331,TCONS_00019351,TCONS_00031444,TCONS_00005773,TCONS_00047321,TCONS_00037659,TCONS_000…
BVRB_9g214690	BVRB_9g214690	TCONS_00072169,TCONS_00030892,TCONS_00000026,TCONS_00019619,TCONS_00046420,TCONS_00052840,TCONS_00047315,TCONS_00091028,TCONS_00015470,TCONS_00019745,TCONS_00076729,TCONS_00109331,TCONS_00031444,TCONS_00015327,TCONS_00075747,TCONS_00021308,TCONS_00111490,TCONS_00110064,TCONS_00078749,TCONS_00041729,TCONS_00085928,TCONS_00106201,TCONS_00022195,TCONS_00004283,TCONS_00019617,TCONS_00016093,TCONS_000…
BVRB_7g166210	BVRB_7g166210	TCONS_00097161,TCONS_00051499,TCONS_00000378,TCONS_00068032,TCONS_00099806,TCONS_00092100,TCONS_00026542,TCONS_00068267,TCONS_00040389,TCONS_00085517,TCONS_00099384,TCONS_00055970,TCONS_00068031,TCONS_00080589,TCONS_00055290,TCONS_00029493,TCONS_00066389,TCONS_00105922,TCONS_00077430,TCONS_00076344,TCONS_00076345,TCONS_00110223,TCONS_00102788,TCONS_00023165,TCONS_00096887,TCONS_00102114
BVRB_007030	BVRB_007030	TCONS_00110811,TCONS_00108496,TCONS_00106793,TCONS_00015426,TCONS_00002455,TCONS_00024041,TCONS_00106571,TCONS_00111748,TCONS_00052840,TCONS_00072173,TCONS_00110829,TCONS_00111834,TCONS_00091028,TCONS_00018434,TCONS_00111464,TCONS_00111463,TCONS_00078771,TCONS_00084148,TCONS_00008496,TCONS_00008499,TCONS_00090896,TCONS_00112224,TCONS_00111695,TCONS_00015444,TCONS_00049446,TCONS_00112187,TCONS_000…
BVRB_1g006370	BVRB_1g006370	TCONS_00034128,TCONS_00098206,TCONS_00098435,TCONS_00000378,TCONS_00045936,TCONS_00085070,TCONS_00068032,TCONS_00091027,TCONS_00022544,TCONS_00092100,TCONS_00085517,TCONS_00000555,TCONS_00009547,TCONS_00099384,TCONS_00099386,TCONS_00055970,TCONS_00109868,TCONS_00080589,TCONS_00055290,TCONS_00066389,TCONS_00105922,TCONS_00101663,TCONS_00077430,TCONS_00085267,TCONS_00076345,TCONS_00047724,TCONS_001…
BVRB_7g175810	BVRB_7g175810	TCONS_00110624,TCONS_00111162,TCONS_00108496,TCONS_00025136,TCONS_00111969,TCONS_00110708,TCONS_00106571,TCONS_00017943,TCONS_00101345,TCONS_00110829,TCONS_00111834,TCONS_00111464,TCONS_00107231,TCONS_00106514,TCONS_00111513,TCONS_00090896,TCONS_00112224,TCONS_00038109,TCONS_00038110,TCONS_00112093,TCONS_00009015,TCONS_00069912,TCONS_00069915,TCONS_00109718,TCONS_00094903,TCONS_00065284,TCONS_001…
BVRB_1g009720	BVRB_1g009720	TCONS_00078442,TCONS_00057056,TCONS_00057113,TCONS_00019615,TCONS_00002455,TCONS_00016302,TCONS_00109303,TCONS_00100032,TCONS_00066831,TCONS_00049446,TCONS_00097307,TCONS_00057047,TCONS_00058168,TCONS_00110064,TCONS_00106201,TCONS_00014910,TCONS_00092506
BVRB_5g104000	BVRB_5g104000	TCONS_00110624,TCONS_00110811,TCONS_00108496,TCONS_00025136,TCONS_00080928,TCONS_00106306,TCONS_00111968,TCONS_00111969,TCONS_00106793,TCONS_00110708,TCONS_00108651,TCONS_00106543,TCONS_00015426,TCONS_00106571,TCONS_00112216,TCONS_00111748,TCONS_00110829,TCONS_00111709,TCONS_00111834,TCONS_00111464,TCONS_00111468,TCONS_00112679,TCONS_00079049,TCONS_00107995,TCONS_00067877,TCONS_00067878,TCONS_001…
BVRB_5g121600	BVRB_5g121600	TCONS_00078442,TCONS_00057056,TCONS_00019615,TCONS_00056095,TCONS_00016302,TCONS_00109303,TCONS_00100032,TCONS_00097307,TCONS_00057047,TCONS_00106201
BVRB_5g121730	BVRB_5g121730	TCONS_00030892,TCONS_00103111,TCONS_00019462,TCONS_00016302,TCONS_00047315,TCONS_00019745,TCONS_00076729,TCONS_00109331,TCONS_00018077,TCONS_00054623,TCONS_00019617
BVRB_5g126000	BVRB_5g126000	TCONS_00024041,TCONS_00072173,TCONS_00018434,TCONS_00084148,TCONS_00008496,TCONS_00085069
BVRB_8g184420	BVRB_8g184420	TCONS_00078442,TCONS_00057056,TCONS_00057113,TCONS_00019615,TCONS_00002455,TCONS_00066831,TCONS_00058168,TCONS_00110064,TCONS_00106201,TCONS_00092506
BVRB_4g084900	BVRB_4g084900	TCONS_00054227,TCONS_00071487,TCONS_00076090,TCONS_00010019
BVRB_6g154970	BVRB_6g154970	TCONS_00066332,TCONS_00019618,TCONS_00091142,TCONS_00034374,TCONS_00034368,TCONS_00020934,TCONS_00009457,TCONS_00078771,TCONS_00078773,TCONS_00034371,TCONS_00034377,TCONS_00111695,TCONS_00048298,TCONS_00015444,TCONS_00049446,TCONS_00097307,TCONS_00034369,TCONS_00057047,TCONS_00067863,TCONS_00058168,TCONS_00029471,TCONS_00111569,TCONS_00089948,TCONS_00104743,TCONS_00084870,TCONS_00066589,TCONS_000…
BVRB_7g161170	BVRB_7g161170	TCONS_00072169,TCONS_00030892,TCONS_00006602,TCONS_00109094,TCONS_00074198,TCONS_00005717,TCONS_00000026,TCONS_00004681,TCONS_00046420,TCONS_00079896,TCONS_00039464,TCONS_00066545,TCONS_00111028,TCONS_00019462,TCONS_00047315,TCONS_00037251,TCONS_00015470,TCONS_00111663,TCONS_00019745,TCONS_00084205,TCONS_00076729,TCONS_00109331,TCONS_00019351,TCONS_00031444,TCONS_00005773,TCONS_00047321,TCONS_000…
BVRB_8g188220	BVRB_8g188220	TCONS_00041826,TCONS_00093910,TCONS_00056681,TCONS_00057937,TCONS_00046972,TCONS_00087114,TCONS_00014787,TCONS_00096009,TCONS_00031267,TCONS_00101990,TCONS_00018546,TCONS_00001831,TCONS_00058958,TCONS_00082096,TCONS_00101989,TCONS_00058279
BVRB_2g032580	BVRB_2g032580	TCONS_00056083,TCONS_00041267,TCONS_00091637,TCONS_00097445,TCONS_00010019
BVRB_7g166620	BVRB_7g166620	TCONS_00045621,TCONS_00034375
BVRB_4g088660	BVRB_4g088660	TCONS_00098435,TCONS_00001142,TCONS_00000358,TCONS_00085070,TCONS_00091027,TCONS_00092100,TCONS_00092615,TCONS_00000555,TCONS_00101663,TCONS_00047724
BVRB_3g049570	BVRB_3g049570	TCONS_00111028,TCONS_00021308,TCONS_00111490,TCONS_00111769
BVRB_3g064690	BVRB_3g064690	TCONS_00072169,TCONS_00030892,TCONS_00006602,TCONS_00109094,TCONS_00074198,TCONS_00005717,TCONS_00000026,TCONS_00019619,TCONS_00004681,TCONS_00046420,TCONS_00079896,TCONS_00039464,TCONS_00066545,TCONS_00111028,TCONS_00019462,TCONS_00047315,TCONS_00091028,TCONS_00015470,TCONS_00111663,TCONS_00019745,TCONS_00084205,TCONS_00076729,TCONS_00109331,TCONS_00019351,TCONS_00031444,TCONS_00005773,TCONS_000…
BVRB_005400	BVRB_005400	TCONS_00025138,TCONS_00068434,TCONS_00105475,TCONS_00095276,TCONS_00111968,TCONS_00106543,TCONS_00110781,TCONS_00023513,TCONS_00002646,TCONS_00111468,TCONS_00112679,TCONS_00079049,TCONS_00081939,TCONS_00107995,TCONS_00023514,TCONS_00106353,TCONS_00067877,TCONS_00067878,TCONS_00109277,TCONS_00014787,TCONS_00096009,TCONS_00072884,TCONS_00061956,TCONS_00061955,TCONS_00061953,TCONS_00104444,TCONS_000…
BVRB_2g044390	BVRB_2g044390	TCONS_00078442,TCONS_00005117,TCONS_00057056,TCONS_00057113,TCONS_00019615,TCONS_00019618,TCONS_00002455,TCONS_00034374,TCONS_00034368,TCONS_00078771,TCONS_00008496,TCONS_00048298,TCONS_00049446,TCONS_00034369,TCONS_00057047,TCONS_00058168,TCONS_00110064,TCONS_00106201,TCONS_00111569,TCONS_00084870,TCONS_00014910,TCONS_00089520,TCONS_00092506,TCONS_00010295,TCONS_00089144
BVRB_6g144620	BVRB_6g144620	TCONS_00078442,TCONS_00019615,TCONS_00002455,TCONS_00106201,TCONS_00016093
BVRB_9g217320	BVRB_9g217320	TCONS_00111968,TCONS_00106543,TCONS_00112216,TCONS_00112679,TCONS_00079049,TCONS_00067877,TCONS_00109277,TCONS_00072884,TCONS_00061955,TCONS_00061953,TCONS_00104444,TCONS_00049881,TCONS_00047903,TCONS_00111930,TCONS_00069917,TCONS_00111274,TCONS_00065703,TCONS_00032389,TCONS_00111894,TCONS_00091124,TCONS_00079848
BVRB_7g174420	BVRB_7g174420	TCONS_00072169,TCONS_00000026,TCONS_00019619,TCONS_00046420,TCONS_00091028,TCONS_00031444,TCONS_00015327,TCONS_00075747,TCONS_00031384,TCONS_00021308,TCONS_00111490,TCONS_00078749,TCONS_00041729,TCONS_00085928,TCONS_00022195,TCONS_00004283,TCONS_00016093,TCONS_00000305
BVRB_1g001050	BVRB_1g001050	TCONS_00007516,TCONS_00025138,TCONS_00019338,TCONS_00111475,TCONS_00110781,TCONS_00048205,TCONS_00053891,TCONS_00002493,TCONS_00111468,TCONS_00107995,TCONS_00106353,TCONS_00067878,TCONS_00068776,TCONS_00035038,TCONS_00110284,TCONS_00061956,TCONS_00104444,TCONS_00033645,TCONS_00108306,TCONS_00106909,TCONS_00110350,TCONS_00107364,TCONS_00057779,TCONS_00031094
BVRB_9g210480	BVRB_9g210480	TCONS_00001142,TCONS_00000358,TCONS_00112679,TCONS_00009457,TCONS_00078773,TCONS_00034371,TCONS_00092615,TCONS_00000555,TCONS_00077968,TCONS_00104743,TCONS_00012602,TCONS_00047724,TCONS_00066589
BVRB_6g150170	BVRB_6g150170	TCONS_00072169,TCONS_00030892,TCONS_00006602,TCONS_00074198,TCONS_00005717,TCONS_00000026,TCONS_00004681,TCONS_00046420,TCONS_00079896,TCONS_00039464,TCONS_00066545,TCONS_00111028,TCONS_00019462,TCONS_00047315,TCONS_00015470,TCONS_00111663,TCONS_00019745,TCONS_00084205,TCONS_00076729,TCONS_00109331,TCONS_00019351,TCONS_00031444,TCONS_00005773,TCONS_00047321,TCONS_00037659,TCONS_00015327,TCONS_000…
BVRB_3g058280	BVRB_3g058280	TCONS_00072169,TCONS_00109094,TCONS_00000026,TCONS_00019619,TCONS_00046420,TCONS_00066545,TCONS_00111028,TCONS_00083994,TCONS_00091028,TCONS_00015470,TCONS_00008499,TCONS_00019351,TCONS_00031444,TCONS_00005773,TCONS_00009507,TCONS_00021308,TCONS_00111490,TCONS_00078749,TCONS_00041729,TCONS_00063354,TCONS_00111769,TCONS_00004283,TCONS_00000305
BVRB_6g143080	BVRB_6g143080	TCONS_00078442,TCONS_00057056,TCONS_00019615,TCONS_00016302,TCONS_00019745,TCONS_00109331,TCONS_00075747,TCONS_00085928,TCONS_00106201
BVRB_5g108850	BVRB_5g108850	TCONS_00042468
BVRB_3g054330	BVRB_3g054330	TCONS_00030892,TCONS_00046420,TCONS_00111028,TCONS_00015470,TCONS_00019745,TCONS_00076729,TCONS_00109331,TCONS_00031444,TCONS_00019031,TCONS_00085928,TCONS_00111769,TCONS_00019617
BVRB_2g037550	BVRB_2g037550	TCONS_00072169,TCONS_00109094,TCONS_00000026,TCONS_00019619,TCONS_00046420,TCONS_00066545,TCONS_00111028,TCONS_00083994,TCONS_00093886,TCONS_00052840,TCONS_00091028,TCONS_00018434,TCONS_00015470,TCONS_00008499,TCONS_00019351,TCONS_00031444,TCONS_00005773,TCONS_00015327,TCONS_00009507,TCONS_00075747,TCONS_00031384,TCONS_00021308,TCONS_00111490,TCONS_00110064,TCONS_00078749,TCONS_00041729,TCONS_000…
BVRB_7g173410	BVRB_7g173410	TCONS_00020934,TCONS_00041267,TCONS_00034377,TCONS_00048298,TCONS_00034369,TCONS_00067863
BVRB_3g051930	BVRB_3g051930	TCONS_00025138,TCONS_00019338,TCONS_00023425,TCONS_00111475,TCONS_00105475,TCONS_00095276,TCONS_00111968,TCONS_00108651,TCONS_00106543,TCONS_00080695,TCONS_00110781,TCONS_00002646,TCONS_00053891,TCONS_00002493,TCONS_00111468,TCONS_00112679,TCONS_00081939,TCONS_00107995,TCONS_00023514,TCONS_00106353,TCONS_00067878,TCONS_00068776,TCONS_00109277,TCONS_00035038,TCONS_00110284,TCONS_00072884,TCONS_000…
BVRB_3g062050	BVRB_3g062050	TCONS_00097161,TCONS_00034128,TCONS_00098206,TCONS_00051499,TCONS_00000378,TCONS_00068032,TCONS_00099806,TCONS_00068267,TCONS_00040389,TCONS_00085517,TCONS_00009547,TCONS_00099384,TCONS_00055970,TCONS_00068031,TCONS_00109868,TCONS_00029493,TCONS_00066389,TCONS_00105922,TCONS_00077430,TCONS_00085267,TCONS_00076344,TCONS_00076345,TCONS_00023165,TCONS_00096887,TCONS_00027140,TCONS_00091988,TCONS_001…
BVRB_9g223740	BVRB_9g223740	TCONS_00057113,TCONS_00051183,TCONS_00112679,TCONS_00079049,TCONS_00067877,TCONS_00066831,TCONS_00072884,TCONS_00061955,TCONS_00061953,TCONS_00049881,TCONS_00047903,TCONS_00111930,TCONS_00032389,TCONS_00101989,TCONS_00084777,TCONS_00091124,TCONS_00039867,TCONS_00079848
BVRB_1g006010	BVRB_1g006010	TCONS_00056095,TCONS_00100032,TCONS_00097307,TCONS_00058168
BVRB_8g187100	BVRB_8g187100	TCONS_00110624,TCONS_00110811,TCONS_00108496,TCONS_00025136,TCONS_00025138,TCONS_00080928,TCONS_00106306,TCONS_00111968,TCONS_00111969,TCONS_00106793,TCONS_00110708,TCONS_00108651,TCONS_00106543,TCONS_00015426,TCONS_00106571,TCONS_00112216,TCONS_00111748,TCONS_00110829,TCONS_00111709,TCONS_00111834,TCONS_00111464,TCONS_00111468,TCONS_00112679,TCONS_00079049,TCONS_00107995,TCONS_00067877,TCONS_000…
BVRB_5g109630	BVRB_5g109630	TCONS_00072169,TCONS_00030892,TCONS_00109094,TCONS_00000026,TCONS_00019619,TCONS_00046420,TCONS_00066545,TCONS_00111028,TCONS_00052840,TCONS_00091028,TCONS_00015470,TCONS_00019745,TCONS_00076729,TCONS_00109331,TCONS_00008499,TCONS_00019351,TCONS_00031444,TCONS_00005773,TCONS_00037659,TCONS_00015327,TCONS_00009507,TCONS_00075747,TCONS_00031384,TCONS_00021308,TCONS_00111490,TCONS_00110064,TCONS_000…
BVRB_9g205950	BVRB_9g205950	TCONS_00097161,TCONS_00000378,TCONS_00068032,TCONS_00092100,TCONS_00068267,TCONS_00040389,TCONS_00085517,TCONS_00099384,TCONS_00055970,TCONS_00109868,TCONS_00029493,TCONS_00066389,TCONS_00105922,TCONS_00077430,TCONS_00085267,TCONS_00076345,TCONS_00027140
BVRB_1g011460	BVRB_1g011460	TCONS_00057113,TCONS_00066831,TCONS_00058168,TCONS_00111569,TCONS_00014910
BVRB_9g212920	BVRB_9g212920	TCONS_00066332,TCONS_00019618,TCONS_00091142,TCONS_00034374,TCONS_00034368,TCONS_00020934,TCONS_00078771,TCONS_00034377,TCONS_00048298,TCONS_00049446,TCONS_00034369,TCONS_00057047,TCONS_00067863,TCONS_00058168,TCONS_00111569,TCONS_00084870,TCONS_00089520,TCONS_00010295,TCONS_00089144
BVRB_014000	BVRB_014000	TCONS_00018231,TCONS_00012598,TCONS_00049699,TCONS_00004807,TCONS_00051875,TCONS_00018617,TCONS_00104334,TCONS_00072624,TCONS_00060081
BVRB_4g084130	BVRB_4g084130	TCONS_00066831
BVRB_1g019210	BVRB_1g019210	TCONS_00066332,TCONS_00019618,TCONS_00091142,TCONS_00034374,TCONS_00049076,TCONS_00034368,TCONS_00020934,TCONS_00111463,TCONS_00009457,TCONS_00078771,TCONS_00078773,TCONS_00034371,TCONS_00008496,TCONS_00111512,TCONS_00034377,TCONS_00092615,TCONS_00111695,TCONS_00004807,TCONS_00048298,TCONS_00015444,TCONS_00049446,TCONS_00045334,TCONS_00034369,TCONS_00057047,TCONS_00067863,TCONS_00069914,TCONS_000…
BVRB_5g103210	BVRB_5g103210	TCONS_00072169,TCONS_00030892,TCONS_00006602,TCONS_00109094,TCONS_00074198,TCONS_00005717,TCONS_00000026,TCONS_00004681,TCONS_00046420,TCONS_00079896,TCONS_00039464,TCONS_00066545,TCONS_00111028,TCONS_00019462,TCONS_00047315,TCONS_00037251,TCONS_00015470,TCONS_00111663,TCONS_00019745,TCONS_00084205,TCONS_00076729,TCONS_00109331,TCONS_00019351,TCONS_00031444,TCONS_00005773,TCONS_00047321,TCONS_000…
BVRB_5g112300	BVRB_5g112300	TCONS_00098435,TCONS_00001142,TCONS_00000358,TCONS_00085070,TCONS_00091027,TCONS_00092615,TCONS_00000555,TCONS_00101663,TCONS_00047724
BVRB_8g185040	BVRB_8g185040	TCONS_00015469,TCONS_00051875
BVRB_7g174380	BVRB_7g174380	TCONS_00041826,TCONS_00056681,TCONS_00057937,TCONS_00046972,TCONS_00014787,TCONS_00018546,TCONS_00001831,TCONS_00058958,TCONS_00082096
BVRB_5g101230	BVRB_5g101230	TCONS_00030892,TCONS_00111028,TCONS_00019462,TCONS_00015470,TCONS_00111663,TCONS_00047321,TCONS_00037659,TCONS_00107758,TCONS_00019031,TCONS_00111769,TCONS_00019617
BVRB_5g109750	BVRB_5g109750	TCONS_00056095,TCONS_00100032
BVRB_6g131940	BVRB_6g131940	TCONS_00110064
BVRB_3g069070	BVRB_3g069070	TCONS_00030892,TCONS_00006602,TCONS_00074198,TCONS_00005717,TCONS_00004681,TCONS_00046420,TCONS_00039464,TCONS_00111028,TCONS_00019462,TCONS_00047315,TCONS_00015470,TCONS_00111663,TCONS_00019745,TCONS_00084205,TCONS_00076729,TCONS_00109331,TCONS_00019351,TCONS_00031444,TCONS_00047321,TCONS_00037659,TCONS_00015327,TCONS_00002039,TCONS_00107758,TCONS_00075747,TCONS_00021308,TCONS_00018077,TCONS_000…
BVRB_3g048570	BVRB_3g048570	TCONS_00072169,TCONS_00030892,TCONS_00000026,TCONS_00019619,TCONS_00004681,TCONS_00046420,TCONS_00019462,TCONS_00047315,TCONS_00015470,TCONS_00019745,TCONS_00076729,TCONS_00109331,TCONS_00019351,TCONS_00031444,TCONS_00005773,TCONS_00047321,TCONS_00037659,TCONS_00015327,TCONS_00107758,TCONS_00075747,TCONS_00021308,TCONS_00041729,TCONS_00019031,TCONS_00085928,TCONS_00106208,TCONS_00054623,TCONS_001…
BVRB_3g050630	BVRB_3g050630	TCONS_00072169,TCONS_00030892,TCONS_00006602,TCONS_00109094,TCONS_00074198,TCONS_00005717,TCONS_00000026,TCONS_00019619,TCONS_00004681,TCONS_00046420,TCONS_00079896,TCONS_00039464,TCONS_00066545,TCONS_00111028,TCONS_00019462,TCONS_00083994,TCONS_00047315,TCONS_00037251,TCONS_00015470,TCONS_00111663,TCONS_00019745,TCONS_00084205,TCONS_00076729,TCONS_00109331,TCONS_00019351,TCONS_00031444,TCONS_000…
BVRB_3g049910	BVRB_3g049910	TCONS_00078442,TCONS_00030892,TCONS_00057056,TCONS_00019615,TCONS_00002455,TCONS_00019462,TCONS_00016302,TCONS_00109303,TCONS_00047315,TCONS_00019745,TCONS_00100032,TCONS_00076729,TCONS_00109331,TCONS_00015327,TCONS_00075747,TCONS_00085928,TCONS_00054623,TCONS_00106201,TCONS_00016093,TCONS_00092506
BVRB_2g037730	BVRB_2g037730	TCONS_00071487,TCONS_00076090,TCONS_00007758
BVRB_6g145250	BVRB_6g145250	TCONS_00018231,TCONS_00066332,TCONS_00019618,TCONS_00091142,TCONS_00095951,TCONS_00034374,TCONS_00034368,TCONS_00111748,TCONS_00020934,TCONS_00009457,TCONS_00078771,TCONS_00078773,TCONS_00034371,TCONS_00008496,TCONS_00111512,TCONS_00034377,TCONS_00092615,TCONS_00111695,TCONS_00004807,TCONS_00048298,TCONS_00015444,TCONS_00049446,TCONS_00045334,TCONS_00034369,TCONS_00092257,TCONS_00077968,TCONS_000…
BVRB_3g054970	BVRB_3g054970	TCONS_00030892,TCONS_00006602,TCONS_00074198,TCONS_00005717,TCONS_00004681,TCONS_00039464,TCONS_00111028,TCONS_00019462,TCONS_00047315,TCONS_00015470,TCONS_00111663,TCONS_00084205,TCONS_00019351,TCONS_00047321,TCONS_00037659,TCONS_00002039,TCONS_00107758,TCONS_00019031,TCONS_00106208,TCONS_00054623,TCONS_00111769,TCONS_00019617,TCONS_00076302
BVRB_4g070900	BVRB_4g070900	TCONS_00030892,TCONS_00006602,TCONS_00074198,TCONS_00005717,TCONS_00004681,TCONS_00079896,TCONS_00039464,TCONS_00111028,TCONS_00019462,TCONS_00047315,TCONS_00037251,TCONS_00111663,TCONS_00084205,TCONS_00076729,TCONS_00109331,TCONS_00019351,TCONS_00005773,TCONS_00047321,TCONS_00037659,TCONS_00002039,TCONS_00107758,TCONS_00021308,TCONS_00019031,TCONS_00106208,TCONS_00054623,TCONS_00111769,TCONS_000…
BVRB_4g074740	BVRB_4g074740	TCONS_00057113,TCONS_00034368,TCONS_00112216,TCONS_00111748,TCONS_00112679,TCONS_00079049,TCONS_00067877,TCONS_00066831,TCONS_00078771,TCONS_00061955,TCONS_00061953,TCONS_00008496,TCONS_00047903,TCONS_00049446,TCONS_00111930,TCONS_00058168,TCONS_00065703,TCONS_00111569,TCONS_00111132,TCONS_00084870,TCONS_00066589,TCONS_00014910,TCONS_00067859,TCONS_00010295,TCONS_00089144
BVRB_6g150990	BVRB_6g150990	TCONS_00068032,TCONS_00099384,TCONS_00055970,TCONS_00066389,TCONS_00077430,TCONS_00076345
BVRB_9g208600	BVRB_9g208600	TCONS_00072169,TCONS_00030892,TCONS_00000026,TCONS_00019615,TCONS_00019619,TCONS_00046420,TCONS_00002455,TCONS_00111028,TCONS_00019462,TCONS_00047315,TCONS_00091028,TCONS_00015470,TCONS_00019745,TCONS_00076729,TCONS_00109331,TCONS_00031444,TCONS_00015327,TCONS_00075747,TCONS_00021308,TCONS_00111490,TCONS_00078749,TCONS_00041729,TCONS_00085928,TCONS_00054623,TCONS_00106201,TCONS_00111769,TCONS_000…
BVRB_1g013740	BVRB_1g013740	TCONS_00072169,TCONS_00000026,TCONS_00019619,TCONS_00046420,TCONS_00066545,TCONS_00111028,TCONS_00015470,TCONS_00031444,TCONS_00005773,TCONS_00037659,TCONS_00021308,TCONS_00111490,TCONS_00041729,TCONS_00111769,TCONS_00000305
BVRB_2g047560	BVRB_2g047560	TCONS_00078442,TCONS_00057056,TCONS_00019615,TCONS_00016302,TCONS_00109303,TCONS_00100032,TCONS_00066831,TCONS_00106201
[truncated: 7,501 more rows]
