# Supplementary material for: Genome-wide analysis of long non-coding RNAs in sugar beet (Beta vulgaris L.) under drought stress
Source: Front Plant Sci. 2023 Feb 14;14:1118011. doi: 10.3389/fpls.2023.1118011 (PMC9971629; doi:10.3389/fpls.2023.1118011)
Supplement: Supplementary file 5 [file Table_5.xlsx]

## Sheet: DR_vs_CK.CAD_GO_enrichment_resu
GO_accession	Description	Term_type	Over_represented_pValue	Corrected_pValue	CAD_item	CAD_list	Bg_item	Bg_list	Gene_names
GO:0007096	regulation of exit from mitosis	biological_process	0.00040085	0.46669	4	1813	5	18125	BVRB_9g208590,BVRB_3g061970,BVRB_5g111800,BVRB_2g036780
GO:0010458	exit from mitosis	biological_process	0.00040085	0.46669	4	1813	5	18125	BVRB_5g111800,BVRB_2g036780,BVRB_9g208590,BVRB_3g061970
GO:0048856	anatomical structure development	biological_process	0.00062123	0.57861	46	1813	285	18125	BVRB_2g037660,BVRB_1g020540,BVRB_1g016950,BVRB_8g194090,BVRB_7g162700,BVRB_6g139120,BVRB_4g096900,BVRB_4g079400,BVRB_2g036600,BVRB_000890,BVRB_000270,BVRB_2g026510,BVRB_5g116770,BVRB_5g106390,BVRB_1g018710,BVRB_9g202410,XLOC_011229,BVRB_6g151020,BVRB_7g167320,BVRB_9g202440,BVRB_5g101560,BVRB_3g060300,XLOC_012531,BVRB_1g003350,BVRB_3g057840,BVRB_9g226070,BVRB_6g152410,BVRB_8g181630,BVRB_008570,BVR…
GO:0009311	oligosaccharide metabolic process	biological_process	0.0011818	0.91726	18	1813	80	18125	BVRB_4g079540,BVRB_2g037020,BVRB_9g210530,BVRB_8g185190,BVRB_000710,BVRB_8g184180,BVRB_7g173620,BVRB_9g204440,BVRB_1g003280,BVRB_2g038710,BVRB_6g135330,BVRB_5g103540,BVRB_9g206370,BVRB_4g097100,BVRB_9g209520,BVRB_5g109020,BVRB_2g034270,XLOC_037525
GO:0009081	branched-chain amino acid metabolic process	biological_process	0.0019938	1	6	1813	14	18125	BVRB_4g077440,BVRB_8g198100,BVRB_3g058810,BVRB_7g172570,BVRB_2g026460,BVRB_5g119290
GO:0009082	branched-chain amino acid biosynthetic process	biological_process	0.0019938	1	6	1813	14	18125	BVRB_5g119290,BVRB_7g172570,BVRB_2g026460,BVRB_8g198100,BVRB_4g077440,BVRB_3g058810
GO:0032502	developmental process	biological_process	0.0027218	1	51	1813	346	18125	BVRB_5g098050,BVRB_5g125710,BVRB_001290,BVRB_1g005180,BVRB_4g077570,BVRB_1g000660,BVRB_001230,BVRB_7g167310,BVRB_2g035780,BVRB_5g110530,BVRB_6g129280,BVRB_6g127500,BVRB_8g197970,BVRB_1g007420,BVRB_4g087800,XLOC_023841,XLOC_006893,BVRB_8g181630,BVRB_008570,BVRB_7g173470,BVRB_6g152410,BVRB_5g101610,BVRB_3g057840,BVRB_9g226070,BVRB_1g003350,XLOC_012531,BVRB_3g060300,BVRB_5g101560,BVRB_9g202440,BVRB_…
GO:0009877	nodulation	biological_process	0.0028201	1	12	1813	49	18125	BVRB_8g184180,BVRB_6g129280,BVRB_4g097100,BVRB_3g057840,BVRB_9g226070,BVRB_9g210530,BVRB_4g079400,XLOC_023841,BVRB_2g034270,BVRB_7g173470,BVRB_008570,BVRB_4g077570
GO:0019354	siroheme biosynthetic process	biological_process	0.0045034	1	9	1813	32	18125	BVRB_6g133980,BVRB_9g213700,BVRB_7g167330,BVRB_5g099950,BVRB_3g052140,BVRB_8g181770,BVRB_8g181570,BVRB_6g127470,BVRB_3g061650
GO:0046156	siroheme metabolic process	biological_process	0.0045034	1	9	1813	32	18125	BVRB_3g061650,BVRB_6g127470,BVRB_8g181770,BVRB_3g052140,BVRB_8g181570,BVRB_9g213700,BVRB_5g099950,BVRB_7g167330,BVRB_6g133980
GO:0006996	organelle organization	biological_process	0.0046398	1	99	1813	767	18125	BVRB_6g148520,BVRB_2g041050,BVRB_2g038630,BVRB_4g077490,BVRB_7g178010,BVRB_005100,BVRB_8g188190,BVRB_005110,BVRB_7g164600,BVRB_9g208590,BVRB_6g156310,BVRB_3g061250,BVRB_7g164610,BVRB_2g039000,BVRB_6g152360,BVRB_5g111800,BVRB_6g139030,BVRB_4g082880,BVRB_7g172450,BVRB_2g039880,BVRB_4g081830,BVRB_5g098050,BVRB_7g173700,BVRB_8g187300,BVRB_6g127480,BVRB_000800,BVRB_1g000630,BVRB_1g005180,BVRB_2g028480…
GO:0006605	protein targeting	biological_process	0.0047029	1	24	1813	136	18125	BVRB_003820,BVRB_2g036640,BVRB_6g132280,BVRB_1g018680,BVRB_2g038610,BVRB_1g005180,BVRB_3g057890,XLOC_021729,BVRB_7g177880,BVRB_3g061250,BVRB_3g057860,BVRB_9g215860,BVRB_8g196640,BVRB_5g103530,BVRB_3g061630,BVRB_5g103950,BVRB_3g058830,BVRB_5g098030,BVRB_6g145490,BVRB_3g058780,BVRB_9g213650,BVRB_2g037910,BVRB_4g089170,BVRB_2g037240
GO:0006771	riboflavin metabolic process	biological_process	0.0071819	1	6	1813	18	18125	BVRB_8g198120,BVRB_7g162720,BVRB_7g160680,BVRB_6g134630,BVRB_8g181640,BVRB_3g059400
GO:0009231	riboflavin biosynthetic process	biological_process	0.0071819	1	6	1813	18	18125	BVRB_3g059400,BVRB_7g160680,BVRB_7g162720,BVRB_8g181640,BVRB_6g134630,BVRB_8g198120
GO:0042726	flavin-containing compound metabolic process	biological_process	0.0071819	1	6	1813	18	18125	BVRB_6g134630,BVRB_8g181640,BVRB_7g160680,BVRB_7g162720,BVRB_8g198120,BVRB_3g059400
GO:0042727	flavin-containing compound biosynthetic process	biological_process	0.0071819	1	6	1813	18	18125	BVRB_8g181640,BVRB_6g134630,BVRB_7g160680,BVRB_7g162720,BVRB_8g198120,BVRB_3g059400
GO:0017148	negative regulation of translation	biological_process	0.0072006	1	7	1813	25	18125	BVRB_9g202460,BVRB_4g089270,BVRB_9g202430,BVRB_9g202450,BVRB_9g202470,BVRB_9g202420,BVRB_6g135290
GO:0034249	negative regulation of cellular amide metabolic process	biological_process	0.0072006	1	7	1813	25	18125	BVRB_9g202420,BVRB_6g135290,BVRB_9g202430,BVRB_9g202450,BVRB_9g202470,BVRB_4g089270,BVRB_9g202460
GO:0009878	nodule morphogenesis	biological_process	0.0085214	1	8	1813	31	18125	BVRB_3g057840,BVRB_9g226070,BVRB_6g129280,BVRB_008570,BVRB_7g173470,BVRB_4g077570,XLOC_023841,BVRB_4g079400
GO:0044111	development involved in symbiotic interaction	biological_process	0.0085214	1	8	1813	31	18125	BVRB_9g226070,BVRB_3g057840,BVRB_6g129280,XLOC_023841,BVRB_4g079400,BVRB_008570,BVRB_7g173470,BVRB_4g077570
GO:0032269	negative regulation of cellular protein metabolic process	biological_process	0.0087728	1	8	1813	32	18125	BVRB_9g202460,BVRB_6g135290,BVRB_9g202420,BVRB_9g202430,BVRB_9g202450,BVRB_4g089270,BVRB_1g000610,BVRB_9g202470
GO:0051248	negative regulation of protein metabolic process	biological_process	0.0087728	1	8	1813	32	18125	BVRB_6g135290,BVRB_9g202420,BVRB_9g202430,BVRB_9g202450,BVRB_9g202460,BVRB_9g202470,BVRB_1g000610,BVRB_4g089270
GO:0002520	immune system development	biological_process	0.0094406	1	3	1813	5	18125	BVRB_5g116770,BVRB_6g151020,BVRB_6g152410
GO:0020027	hemoglobin metabolic process	biological_process	0.010894	1	2	1813	2	18125	BVRB_6g152410,BVRB_5g116770
GO:0030097	hemopoiesis	biological_process	0.010894	1	2	1813	2	18125	BVRB_5g116770,BVRB_6g152410
GO:0048534	hematopoietic or lymphoid organ development	biological_process	0.010894	1	2	1813	2	18125	BVRB_6g152410,BVRB_5g116770
GO:0021549	cerebellum development	biological_process	0.011252	1	2	1813	2	18125	BVRB_1g003350,BVRB_2g036600
GO:0022037	metencephalon development	biological_process	0.011252	1	2	1813	2	18125	BVRB_1g003350,BVRB_2g036600
GO:0030902	hindbrain development	biological_process	0.011252	1	2	1813	2	18125	BVRB_2g036600,BVRB_1g003350
GO:0009312	oligosaccharide biosynthetic process	biological_process	0.011373	1	13	1813	63	18125	BVRB_5g109020,BVRB_8g184180,BVRB_000710,BVRB_8g185190,BVRB_4g097100,BVRB_9g210530,BVRB_9g206370,BVRB_2g037020,BVRB_6g135330,BVRB_2g038710,BVRB_1g003280,BVRB_2g034270,BVRB_9g204440
GO:0009888	tissue development	biological_process	0.01251	1	9	1813	39	18125	BVRB_6g127500,BVRB_000890,BVRB_8g194090,BVRB_1g005180,BVRB_8g181630,BVRB_5g125710,BVRB_9g202410,BVRB_1g000660,XLOC_011229
GO:0006783	heme biosynthetic process	biological_process	0.014716	1	10	1813	45	18125	BVRB_6g133980,BVRB_9g213700,BVRB_7g167330,BVRB_5g099950,BVRB_3g052140,BVRB_7g168280,BVRB_8g181770,BVRB_8g181570,BVRB_6g127470,BVRB_3g061650
GO:0009452	7-methylguanosine RNA capping	biological_process	0.015001	1	8	1813	33	18125	BVRB_4g094370,BVRB_8g184180,BVRB_009060,BVRB_4g090430,BVRB_8g195720,BVRB_4g090540,BVRB_2g034230,BVRB_2g039850
GO:0036260	RNA capping	biological_process	0.015001	1	8	1813	33	18125	BVRB_4g090540,BVRB_4g090430,BVRB_8g195720,BVRB_2g039850,BVRB_2g034230,BVRB_4g094370,BVRB_009060,BVRB_8g184180
GO:0005984	disaccharide metabolic process	biological_process	0.015485	1	9	1813	39	18125	XLOC_037525,BVRB_6g135330,BVRB_1g003280,BVRB_9g209520,BVRB_8g185190,BVRB_5g109020,BVRB_7g173620,BVRB_4g079540,BVRB_5g103540
GO:0006839	mitochondrial transport	biological_process	0.016508	1	8	1813	33	18125	BVRB_003820,BVRB_5g103950,BVRB_1g005180,BVRB_8g185220,BVRB_2g038610,BVRB_7g177880,BVRB_2g039000,BVRB_3g058780
GO:0050830	defense response to Gram-positive bacterium	biological_process	0.016889	1	4	1813	11	18125	BVRB_9g209540,BVRB_5g106900,BVRB_1g007720,BVRB_7g176710
GO:0009653	anatomical structure morphogenesis	biological_process	0.017343	1	22	1813	138	18125	BVRB_4g077570,BVRB_001290,BVRB_5g098050,BVRB_8g197970,BVRB_6g127500,BVRB_4g087800,BVRB_000270,BVRB_2g026510,BVRB_5g106390,BVRB_6g129280,BVRB_2g035780,BVRB_008570,BVRB_7g173470,XLOC_023841,XLOC_006893,BVRB_4g079400,BVRB_2g037660,BVRB_5g101560,BVRB_3g057840,BVRB_9g226070,XLOC_012531,BVRB_8g194090
GO:0009229	thiamine diphosphate biosynthetic process	biological_process	0.017612	1	3	1813	6	18125	BVRB_2g037030,BVRB_7g164610,BVRB_3g061250
GO:0042357	thiamine diphosphate metabolic process	biological_process	0.017612	1	3	1813	6	18125	BVRB_7g164610,BVRB_3g061250,BVRB_2g037030
GO:0000280	nuclear division	biological_process	0.017765	1	13	1813	69	18125	BVRB_3g061970,BVRB_2g036780,BVRB_5g118080,BVRB_2g039000,BVRB_3g053030,BVRB_3g053010,BVRB_6g135260,BVRB_5g111800,BVRB_5g119360,BVRB_9g208590,BVRB_9g226020,BVRB_003820,BVRB_5g108040
GO:0044743	protein transmembrane import into intracellular organelle	biological_process	0.020654	1	6	1813	22	18125	BVRB_9g215860,BVRB_3g058780,BVRB_7g177880,BVRB_3g057890,BVRB_1g005180,BVRB_2g038610
GO:0065002	intracellular protein transmembrane transport	biological_process	0.020654	1	6	1813	22	18125	BVRB_3g058780,BVRB_9g215860,BVRB_7g177880,BVRB_3g057890,BVRB_2g038610,BVRB_1g005180
GO:0042168	heme metabolic process	biological_process	0.023018	1	10	1813	48	18125	BVRB_3g061650,BVRB_6g127470,BVRB_8g181570,BVRB_8g181770,BVRB_3g052140,BVRB_7g168280,BVRB_5g099950,BVRB_7g167330,BVRB_9g213700,BVRB_6g133980
GO:0048513	animal organ development	biological_process	0.026112	1	5	1813	17	18125	BVRB_6g152410,BVRB_1g000660,BVRB_2g036600,BVRB_1g003350,BVRB_5g116770
GO:0006778	porphyrin-containing compound metabolic process	biological_process	0.026711	1	18	1813	110	18125	BVRB_3g060300,BVRB_3g061650,BVRB_3g061950,BVRB_6g127470,BVRB_3g052140,BVRB_7g168280,BVRB_9g213700,BVRB_5g099950,BVRB_2g026640,BVRB_6g133980,BVRB_8g181770,BVRB_6g151180,BVRB_8g181570,BVRB_2g044920,BVRB_7g173350,BVRB_7g167330,BVRB_9g209460,BVRB_2g026630
GO:0007088	regulation of mitotic nuclear division	biological_process	0.027438	1	8	1813	38	18125	BVRB_9g208590,BVRB_003820,BVRB_3g061970,BVRB_5g118080,BVRB_2g036780,BVRB_3g053030,BVRB_5g111800,BVRB_3g053010
GO:0007016	cytoskeletal anchoring at plasma membrane	biological_process	0.027676	1	5	1813	18	18125	BVRB_2g038630,BVRB_9g210280,BVRB_1g018680,BVRB_5g098050,BVRB_8g187300
GO:0051341	regulation of oxidoreductase activity	biological_process	0.027744	1	2	1813	3	18125	BVRB_7g158470,BVRB_7g175010
GO:0051354	negative regulation of oxidoreductase activity	biological_process	0.027744	1	2	1813	3	18125	BVRB_7g175010,BVRB_7g158470
GO:1900757	regulation of D-amino-acid oxidase activity	biological_process	0.027744	1	2	1813	3	18125	BVRB_7g175010,BVRB_7g158470
GO:1900758	negative regulation of D-amino-acid oxidase activity	biological_process	0.027744	1	2	1813	3	18125	BVRB_7g175010,BVRB_7g158470
GO:0048522	positive regulation of cellular process	biological_process	0.028415	1	30	1813	210	18125	BVRB_8g198100,BVRB_1g005150,BVRB_7g178010,XLOC_012381,XLOC_057907,BVRB_1g000770,BVRB_7g162700,BVRB_8g197940,BVRB_3g061930,BVRB_4g087960,BVRB_2g046920,BVRB_6g127470,BVRB_6g134330,BVRB_2g041500,BVRB_5g098050,XLOC_009444,BVRB_1g020640,BVRB_008550,BVRB_3g053150,BVRB_2g032720,BVRB_1g005090,BVRB_7g160740,BVRB_2g035780,BVRB_9g225300,BVRB_6g130630,BVRB_5g106390,BVRB_1g007420,BVRB_2g046910,BVRB_4g089310,B…
GO:0006551	leucine metabolic process	biological_process	0.029836	1	3	1813	7	18125	BVRB_3g058810,BVRB_2g026460,BVRB_5g119290
GO:0009098	leucine biosynthetic process	biological_process	0.029836	1	3	1813	7	18125	BVRB_2g026460,BVRB_5g119290,BVRB_3g058810
GO:0006626	protein targeting to mitochondrion	biological_process	0.029909	1	6	1813	24	18125	BVRB_2g038610,BVRB_1g005180,BVRB_003820,BVRB_7g177880,BVRB_3g058780,BVRB_5g103950
GO:0010942	positive regulation of cell death	biological_process	0.031025	1	5	1813	18	18125	BVRB_8g198100,XLOC_057907,BVRB_8g197940,BVRB_9g225300,BVRB_1g000770
GO:0043065	positive regulation of apoptotic process	biological_process	0.031025	1	5	1813	18	18125	BVRB_8g198100,XLOC_057907,BVRB_8g197940,BVRB_9g225300,BVRB_1g000770
GO:0043068	positive regulation of programmed cell death	biological_process	0.031025	1	5	1813	18	18125	BVRB_8g198100,XLOC_057907,BVRB_8g197940,BVRB_9g225300,BVRB_1g000770
GO:0003012	muscle system process	biological_process	0.031488	1	2	1813	3	18125	BVRB_4g077630,BVRB_4g077610
GO:0006936	muscle contraction	biological_process	0.031488	1	2	1813	3	18125	BVRB_4g077610,BVRB_4g077630
GO:0006937	regulation of muscle contraction	biological_process	0.031488	1	2	1813	3	18125	BVRB_4g077610,BVRB_4g077630
GO:0006939	smooth muscle contraction	biological_process	0.031488	1	2	1813	3	18125	BVRB_4g077630,BVRB_4g077610
GO:0006940	regulation of smooth muscle contraction	biological_process	0.031488	1	2	1813	3	18125	BVRB_4g077610,BVRB_4g077630
GO:0090257	regulation of muscle system process	biological_process	0.031488	1	2	1813	3	18125	BVRB_4g077630,BVRB_4g077610
GO:0032501	multicellular organismal process	biological_process	0.031999	1	55	1813	428	18125	BVRB_6g135840,BVRB_3g060300,BVRB_5g101560,BVRB_4g077610,BVRB_4g077630,BVRB_1g003350,BVRB_7g158370,BVRB_9g222310,BVRB_6g152410,BVRB_9g202870,BVRB_000730,BVRB_6g127500,BVRB_8g197970,BVRB_2g026490,BVRB_1g007420,BVRB_2g024640,BVRB_7g167310,BVRB_1g000610,BVRB_9g218720,BVRB_001290,BVRB_1g000640,BVRB_1g000660,BVRB_001230,BVRB_5g098050,BVRB_4g097130,BVRB_1g016950,BVRB_1g020540,BVRB_6g139120,BVRB_4g079550…
GO:1990542	mitochondrial transmembrane transport	biological_process	0.032836	1	6	1813	24	18125	BVRB_8g185220,BVRB_1g005180,BVRB_2g038610,BVRB_7g177880,BVRB_2g039000,BVRB_3g058780
GO:0048285	organelle fission	biological_process	0.033502	1	14	1813	83	18125	BVRB_5g119360,BVRB_9g208590,BVRB_9g226020,BVRB_003820,BVRB_5g108040,BVRB_3g061970,BVRB_1g005220,BVRB_5g118080,BVRB_2g036780,BVRB_2g039000,BVRB_3g053030,BVRB_5g111800,BVRB_3g053010,BVRB_6g135260
GO:0051173	positive regulation of nitrogen compound metabolic process	biological_process	0.033663	1	12	1813	66	18125	BVRB_6g130630,BVRB_8g197940,BVRB_7g162700,BVRB_7g160740,BVRB_4g089310,BVRB_6g127470,BVRB_4g087960,BVRB_1g007420,BVRB_1g005150,BVRB_2g041500,BVRB_6g134330,BVRB_1g005090
GO:0007131	reciprocal meiotic recombination	biological_process	0.035873	1	4	1813	13	18125	BVRB_5g119360,BVRB_2g039000,BVRB_9g226020,BVRB_6g135260
GO:0035825	homologous recombination	biological_process	0.035873	1	4	1813	13	18125	BVRB_5g119360,BVRB_6g135260,BVRB_2g039000,BVRB_9g226020
GO:0070585	protein localization to mitochondrion	biological_process	0.036336	1	6	1813	25	18125	BVRB_5g103950,BVRB_3g058780,BVRB_7g177880,BVRB_003820,BVRB_1g005180,BVRB_2g038610
GO:0072655	establishment of protein localization to mitochondrion	biological_process	0.036336	1	6	1813	25	18125	BVRB_3g058780,BVRB_5g103950,BVRB_003820,BVRB_7g177880,BVRB_2g038610,BVRB_1g005180
GO:0051783	regulation of nuclear division	biological_process	0.036483	1	8	1813	40	18125	BVRB_9g208590,BVRB_003820,BVRB_3g061970,BVRB_3g053030,BVRB_3g053010,BVRB_5g111800,BVRB_2g036780,BVRB_5g118080
GO:0044770	cell cycle phase transition	biological_process	0.036939	1	8	1813	40	18125	BVRB_5g118080,BVRB_2g036780,BVRB_3g053030,BVRB_3g053010,BVRB_5g111800,BVRB_3g061970,BVRB_003820,BVRB_9g208590
GO:0044772	mitotic cell cycle phase transition	biological_process	0.036939	1	8	1813	40	18125	BVRB_5g118080,BVRB_2g036780,BVRB_3g053030,BVRB_5g111800,BVRB_3g053010,BVRB_3g061970,BVRB_003820,BVRB_9g208590
GO:1901987	regulation of cell cycle phase transition	biological_process	0.036939	1	8	1813	40	18125	BVRB_9g208590,BVRB_003820,BVRB_3g061970,BVRB_2g036780,BVRB_5g118080,BVRB_5g111800,BVRB_3g053010,BVRB_3g053030
GO:1901990	regulation of mitotic cell cycle phase transition	biological_process	0.036939	1	8	1813	40	18125	BVRB_003820,BVRB_9g208590,BVRB_3g053010,BVRB_5g111800,BVRB_3g053030,BVRB_2g036780,BVRB_5g118080,BVRB_3g061970
GO:0018342	protein prenylation	biological_process	0.038274	1	4	1813	13	18125	BVRB_2g026800,BVRB_3g052300,BVRB_4g077560,XLOC_021315
GO:0097354	prenylation	biological_process	0.038274	1	4	1813	13	18125	BVRB_2g026800,BVRB_3g052300,BVRB_4g077560,XLOC_021315
GO:0008544	epidermis development	biological_process	0.039116	1	3	1813	8	18125	BVRB_5g125710,BVRB_1g005180,BVRB_9g202410
GO:0007268	chemical synaptic transmission	biological_process	0.040786	1	3	1813	8	18125	BVRB_5g118070,BVRB_6g143490,BVRB_9g202920
GO:0098916	anterograde trans-synaptic signaling	biological_process	0.040786	1	3	1813	8	18125	BVRB_6g143490,BVRB_9g202920,BVRB_5g118070
GO:0099536	synaptic signaling	biological_process	0.040786	1	3	1813	8	18125	BVRB_5g118070,BVRB_9g202920,BVRB_6g143490
GO:0099537	trans-synaptic signaling	biological_process	0.040786	1	3	1813	8	18125	BVRB_5g118070,BVRB_9g202920,BVRB_6g143490
GO:0006952	defense response	biological_process	0.041241	1	34	1813	253	18125	BVRB_2g038980,BVRB_2g037680,BVRB_7g179620,BVRB_9g209540,BVRB_7g160660,BVRB_5g106390,BVRB_5g119200,BVRB_7g176710,BVRB_9g226100,BVRB_8g196550,BVRB_1g007720,BVRB_8g196520,BVRB_8g196510,BVRB_4g096990,BVRB_4g079550,BVRB_000710,BVRB_8g187190,BVRB_5g111800,BVRB_2g026660,BVRB_1g003320,BVRB_7g180270,BVRB_5g106900,XLOC_009444,BVRB_1g000660,BVRB_6g135990,BVRB_2g032630,BVRB_5g103520,BVRB_8g196540,BVRB_9g2151…
GO:0006013	mannose metabolic process	biological_process	0.04229	1	3	1813	8	18125	BVRB_9g225280,BVRB_6g151840,BVRB_6g151860
GO:0006383	transcription by RNA polymerase III	biological_process	0.04415	1	7	1813	33	18125	BVRB_1g007460,BVRB_4g077610,BVRB_3g067900,XLOC_021729,BVRB_4g077630,BVRB_3g067920,BVRB_1g022260
GO:0007267	cell-cell signaling	biological_process	0.045075	1	9	1813	50	18125	BVRB_6g152370,BVRB_7g167310,BVRB_000270,BVRB_4g072060,BVRB_9g202920,BVRB_7g160790,BVRB_7g167320,BVRB_6g143490,BVRB_5g118070
GO:0006779	porphyrin-containing compound biosynthetic process	biological_process	0.04579	1	12	1813	68	18125	BVRB_6g133980,BVRB_5g099950,BVRB_7g173350,BVRB_7g167330,BVRB_9g213700,BVRB_2g044920,BVRB_8g181570,BVRB_8g181770,BVRB_7g168280,BVRB_3g052140,BVRB_3g061650,BVRB_6g127470
GO:0040007	growth	biological_process	0.051413	1	7	1813	34	18125	BVRB_6g144250,BVRB_9g222290,BVRB_6g132210,BVRB_000890,XLOC_011229,BVRB_6g134370,BVRB_8g181630
GO:0015988	energy coupled proton transmembrane transport, against electrochemical gradient	biological_process	0.052607	1	15	1813	96	18125	BVRB_5g103890,BVRB_7g180250,BVRB_4g089340,BVRB_9g206620,BVRB_1g018680,BVRB_9g215830,BVRB_1g002480,BVRB_9g205330,BVRB_6g143250,BVRB_1g014400,BVRB_6g151180,BVRB_1g007550,BVRB_8g195910,BVRB_7g177000,BVRB_8g193780
GO:0015991	ATP hydrolysis coupled proton transport	biological_process	0.052607	1	15	1813	96	18125	BVRB_1g018680,BVRB_9g206620,BVRB_4g089340,BVRB_7g180250,BVRB_5g103890,BVRB_8g193780,BVRB_6g151180,BVRB_1g014400,BVRB_6g143250,BVRB_1g007550,BVRB_7g177000,BVRB_8g195910,BVRB_1g002480,BVRB_9g205330,BVRB_9g215830
GO:0090662	ATP hydrolysis coupled transmembrane transport	biological_process	0.052607	1	15	1813	96	18125	BVRB_1g018680,BVRB_9g206620,BVRB_4g089340,BVRB_5g103890,BVRB_7g180250,BVRB_8g193780,BVRB_6g143250,BVRB_1g014400,BVRB_6g151180,BVRB_1g007550,BVRB_8g195910,BVRB_7g177000,BVRB_9g205330,BVRB_1g002480,BVRB_9g215830
GO:0099131	ATP hydrolysis coupled ion transmembrane transport	biological_process	0.052607	1	15	1813	96	18125	BVRB_8g195910,BVRB_7g177000,BVRB_1g014400,BVRB_6g151180,BVRB_6g143250,BVRB_1g007550,BVRB_8g193780,BVRB_9g215830,BVRB_9g205330,BVRB_1g002480,BVRB_4g089340,BVRB_1g018680,BVRB_9g206620,BVRB_7g180250,BVRB_5g103890
GO:0099132	ATP hydrolysis coupled cation transmembrane transport	biological_process	0.052607	1	15	1813	96	18125	BVRB_4g089340,BVRB_9g206620,BVRB_1g018680,BVRB_7g180250,BVRB_5g103890,BVRB_7g177000,BVRB_8g195910,BVRB_1g014400,BVRB_6g151180,BVRB_6g143250,BVRB_1g007550,BVRB_8g193780,BVRB_9g215830,BVRB_1g002480,BVRB_9g205330
GO:0048518	positive regulation of biological process	biological_process	0.053409	1	31	1813	230	18125	XLOC_009444,BVRB_1g020640,BVRB_008550,BVRB_3g053150,BVRB_2g032720,BVRB_1g005090,BVRB_6g134330,BVRB_2g041500,BVRB_5g098050,BVRB_2g046910,BVRB_1g007420,BVRB_2g032640,BVRB_4g089310,BVRB_7g160740,BVRB_2g035780,BVRB_9g225300,BVRB_6g130630,BVRB_5g106390,BVRB_3g058800,XLOC_012381,BVRB_8g198100,BVRB_1g005150,BVRB_7g178010,BVRB_3g061930,BVRB_4g087960,BVRB_2g046920,BVRB_6g127470,XLOC_057907,BVRB_7g162700,B…
GO:0006050	mannosamine metabolic process	biological_process	0.053517	1	2	1813	4	18125	BVRB_7g172100,BVRB_2g026460
GO:0006051	N-acetylmannosamine metabolic process	biological_process	0.053517	1	2	1813	4	18125	BVRB_7g172100,BVRB_2g026460
GO:0140014	mitotic nuclear division	biological_process	0.054332	1	8	1813	43	18125	BVRB_9g208590,BVRB_003820,BVRB_3g061970,BVRB_2g036780,BVRB_5g118080,BVRB_3g053010,BVRB_5g111800,BVRB_3g053030
GO:0015969	guanosine tetraphosphate metabolic process	biological_process	0.058545	1	2	1813	4	18125	BVRB_3g070380,BVRB_7g163390
GO:0034035	purine ribonucleoside bisphosphate metabolic process	biological_process	0.058545	1	2	1813	4	18125	BVRB_7g163390,BVRB_3g070380
GO:0042440	pigment metabolic process	biological_process	0.058553	1	20	1813	136	18125	BVRB_9g213700,BVRB_5g099950,BVRB_2g026640,BVRB_6g133980,BVRB_3g061650,BVRB_3g060300,BVRB_3g061950,BVRB_6g127470,BVRB_7g168280,BVRB_3g052140,BVRB_9g215320,BVRB_2g044920,BVRB_7g167330,BVRB_2g026630,BVRB_9g209460,BVRB_7g169320,BVRB_8g181770,BVRB_6g151180,BVRB_4g092520,BVRB_8g181570
GO:0010604	positive regulation of macromolecule metabolic process	biological_process	0.059992	1	12	1813	72	18125	BVRB_1g005150,BVRB_2g041500,BVRB_6g134330,BVRB_1g005090,BVRB_6g130630,BVRB_8g197940,BVRB_7g162700,BVRB_7g160740,BVRB_4g089310,BVRB_6g127470,BVRB_4g087960,BVRB_1g007420
GO:0044275	cellular carbohydrate catabolic process	biological_process	0.06024	1	3	1813	9	18125	BVRB_5g125230,BVRB_8g197960,XLOC_037525
GO:0030150	protein import into mitochondrial matrix	biological_process	0.060911	1	4	1813	15	18125	BVRB_3g058780,BVRB_7g177880,BVRB_1g005180,BVRB_2g038610
GO:0019064	fusion of virus membrane with host plasma membrane	biological_process	0.060928	1	5	1813	21	18125	BVRB_2g045680,BVRB_9g215140,BVRB_7g160790,BVRB_2g038970,BVRB_7g164610
GO:0039663	membrane fusion involved in viral entry into host cell	biological_process	0.060928	1	5	1813	21	18125	BVRB_2g045680,BVRB_9g215140,BVRB_7g160790,BVRB_2g038970,BVRB_7g164610
GO:0044800	multi-organism membrane fusion	biological_process	0.060928	1	5	1813	21	18125	BVRB_9g215140,BVRB_2g045680,BVRB_7g160790,BVRB_2g038970,BVRB_7g164610
GO:0044803	multi-organism membrane organization	biological_process	0.060928	1	5	1813	21	18125	BVRB_7g160790,BVRB_9g215140,BVRB_2g045680,BVRB_7g164610,BVRB_2g038970
GO:0065009	regulation of molecular function	biological_process	0.061134	1	11	1813	65	18125	BVRB_7g175010,BVRB_005140,BVRB_8g181780,BVRB_1g005220,BVRB_1g000610,BVRB_8g197940,BVRB_7g177030,BVRB_5g110820,BVRB_7g158470,BVRB_6g148510,BVRB_4g089320
GO:0007346	regulation of mitotic cell cycle	biological_process	0.061154	1	8	1813	44	18125	BVRB_3g061970,BVRB_3g053010,BVRB_5g111800,BVRB_3g053030,BVRB_5g118080,BVRB_2g036780,BVRB_9g208590,BVRB_003820
GO:0051090	regulation of DNA-binding transcription factor activity	biological_process	0.06162	1	3	1813	9	18125	BVRB_5g110820,BVRB_8g181780,BVRB_4g089320
GO:0051188	cofactor biosynthetic process	biological_process	0.063979	1	36	1813	273	18125	BVRB_7g177910,BVRB_8g181570,BVRB_7g167330,BVRB_7g173350,BVRB_3g052140,BVRB_6g134030,BVRB_3g061650,BVRB_000720,BVRB_1g020540,BVRB_9g215010,BVRB_1g007220,BVRB_2g037930,BVRB_6g133980,BVRB_9g215130,BVRB_8g185240,BVRB_3g059450,BVRB_8g181770,BVRB_8g190900,BVRB_7g164610,BVRB_3g061250,BVRB_7g169350,BVRB_2g045640,BVRB_1g023130,BVRB_7g172100,BVRB_2g044920,BVRB_7g160680,BVRB_7g168280,BVRB_7g161540,BVRB_6g12…
GO:0005985	sucrose metabolic process	biological_process	0.064502	1	4	1813	15	18125	BVRB_7g173620,BVRB_5g109020,BVRB_9g209520,BVRB_4g079540
GO:0016043	cellular component organization	biological_process	0.064723	1	144	1813	1271	18125	BVRB_5g118080,BVRB_7g163400,BVRB_7g177880,BVRB_6g151180,BVRB_000270,BVRB_5g099970,BVRB_2g035200,BVRB_4g092440,BVRB_3g062060,XLOC_023076,BVRB_1g018680,BVRB_4g079410,BVRB_5g108040,BVRB_8g186020,BVRB_4g096910,BVRB_8g187190,BVRB_1g020540,BVRB_2g037660,BVRB_2g040240,BVRB_3g069200,BVRB_1g002490,BVRB_5g116900,BVRB_3g060340,BVRB_000700,BVRB_7g160740,BVRB_7g174990,BVRB_1g005280,BVRB_4g077670,BVRB_001290,B…
GO:0001503	ossification	biological_process	0.065268	1	4	1813	16	18125	BVRB_1g000660,BVRB_1g018620,BVRB_9g202870,BVRB_9g208980
GO:0017038	protein import	biological_process	0.065592	1	18	1813	126	18125	BVRB_2g032600,BVRB_3g058780,BVRB_5g103950,BVRB_9g226050,BVRB_7g176670,BVRB_4g082880,BVRB_2g032610,BVRB_9g215860,BVRB_8g197980,BVRB_7g177880,BVRB_7g175200,BVRB_3g057890,BVRB_3g053150,BVRB_8g186020,BVRB_1g005180,BVRB_2g038610,BVRB_4g081830,BVRB_003820
GO:0018022	peptidyl-lysine methylation	biological_process	0.065926	1	4	1813	15	18125	BVRB_3g062020,BVRB_6g151810,BVRB_3g062010,BVRB_4g077490
GO:0034968	histone lysine methylation	biological_process	0.065926	1	4	1813	15	18125	BVRB_6g151810,BVRB_3g062020,BVRB_3g062010,BVRB_4g077490
GO:0071806	protein transmembrane transport	biological_process	0.066069	1	6	1813	29	18125	BVRB_2g038610,BVRB_1g005180,BVRB_3g057890,BVRB_7g177880,BVRB_3g058780,BVRB_9g215860
GO:0022402	cell cycle process	biological_process	0.066718	1	36	1813	280	18125	BVRB_7g163400,BVRB_6g135260,BVRB_4g092410,BVRB_1g005070,BVRB_5g118080,BVRB_2g036780,BVRB_2g038600,BVRB_2g036640,BVRB_5g108040,BVRB_003820,BVRB_9g226020,BVRB_3g053010,BVRB_2g041510,BVRB_000710,XLOC_015617,BVRB_3g061970,BVRB_9g226050,BVRB_6g130620,BVRB_5g111800,BVRB_3g053030,BVRB_2g039000,BVRB_2g038570,BVRB_1g000630,BVRB_3g067680,BVRB_3g061980,BVRB_8g193840,BVRB_6g143270,BVRB_7g178010,BVRB_6g150890…
GO:0045893	positive regulation of transcription, DNA-templated	biological_process	0.067382	1	9	1813	50	18125	BVRB_2g041500,BVRB_6g134330,BVRB_1g005150,BVRB_1g005090,BVRB_7g160740,BVRB_7g162700,BVRB_1g007420,BVRB_4g087960,BVRB_6g127470
GO:0045935	positive regulation of nucleobase-containing compound metabolic process	biological_process	0.067382	1	9	1813	50	18125	BVRB_7g162700,BVRB_7g160740,BVRB_6g127470,BVRB_4g087960,BVRB_1g007420,BVRB_1g005150,BVRB_6g134330,BVRB_2g041500,BVRB_1g005090
GO:0051254	positive regulation of RNA metabolic process	biological_process	0.067382	1	9	1813	50	18125	BVRB_6g127470,BVRB_1g007420,BVRB_4g087960,BVRB_7g162700,BVRB_7g160740,BVRB_1g005090,BVRB_1g005150,BVRB_2g041500,BVRB_6g134330
GO:1902680	positive regulation of RNA biosynthetic process	biological_process	0.067382	1	9	1813	50	18125	BVRB_4g087960,BVRB_1g007420,BVRB_6g127470,BVRB_7g160740,BVRB_7g162700,BVRB_1g005090,BVRB_2g041500,BVRB_6g134330,BVRB_1g005150
GO:1903508	positive regulation of nucleic acid-templated transcription	biological_process	0.067382	1	9	1813	50	18125	BVRB_2g041500,BVRB_6g134330,BVRB_1g005150,BVRB_1g005090,BVRB_7g160740,BVRB_7g162700,BVRB_1g007420,BVRB_4g087960,BVRB_6g127470
GO:0051276	chromosome organization	biological_process	0.069956	1	42	1813	333	18125	BVRB_3g061250,BVRB_6g156310,BVRB_3g053030,BVRB_7g174990,BVRB_6g150880,BVRB_1g005280,BVRB_7g172450,BVRB_4g072100,BVRB_4g081830,BVRB_7g173700,BVRB_6g127480,BVRB_4g081710,BVRB_8g187170,BVRB_1g002480,BVRB_6g143260,XLOC_064210,BVRB_4g077490,BVRB_7g178010,BVRB_005100,BVRB_8g188190,BVRB_5g118080,BVRB_6g138290,BVRB_6g151180,BVRB_7g177910,BVRB_7g172610,BVRB_5g099970,BVRB_2g026510,BVRB_3g062020,BVRB_000790…
GO:0000045	autophagosome assembly	biological_process	0.070315	1	3	1813	10	18125	BVRB_7g168310,BVRB_000800,BVRB_8g186120
GO:0016236	macroautophagy	biological_process	0.070315	1	3	1813	10	18125	BVRB_7g168310,BVRB_000800,BVRB_8g186120
GO:1905037	autophagosome organization	biological_process	0.070315	1	3	1813	10	18125	BVRB_000800,BVRB_8g186120,BVRB_7g168310
GO:0051094	positive regulation of developmental process	biological_process	0.071241	1	3	1813	10	18125	BVRB_2g035780,BVRB_5g098050,BVRB_5g106390
GO:0048598	embryonic morphogenesis	biological_process	0.073828	1	2	1813	5	18125	BVRB_8g197970,BVRB_2g026510
GO:0051187	cofactor catabolic process	biological_process	0.075404	1	7	1813	39	18125	BVRB_6g151180,BVRB_2g026630,BVRB_9g209460,BVRB_2g026640,BVRB_1g007710,BVRB_3g061950,BVRB_3g060300
GO:0035306	positive regulation of dephosphorylation	biological_process	0.07575	1	2	1813	5	18125	BVRB_6g130630,BVRB_4g089310
GO:0035307	positive regulation of protein dephosphorylation	biological_process	0.07575	1	2	1813	5	18125	BVRB_6g130630,BVRB_4g089310
GO:0007034	vacuolar transport	biological_process	0.076177	1	5	1813	23	18125	BVRB_7g164630,BVRB_2g028640,BVRB_2g028630,BVRB_1g005170,BVRB_4g079410
GO:0043414	macromolecule methylation	biological_process	0.078558	1	18	1813	122	18125	BVRB_6g151810,BVRB_8g195720,BVRB_6g152240,BVRB_7g173560,BVRB_4g090540,BVRB_3g062010,BVRB_4g077490,BVRB_4g092430,BVRB_4g090360,BVRB_8g184180,BVRB_009060,BVRB_9g202410,BVRB_2g034230,BVRB_000760,BVRB_2g034180,BVRB_4g094370,BVRB_3g062020,BVRB_2g045610
GO:0033013	tetrapyrrole metabolic process	biological_process	0.079863	1	23	1813	168	18125	BVRB_4g095010,BVRB_1g007220,BVRB_2g026640,BVRB_6g133980,BVRB_9g213700,BVRB_5g099950,BVRB_7g168280,BVRB_3g052140,BVRB_7g161540,BVRB_3g061650,BVRB_3g060300,BVRB_3g061950,BVRB_6g127470,BVRB_1g007390,BVRB_9g209460,BVRB_2g026630,BVRB_2g044920,BVRB_7g167330,BVRB_7g173350,BVRB_8g181770,BVRB_6g151180,BVRB_8g181570,BVRB_3g061250
GO:0016571	histone methylation	biological_process	0.080752	1	4	1813	16	18125	BVRB_4g077490,BVRB_3g062010,BVRB_6g151810,BVRB_3g062020
GO:0006893	Golgi to plasma membrane transport	biological_process	0.08139	1	2	1813	5	18125	BVRB_2g046910,BVRB_2g046920
GO:0032880	regulation of protein localization	biological_process	0.08139	1	2	1813	5	18125	BVRB_2g046920,BVRB_2g046910
GO:0042996	regulation of Golgi to plasma membrane protein transport	biological_process	0.08139	1	2	1813	5	18125	BVRB_2g046920,BVRB_2g046910
GO:0042998	positive regulation of Golgi to plasma membrane protein transport	biological_process	0.08139	1	2	1813	5	18125	BVRB_2g046920,BVRB_2g046910
GO:0043001	Golgi to plasma membrane protein transport	biological_process	0.08139	1	2	1813	5	18125	BVRB_2g046910,BVRB_2g046920
GO:0051222	positive regulation of protein transport	biological_process	0.08139	1	2	1813	5	18125	BVRB_2g046920,BVRB_2g046910
GO:0051223	regulation of protein transport	biological_process	0.08139	1	2	1813	5	18125	BVRB_2g046910,BVRB_2g046920
GO:0060341	regulation of cellular localization	biological_process	0.08139	1	2	1813	5	18125	BVRB_2g046910,BVRB_2g046920
GO:0061951	establishment of protein localization to plasma membrane	biological_process	0.08139	1	2	1813	5	18125	BVRB_2g046910,BVRB_2g046920
GO:0070201	regulation of establishment of protein localization	biological_process	0.08139	1	2	1813	5	18125	BVRB_2g046910,BVRB_2g046920
GO:0072659	protein localization to plasma membrane	biological_process	0.08139	1	2	1813	5	18125	BVRB_2g046920,BVRB_2g046910
GO:0090087	regulation of peptide transport	biological_process	0.08139	1	2	1813	5	18125	BVRB_2g046920,BVRB_2g046910
GO:0098876	vesicle-mediated transport to the plasma membrane	biological_process	0.08139	1	2	1813	5	18125	BVRB_2g046910,BVRB_2g046920
GO:1903076	regulation of protein localization to plasma membrane	biological_process	0.08139	1	2	1813	5	18125	BVRB_2g046910,BVRB_2g046920
GO:1903078	positive regulation of protein localization to plasma membrane	biological_process	0.08139	1	2	1813	5	18125	BVRB_2g046910,BVRB_2g046920
GO:1903827	regulation of cellular protein localization	biological_process	0.08139	1	2	1813	5	18125	BVRB_2g046920,BVRB_2g046910
GO:1903829	positive regulation of cellular protein localization	biological_process	0.08139	1	2	1813	5	18125	BVRB_2g046910,BVRB_2g046920
GO:1904375	regulation of protein localization to cell periphery	biological_process	0.08139	1	2	1813	5	18125	BVRB_2g046920,BVRB_2g046910
GO:1904377	positive regulation of protein localization to cell periphery	biological_process	0.08139	1	2	1813	5	18125	BVRB_2g046920,BVRB_2g046910
GO:1904951	positive regulation of establishment of protein localization	biological_process	0.08139	1	2	1813	5	18125	BVRB_2g046910,BVRB_2g046920
GO:1905475	regulation of protein localization to membrane	biological_process	0.08139	1	2	1813	5	18125	BVRB_2g046920,BVRB_2g046910
GO:1905477	positive regulation of protein localization to membrane	biological_process	0.08139	1	2	1813	5	18125	BVRB_2g046920,BVRB_2g046910
GO:1990778	protein localization to cell periphery	biological_process	0.08139	1	2	1813	5	18125	BVRB_2g046910,BVRB_2g046920
GO:0061024	membrane organization	biological_process	0.081835	1	17	1813	119	18125	BVRB_7g164610,BVRB_6g129790,BVRB_2g038970,BVRB_6g139030,BVRB_4g092440,BVRB_9g215140,XLOC_023076,BVRB_3g062060,BVRB_9g215790,BVRB_9g202960,BVRB_4g079410,BVRB_003820,BVRB_7g177000,BVRB_7g160790,BVRB_2g045680,BVRB_5g103950,BVRB_000700
GO:0031099	regeneration	biological_process	0.084854	1	3	1813	11	18125	XLOC_011229,BVRB_000890,BVRB_8g181630
GO:0042246	tissue regeneration	biological_process	0.084854	1	3	1813	11	18125	BVRB_000890,XLOC_011229,BVRB_8g181630
GO:0048589	developmental growth	biological_process	0.084854	1	3	1813	11	18125	BVRB_000890,XLOC_011229,BVRB_8g181630
GO:0031342	negative regulation of cell killing	biological_process	0.084905	1	2	1813	5	18125	BVRB_7g177040,BVRB_009340
GO:0015711	organic anion transport	biological_process	0.087626	1	20	1813	143	18125	BVRB_4g081750,BVRB_7g161540,BVRB_5g110840,BVRB_1g002480,BVRB_1g007450,BVRB_2g024830,BVRB_5g106500,BVRB_2g024840,BVRB_8g185220,BVRB_2g028480,BVRB_6g129670,BVRB_2g025680,BVRB_2g039000,BVRB_001200,BVRB_6g135880,BVRB_7g177840,BVRB_005140,BVRB_5g108010,BVRB_2g028490,BVRB_9g222370
GO:0009607	response to biotic stimulus	biological_process	0.088229	1	23	1813	176	18125	BVRB_4g079550,BVRB_8g196520,BVRB_1g007720,BVRB_8g196550,BVRB_8g196510,BVRB_5g103520,BVRB_8g196540,XLOC_050323,BVRB_1g018690,BVRB_3g058800,BVRB_1g002490,BVRB_6g134110,BVRB_5g111800,BVRB_2g038980,BVRB_2g037680,BVRB_9g209540,BVRB_7g176710,BVRB_2g032630,BVRB_7g180270,BVRB_1g003320,BVRB_5g106900,BVRB_1g000660,XLOC_009444
GO:0048731	system development	biological_process	0.088249	1	10	1813	61	18125	BVRB_5g101560,BVRB_000270,BVRB_5g116770,BVRB_1g003350,BVRB_001290,BVRB_1g000660,BVRB_6g152410,BVRB_6g151020,BVRB_5g098050,BVRB_2g036600
GO:0007033	vacuole organization	biological_process	0.08977	1	3	1813	11	18125	BVRB_7g168310,BVRB_8g186120,BVRB_000800
GO:0009110	vitamin biosynthetic process	biological_process	0.089843	1	12	1813	78	18125	BVRB_7g162720,BVRB_6g134630,BVRB_8g198120,BVRB_3g061250,BVRB_7g161540,BVRB_7g172570,BVRB_7g160680,BVRB_8g181640,BVRB_7g172100,BVRB_1g007220,BVRB_3g059400,BVRB_4g095010
GO:0042364	water-soluble vitamin biosynthetic process	biological_process	0.089843	1	12	1813	78	18125	BVRB_4g095010,BVRB_1g007220,BVRB_7g172100,BVRB_3g059400,BVRB_7g160680,BVRB_8g181640,BVRB_7g172570,BVRB_7g161540,BVRB_3g061250,BVRB_8g198120,BVRB_7g162720,BVRB_6g134630
GO:0019988	charged-tRNA amino acid modification	biological_process	0.090821	1	2	1813	5	18125	BVRB_9g204470,BVRB_2g041450
GO:0006633	fatty acid biosynthetic process	biological_process	0.091949	1	11	1813	70	18125	BVRB_7g176720,BVRB_6g152260,BVRB_2g024850,BVRB_4g087880,BVRB_8g195640,BVRB_6g151690,BVRB_1g002310,BVRB_2g026750,BVRB_2g044780,BVRB_3g067680,BVRB_2g036990
GO:0070925	organelle assembly	biological_process	0.092393	1	14	1813	97	18125	BVRB_8g186120,BVRB_4g082880,BVRB_7g168310,BVRB_6g150880,BVRB_7g174990,BVRB_7g160740,BVRB_000800,BVRB_4g081710,BVRB_8g186020,BVRB_1g000630,BVRB_1g020640,BVRB_9g213610,BVRB_4g081830,BVRB_1g000620
GO:0009405	pathogenesis	biological_process	0.092884	1	40	1813	328	18125	BVRB_8g193870,XLOC_035320,BVRB_5g118040,BVRB_009340,BVRB_9g218840,BVRB_6g129320,BVRB_004120,BVRB_9g218850,BVRB_2g032680,XLOC_009444,BVRB_9g202830,BVRB_1g005560,BVRB_1g005580,BVRB_8g193830,BVRB_8g197970,BVRB_8g193860,BVRB_3g060310,BVRB_6g152360,BVRB_7g167310,BVRB_7g173450,BVRB_7g176670,BVRB_9g202890,BVRB_7g173570,BVRB_1g007390,BVRB_1g020540,BVRB_2g039860,BVRB_2g025860,BVRB_2g026740,XLOC_035804,BVR…
GO:0051186	cofactor metabolic process	biological_process	0.092907	1	44	1813	355	18125	BVRB_2g026630,BVRB_7g173350,BVRB_7g167330,BVRB_8g181570,BVRB_7g177910,BVRB_6g151180,BVRB_6g133980,BVRB_2g037930,BVRB_1g007220,BVRB_9g215130,BVRB_6g134030,BVRB_3g052140,BVRB_9g215010,BVRB_1g020540,BVRB_3g061650,BVRB_000720,BVRB_3g061950,BVRB_7g172100,BVRB_9g209460,BVRB_7g160680,BVRB_2g044920,BVRB_3g061250,BVRB_7g164610,BVRB_8g181770,BVRB_3g059450,BVRB_8g190900,BVRB_8g185240,BVRB_1g023130,BVRB_2g04…
GO:0044550	secondary metabolite biosynthetic process	biological_process	0.093708	1	4	1813	18	18125	BVRB_2g025710,BVRB_5g101580,BVRB_000720,BVRB_8g184200
GO:0071840	cellular component organization or biogenesis	biological_process	0.093968	1	158	1813	1422	18125	BVRB_2g035200,BVRB_4g092440,BVRB_3g062060,XLOC_023076,BVRB_000270,BVRB_5g099970,BVRB_7g163400,BVRB_6g151180,BVRB_7g177880,BVRB_5g118080,BVRB_8g186020,BVRB_4g096910,BVRB_9g202410,BVRB_5g108040,BVRB_4g079410,BVRB_1g018680,BVRB_2g040240,BVRB_9g210530,BVRB_2g037660,BVRB_1g020540,BVRB_8g187190,BVRB_3g060340,BVRB_5g116900,BVRB_000700,BVRB_3g069200,BVRB_1g002490,BVRB_1g005280,BVRB_1g018570,BVRB_7g174990…
GO:0007224	smoothened signaling pathway	biological_process	0.096016	1	4	1813	18	18125	BVRB_3g069200,BVRB_6g151830,BVRB_9g215830,BVRB_2g037240
GO:0015996	chlorophyll catabolic process	biological_process	0.09656	1	6	1813	34	18125	BVRB_9g209460,BVRB_2g026630,BVRB_6g151180,BVRB_2g026640,BVRB_3g060300,BVRB_3g061950
GO:0030260	entry into host cell	biological_process	0.098462	1	5	1813	24	18125	BVRB_7g160790,BVRB_9g215140,BVRB_2g045680,BVRB_7g164610,BVRB_2g038970
GO:0044409	entry into host	biological_process	0.098462	1	5	1813	24	18125	BVRB_7g164610,BVRB_2g038970,BVRB_7g160790,BVRB_2g045680,BVRB_9g215140
GO:0046718	viral entry into host cell	biological_process	0.098462	1	5	1813	24	18125	BVRB_9g215140,BVRB_2g045680,BVRB_7g160790,BVRB_2g038970,BVRB_7g164610
GO:0051806	entry into cell of other organism involved in symbiotic interaction	biological_process	0.098462	1	5	1813	24	18125	BVRB_7g164610,BVRB_2g038970,BVRB_7g160790,BVRB_9g215140,BVRB_2g045680
GO:0051828	entry into other organism involved in symbiotic interaction	biological_process	0.098462	1	5	1813	24	18125	BVRB_2g038970,BVRB_7g164610,BVRB_9g215140,BVRB_2g045680,BVRB_7g160790
GO:0007005	mitochondrion organization	biological_process	0.099855	1	13	1813	89	18125	BVRB_2g038610,BVRB_2g028480,BVRB_1g005180,BVRB_4g096910,BVRB_1g002490,BVRB_003820,BVRB_4g079410,BVRB_5g103950,BVRB_1g005220,BVRB_7g177000,BVRB_7g177880,BVRB_3g058780,BVRB_7g164610
GO:0043158	heterocyst differentiation	biological_process	0.10204	1	1	1813	1	18125	BVRB_5g110530
GO:0009790	embryo development	biological_process	0.10229	1	4	1813	19	18125	BVRB_2g026510,BVRB_3g060300,BVRB_8g197970,BVRB_1g016950
GO:0051225	spindle assembly	biological_process	0.1025	1	3	1813	12	18125	BVRB_1g000630,BVRB_9g213610,BVRB_1g000620
GO:0090150	establishment of protein localization to membrane	biological_process	0.10273	1	16	1813	112	18125	BVRB_3g061250,BVRB_3g057860,BVRB_6g129790,XLOC_021729,BVRB_2g046910,BVRB_6g139030,BVRB_9g202960,BVRB_5g103530,BVRB_6g132280,BVRB_1g018680,BVRB_003820,BVRB_2g036640,BVRB_2g037910,BVRB_2g046920,BVRB_5g103950,BVRB_3g061630
GO:0005991	trehalose metabolic process	biological_process	0.10322	1	5	1813	25	18125	BVRB_5g103540,BVRB_1g003280,BVRB_8g185190,XLOC_037525,BVRB_6g135330
GO:0007127	meiosis I	biological_process	0.10327	1	4	1813	18	18125	BVRB_5g119360,BVRB_6g135260,BVRB_2g039000,BVRB_9g226020
GO:0022900	electron transport chain	biological_process	0.10347	1	16	1813	116	18125	BVRB_2g045680,BVRB_7g180230,BVRB_7g162700,BVRB_1g014940,BVRB_7g180250,BVRB_3g052310,BVRB_6g150980,BVRB_2g046890,BVRB_5g101580,BVRB_5g099740,BVRB_1g011800,BVRB_7g180220,BVRB_6g134020,XLOC_021729,BVRB_2g036640,BVRB_6g143240
GO:0000103	sulfate assimilation	biological_process	0.10348	1	5	1813	24	18125	BVRB_2g037180,BVRB_7g161500,BVRB_7g172110,BVRB_3g067770,BVRB_8g197930
GO:0015994	chlorophyll metabolic process	biological_process	0.10424	1	7	1813	42	18125	BVRB_2g044920,BVRB_3g061950,BVRB_3g060300,BVRB_9g209460,BVRB_2g026630,BVRB_6g151180,BVRB_2g026640
GO:0006766	vitamin metabolic process	biological_process	0.10473	1	12	1813	80	18125	BVRB_1g007220,BVRB_7g172100,BVRB_4g095010,BVRB_3g059400,BVRB_7g160680,BVRB_8g181640,BVRB_7g161540,BVRB_3g061250,BVRB_7g172570,BVRB_7g162720,BVRB_6g134630,BVRB_8g198120
GO:0006767	water-soluble vitamin metabolic process	biological_process	0.10473	1	12	1813	80	18125	BVRB_3g061250,BVRB_7g161540,BVRB_7g172570,BVRB_6g134630,BVRB_7g162720,BVRB_8g198120,BVRB_1g007220,BVRB_3g059400,BVRB_7g172100,BVRB_4g095010,BVRB_8g181640,BVRB_7g160680
GO:0006338	chromatin remodeling	biological_process	0.10579	1	12	1813	81	18125	BVRB_6g156310,BVRB_6g151180,BVRB_5g099970,BVRB_2g026510,BVRB_5g111560,BVRB_1g005280,BVRB_000790,BVRB_7g178010,BVRB_005100,BVRB_6g127480,BVRB_5g116900,BVRB_3g060340
GO:0007289	spermatid nucleus differentiation	biological_process	0.10614	1	1	1813	1	18125	BVRB_1g020540
GO:0035092	sperm chromatin condensation	biological_process	0.10614	1	1	1813	1	18125	BVRB_1g020540
GO:0006059	hexitol metabolic process	biological_process	0.10627	1	1	1813	1	18125	BVRB_4g079450
GO:0019402	galactitol metabolic process	biological_process	0.10627	1	1	1813	1	18125	BVRB_4g079450
GO:0000012	single strand break repair	biological_process	0.10631	1	1	1813	1	18125	BVRB_1g007310
GO:0000255	allantoin metabolic process	biological_process	0.10631	1	1	1813	1	18125	BVRB_2g036580
GO:0000256	allantoin catabolic process	biological_process	0.10631	1	1	1813	1	18125	BVRB_2g036580
GO:0002532	production of molecular mediator involved in inflammatory response	biological_process	0.10631	1	1	1813	1	18125	BVRB_7g158370
GO:0009237	siderophore metabolic process	biological_process	0.10631	1	1	1813	1	18125	BVRB_000720
GO:0009555	pollen development	biological_process	0.10631	1	1	1813	1	18125	BVRB_6g139120
GO:0019290	siderophore biosynthetic process	biological_process	0.10631	1	1	1813	1	18125	BVRB_000720
GO:0048229	gametophyte development	biological_process	0.10631	1	1	1813	1	18125	BVRB_6g139120
GO:0097034	obsolete mitochondrial respiratory chain complex IV biogenesis	biological_process	0.10631	1	1	1813	1	18125	BVRB_8g201520
GO:0006892	post-Golgi vesicle-mediated transport	biological_process	0.10668	1	2	1813	6	18125	BVRB_2g046920,BVRB_2g046910
GO:0009891	positive regulation of biosynthetic process	biological_process	0.10745	1	9	1813	55	18125	BVRB_7g162700,BVRB_7g160740,BVRB_6g127470,BVRB_1g007420,BVRB_4g087960,BVRB_1g005150,BVRB_6g134330,BVRB_2g041500,BVRB_1g005090
GO:0010557	positive regulation of macromolecule biosynthetic process	biological_process	0.10745	1	9	1813	55	18125	BVRB_1g005090,BVRB_1g005150,BVRB_2g041500,BVRB_6g134330,BVRB_6g127470,BVRB_4g087960,BVRB_1g007420,BVRB_7g162700,BVRB_7g160740
GO:0031328	positive regulation of cellular biosynthetic process	biological_process	0.10745	1	9	1813	55	18125	BVRB_6g134330,BVRB_2g041500,BVRB_1g005150,BVRB_1g005090,BVRB_7g160740,BVRB_7g162700,BVRB_1g007420,BVRB_4g087960,BVRB_6g127470
GO:0046149	pigment catabolic process	biological_process	0.10911	1	6	1813	35	18125	BVRB_2g026630,BVRB_9g209460,BVRB_2g026640,BVRB_6g151180,BVRB_3g061950,BVRB_3g060300
GO:0006310	DNA recombination	biological_process	0.10989	1	32	1813	249	18125	BVRB_9g215300,BVRB_7g173570,BVRB_4g089230,XLOC_043472,BVRB_2g025910,BVRB_2g037280,BVRB_6g132400,BVRB_9g208930,BVRB_4g079510,BVRB_2g035200,BVRB_6g133280,BVRB_5g110510,BVRB_6g135260,BVRB_6g129310,BVRB_2g044790,BVRB_5g099700,BVRB_6g151020,BVRB_9g226020,BVRB_1g002480,BVRB_4g095040,BVRB_5g119360,BVRB_1g014360,BVRB_9g202390,BVRB_2g034580,BVRB_3g069320,BVRB_7g172580,BVRB_3g062050,BVRB_5g118170,BVRB_9g20…
GO:0007275	multicellular organism development	biological_process	0.11007	1	23	1813	177	18125	BVRB_5g101560,BVRB_3g060300,BVRB_1g016950,BVRB_1g003350,BVRB_7g162700,BVRB_6g139120,BVRB_6g152410,BVRB_4g096900,BVRB_2g036600,BVRB_1g007420,BVRB_2g026510,BVRB_000270,BVRB_8g197970,BVRB_7g167310,BVRB_5g116770,BVRB_1g018710,BVRB_1g000660,BVRB_001230,BVRB_6g151020,BVRB_001290,BVRB_7g167320,BVRB_5g098050,BVRB_9g202440
GO:0006325	chromatin organization	biological_process	0.11563	1	19	1813	141	18125	BVRB_3g062020,BVRB_5g099970,BVRB_2g026510,BVRB_1g005280,BVRB_6g151180,BVRB_6g156310,BVRB_6g127480,BVRB_7g173700,BVRB_000790,BVRB_6g143260,BVRB_5g111560,BVRB_1g020540,BVRB_5g116900,BVRB_3g060340,BVRB_6g151810,BVRB_7g178010,BVRB_4g077490,BVRB_005100,BVRB_3g062010
GO:0043938	positive regulation of sporulation	biological_process	0.11585	1	2	1813	6	18125	BVRB_5g106390,BVRB_2g035780
GO:0045597	positive regulation of cell differentiation	biological_process	0.11585	1	2	1813	6	18125	BVRB_5g106390,BVRB_2g035780
GO:0045881	positive regulation of sporulation resulting in formation of a cellular spore	biological_process	0.11585	1	2	1813	6	18125	BVRB_2g035780,BVRB_5g106390
GO:0045048	protein insertion into ER membrane	biological_process	0.11619	1	2	1813	6	18125	BVRB_6g139030,BVRB_6g129790
GO:0071816	tail-anchored membrane protein insertion into ER membrane	biological_process	0.11619	1	2	1813	6	18125	BVRB_6g129790,BVRB_6g139030
GO:0001558	regulation of cell growth	biological_process	0.11626	1	2	1813	6	18125	BVRB_6g132210,BVRB_9g222290
GO:0051050	positive regulation of transport	biological_process	0.11627	1	2	1813	6	18125	BVRB_2g046910,BVRB_2g046920
GO:0032259	methylation	biological_process	0.11664	1	19	1813	137	18125	BVRB_2g034230,BVRB_2g034270,BVRB_9g202410,BVRB_2g045610,BVRB_3g062020,BVRB_4g094370,BVRB_000760,BVRB_2g034180,BVRB_4g077490,BVRB_4g092430,BVRB_3g062010,BVRB_6g151810,BVRB_8g195720,BVRB_6g152240,BVRB_7g173560,BVRB_4g090540,BVRB_009060,BVRB_8g184180,BVRB_4g090360
GO:0007417	central nervous system development	biological_process	0.11731	1	2	1813	6	18125	BVRB_1g003350,BVRB_2g036600
GO:0007420	brain development	biological_process	0.11731	1	2	1813	6	18125	BVRB_1g003350,BVRB_2g036600
GO:0060322	head development	biological_process	0.11731	1	2	1813	6	18125	BVRB_2g036600,BVRB_1g003350
GO:0006508	proteolysis	biological_process	0.11818	1	82	1813	709	18125	BVRB_8g181670,BVRB_9g215800,BVRB_7g176990,BVRB_1g005320,BVRB_9g202390,BVRB_1g003360,BVRB_2g026640,BVRB_6g134120,BVRB_4g077610,BVRB_4g095310,BVRB_2g032700,BVRB_9g215180,BVRB_5g106500,BVRB_001230,BVRB_2g044780,BVRB_3g055270,BVRB_4g077430,BVRB_2g026770,BVRB_2g025710,BVRB_6g139030,BVRB_1g005590,BVRB_7g168360,BVRB_5g118170,BVRB_5g098110,BVRB_9g210580,BVRB_3g067850,BVRB_9g208930,BVRB_6g134130,BVRB_7g17…
GO:0031647	regulation of protein stability	biological_process	0.11907	1	3	1813	12	18125	BVRB_6g152410,BVRB_7g164630,BVRB_5g116770
GO:0050821	protein stabilization	biological_process	0.11907	1	3	1813	12	18125	BVRB_5g116770,BVRB_6g152410,BVRB_7g164630
GO:0015849	organic acid transport	biological_process	0.11908	1	19	1813	140	18125	BVRB_5g108010,BVRB_005140,BVRB_9g222370,BVRB_2g028490,BVRB_2g025680,BVRB_2g039000,BVRB_6g135880,BVRB_001200,BVRB_5g106500,BVRB_6g129670,BVRB_2g024840,BVRB_2g028480,BVRB_8g185220,BVRB_1g002480,BVRB_5g110840,BVRB_2g024830,BVRB_1g007450,BVRB_7g161540,BVRB_4g081750
GO:0046942	carboxylic acid transport	biological_process	0.11908	1	19	1813	140	18125	BVRB_7g161540,BVRB_5g110840,BVRB_1g002480,BVRB_2g024830,BVRB_1g007450,BVRB_4g081750,BVRB_2g039000,BVRB_2g025680,BVRB_001200,BVRB_6g135880,BVRB_5g108010,BVRB_005140,BVRB_9g222370,BVRB_2g028490,BVRB_5g106500,BVRB_6g129670,BVRB_8g185220,BVRB_2g028480,BVRB_2g024840
GO:0010564	regulation of cell cycle process	biological_process	0.11909	1	9	1813	58	18125	BVRB_3g061970,BVRB_6g143270,BVRB_5g118080,BVRB_2g036780,BVRB_3g053030,BVRB_5g111800,BVRB_3g053010,BVRB_9g208590,BVRB_003820
GO:0022904	respiratory electron transport chain	biological_process	0.11993	1	9	1813	58	18125	XLOC_021729,BVRB_7g162700,BVRB_6g134020,BVRB_7g180230,BVRB_5g099740,BVRB_2g045680,BVRB_5g101580,BVRB_2g036640,BVRB_6g150980
GO:0031341	regulation of cell killing	biological_process	0.12023	1	2	1813	6	18125	BVRB_7g177040,BVRB_009340
GO:0061982	meiosis I cell cycle process	biological_process	0.12155	1	4	1813	19	18125	BVRB_5g119360,BVRB_9g226020,BVRB_2g039000,BVRB_6g135260
GO:0009372	quorum sensing	biological_process	0.12214	1	3	1813	13	18125	BVRB_5g118040,BVRB_2g026740,BVRB_8g197970
GO:0070206	protein trimerization	biological_process	0.12238	1	5	1813	27	18125	BVRB_1g005180,BVRB_6g130620,BVRB_7g176670,BVRB_6g129790,BVRB_2g037010
GO:0140013	meiotic nuclear division	biological_process	0.1226	1	5	1813	26	18125	BVRB_9g226020,BVRB_2g039000,BVRB_5g108040,BVRB_6g135260,BVRB_5g119360
GO:0007051	spindle organization	biological_process	0.12335	1	3	1813	13	18125	BVRB_1g000630,BVRB_9g213610,BVRB_1g000620
GO:0009245	lipid A biosynthetic process	biological_process	0.12445	1	4	1813	19	18125	BVRB_9g204440,BVRB_2g037020,BVRB_000710,BVRB_2g038710
GO:0046493	lipid A metabolic process	biological_process	0.12445	1	4	1813	19	18125	BVRB_2g038710,BVRB_000710,BVRB_2g037020,BVRB_9g204440
GO:1901269	lipooligosaccharide metabolic process	biological_process	0.12445	1	4	1813	19	18125	BVRB_000710,BVRB_2g038710,BVRB_9g204440,BVRB_2g037020
GO:1901271	lipooligosaccharide biosynthetic process	biological_process	0.12445	1	4	1813	19	18125	BVRB_2g038710,BVRB_000710,BVRB_2g037020,BVRB_9g204440
GO:0000723	telomere maintenance	biological_process	0.12694	1	6	1813	35	18125	BVRB_7g172610,BVRB_7g175090,BVRB_2g037910,BVRB_3g061250,BVRB_7g172450,BVRB_8g187170
GO:0032200	telomere organization	biological_process	0.12694	1	6	1813	35	18125	BVRB_7g175090,BVRB_7g172610,BVRB_8g187170,BVRB_2g037910,BVRB_3g061250,BVRB_7g172450
GO:0060249	anatomical structure homeostasis	biological_process	0.12694	1	6	1813	35	18125	BVRB_8g187170,BVRB_7g172450,BVRB_3g061250,BVRB_2g037910,BVRB_7g175090,BVRB_7g172610
GO:0033014	tetrapyrrole biosynthetic process	biological_process	0.12916	1	17	1813	124	18125	BVRB_8g181770,BVRB_8g181570,BVRB_3g061250,BVRB_2g044920,BVRB_7g173350,BVRB_7g167330,BVRB_3g061650,BVRB_6g127470,BVRB_1g007390,BVRB_7g168280,BVRB_3g052140,BVRB_7g161540,BVRB_9g213700,BVRB_5g099950,BVRB_1g007220,BVRB_4g095010,BVRB_6g133980
GO:0006787	porphyrin-containing compound catabolic process	biological_process	0.13657	1	6	1813	37	18125	BVRB_3g061950,BVRB_3g060300,BVRB_9g209460,BVRB_2g026630,BVRB_6g151180,BVRB_2g026640
GO:0033015	tetrapyrrole catabolic process	biological_process	0.13657	1	6	1813	37	18125	BVRB_9g209460,BVRB_2g026630,BVRB_2g026640,BVRB_6g151180,BVRB_3g061950,BVRB_3g060300
GO:1903046	meiotic cell cycle process	biological_process	0.13896	1	5	1813	27	18125	BVRB_5g108040,BVRB_6g135260,BVRB_9g226020,BVRB_2g039000,BVRB_5g119360
GO:0046148	pigment biosynthetic process	biological_process	0.13905	1	14	1813	98	18125	BVRB_6g127470,BVRB_3g061650,BVRB_7g168280,BVRB_9g215320,BVRB_3g052140,BVRB_8g181770,BVRB_4g092520,BVRB_8g181570,BVRB_2g044920,BVRB_9g213700,BVRB_7g167330,BVRB_5g099950,BVRB_7g169320,BVRB_6g133980
GO:0033865	nucleoside bisphosphate metabolic process	biological_process	0.14091	1	4	1813	20	18125	BVRB_3g070380,BVRB_7g169350,BVRB_7g163390,BVRB_2g037930
GO:0033875	ribonucleoside bisphosphate metabolic process	biological_process	0.14091	1	4	1813	20	18125	BVRB_2g037930,BVRB_7g163390,BVRB_3g070380,BVRB_7g169350
GO:0034032	purine nucleoside bisphosphate metabolic process	biological_process	0.14091	1	4	1813	20	18125	BVRB_2g037930,BVRB_7g163390,BVRB_3g070380,BVRB_7g169350
GO:0072657	protein localization to membrane	biological_process	0.14291	1	16	1813	118	18125	BVRB_5g103950,BVRB_3g061630,BVRB_2g046920,BVRB_2g037910,BVRB_1g018680,BVRB_6g132280,BVRB_2g036640,BVRB_003820,BVRB_2g046910,BVRB_9g202960,BVRB_5g103530,BVRB_6g139030,BVRB_3g057860,BVRB_3g061250,XLOC_021729,BVRB_6g129790
GO:0016569	covalent chromatin modification	biological_process	0.14762	1	6	1813	35	18125	BVRB_6g151810,BVRB_6g143260,BVRB_3g062020,BVRB_4g077490,BVRB_7g173700,BVRB_3g062010
GO:0016570	histone modification	biological_process	0.14762	1	6	1813	35	18125	BVRB_6g143260,BVRB_6g151810,BVRB_3g062020,BVRB_3g062010,BVRB_4g077490,BVRB_7g173700
GO:0022412	cellular process involved in reproduction in multicellular organism	biological_process	0.14865	1	5	1813	29	18125	BVRB_8g194090,BVRB_4g092440,BVRB_6g127500,XLOC_023076,BVRB_1g020540
GO:0022414	reproductive process	biological_process	0.14946	1	29	1813	237	18125	BVRB_004130,BVRB_6g130620,BVRB_4g096900,BVRB_9g222310,BVRB_5g119360,BVRB_2g028580,BVRB_7g178010,BVRB_000730,BVRB_8g201520,BVRB_9g226050,BVRB_8g193840,XLOC_015617,BVRB_1g020540,BVRB_8g194090,BVRB_6g139100,BVRB_3g067680,BVRB_1g000640,BVRB_9g202440,BVRB_5g108040,BVRB_2g036640,BVRB_4g097130,BVRB_8g201560,BVRB_9g226020,BVRB_4g092440,BVRB_6g127500,XLOC_023076,BVRB_6g135260,BVRB_2g039000,BVRB_1g005070
GO:0003006	developmental process involved in reproduction	biological_process	0.15005	1	5	1813	29	18125	BVRB_1g020540,BVRB_6g127500,BVRB_4g096900,BVRB_8g194090,BVRB_9g202440
GO:0046937	phytochelatin metabolic process	biological_process	0.15064	1	2	1813	7	18125	BVRB_2g025710,BVRB_5g101580
GO:0046938	phytochelatin biosynthetic process	biological_process	0.15064	1	2	1813	7	18125	BVRB_2g025710,BVRB_5g101580
GO:0000278	mitotic cell cycle	biological_process	0.15215	1	17	1813	131	18125	BVRB_9g226050,BVRB_7g178010,BVRB_2g028580,BVRB_6g130620,BVRB_9g208590,BVRB_3g053010,XLOC_015617,BVRB_3g061970,BVRB_8g193840,BVRB_2g036640,BVRB_003820,BVRB_3g067680,BVRB_1g005070,BVRB_2g036780,BVRB_5g118080,BVRB_5g111800,BVRB_3g053030
GO:1903047	mitotic cell cycle process	biological_process	0.15215	1	17	1813	131	18125	BVRB_2g036640,BVRB_003820,BVRB_3g067680,BVRB_5g111800,BVRB_3g053030,BVRB_1g005070,BVRB_5g118080,BVRB_2g036780,BVRB_7g178010,BVRB_9g226050,BVRB_6g130620,BVRB_9g208590,BVRB_2g028580,BVRB_3g053010,BVRB_8g193840,XLOC_015617,BVRB_3g061970
GO:0009617	response to bacterium	biological_process	0.15255	1	8	1813	54	18125	BVRB_9g209540,BVRB_1g007720,BVRB_5g103520,BVRB_5g106900,BVRB_1g000660,BVRB_7g180270,BVRB_1g018690,BVRB_7g176710
GO:0042742	defense response to bacterium	biological_process	0.15255	1	8	1813	54	18125	BVRB_5g106900,BVRB_1g000660,BVRB_7g180270,BVRB_1g018690,BVRB_7g176710,BVRB_9g209540,BVRB_1g007720,BVRB_5g103520
GO:0007008	outer mitochondrial membrane organization	biological_process	0.15578	1	2	1813	7	18125	BVRB_003820,BVRB_5g103950
GO:0045040	protein import into mitochondrial outer membrane	biological_process	0.15578	1	2	1813	7	18125	BVRB_003820,BVRB_5g103950
GO:0090151	establishment of protein localization to mitochondrial membrane	biological_process	0.15578	1	2	1813	7	18125	BVRB_003820,BVRB_5g103950
GO:0016558	protein import into peroxisome matrix	biological_process	0.15583	1	2	1813	7	18125	BVRB_9g215860,BVRB_3g057890
GO:0016560	protein import into peroxisome matrix, docking	biological_process	0.15583	1	2	1813	7	18125	BVRB_9g215860,BVRB_3g057890
GO:0032775	DNA methylation on adenine	biological_process	0.15754	1	2	1813	7	18125	BVRB_8g195720,BVRB_2g045610
GO:0048869	cellular developmental process	biological_process	0.15881	1	18	1813	139	18125	BVRB_000270,BVRB_4g087800,BVRB_6g127500,BVRB_5g110530,BVRB_2g035780,BVRB_5g106390,BVRB_001290,BVRB_1g020540,BVRB_2g037660,BVRB_5g101560,BVRB_1g003350,BVRB_8g194090,XLOC_012531,BVRB_3g061680,BVRB_5g101610,BVRB_5g101070,BVRB_2g036600,XLOC_006893
GO:0019751	polyol metabolic process	biological_process	0.16257	1	4	1813	22	18125	BVRB_9g202430,BVRB_6g150860,BVRB_4g079450,BVRB_8g197960
GO:0009226	nucleotide-sugar biosynthetic process	biological_process	0.16375	1	2	1813	7	18125	BVRB_009080,BVRB_5g109020
GO:0009298	GDP-mannose biosynthetic process	biological_process	0.16375	1	2	1813	7	18125	BVRB_5g109020,BVRB_009080
GO:0019673	GDP-mannose metabolic process	biological_process	0.16375	1	2	1813	7	18125	BVRB_009080,BVRB_5g109020
GO:0052547	regulation of peptidase activity	biological_process	0.1646	1	2	1813	7	18125	BVRB_1g000610,BVRB_8g197940
GO:0052548	regulation of endopeptidase activity	biological_process	0.1646	1	2	1813	7	18125	BVRB_8g197940,BVRB_1g000610
GO:0016556	mRNA modification	biological_process	0.16552	1	2	1813	7	18125	BVRB_4g090360,BVRB_2g034180
GO:0080009	mRNA methylation	biological_process	0.16552	1	2	1813	7	18125	BVRB_2g034180,BVRB_4g090360
GO:0009856	pollination	biological_process	0.16559	1	7	1813	44	18125	BVRB_8g201520,BVRB_000730,BVRB_4g097130,BVRB_8g201560,BVRB_6g139100,BVRB_004130,BVRB_1g000640
GO:0009875	pollen-pistil interaction	biological_process	0.16559	1	7	1813	44	18125	BVRB_004130,BVRB_6g139100,BVRB_1g000640,BVRB_8g201520,BVRB_000730,BVRB_4g097130,BVRB_8g201560
GO:0044706	multi-multicellular organism process	biological_process	0.16559	1	7	1813	44	18125	BVRB_1g000640,BVRB_004130,BVRB_6g139100,BVRB_4g097130,BVRB_8g201560,BVRB_8g201520,BVRB_000730
GO:0048544	recognition of pollen	biological_process	0.16559	1	7	1813	44	18125	BVRB_6g139100,BVRB_004130,BVRB_1g000640,BVRB_000730,BVRB_8g201520,BVRB_8g201560,BVRB_4g097130
GO:0006915	apoptotic process	biological_process	0.1662	1	10	1813	70	18125	BVRB_5g098050,BVRB_8g184500,BVRB_8g198100,BVRB_8g195810,BVRB_9g202370,BVRB_6g143270,BVRB_8g197940,BVRB_9g225300,BVRB_1g000770,XLOC_057907
GO:0012501	programmed cell death	biological_process	0.1662	1	10	1813	70	18125	BVRB_8g197940,BVRB_9g225300,BVRB_1g000770,XLOC_057907,BVRB_9g202370,BVRB_6g143270,BVRB_5g098050,BVRB_8g184500,BVRB_8g198100,BVRB_8g195810
GO:0031325	positive regulation of cellular metabolic process	biological_process	0.16758	1	17	1813	133	18125	BVRB_7g160740,BVRB_6g130630,BVRB_1g007420,BVRB_4g089310,BVRB_2g041500,BVRB_6g134330,BVRB_1g020640,XLOC_009444,BVRB_1g005090,BVRB_3g053150,BVRB_8g197940,BVRB_7g162700,BVRB_4g087960,BVRB_3g061930,BVRB_6g127470,BVRB_7g178010,BVRB_1g005150
GO:1901068	guanosine-containing compound metabolic process	biological_process	0.16836	1	3	1813	14	18125	BVRB_3g070380,BVRB_8g184480,BVRB_7g163390
GO:0010628	positive regulation of gene expression	biological_process	0.17074	1	9	1813	61	18125	BVRB_1g005090,BVRB_6g134330,BVRB_2g041500,BVRB_1g005150,BVRB_4g087960,BVRB_1g007420,BVRB_6g127470,BVRB_7g160740,BVRB_7g162700
GO:0042173	regulation of sporulation resulting in formation of a cellular spore	biological_process	0.17307	1	2	1813	8	18125	BVRB_5g106390,BVRB_2g035780
GO:0043937	regulation of sporulation	biological_process	0.17307	1	2	1813	8	18125	BVRB_5g106390,BVRB_2g035780
GO:0022603	regulation of anatomical structure morphogenesis	biological_process	0.17426	1	3	1813	15	18125	BVRB_2g035780,BVRB_5g098050,BVRB_5g106390
GO:0010562	positive regulation of phosphorus metabolic process	biological_process	0.17437	1	2	1813	8	18125	BVRB_6g130630,BVRB_4g089310
GO:0031401	positive regulation of protein modification process	biological_process	0.17437	1	2	1813	8	18125	BVRB_4g089310,BVRB_6g130630
GO:0045937	positive regulation of phosphate metabolic process	biological_process	0.17437	1	2	1813	8	18125	BVRB_4g089310,BVRB_6g130630
GO:0000003	reproduction	biological_process	0.17547	1	30	1813	251	18125	BVRB_6g139100,BVRB_3g067680,BVRB_1g000640,BVRB_9g202440,BVRB_5g108040,BVRB_2g036640,BVRB_4g097130,BVRB_8g201560,BVRB_9g226020,BVRB_4g092440,BVRB_6g127500,XLOC_023076,BVRB_6g135260,BVRB_1g005070,BVRB_2g039000,BVRB_004130,BVRB_4g096900,BVRB_5g119360,BVRB_6g130620,BVRB_9g222310,BVRB_2g028580,BVRB_7g178010,BVRB_8g201520,BVRB_000730,BVRB_9g226050,BVRB_8g193840,BVRB_2g037660,XLOC_015617,BVRB_1g020540,B…
GO:0008219	cell death	biological_process	0.17589	1	10	1813	71	18125	BVRB_5g098050,BVRB_8g195810,BVRB_8g198100,BVRB_8g184500,BVRB_9g202370,BVRB_6g143270,BVRB_1g000770,BVRB_9g225300,BVRB_8g197940,XLOC_057907
GO:0001510	RNA methylation	biological_process	0.17842	1	9	1813	61	18125	BVRB_2g034180,BVRB_4g090360,BVRB_4g094370,BVRB_8g184180,BVRB_009060,BVRB_9g202410,BVRB_4g090540,BVRB_8g195720,BVRB_2g034230
GO:0046351	disaccharide biosynthetic process	biological_process	0.17971	1	4	1813	22	18125	BVRB_1g003280,BVRB_8g185190,BVRB_5g109020,BVRB_6g135330
GO:0006479	protein methylation	biological_process	0.18033	1	9	1813	61	18125	BVRB_3g062010,BVRB_4g077490,BVRB_9g202410,BVRB_7g173560,BVRB_6g152240,BVRB_6g151810,BVRB_8g184180,BVRB_000760,BVRB_3g062020
GO:0008213	protein alkylation	biological_process	0.18033	1	9	1813	61	18125	BVRB_9g202410,BVRB_6g151810,BVRB_7g173560,BVRB_6g152240,BVRB_3g062010,BVRB_4g077490,BVRB_000760,BVRB_3g062020,BVRB_8g184180
GO:0006904	vesicle docking involved in exocytosis	biological_process	0.18072	1	4	1813	22	18125	BVRB_7g176670,BVRB_5g103890,BVRB_1g016950,BVRB_5g098030
GO:0140029	exocytic process	biological_process	0.18072	1	4	1813	22	18125	BVRB_7g176670,BVRB_5g098030,BVRB_1g016950,BVRB_5g103890
GO:0019645	anaerobic electron transport chain	biological_process	0.18206	1	1	1813	2	18125	BVRB_6g134020
GO:0050790	regulation of catalytic activity	biological_process	0.1837	1	8	1813	55	18125	BVRB_1g005220,BVRB_005140,BVRB_7g175010,BVRB_8g197940,BVRB_1g000610,BVRB_6g148510,BVRB_7g177030,BVRB_7g158470
GO:0009200	deoxyribonucleoside triphosphate metabolic process	biological_process	0.1843	1	1	1813	2	18125	BVRB_4g089330
GO:0009211	pyrimidine deoxyribonucleoside triphosphate metabolic process	biological_process	0.1843	1	1	1813	2	18125	BVRB_4g089330
GO:0046080	dUTP metabolic process	biological_process	0.1843	1	1	1813	2	18125	BVRB_4g089330
GO:0035304	regulation of protein dephosphorylation	biological_process	0.18465	1	2	1813	8	18125	BVRB_4g089310,BVRB_6g130630
GO:0006631	fatty acid metabolic process	biological_process	0.18581	1	18	1813	141	18125	BVRB_7g176720,BVRB_6g152260,BVRB_6g127470,BVRB_6g133980,BVRB_2g026750,BVRB_2g036990,BVRB_9g213700,BVRB_8g195720,BVRB_5g119210,BVRB_6g151690,BVRB_2g024850,BVRB_8g195640,BVRB_4g087880,BVRB_1g002310,BVRB_7g163390,BVRB_3g067960,BVRB_2g044780,BVRB_3g067680
GO:0017187	peptidyl-glutamic acid carboxylation	biological_process	0.19006	1	1	1813	2	18125	BVRB_7g160700
GO:0018200	peptidyl-glutamic acid modification	biological_process	0.19006	1	1	1813	2	18125	BVRB_7g160700
GO:0018214	protein carboxylation	biological_process	0.19006	1	1	1813	2	18125	BVRB_7g160700
GO:0033043	regulation of organelle organization	biological_process	0.19027	1	13	1813	99	18125	BVRB_8g187190,BVRB_2g036780,BVRB_5g118080,BVRB_7g160740,BVRB_3g053030,BVRB_5g111800,BVRB_3g053010,BVRB_3g061970,BVRB_2g032640,BVRB_003820,BVRB_9g208590,BVRB_7g164600,BVRB_1g014390
GO:0072594	establishment of protein localization to organelle	biological_process	0.19156	1	22	1813	182	18125	BVRB_3g053150,BVRB_1g005180,BVRB_8g186020,BVRB_2g038610,BVRB_7g175200,BVRB_3g057890,BVRB_4g081830,BVRB_003820,BVRB_1g018680,BVRB_6g132280,BVRB_4g082880,BVRB_5g103530,BVRB_7g177880,BVRB_3g057860,BVRB_9g215860,BVRB_8g197980,BVRB_3g061250,BVRB_7g176670,BVRB_3g061630,BVRB_5g103950,BVRB_9g226050,BVRB_3g058780
GO:0051128	regulation of cellular component organization	biological_process	0.19201	1	17	1813	135	18125	BVRB_2g032640,BVRB_5g111800,BVRB_3g053030,BVRB_3g067670,BVRB_7g160740,BVRB_6g132210,BVRB_5g118080,BVRB_2g036780,BVRB_003820,BVRB_3g061970,BVRB_3g053010,BVRB_9g222290,BVRB_8g187190,BVRB_7g164600,BVRB_1g014390,BVRB_9g208590,BVRB_2g026620
GO:0060627	regulation of vesicle-mediated transport	biological_process	0.19203	1	2	1813	8	18125	BVRB_2g046920,BVRB_2g046910
GO:0051321	meiotic cell cycle	biological_process	0.19313	1	5	1813	30	18125	BVRB_5g119360,BVRB_5g108040,BVRB_6g135260,BVRB_2g039000,BVRB_9g226020
GO:0051345	positive regulation of hydrolase activity	biological_process	0.19401	1	2	1813	8	18125	BVRB_8g197940,BVRB_1g005220
GO:0008037	cell recognition	biological_process	0.19485	1	7	1813	46	18125	BVRB_004130,BVRB_6g139100,BVRB_1g000640,BVRB_000730,BVRB_8g201520,BVRB_8g201560,BVRB_4g097130
GO:0019310	inositol catabolic process	biological_process	0.1965	1	1	1813	2	18125	BVRB_8g197960
GO:0046164	alcohol catabolic process	biological_process	0.1965	1	1	1813	2	18125	BVRB_8g197960
GO:0046174	polyol catabolic process	biological_process	0.1965	1	1	1813	2	18125	BVRB_8g197960
GO:1901616	organic hydroxy compound catabolic process	biological_process	0.1965	1	1	1813	2	18125	BVRB_8g197960
GO:0016055	Wnt signaling pathway	biological_process	0.19877	1	6	1813	42	18125	BVRB_7g167320,BVRB_6g152370,BVRB_7g167310,BVRB_000270,BVRB_4g072060,BVRB_7g160790
GO:0198738	cell-cell signaling by wnt	biological_process	0.19877	1	6	1813	42	18125	BVRB_7g160790,BVRB_4g072060,BVRB_000270,BVRB_7g167310,BVRB_7g167320,BVRB_6g152370
GO:1905114	cell surface receptor signaling pathway involved in cell-cell signaling	biological_process	0.19877	1	6	1813	42	18125	BVRB_7g160790,BVRB_000270,BVRB_4g072060,BVRB_7g167320,BVRB_6g152370,BVRB_7g167310
GO:0015743	malate transport	biological_process	0.1988	1	6	1813	40	18125	BVRB_7g161540,BVRB_2g025680,BVRB_5g110840,BVRB_1g002480,BVRB_5g106500,BVRB_4g081750
GO:0008608	attachment of spindle microtubules to kinetochore	biological_process	0.19966	1	7	1813	48	18125	BVRB_000710,BVRB_2g041510,BVRB_1g011020,BVRB_7g178010,BVRB_4g092410,BVRB_2g038570,BVRB_2g038600
GO:0000266	mitochondrial fission	biological_process	0.20014	1	1	1813	2	18125	BVRB_1g005220
GO:0055114	oxidation-reduction process	biological_process	0.20031	1	190	1813	1763	18125	BVRB_1g023190,BVRB_009060,BVRB_7g176970,BVRB_4g095480,BVRB_1g023170,BVRB_3g052320,BVRB_6g150870,BVRB_1g016990,BVRB_7g176680,BVRB_7g180260,BVRB_8g195870,BVRB_7g164610,BVRB_4g090570,BVRB_4g097100,BVRB_5g108020,BVRB_8g185240,BVRB_001200,BVRB_6g134020,BVRB_6g135280,BVRB_7g169410,BVRB_4g087880,BVRB_5g099740,BVRB_8g184190,BVRB_2g026660,BVRB_4g096230,BVRB_7g172600,BVRB_6g143210,BVRB_8g181740,BVRB_7g1694…
GO:0030278	regulation of ossification	biological_process	0.20057	1	1	1813	2	18125	BVRB_1g000660
GO:0030282	bone mineralization	biological_process	0.20057	1	1	1813	2	18125	BVRB_1g000660
GO:0030500	regulation of bone mineralization	biological_process	0.20057	1	1	1813	2	18125	BVRB_1g000660
GO:0031214	biomineral tissue development	biological_process	0.20057	1	1	1813	2	18125	BVRB_1g000660
GO:0070167	regulation of biomineral tissue development	biological_process	0.20057	1	1	1813	2	18125	BVRB_1g000660
GO:0046660	female sex differentiation	biological_process	0.20058	1	2	1813	9	18125	BVRB_4g096900,BVRB_9g202440
GO:0006538	glutamate catabolic process	biological_process	0.20093	1	1	1813	2	18125	BVRB_5g111560
GO:0009065	glutamine family amino acid catabolic process	biological_process	0.20093	1	1	1813	2	18125	BVRB_5g111560
GO:0019670	anaerobic glutamate catabolic process	biological_process	0.20093	1	1	1813	2	18125	BVRB_5g111560
GO:0043649	dicarboxylic acid catabolic process	biological_process	0.20093	1	1	1813	2	18125	BVRB_5g111560
GO:0007286	spermatid development	biological_process	0.20117	1	1	1813	2	18125	BVRB_1g020540
GO:0019295	coenzyme M biosynthetic process	biological_process	0.20117	1	1	1813	2	18125	BVRB_1g020540
GO:0019296	coenzyme M metabolic process	biological_process	0.20117	1	1	1813	2	18125	BVRB_1g020540
GO:0048515	spermatid differentiation	biological_process	0.20117	1	1	1813	2	18125	BVRB_1g020540
GO:0090630	activation of GTPase activity	biological_process	0.20132	1	1	1813	2	18125	BVRB_1g005220
GO:0006274	DNA replication termination	biological_process	0.20132	1	1	1813	2	18125	BVRB_3g052140
GO:0006677	glycosylceramide metabolic process	biological_process	0.20132	1	1	1813	2	18125	XLOC_055396
GO:0006681	galactosylceramide metabolic process	biological_process	0.20132	1	1	1813	2	18125	XLOC_055396
GO:0006683	galactosylceramide catabolic process	biological_process	0.20132	1	1	1813	2	18125	XLOC_055396
GO:0006687	glycosphingolipid metabolic process	biological_process	0.20132	1	1	1813	2	18125	XLOC_055396
GO:0010565	regulation of cellular ketone metabolic process	biological_process	0.20132	1	1	1813	2	18125	BVRB_3g067960
GO:0019216	regulation of lipid metabolic process	biological_process	0.20132	1	1	1813	2	18125	BVRB_3g067960
GO:0019217	regulation of fatty acid metabolic process	biological_process	0.20132	1	1	1813	2	18125	BVRB_3g067960
GO:0019374	galactolipid metabolic process	biological_process	0.20132	1	1	1813	2	18125	XLOC_055396
GO:0019376	galactolipid catabolic process	biological_process	0.20132	1	1	1813	2	18125	XLOC_055396
GO:0019377	glycolipid catabolic process	biological_process	0.20132	1	1	1813	2	18125	XLOC_055396
GO:0030149	sphingolipid catabolic process	biological_process	0.20132	1	1	1813	2	18125	XLOC_055396
GO:0045766	positive regulation of angiogenesis	biological_process	0.20132	1	1	1813	2	18125	BVRB_5g098050
GO:0046466	membrane lipid catabolic process	biological_process	0.20132	1	1	1813	2	18125	XLOC_055396
GO:0046477	glycosylceramide catabolic process	biological_process	0.20132	1	1	1813	2	18125	XLOC_055396
GO:0046479	glycosphingolipid catabolic process	biological_process	0.20132	1	1	1813	2	18125	XLOC_055396
GO:0046514	ceramide catabolic process	biological_process	0.20132	1	1	1813	2	18125	XLOC_055396
GO:0062012	regulation of small molecule metabolic process	biological_process	0.20132	1	1	1813	2	18125	BVRB_3g067960
GO:1904018	positive regulation of vasculature development	biological_process	0.20132	1	1	1813	2	18125	BVRB_5g098050
GO:0006742	NADP catabolic process	biological_process	0.20132	1	1	1813	2	18125	BVRB_1g007710
GO:0009109	coenzyme catabolic process	biological_process	0.20132	1	1	1813	2	18125	BVRB_1g007710
GO:0019364	pyridine nucleotide catabolic process	biological_process	0.20132	1	1	1813	2	18125	BVRB_1g007710
GO:0072526	pyridine-containing compound catabolic process	biological_process	0.20132	1	1	1813	2	18125	BVRB_1g007710
GO:0045595	regulation of cell differentiation	biological_process	0.20213	1	2	1813	9	18125	BVRB_2g035780,BVRB_5g106390
GO:0030162	regulation of proteolysis	biological_process	0.20487	1	2	1813	8	18125	BVRB_8g197940,BVRB_1g000610
GO:0044057	regulation of system process	biological_process	0.2058	1	2	1813	8	18125	BVRB_4g077630,BVRB_4g077610
GO:0006370	7-methylguanosine mRNA capping	biological_process	0.20871	1	2	1813	9	18125	BVRB_2g039850,BVRB_4g090430
GO:0000272	polysaccharide catabolic process	biological_process	0.21164	1	4	1813	23	18125	BVRB_5g125230,BVRB_9g206490,BVRB_4g090400,BVRB_003830
GO:0030154	cell differentiation	biological_process	0.21373	1	14	1813	110	18125	BVRB_2g036600,BVRB_5g101610,BVRB_001290,BVRB_5g101070,BVRB_5g110530,BVRB_1g003350,BVRB_2g035780,BVRB_8g194090,BVRB_5g106390,BVRB_3g061680,BVRB_000270,BVRB_1g020540,BVRB_5g101560,BVRB_6g127500
GO:0035303	regulation of dephosphorylation	biological_process	0.21602	1	2	1813	9	18125	BVRB_6g130630,BVRB_4g089310
GO:0010941	regulation of cell death	biological_process	0.21651	1	7	1813	48	18125	BVRB_1g000770,BVRB_9g225300,BVRB_5g098050,BVRB_8g197940,XLOC_057907,BVRB_8g198100,BVRB_8g184500
GO:0042981	regulation of apoptotic process	biological_process	0.21651	1	7	1813	48	18125	BVRB_8g184500,BVRB_8g198100,XLOC_057907,BVRB_8g197940,BVRB_5g098050,BVRB_1g000770,BVRB_9g225300
GO:0043067	regulation of programmed cell death	biological_process	0.21651	1	7	1813	48	18125	BVRB_1g000770,BVRB_9g225300,BVRB_5g098050,BVRB_8g197940,XLOC_057907,BVRB_8g184500,BVRB_8g198100
GO:0009893	positive regulation of metabolic process	biological_process	0.2179	1	17	1813	139	18125	BVRB_8g197940,BVRB_7g162700,BVRB_4g087960,BVRB_3g061930,BVRB_6g127470,BVRB_7g178010,BVRB_1g005150,BVRB_7g160740,BVRB_6g130630,BVRB_1g007420,BVRB_4g089310,BVRB_2g041500,BVRB_6g134330,BVRB_1g020640,XLOC_009444,BVRB_1g005090,BVRB_3g053150
GO:0042592	homeostatic process	biological_process	0.21928	1	27	1813	234	18125	BVRB_7g175090,BVRB_3g061650,BVRB_1g022420,BVRB_6g143260,BVRB_4g077610,BVRB_8g187170,BVRB_4g077630,BVRB_2g037910,BVRB_5g114920,BVRB_8g196560,BVRB_9g202860,BVRB_5g119080,BVRB_4g079470,BVRB_2g045650,BVRB_9g209480,BVRB_7g172610,BVRB_2g038640,BVRB_3g061250,BVRB_002430,BVRB_6g135960,BVRB_6g135290,BVRB_6g129680,BVRB_2g036640,BVRB_4g096860,BVRB_5g114890,BVRB_1g007430,BVRB_7g172450
GO:0006743	ubiquinone metabolic process	biological_process	0.22219	1	3	1813	16	18125	BVRB_8g185240,BVRB_2g045640,BVRB_9g215010
GO:0006744	ubiquinone biosynthetic process	biological_process	0.22219	1	3	1813	16	18125	BVRB_8g185240,BVRB_2g045640,BVRB_9g215010
GO:0042278	purine nucleoside metabolic process	biological_process	0.22371	1	3	1813	16	18125	BVRB_3g070380,BVRB_8g184480,BVRB_7g163390
GO:0046128	purine ribonucleoside metabolic process	biological_process	0.22371	1	3	1813	16	18125	BVRB_8g184480,BVRB_3g070380,BVRB_7g163390
GO:0016311	dephosphorylation	biological_process	0.22536	1	7	1813	49	18125	BVRB_6g130630,BVRB_4g089310,BVRB_2g037100,BVRB_8g201160,BVRB_9g204470,BVRB_1g000680,BVRB_1g000690
GO:0043086	negative regulation of catalytic activity	biological_process	0.22712	1	3	1813	17	18125	BVRB_7g158470,BVRB_7g175010,BVRB_1g000610
GO:0044092	negative regulation of molecular function	biological_process	0.22712	1	3	1813	17	18125	BVRB_1g000610,BVRB_7g158470,BVRB_7g175010
GO:0007009	plasma membrane organization	biological_process	0.2287	1	2	1813	9	18125	BVRB_000700,BVRB_3g062060
GO:0007586	digestion	biological_process	0.22888	1	2	1813	9	18125	BVRB_9g218720,BVRB_6g135840
GO:0098542	defense response to other organism	biological_process	0.22891	1	11	1813	88	18125	BVRB_7g180270,BVRB_3g058800,BVRB_5g106900,BVRB_1g000660,XLOC_009444,BVRB_7g176710,BVRB_1g018690,BVRB_1g007720,BVRB_5g103520,BVRB_9g209540,BVRB_4g079550
GO:0009108	coenzyme biosynthetic process	biological_process	0.23075	1	19	1813	155	18125	BVRB_9g215010,BVRB_1g020540,BVRB_1g005290,BVRB_6g134030,BVRB_2g037030,BVRB_1g007710,BVRB_9g215130,BVRB_2g037930,BVRB_2g045640,BVRB_1g023130,BVRB_7g169350,BVRB_3g061250,BVRB_7g164610,BVRB_3g059450,BVRB_8g190900,BVRB_8g185240,BVRB_7g177910,BVRB_7g160680,BVRB_7g172100
GO:0045333	cellular respiration	biological_process	0.23151	1	15	1813	120	18125	BVRB_5g101580,BVRB_5g109810,BVRB_4g095480,BVRB_7g172050,BVRB_2g036640,BVRB_6g150980,BVRB_4g090570,BVRB_7g164610,XLOC_021729,BVRB_7g162700,BVRB_6g134020,BVRB_7g180230,BVRB_4g079530,BVRB_5g099740,BVRB_2g045680
GO:0008653	lipopolysaccharide metabolic process	biological_process	0.23171	1	2	1813	9	18125	BVRB_6g132430,BVRB_8g184140
GO:0009103	lipopolysaccharide biosynthetic process	biological_process	0.23171	1	2	1813	9	18125	BVRB_6g132430,BVRB_8g184140
GO:0016052	carbohydrate catabolic process	biological_process	0.23261	1	11	1813	84	18125	BVRB_1g023130,BVRB_1g005290,BVRB_8g197960,BVRB_9g206490,BVRB_8g190900,BVRB_003830,BVRB_5g125230,BVRB_7g160680,BVRB_9g215130,XLOC_037525,BVRB_4g090400
GO:0007010	cytoskeleton organization	biological_process	0.23288	1	28	1813	243	18125	BVRB_8g186020,BVRB_1g000630,BVRB_4g077670,BVRB_1g020640,BVRB_8g187300,BVRB_5g098050,BVRB_1g018680,BVRB_2g039880,BVRB_5g103560,BVRB_1g005220,BVRB_4g082880,BVRB_9g210280,BVRB_2g032640,BVRB_7g163400,BVRB_7g164600,BVRB_1g014390,BVRB_9g210580,BVRB_8g184480,BVRB_005110,BVRB_9g213610,BVRB_6g150890,BVRB_1g000620,BVRB_2g038630,BVRB_1g011000,BVRB_7g173570,BVRB_2g041050,BVRB_6g148520,BVRB_8g187190
GO:0032270	positive regulation of cellular protein metabolic process	biological_process	0.23592	1	3	1813	17	18125	BVRB_4g089310,BVRB_8g197940,BVRB_6g130630
GO:0051247	positive regulation of protein metabolic process	biological_process	0.23592	1	3	1813	17	18125	BVRB_4g089310,BVRB_8g197940,BVRB_6g130630
GO:0006536	glutamate metabolic process	biological_process	0.23652	1	2	1813	9	18125	BVRB_5g111560,BVRB_3g052140
GO:0007049	cell cycle	biological_process	0.23652	1	47	1813	425	18125	BVRB_2g039000,BVRB_3g053030,BVRB_5g111800,BVRB_2g038570,BVRB_4g082880,BVRB_6g151850,BVRB_5g124260,BVRB_3g061980,BVRB_3g067680,BVRB_2g032720,BVRB_1g000630,BVRB_6g143270,BVRB_8g193840,BVRB_1g000620,XLOC_064210,BVRB_1g007680,BVRB_6g150890,BVRB_1g011020,BVRB_7g178010,BVRB_9g213610,BVRB_2g028580,BVRB_005110,BVRB_5g119360,BVRB_9g208590,BVRB_2g036780,BVRB_5g118080,BVRB_1g005070,BVRB_4g092410,BVRB_6g1352…
GO:1901565	organonitrogen compound catabolic process	biological_process	0.23819	1	26	1813	223	18125	BVRB_1g007710,BVRB_2g036580,BVRB_3g067850,BVRB_2g026640,BVRB_7g173590,BVRB_1g003360,XLOC_055396,BVRB_3g061950,BVRB_6g134270,BVRB_3g060300,BVRB_1g007720,BVRB_4g077610,BVRB_5g111560,BVRB_8g194130,BVRB_005460,BVRB_4g077630,BVRB_6g145460,BVRB_6g151140,BVRB_2g026730,BVRB_001230,BVRB_3g067650,BVRB_2g035820,BVRB_2g026630,BVRB_9g209460,BVRB_012000,BVRB_6g151180
GO:0007548	sex differentiation	biological_process	0.24137	1	2	1813	10	18125	BVRB_9g202440,BVRB_4g096900
GO:0009225	nucleotide-sugar metabolic process	biological_process	0.24501	1	2	1813	9	18125	BVRB_009080,BVRB_5g109020
GO:0006848	pyruvate transport	biological_process	0.24518	1	2	1813	9	18125	BVRB_8g185220,BVRB_2g039000
GO:0006850	mitochondrial pyruvate transmembrane transport	biological_process	0.24518	1	2	1813	9	18125	BVRB_8g185220,BVRB_2g039000
GO:1901475	pyruvate transmembrane transport	biological_process	0.24518	1	2	1813	9	18125	BVRB_8g185220,BVRB_2g039000
GO:0061025	membrane fusion	biological_process	0.24751	1	9	1813	70	18125	BVRB_4g079410,BVRB_7g160790,BVRB_2g045680,XLOC_023076,BVRB_9g215140,BVRB_4g092440,BVRB_7g164610,BVRB_2g038970,BVRB_7g177000
GO:0006313	transposition, DNA-mediated	biological_process	0.2483	1	9	1813	69	18125	BVRB_2g035200,BVRB_4g079510,BVRB_1g002480,BVRB_6g133280,BVRB_3g069320,BVRB_9g215300,BVRB_3g062050,BVRB_9g202390,BVRB_1g014360
GO:0032196	transposition	biological_process	0.2483	1	9	1813	69	18125	BVRB_3g062050,BVRB_1g002480,BVRB_3g069320,BVRB_6g133280,BVRB_9g215300,BVRB_2g035200,BVRB_4g079510,BVRB_9g202390,BVRB_1g014360
GO:0006305	DNA alkylation	biological_process	0.25033	1	3	1813	17	18125	BVRB_2g045610,BVRB_4g092430,BVRB_8g195720
GO:0006306	DNA methylation	biological_process	0.25033	1	3	1813	17	18125	BVRB_8g195720,BVRB_4g092430,BVRB_2g045610
GO:0044728	DNA methylation or demethylation	biological_process	0.25033	1	3	1813	17	18125	BVRB_4g092430,BVRB_2g045610,BVRB_8g195720
GO:0016485	protein processing	biological_process	0.25079	1	6	1813	42	18125	BVRB_6g150980,BVRB_5g106500,BVRB_6g148510,BVRB_7g162770,BVRB_7g171990,BVRB_5g118170
GO:0043085	positive regulation of catalytic activity	biological_process	0.25126	1	3	1813	17	18125	BVRB_8g197940,BVRB_1g005220,BVRB_6g148510
GO:0015740	C4-dicarboxylate transport	biological_process	0.2521	1	6	1813	43	18125	BVRB_5g110840,BVRB_1g002480,BVRB_5g106500,BVRB_4g081750,BVRB_7g161540,BVRB_2g025680
GO:0006865	amino acid transport	biological_process	0.25295	1	10	1813	76	18125	BVRB_6g129670,BVRB_2g024840,BVRB_2g028480,BVRB_001200,BVRB_9g222370,BVRB_2g024830,BVRB_2g028490,BVRB_1g007450,BVRB_5g108010,BVRB_005140
GO:0006470	protein dephosphorylation	biological_process	0.25407	1	6	1813	42	18125	BVRB_1g000690,BVRB_9g204470,BVRB_1g000680,BVRB_2g037100,BVRB_4g089310,BVRB_6g130630
GO:0005975	carbohydrate metabolic process	biological_process	0.2564	1	85	1813	775	18125	BVRB_8g184140,BVRB_1g003230,BVRB_1g003340,BVRB_5g099860,BVRB_5g103960,BVRB_9g226100,BVRB_4g072010,BVRB_7g176750,BVRB_5g109020,BVRB_1g007140,BVRB_5g124290,BVRB_7g163420,BVRB_9g215130,BVRB_6g132430,BVRB_2g038710,BVRB_4g079540,BVRB_000710,BVRB_2g026670,BVRB_8g185190,BVRB_3g053110,XLOC_009444,BVRB_6g139080,BVRB_7g160680,BVRB_4g071980,XLOC_037525,BVRB_8g195710,BVRB_3g059390,BVRB_8g185180,BVRB_9g206490…
GO:0016049	cell growth	biological_process	0.25658	1	3	1813	17	18125	BVRB_6g134370,BVRB_9g222290,BVRB_6g132210
GO:0010109	regulation of photosynthesis	biological_process	0.25677	1	1	1813	3	18125	BVRB_7g180210
GO:0042548	regulation of photosynthesis, light reaction	biological_process	0.25677	1	1	1813	3	18125	BVRB_7g180210
GO:0042549	photosystem II stabilization	biological_process	0.25677	1	1	1813	3	18125	BVRB_7g180210
GO:0043467	regulation of generation of precursor metabolites and energy	biological_process	0.25677	1	1	1813	3	18125	BVRB_7g180210
GO:0051289	protein homotetramerization	biological_process	0.26052	1	1	1813	3	18125	BVRB_7g176670
GO:0022406	membrane docking	biological_process	0.26078	1	4	1813	26	18125	BVRB_7g176670,BVRB_5g098030,BVRB_5g103890,BVRB_1g016950
GO:0048278	vesicle docking	biological_process	0.26078	1	4	1813	26	18125	BVRB_7g176670,BVRB_5g098030,BVRB_5g103890,BVRB_1g016950
GO:0140056	organelle localization by membrane tethering	biological_process	0.26078	1	4	1813	26	18125	BVRB_7g176670,BVRB_1g016950,BVRB_5g103890,BVRB_5g098030
GO:0006304	DNA modification	biological_process	0.26292	1	9	1813	69	18125	XLOC_000237,BVRB_4g092430,BVRB_9g226100,BVRB_8g193750,BVRB_8g195720,BVRB_7g180250,BVRB_8g187190,BVRB_2g045610,BVRB_9g215190
GO:0043385	mycotoxin metabolic process	biological_process	0.26456	1	1	1813	3	18125	BVRB_8g184200
GO:0043386	mycotoxin biosynthetic process	biological_process	0.26456	1	1	1813	3	18125	BVRB_8g184200
GO:0045122	aflatoxin biosynthetic process	biological_process	0.26456	1	1	1813	3	18125	BVRB_8g184200
GO:0046222	aflatoxin metabolic process	biological_process	0.26456	1	1	1813	3	18125	BVRB_8g184200
GO:1901376	organic heteropentacyclic compound metabolic process	biological_process	0.26456	1	1	1813	3	18125	BVRB_8g184200
GO:1901378	organic heteropentacyclic compound biosynthetic process	biological_process	0.26456	1	1	1813	3	18125	BVRB_8g184200
GO:0040008	regulation of growth	biological_process	0.26516	1	2	1813	10	18125	BVRB_9g222290,BVRB_6g132210
GO:0019089	transmission of virus	biological_process	0.26606	1	3	1813	18	18125	BVRB_7g164610,BVRB_013560,BVRB_6g135940
GO:0044007	dissemination or transmission of symbiont from host	biological_process	0.26606	1	3	1813	18	18125	BVRB_7g164610,BVRB_6g135940,BVRB_013560
GO:0051821	dissemination or transmission of organism from other organism involved in symbiotic interaction	biological_process	0.26606	1	3	1813	18	18125	BVRB_7g164610,BVRB_013560,BVRB_6g135940
GO:0042176	regulation of protein catabolic process	biological_process	0.26621	1	1	1813	3	18125	BVRB_005460
GO:0007281	germ cell development	biological_process	0.2664	1	3	1813	18	18125	BVRB_8g194090,BVRB_6g127500,BVRB_1g020540
GO:0000735	removal of nonhomologous ends	biological_process	0.26981	1	1	1813	3	18125	BVRB_2g026660
GO:0000736	double-strand break repair via single-strand annealing, removal of nonhomologous ends	biological_process	0.26981	1	1	1813	3	18125	BVRB_2g026660
GO:0045002	double-strand break repair via single-strand annealing	biological_process	0.26981	1	1	1813	3	18125	BVRB_2g026660
GO:0072330	monocarboxylic acid biosynthetic process	biological_process	0.27256	1	16	1813	134	18125	BVRB_2g036990,BVRB_9g215130,BVRB_2g026750,BVRB_1g005290,BVRB_6g152260,BVRB_7g176720,BVRB_7g160680,BVRB_2g044780,BVRB_3g067680,BVRB_1g002310,BVRB_6g151690,BVRB_8g195640,BVRB_2g024850,BVRB_4g087880,BVRB_1g023130,BVRB_8g190900
GO:0031344	regulation of cell projection organization	biological_process	0.27582	1	1	1813	3	18125	BVRB_7g160740
GO:0060491	regulation of cell projection assembly	biological_process	0.27582	1	1	1813	3	18125	BVRB_7g160740
GO:1902115	regulation of organelle assembly	biological_process	0.27582	1	1	1813	3	18125	BVRB_7g160740
GO:1902208	regulation of bacterial-type flagellum assembly	biological_process	0.27582	1	1	1813	3	18125	BVRB_7g160740
GO:0006425	glutaminyl-tRNA aminoacylation	biological_process	0.27667	1	1	1813	3	18125	BVRB_5g103890
GO:0070085	glycosylation	biological_process	0.27685	1	13	1813	105	18125	BVRB_7g168380,BVRB_1g007430,BVRB_9g218810,BVRB_7g159780,BVRB_5g119230,BVRB_7g173270,BVRB_2g044870,BVRB_6g148460,BVRB_3g057850,BVRB_3g052140,BVRB_2g026670,BVRB_9g215360,BVRB_6g127510
GO:0002200	somatic diversification of immune receptors	biological_process	0.27828	1	1	1813	3	18125	BVRB_6g151020
GO:0002562	somatic diversification of immune receptors via germline recombination within a single locus	biological_process	0.27828	1	1	1813	3	18125	BVRB_6g151020
GO:0016444	somatic cell DNA recombination	biological_process	0.27828	1	1	1813	3	18125	BVRB_6g151020
GO:0033151	V(D)J recombination	biological_process	0.27828	1	1	1813	3	18125	BVRB_6g151020
GO:0007340	acrosome reaction	biological_process	0.2791	1	2	1813	11	18125	XLOC_023076,BVRB_4g092440
GO:0007342	fusion of sperm to egg plasma membrane involved in single fertilization	biological_process	0.2791	1	2	1813	11	18125	BVRB_4g092440,XLOC_023076
GO:0045026	plasma membrane fusion	biological_process	0.2791	1	2	1813	11	18125	BVRB_4g092440,XLOC_023076
GO:1902533	positive regulation of intracellular signal transduction	biological_process	0.28084	1	2	1813	10	18125	XLOC_012381,BVRB_5g098050
GO:0044093	positive regulation of molecular function	biological_process	0.28129	1	3	1813	18	18125	BVRB_6g148510,BVRB_1g005220,BVRB_8g197940
GO:0032507	maintenance of protein location in cell	biological_process	0.28153	1	6	1813	44	18125	BVRB_2g038630,BVRB_9g210280,BVRB_5g098050,BVRB_8g187300,BVRB_1g018680,BVRB_2g041510
GO:0045185	maintenance of protein location	biological_process	0.28153	1	6	1813	44	18125	BVRB_9g210280,BVRB_2g038630,BVRB_5g098050,BVRB_8g187300,BVRB_1g018680,BVRB_2g041510
GO:0051651	maintenance of location in cell	biological_process	0.28153	1	6	1813	44	18125	BVRB_5g098050,BVRB_8g187300,BVRB_1g018680,BVRB_2g041510,BVRB_9g210280,BVRB_2g038630
GO:0030259	lipid glycosylation	biological_process	0.28158	1	4	1813	27	18125	BVRB_6g127510,BVRB_9g215360,BVRB_2g026670,BVRB_2g044870
GO:0007160	cell-matrix adhesion	biological_process	0.28217	1	1	1813	3	18125	BVRB_6g148550
GO:0017003	protein-heme linkage	biological_process	0.28225	1	1	1813	3	18125	BVRB_3g067740
GO:0043545	molybdopterin cofactor metabolic process	biological_process	0.28297	1	4	1813	26	18125	BVRB_6g134030,BVRB_7g177910,BVRB_3g059450,BVRB_8g184480
GO:0005993	trehalose catabolic process	biological_process	0.28331	1	1	1813	3	18125	XLOC_037525
GO:0009313	oligosaccharide catabolic process	biological_process	0.28331	1	1	1813	3	18125	XLOC_037525
GO:0046352	disaccharide catabolic process	biological_process	0.28331	1	1	1813	3	18125	XLOC_037525
GO:0006493	protein O-linked glycosylation	biological_process	0.28465	1	1	1813	3	18125	BVRB_3g057850
GO:0030908	protein splicing	biological_process	0.28481	1	1	1813	3	18125	BVRB_7g171990
GO:0006546	glycine catabolic process	biological_process	0.28606	1	1	1813	3	18125	BVRB_012000
GO:0009071	serine family amino acid catabolic process	biological_process	0.28606	1	1	1813	3	18125	BVRB_012000
GO:0042135	neurotransmitter catabolic process	biological_process	0.28606	1	1	1813	3	18125	BVRB_012000
GO:0009251	glucan catabolic process	biological_process	0.28623	1	1	1813	3	18125	BVRB_5g125230
GO:0010466	negative regulation of peptidase activity	biological_process	0.28623	1	1	1813	3	18125	BVRB_1g000610
GO:0010951	negative regulation of endopeptidase activity	biological_process	0.28623	1	1	1813	3	18125	BVRB_1g000610
GO:0030245	cellulose catabolic process	biological_process	0.28623	1	1	1813	3	18125	BVRB_5g125230
GO:0044247	cellular polysaccharide catabolic process	biological_process	0.28623	1	1	1813	3	18125	BVRB_5g125230
GO:0045861	negative regulation of proteolysis	biological_process	0.28623	1	1	1813	3	18125	BVRB_1g000610
GO:0051275	beta-glucan catabolic process	biological_process	0.28623	1	1	1813	3	18125	BVRB_5g125230
GO:0043570	maintenance of DNA repeat elements	biological_process	0.28623	1	1	1813	3	18125	BVRB_3g069200
GO:0043571	maintenance of CRISPR repeat elements	biological_process	0.28623	1	1	1813	3	18125	BVRB_3g069200
GO:0043605	cellular amide catabolic process	biological_process	0.28623	1	1	1813	3	18125	BVRB_2g036580
GO:0031532	actin cytoskeleton reorganization	biological_process	0.28623	1	1	1813	3	18125	BVRB_1g005220
GO:0015803	branched-chain amino acid transport	biological_process	0.28623	1	1	1813	3	18125	BVRB_001200
GO:0051604	protein maturation	biological_process	0.28832	1	6	1813	44	18125	BVRB_7g162770,BVRB_7g171990,BVRB_5g118170,BVRB_5g106500,BVRB_6g150980,BVRB_6g148510
GO:0050793	regulation of developmental process	biological_process	0.29372	1	4	1813	28	18125	BVRB_1g000660,BVRB_2g035780,BVRB_5g098050,BVRB_5g106390
GO:0098813	nuclear chromosome segregation	biological_process	0.29481	1	12	1813	100	18125	BVRB_1g011020,BVRB_7g178010,BVRB_003820,BVRB_5g108040,BVRB_2g038600,BVRB_2g038570,BVRB_5g118080,BVRB_000710,BVRB_2g041510,BVRB_3g053030,BVRB_4g092410,BVRB_3g053010
GO:0006874	cellular calcium ion homeostasis	biological_process	0.29703	1	6	1813	46	18125	BVRB_4g077610,BVRB_6g143260,BVRB_5g119080,BVRB_4g077630,BVRB_2g036640,BVRB_8g196560
GO:0055074	calcium ion homeostasis	biological_process	0.29703	1	6	1813	46	18125	BVRB_5g119080,BVRB_4g077630,BVRB_2g036640,BVRB_8g196560,BVRB_4g077610,BVRB_6g143260
GO:0072503	cellular divalent inorganic cation homeostasis	biological_process	0.29703	1	6	1813	46	18125	BVRB_2g036640,BVRB_8g196560,BVRB_4g077630,BVRB_5g119080,BVRB_6g143260,BVRB_4g077610
GO:0072507	divalent inorganic cation homeostasis	biological_process	0.29703	1	6	1813	46	18125	BVRB_4g077610,BVRB_6g143260,BVRB_5g119080,BVRB_2g036640,BVRB_8g196560,BVRB_4g077630
GO:0008218	bioluminescence	biological_process	0.29779	1	2	1813	11	18125	BVRB_8g195850,BVRB_8g195870
GO:0032957	inositol trisphosphate metabolic process	biological_process	0.29985	1	2	1813	11	18125	BVRB_9g202430,BVRB_6g150860
GO:0043647	inositol phosphate metabolic process	biological_process	0.29985	1	2	1813	11	18125	BVRB_6g150860,BVRB_9g202430
GO:0010035	response to inorganic substance	biological_process	0.29998	1	5	1813	36	18125	BVRB_8g195660,BVRB_6g129380,BVRB_2g025710,BVRB_9g202390,BVRB_5g101580
GO:0009415	response to water	biological_process	0.30069	1	2	1813	11	18125	BVRB_6g129380,BVRB_9g202390
GO:0005992	trehalose biosynthetic process	biological_process	0.30566	1	3	1813	19	18125	BVRB_6g135330,BVRB_8g185190,BVRB_1g003280
GO:0042060	wound healing	biological_process	0.30613	1	9	1813	74	18125	BVRB_9g205330,BVRB_2g024640,BVRB_000890,BVRB_6g129790,BVRB_4g079550,BVRB_1g000610,BVRB_4g092680,BVRB_8g181630,XLOC_011229
GO:0044242	cellular lipid catabolic process	biological_process	0.30638	1	2	1813	11	18125	XLOC_055396,BVRB_7g163390
GO:0006625	protein targeting to peroxisome	biological_process	0.30701	1	2	1813	11	18125	BVRB_3g057890,BVRB_9g215860
GO:0015919	peroxisomal membrane transport	biological_process	0.30701	1	2	1813	11	18125	BVRB_9g215860,BVRB_3g057890
GO:0043574	peroxisomal transport	biological_process	0.30701	1	2	1813	11	18125	BVRB_3g057890,BVRB_9g215860
GO:0072662	protein localization to peroxisome	biological_process	0.30701	1	2	1813	11	18125	BVRB_3g057890,BVRB_9g215860
GO:0072663	establishment of protein localization to peroxisome	biological_process	0.30701	1	2	1813	11	18125	BVRB_3g057890,BVRB_9g215860
GO:0007006	mitochondrial membrane organization	biological_process	0.30719	1	2	1813	11	18125	BVRB_5g103950,BVRB_003820
GO:0006732	coenzyme metabolic process	biological_process	0.30751	1	20	1813	173	18125	BVRB_2g037030,BVRB_9g215130,BVRB_1g007710,BVRB_8g184480,BVRB_2g037930,BVRB_1g005290,BVRB_1g020540,BVRB_9g215010,BVRB_6g134030,BVRB_7g160680,BVRB_7g172100,BVRB_2g045640,BVRB_1g023130,BVRB_7g169350,BVRB_3g059450,BVRB_8g190900,BVRB_7g177910,BVRB_8g185240,BVRB_3g061250,BVRB_7g164610
GO:0015718	monocarboxylic acid transport	biological_process	0.31056	1	3	1813	19	18125	BVRB_6g135880,BVRB_2g039000,BVRB_8g185220
GO:0006368	transcription elongation from RNA polymerase II promoter	biological_process	0.31157	1	4	1813	28	18125	BVRB_6g143260,BVRB_1g005090,BVRB_5g125250,BVRB_7g173700
GO:0022008	neurogenesis	biological_process	0.31534	1	5	1813	37	18125	BVRB_2g036600,BVRB_1g003350,BVRB_001290,BVRB_000270,BVRB_5g101560
GO:0030182	neuron differentiation	biological_process	0.31534	1	5	1813	37	18125	BVRB_2g036600,BVRB_1g003350,BVRB_001290,BVRB_5g101560,BVRB_000270
GO:0048699	generation of neurons	biological_process	0.31534	1	5	1813	37	18125	BVRB_5g101560,BVRB_000270,BVRB_001290,BVRB_1g003350,BVRB_2g036600
GO:0006801	superoxide metabolic process	biological_process	0.31578	1	2	1813	11	18125	BVRB_7g172590,BVRB_7g172600
GO:0072593	reactive oxygen species metabolic process	biological_process	0.31578	1	2	1813	11	18125	BVRB_7g172600,BVRB_7g172590
GO:0006091	generation of precursor metabolites and energy	biological_process	0.31786	1	30	1813	273	18125	BVRB_6g150980,BVRB_9g215130,BVRB_7g180250,BVRB_3g052310,BVRB_5g101580,BVRB_4g095480,BVRB_7g172050,BVRB_2g046890,BVRB_7g180210,BVRB_7g180230,BVRB_5g111560,BVRB_4g079530,BVRB_2g045680,BVRB_1g005290,BVRB_7g162700,BVRB_1g014940,BVRB_7g160680,BVRB_2g026660,BVRB_5g109810,BVRB_6g143240,BVRB_2g036640,BVRB_5g099740,BVRB_1g011800,BVRB_1g023130,BVRB_7g164610,BVRB_4g090570,BVRB_7g180220,XLOC_021729,BVRB_6g13…
GO:0009628	response to abiotic stimulus	biological_process	0.31961	1	4	1813	28	18125	BVRB_9g202390,BVRB_6g129380,BVRB_5g118060,BVRB_9g215270
GO:0018205	peptidyl-lysine modification	biological_process	0.32071	1	4	1813	28	18125	BVRB_6g151810,BVRB_3g062020,BVRB_4g077490,BVRB_3g062010
GO:0034599	cellular response to oxidative stress	biological_process	0.32126	1	2	1813	12	18125	BVRB_7g173610,BVRB_2g041450
GO:0033365	protein localization to organelle	biological_process	0.32129	1	24	1813	217	18125	BVRB_3g058780,BVRB_3g061630,BVRB_7g176670,BVRB_9g226050,BVRB_5g103950,BVRB_6g129790,BVRB_7g177880,BVRB_3g061250,BVRB_8g197980,BVRB_3g057860,BVRB_9g215860,BVRB_6g139030,BVRB_4g082880,BVRB_5g103530,BVRB_003820,BVRB_4g081830,BVRB_6g132280,BVRB_1g018680,BVRB_2g038610,BVRB_1g005180,BVRB_8g186020,BVRB_3g053150,BVRB_3g057890,BVRB_7g175200
GO:0008593	regulation of Notch signaling pathway	biological_process	0.32184	1	1	1813	4	18125	BVRB_2g032720
GO:0045747	positive regulation of Notch signaling pathway	biological_process	0.32184	1	1	1813	4	18125	BVRB_2g032720
GO:0044764	multi-organism cellular process	biological_process	0.32204	1	12	1813	101	18125	BVRB_7g160790,BVRB_9g215140,BVRB_2g026740,BVRB_8g197970,BVRB_6g134350,BVRB_2g045680,BVRB_3g057850,BVRB_5g118040,BVRB_7g164610,BVRB_8g184430,BVRB_8g181740,BVRB_2g038970
GO:0018106	peptidyl-histidine phosphorylation	biological_process	0.32205	1	1	1813	4	18125	BVRB_000250
GO:0018202	peptidyl-histidine modification	biological_process	0.32205	1	1	1813	4	18125	BVRB_000250
GO:0051640	organelle localization	biological_process	0.32382	1	4	1813	29	18125	BVRB_7g176670,BVRB_1g016950,BVRB_5g103890,BVRB_5g098030
GO:0009264	deoxyribonucleotide catabolic process	biological_process	0.32385	1	1	1813	4	18125	BVRB_6g151140
GO:0009166	nucleotide catabolic process	biological_process	0.32403	1	7	1813	56	18125	BVRB_7g160680,BVRB_9g215130,BVRB_1g007710,BVRB_1g023130,BVRB_1g005290,BVRB_6g151140,BVRB_8g190900
GO:0065008	regulation of biological quality	biological_process	0.32435	1	45	1813	421	18125	BVRB_3g061650,BVRB_7g175090,BVRB_1g022420,BVRB_4g079550,BVRB_2g041510,BVRB_2g037910,BVRB_8g196560,BVRB_9g210280,BVRB_9g205330,BVRB_7g172610,BVRB_9g209480,BVRB_2g038640,BVRB_012000,BVRB_5g116770,BVRB_6g129790,BVRB_4g092680,BVRB_6g135960,BVRB_002430,BVRB_008550,BVRB_2g036640,BVRB_6g129680,BVRB_1g018680,BVRB_1g007430,BVRB_4g096860,BVRB_2g038630,BVRB_6g143260,BVRB_4g077610,BVRB_4g077630,BVRB_8g187170…
GO:0030178	negative regulation of Wnt signaling pathway	biological_process	0.32442	1	2	1813	14	18125	BVRB_7g167320,BVRB_7g167310
GO:0006835	dicarboxylic acid transport	biological_process	0.32676	1	6	1813	47	18125	BVRB_1g002480,BVRB_5g110840,BVRB_5g106500,BVRB_4g081750,BVRB_7g161540,BVRB_2g025680
GO:0019748	secondary metabolic process	biological_process	0.32712	1	5	1813	38	18125	BVRB_8g184200,BVRB_000720,BVRB_5g101580,BVRB_2g025710,BVRB_5g099870
GO:0006950	response to stress	biological_process	0.32721	1	110	1813	1051	18125	BVRB_5g103520,BVRB_4g085170,BVRB_9g215190,BVRB_5g118050,BVRB_8g181630,BVRB_3g058800,BVRB_2g044860,BVRB_8g181820,BVRB_9g202390,XLOC_050323,XLOC_068320,BVRB_7g161500,BVRB_4g082880,BVRB_5g111800,BVRB_5g118170,BVRB_8g200870,BVRB_3g061250,BVRB_1g003320,BVRB_7g180270,BVRB_2g026660,XLOC_009444,BVRB_6g134370,BVRB_1g000660,BVRB_6g139050,BVRB_7g171970,BVRB_4g089320,BVRB_7g172450,BVRB_8g196510,BVRB_7g173570…
GO:0009247	glycolipid biosynthetic process	biological_process	0.32877	1	9	1813	72	18125	BVRB_9g204440,BVRB_9g213680,BVRB_7g160680,BVRB_5g106470,BVRB_1g011850,BVRB_2g038710,BVRB_2g037020,BVRB_4g078980,BVRB_000710
GO:0046467	membrane lipid biosynthetic process	biological_process	0.32877	1	9	1813	72	18125	BVRB_4g078980,BVRB_000710,BVRB_2g037020,BVRB_1g011850,BVRB_2g038710,BVRB_9g213680,BVRB_9g204440,BVRB_7g160680,BVRB_5g106470
GO:0019400	alditol metabolic process	biological_process	0.33051	1	1	1813	4	18125	BVRB_4g079450
GO:0008654	phospholipid biosynthetic process	biological_process	0.33133	1	11	1813	91	18125	BVRB_2g037020,BVRB_4g078980,BVRB_000710,BVRB_9g215120,BVRB_2g035170,BVRB_7g160680,BVRB_9g213680,BVRB_9g204440,BVRB_5g106470,BVRB_1g011850,BVRB_2g038710
GO:0016051	carbohydrate biosynthetic process	biological_process	0.33139	1	18	1813	156	18125	BVRB_9g206370,BVRB_5g109020,BVRB_8g190900,BVRB_4g097100,BVRB_8g184140,BVRB_2g034270,BVRB_4g087890,BVRB_9g210530,BVRB_1g005290,BVRB_2g037020,BVRB_8g184180,BVRB_000710,BVRB_8g185190,BVRB_9g204440,BVRB_1g003280,BVRB_6g135330,BVRB_6g132430,BVRB_2g038710
GO:0051235	maintenance of location	biological_process	0.3316	1	7	1813	56	18125	BVRB_9g210280,BVRB_2g038630,BVRB_008550,BVRB_5g098050,BVRB_8g187300,BVRB_2g041510,BVRB_1g018680
GO:0051205	protein insertion into membrane	biological_process	0.33436	1	3	1813	20	18125	BVRB_9g202960,BVRB_6g139030,BVRB_6g129790
GO:1901661	quinone metabolic process	biological_process	0.33644	1	3	1813	20	18125	BVRB_8g185240,BVRB_2g045640,BVRB_9g215010
GO:1901663	quinone biosynthetic process	biological_process	0.33644	1	3	1813	20	18125	BVRB_2g045640,BVRB_9g215010,BVRB_8g185240
GO:0031589	cell-substrate adhesion	biological_process	0.33717	1	1	1813	4	18125	BVRB_6g148550
GO:0006020	inositol metabolic process	biological_process	0.33778	1	1	1813	4	18125	BVRB_8g197960
GO:0043044	ATP-dependent chromatin remodeling	biological_process	0.33863	1	2	1813	12	18125	BVRB_005100,BVRB_6g151180
GO:0030163	protein catabolic process	biological_process	0.34094	1	13	1813	112	18125	BVRB_6g134270,BVRB_8g194130,BVRB_4g077610,BVRB_6g145460,BVRB_4g077630,BVRB_005460,BVRB_6g151140,BVRB_3g067850,BVRB_2g026730,BVRB_3g067650,BVRB_001230,BVRB_1g003360,BVRB_7g173590
GO:0043547	positive regulation of GTPase activity	biological_process	0.34128	1	1	1813	4	18125	BVRB_1g005220
GO:0009967	positive regulation of signal transduction	biological_process	0.34201	1	3	1813	21	18125	XLOC_012381,BVRB_2g032720,BVRB_5g098050
GO:0010647	positive regulation of cell communication	biological_process	0.34201	1	3	1813	21	18125	BVRB_5g098050,BVRB_2g032720,XLOC_012381
GO:0023056	positive regulation of signaling	biological_process	0.34201	1	3	1813	21	18125	XLOC_012381,BVRB_2g032720,BVRB_5g098050
GO:0045033	peroxisome inheritance	biological_process	0.34223	1	1	1813	4	18125	BVRB_6g152360
GO:0015721	bile acid and bile salt transport	biological_process	0.3425	1	1	1813	4	18125	BVRB_6g135880
GO:0043631	RNA polyadenylation	biological_process	0.3425	1	3	1813	20	18125	BVRB_4g081790,BVRB_8g193850,BVRB_2g037910
GO:0019725	cellular homeostasis	biological_process	0.3433	1	21	1813	193	18125	BVRB_6g143260,BVRB_3g061650,BVRB_1g022420,BVRB_4g077610,BVRB_4g077630,BVRB_5g114920,BVRB_8g196560,BVRB_5g119080,BVRB_9g202860,BVRB_4g079470,BVRB_2g045650,BVRB_2g038640,BVRB_9g209480,BVRB_6g135960,BVRB_002430,BVRB_6g135290,BVRB_2g036640,BVRB_6g129680,BVRB_4g096860,BVRB_5g114890,BVRB_1g007430
GO:0048646	anatomical structure formation involved in morphogenesis	biological_process	0.34446	1	5	1813	39	18125	BVRB_6g127500,BVRB_2g035780,BVRB_8g194090,BVRB_5g106390,BVRB_5g098050
GO:0015980	energy derivation by oxidation of organic compounds	biological_process	0.34484	1	16	1813	140	18125	BVRB_6g134020,XLOC_021729,BVRB_7g164610,BVRB_4g090570,BVRB_5g099740,BVRB_2g036640,BVRB_5g109810,BVRB_7g162700,BVRB_2g045680,BVRB_7g180230,BVRB_4g079530,BVRB_5g111560,BVRB_5g101580,BVRB_7g172050,BVRB_4g095480,BVRB_6g150980
GO:0009636	response to toxic substance	biological_process	0.34507	1	3	1813	20	18125	BVRB_8g195660,BVRB_009340,BVRB_7g177040
GO:0009593	detection of chemical stimulus	biological_process	0.34507	1	1	1813	4	18125	BVRB_2g026490
GO:0050906	detection of stimulus involved in sensory perception	biological_process	0.34507	1	1	1813	4	18125	BVRB_2g026490
GO:0050907	detection of chemical stimulus involved in sensory perception	biological_process	0.34507	1	1	1813	4	18125	BVRB_2g026490
GO:0050912	detection of chemical stimulus involved in sensory perception of taste	biological_process	0.34507	1	1	1813	4	18125	BVRB_2g026490
GO:0016480	negative regulation of transcription by RNA polymerase III	biological_process	0.34625	1	1	1813	4	18125	BVRB_1g022260
GO:0007166	cell surface receptor signaling pathway	biological_process	0.34807	1	11	1813	97	18125	BVRB_7g167320,BVRB_3g069200,BVRB_6g151830,BVRB_2g032720,BVRB_6g152370,BVRB_7g167310,BVRB_4g072060,BVRB_000270,BVRB_7g160790,BVRB_2g037240,BVRB_9g215830
GO:0005986	sucrose biosynthetic process	biological_process	0.34853	1	1	1813	4	18125	BVRB_5g109020
GO:0030258	lipid modification	biological_process	0.34853	1	6	1813	48	18125	BVRB_2g026670,BVRB_3g052350,BVRB_7g163390,BVRB_6g127510,BVRB_9g215360,BVRB_2g044870
GO:0090407	organophosphate biosynthetic process	biological_process	0.34878	1	42	1813	390	18125	BVRB_2g040270,BVRB_7g177910,BVRB_9g215160,BVRB_7g171980,BVRB_1g016950,BVRB_6g134030,BVRB_000710,BVRB_9g210580,BVRB_9g215130,BVRB_2g035170,BVRB_9g215120,BVRB_1g011850,BVRB_2g038710,BVRB_2g037930,BVRB_3g061240,BVRB_1g023130,BVRB_7g169350,BVRB_5g106550,BVRB_8g190900,BVRB_3g059450,BVRB_6g152270,BVRB_3g061250,BVRB_7g164610,BVRB_3g055250,BVRB_2g032720,BVRB_7g160680,BVRB_5g119220,XLOC_009444,BVRB_7g1721…
GO:0007021	tubulin complex assembly	biological_process	0.34895	1	1	1813	4	18125	BVRB_3g060360
GO:0015888	thiamine transport	biological_process	0.34965	1	1	1813	4	18125	BVRB_1g005280
GO:0045117	azole transport	biological_process	0.34965	1	1	1813	4	18125	BVRB_1g005280
GO:0006465	signal peptide processing	biological_process	0.35145	1	4	1813	30	18125	BVRB_5g118170,BVRB_7g162770,BVRB_6g150980,BVRB_5g106500
GO:0007259	JAK-STAT cascade	biological_process	0.3518	1	1	1813	4	18125	BVRB_3g058800
GO:0097696	STAT cascade	biological_process	0.3518	1	1	1813	4	18125	BVRB_3g058800
GO:0009101	glycoprotein biosynthetic process	biological_process	0.35231	1	10	1813	83	18125	BVRB_6g148460,BVRB_3g052140,BVRB_3g057850,BVRB_2g035190,BVRB_7g168380,BVRB_7g173270,BVRB_7g159780,BVRB_9g218810,BVRB_5g119230,BVRB_1g007430
GO:0010833	telomere maintenance via telomere lengthening	biological_process	0.35368	1	1	1813	4	18125	BVRB_7g175090
GO:1901292	nucleoside phosphate catabolic process	biological_process	0.35403	1	7	1813	58	18125	BVRB_8g190900,BVRB_6g151140,BVRB_1g023130,BVRB_1g005290,BVRB_1g007710,BVRB_9g215130,BVRB_7g160680
GO:0032324	molybdopterin cofactor biosynthetic process	biological_process	0.35569	1	1	1813	4	18125	BVRB_8g184480
GO:0001514	selenocysteine incorporation	biological_process	0.35703	1	1	1813	4	18125	BVRB_6g130630
GO:0006451	translational readthrough	biological_process	0.35703	1	1	1813	4	18125	BVRB_6g130630
GO:0019318	hexose metabolic process	biological_process	0.35738	1	8	1813	66	18125	BVRB_1g005290,BVRB_6g127430,BVRB_6g151840,BVRB_8g190900,BVRB_6g151860,BVRB_6g127420,BVRB_9g225280,BVRB_9g226100
GO:0051189	prosthetic group metabolic process	biological_process	0.35814	1	4	1813	29	18125	BVRB_8g184480,BVRB_6g134030,BVRB_7g177910,BVRB_3g059450
GO:0017006	protein-tetrapyrrole linkage	biological_process	0.35855	1	1	1813	4	18125	BVRB_3g067740
GO:0007338	single fertilization	biological_process	0.35961	1	2	1813	13	18125	BVRB_4g092440,XLOC_023076
GO:0009566	fertilization	biological_process	0.35961	1	2	1813	13	18125	XLOC_023076,BVRB_4g092440
GO:0006919	activation of cysteine-type endopeptidase activity involved in apoptotic process	biological_process	0.36031	1	1	1813	4	18125	BVRB_8g197940
GO:0010950	positive regulation of endopeptidase activity	biological_process	0.36031	1	1	1813	4	18125	BVRB_8g197940
GO:0010952	positive regulation of peptidase activity	biological_process	0.36031	1	1	1813	4	18125	BVRB_8g197940
GO:0043280	positive regulation of cysteine-type endopeptidase activity involved in apoptotic process	biological_process	0.36031	1	1	1813	4	18125	BVRB_8g197940
GO:0045862	positive regulation of proteolysis	biological_process	0.36031	1	1	1813	4	18125	BVRB_8g197940
GO:2001056	positive regulation of cysteine-type endopeptidase activity	biological_process	0.36031	1	1	1813	4	18125	BVRB_8g197940
GO:0009094	L-phenylalanine biosynthetic process	biological_process	0.36143	1	1	1813	4	18125	BVRB_8g186040
GO:1902223	erythrose 4-phosphate/phosphoenolpyruvate family amino acid biosynthetic process	biological_process	0.36143	1	1	1813	4	18125	BVRB_8g186040
GO:0007249	I-kappaB kinase/NF-kappaB signaling	biological_process	0.36213	1	1	1813	4	18125	BVRB_5g098050
GO:0043122	regulation of I-kappaB kinase/NF-kappaB signaling	biological_process	0.36213	1	1	1813	4	18125	BVRB_5g098050
GO:0043123	positive regulation of I-kappaB kinase/NF-kappaB signaling	biological_process	0.36213	1	1	1813	4	18125	BVRB_5g098050
GO:0045454	cell redox homeostasis	biological_process	0.36288	1	15	1813	137	18125	BVRB_9g202860,BVRB_4g096860,BVRB_4g079470,BVRB_1g007430,BVRB_5g114890,BVRB_6g129680,BVRB_6g135290,BVRB_5g114920,BVRB_6g135960,BVRB_002430,BVRB_2g038640,BVRB_9g209480,BVRB_3g061650,BVRB_1g022420,BVRB_2g045650
GO:0000921	septin ring assembly	biological_process	0.36379	1	3	1813	22	18125	BVRB_8g186020,BVRB_4g082880,BVRB_1g020640
GO:0031106	septin ring organization	biological_process	0.36379	1	3	1813	22	18125	BVRB_1g020640,BVRB_4g082880,BVRB_8g186020
GO:0032185	septin cytoskeleton organization	biological_process	0.36379	1	3	1813	22	18125	BVRB_1g020640,BVRB_8g186020,BVRB_4g082880
GO:0009100	glycoprotein metabolic process	biological_process	0.36547	1	10	1813	84	18125	BVRB_1g007430,BVRB_7g159780,BVRB_9g218810,BVRB_5g119230,BVRB_7g173270,BVRB_7g168380,BVRB_2g035190,BVRB_3g057850,BVRB_3g052140,BVRB_6g148460
GO:0044283	small molecule biosynthetic process	biological_process	0.36555	1	43	1813	400	18125	BVRB_6g134630,BVRB_1g005290,BVRB_8g186040,BVRB_7g161540,BVRB_6g152260,BVRB_2g036990,BVRB_8g181640,BVRB_1g007710,BVRB_8g198100,BVRB_2g026750,BVRB_4g095010,BVRB_3g059400,BVRB_5g119290,BVRB_2g045640,BVRB_1g023130,BVRB_4g087880,BVRB_2g024850,BVRB_8g195640,BVRB_3g061250,BVRB_8g190900,BVRB_2g026460,BVRB_8g185240,BVRB_7g172570,BVRB_7g160680,BVRB_2g044780,BVRB_3g067680,BVRB_7g172100,BVRB_7g162720,BVRB_1g…
GO:0010038	response to metal ion	biological_process	0.36694	1	3	1813	21	18125	BVRB_8g195660,BVRB_5g101580,BVRB_2g025710
GO:0006613	cotranslational protein targeting to membrane	biological_process	0.3698	1	9	1813	76	18125	BVRB_5g103530,XLOC_021729,BVRB_3g057860,BVRB_2g037910,BVRB_3g061250,BVRB_2g036640,BVRB_3g061630,BVRB_1g018680,BVRB_6g132280
GO:0009451	RNA modification	biological_process	0.3706	1	25	1813	223	18125	BVRB_2g046220,BVRB_2g034180,BVRB_4g094370,BVRB_5g103530,BVRB_2g034580,BVRB_7g172110,BVRB_9g202940,BVRB_5g118170,BVRB_1g005500,BVRB_2g034270,BVRB_9g202410,BVRB_5g099700,BVRB_2g034230,BVRB_1g018680,BVRB_4g090360,BVRB_8g184180,BVRB_2g025910,BVRB_009060,BVRB_8g195720,BVRB_9g215690,BVRB_4g090540,BVRB_9g204470,BVRB_9g208930,BVRB_6g132400,BVRB_2g041450
GO:1901575	organic substance catabolic process	biological_process	0.37458	1	46	1813	432	18125	XLOC_055396,BVRB_2g026640,BVRB_7g173590,BVRB_1g003360,BVRB_1g007710,BVRB_6g150870,BVRB_005460,BVRB_4g077630,BVRB_4g077610,BVRB_3g069740,BVRB_8g194130,BVRB_6g135840,BVRB_1g005290,BVRB_3g060300,BVRB_9g209460,BVRB_2g035820,XLOC_037525,BVRB_6g134370,BVRB_001230,BVRB_2g039240,BVRB_7g160680,BVRB_2g026730,BVRB_9g218720,BVRB_9g206490,BVRB_8g190900,BVRB_8g197960,BVRB_1g023130,BVRB_4g090400,BVRB_5g125230,B…
GO:0000910	cytokinesis	biological_process	0.38623	1	13	1813	118	18125	BVRB_8g193840,BVRB_6g143270,XLOC_015617,BVRB_7g163400,BVRB_1g005070,BVRB_3g067680,BVRB_6g130620,BVRB_2g028580,BVRB_005110,BVRB_7g178010,BVRB_2g036640,BVRB_9g226050,BVRB_6g150890
GO:0015937	coenzyme A biosynthetic process	biological_process	0.38657	1	2	1813	13	18125	BVRB_7g169350,BVRB_2g037930
GO:0033866	nucleoside bisphosphate biosynthetic process	biological_process	0.38657	1	2	1813	13	18125	BVRB_2g037930,BVRB_7g169350
GO:0034030	ribonucleoside bisphosphate biosynthetic process	biological_process	0.38657	1	2	1813	13	18125	BVRB_2g037930,BVRB_7g169350
GO:0034033	purine nucleoside bisphosphate biosynthetic process	biological_process	0.38657	1	2	1813	13	18125	BVRB_7g169350,BVRB_2g037930
GO:0051239	regulation of multicellular organismal process	biological_process	0.38969	1	5	1813	40	18125	BVRB_008550,BVRB_1g000660,BVRB_4g077610,BVRB_4g077630,BVRB_5g098050
GO:0006790	sulfur compound metabolic process	biological_process	0.38991	1	13	1813	114	18125	BVRB_7g161500,BVRB_2g037030,BVRB_8g186020,BVRB_5g106470,BVRB_3g067770,BVRB_8g197930,BVRB_8g197940,BVRB_2g037180,BVRB_7g172570,BVRB_3g061250,BVRB_7g164610,BVRB_7g172110,BVRB_1g020540
GO:0046677	response to antibiotic	biological_process	0.39527	1	3	1813	22	18125	BVRB_4g081750,BVRB_7g173670,BVRB_6g138350
GO:0003008	system process	biological_process	0.39572	1	6	1813	49	18125	BVRB_2g038610,BVRB_2g026490,BVRB_4g077610,XLOC_021729,BVRB_2g036640,BVRB_4g077630
GO:0007399	nervous system development	biological_process	0.39704	1	5	1813	41	18125	BVRB_2g036600,BVRB_1g003350,BVRB_5g101560,BVRB_000270,BVRB_001290
GO:0006189	'de novo' IMP biosynthetic process	biological_process	0.39745	1	1	1813	5	18125	BVRB_6g152270
GO:0044272	sulfur compound biosynthetic process	biological_process	0.39811	1	6	1813	50	18125	BVRB_2g037030,BVRB_8g186020,BVRB_1g020540,BVRB_7g172570,BVRB_3g061250,BVRB_7g164610
GO:0008610	lipid biosynthetic process	biological_process	0.39919	1	40	1813	370	18125	BVRB_5g119240,BVRB_4g081820,BVRB_1g002390,BVRB_7g176720,BVRB_000710,BVRB_5g099910,BVRB_9g215120,BVRB_2g035170,BVRB_1g015120,BVRB_2g038710,BVRB_1g011850,BVRB_6g132430,BVRB_1g007170,BVRB_2g044900,BVRB_6g151690,BVRB_7g168400,BVRB_1g015100,BVRB_4g092520,BVRB_8g184140,BVRB_1g002310,BVRB_7g162730,BVRB_2g037020,BVRB_6g127470,BVRB_9g215320,BVRB_009060,BVRB_6g152260,BVRB_4g078980,BVRB_5g106470,BVRB_9g2044…
GO:0006265	DNA topological change	biological_process	0.39987	1	5	1813	41	18125	BVRB_8g188190,BVRB_2g039860,XLOC_064210,BVRB_4g072100,BVRB_7g177910
GO:0006486	protein glycosylation	biological_process	0.3999	1	9	1813	77	18125	BVRB_7g173270,BVRB_7g159780,BVRB_9g218810,BVRB_5g119230,BVRB_1g007430,BVRB_7g168380,BVRB_3g052140,BVRB_3g057850,BVRB_6g148460
GO:0043413	macromolecule glycosylation	biological_process	0.3999	1	9	1813	77	18125	BVRB_7g168380,BVRB_7g173270,BVRB_9g218810,BVRB_7g159780,BVRB_5g119230,BVRB_1g007430,BVRB_6g148460,BVRB_3g052140,BVRB_3g057850
GO:0006733	oxidoreduction coenzyme metabolic process	biological_process	0.40009	1	9	1813	79	18125	BVRB_1g007710,BVRB_9g215130,BVRB_7g160680,BVRB_8g190900,BVRB_8g185240,BVRB_1g005290,BVRB_2g045640,BVRB_1g023130,BVRB_9g215010
GO:0035556	intracellular signal transduction	biological_process	0.40102	1	39	1813	365	18125	BVRB_6g139160,BVRB_6g150990,BVRB_6g127420,BVRB_4g087950,BVRB_4g089200,BVRB_7g172040,BVRB_7g172070,BVRB_000750,XLOC_012381,BVRB_6g139150,BVRB_3g067750,BVRB_2g025630,BVRB_2g037910,BVRB_1g022420,BVRB_2g039210,BVRB_9g208920,BVRB_5g098050,BVRB_6g130700,BVRB_3g059440,BVRB_6g134590,BVRB_000250,BVRB_5g108970,BVRB_2g038970,BVRB_6g127430,BVRB_1g007420,XLOC_036197,BVRB_2g032730,BVRB_9g215040,BVRB_7g172050,B…
GO:0016042	lipid catabolic process	biological_process	0.40183	1	6	1813	50	18125	BVRB_7g163390,XLOC_055396,BVRB_9g218720,BVRB_6g135840,BVRB_2g039240,BVRB_6g134370
GO:0072527	pyrimidine-containing compound metabolic process	biological_process	0.40213	1	7	1813	60	18125	BVRB_7g172570,BVRB_7g164610,BVRB_3g061250,BVRB_2g032720,BVRB_2g037030,BVRB_4g089330,BVRB_5g119220
GO:0007091	metaphase/anaphase transition of mitotic cell cycle	biological_process	0.40319	1	4	1813	33	18125	BVRB_003820,BVRB_3g053030,BVRB_3g053010,BVRB_5g118080
GO:0010965	regulation of mitotic sister chromatid separation	biological_process	0.40319	1	4	1813	33	18125	BVRB_5g118080,BVRB_3g053010,BVRB_3g053030,BVRB_003820
GO:0030071	regulation of mitotic metaphase/anaphase transition	biological_process	0.40319	1	4	1813	33	18125	BVRB_3g053030,BVRB_003820,BVRB_3g053010,BVRB_5g118080
GO:0033044	regulation of chromosome organization	biological_process	0.40319	1	4	1813	33	18125	BVRB_5g118080,BVRB_3g053010,BVRB_003820,BVRB_3g053030
GO:0033045	regulation of sister chromatid segregation	biological_process	0.40319	1	4	1813	33	18125	BVRB_3g053010,BVRB_3g053030,BVRB_003820,BVRB_5g118080
GO:0033047	regulation of mitotic sister chromatid segregation	biological_process	0.40319	1	4	1813	33	18125	BVRB_3g053030,BVRB_003820,BVRB_3g053010,BVRB_5g118080
GO:0044784	metaphase/anaphase transition of cell cycle	biological_process	0.40319	1	4	1813	33	18125	BVRB_003820,BVRB_3g053030,BVRB_3g053010,BVRB_5g118080
GO:0051306	mitotic sister chromatid separation	biological_process	0.40319	1	4	1813	33	18125	BVRB_3g053030,BVRB_003820,BVRB_3g053010,BVRB_5g118080
GO:0051983	regulation of chromosome segregation	biological_process	0.40319	1	4	1813	33	18125	BVRB_3g053030,BVRB_003820,BVRB_3g053010,BVRB_5g118080
GO:1902099	regulation of metaphase/anaphase transition of cell cycle	biological_process	0.40319	1	4	1813	33	18125	BVRB_003820,BVRB_3g053030,BVRB_3g053010,BVRB_5g118080
GO:1905818	regulation of chromosome separation	biological_process	0.40319	1	4	1813	33	18125	BVRB_3g053010,BVRB_3g053030,BVRB_003820,BVRB_5g118080
GO:0046434	organophosphate catabolic process	biological_process	0.40367	1	9	1813	80	18125	BVRB_9g215130,BVRB_1g007710,BVRB_7g160680,BVRB_1g005290,BVRB_1g023130,BVRB_3g061940,BVRB_5g119210,BVRB_8g190900,BVRB_6g151140
GO:0006354	DNA-templated transcription, elongation	biological_process	0.40492	1	4	1813	32	18125	BVRB_7g173700,BVRB_6g143260,BVRB_1g005090,BVRB_5g125250
GO:0006777	Mo-molybdopterin cofactor biosynthetic process	biological_process	0.40504	1	3	1813	22	18125	BVRB_7g177910,BVRB_6g134030,BVRB_3g059450
GO:0019720	Mo-molybdopterin cofactor metabolic process	biological_process	0.40504	1	3	1813	22	18125	BVRB_3g059450,BVRB_7g177910,BVRB_6g134030
GO:0010558	negative regulation of macromolecule biosynthetic process	biological_process	0.40682	1	8	1813	72	18125	BVRB_9g202470,BVRB_4g089270,BVRB_6g135290,BVRB_9g202420,BVRB_9g202450,BVRB_9g202430,BVRB_9g202460,BVRB_1g022260
GO:0031327	negative regulation of cellular biosynthetic process	biological_process	0.40682	1	8	1813	72	18125	BVRB_9g202470,BVRB_4g089270,BVRB_9g202430,BVRB_9g202450,BVRB_6g135290,BVRB_9g202420,BVRB_1g022260,BVRB_9g202460
GO:2000113	negative regulation of cellular macromolecule biosynthetic process	biological_process	0.40682	1	8	1813	72	18125	BVRB_9g202450,BVRB_9g202430,BVRB_6g135290,BVRB_9g202420,BVRB_1g022260,BVRB_9g202460,BVRB_9g202470,BVRB_4g089270
GO:0009262	deoxyribonucleotide metabolic process	biological_process	0.41036	1	2	1813	14	18125	BVRB_6g151140,BVRB_4g089330
GO:0000302	response to reactive oxygen species	biological_process	0.4107	1	1	1813	5	18125	BVRB_6g134370
GO:1901031	regulation of response to reactive oxygen species	biological_process	0.4107	1	1	1813	5	18125	BVRB_6g134370
GO:1902882	regulation of response to oxidative stress	biological_process	0.4107	1	1	1813	5	18125	BVRB_6g134370
GO:0007059	chromosome segregation	biological_process	0.41097	1	14	1813	129	18125	BVRB_1g014390,BVRB_5g108040,BVRB_7g178010,BVRB_003820,BVRB_1g011020,BVRB_2g038600,BVRB_2g038570,BVRB_3g053010,BVRB_4g092410,BVRB_3g053030,BVRB_2g041510,BVRB_000710,BVRB_8g187190,BVRB_5g118080
GO:0006336	DNA replication-independent nucleosome assembly	biological_process	0.41173	1	1	1813	5	18125	BVRB_6g151180
GO:0031055	chromatin remodeling at centromere	biological_process	0.41173	1	1	1813	5	18125	BVRB_6g151180
GO:0034080	CENP-A containing nucleosome assembly	biological_process	0.41173	1	1	1813	5	18125	BVRB_6g151180
GO:0034724	DNA replication-independent nucleosome organization	biological_process	0.41173	1	1	1813	5	18125	BVRB_6g151180
GO:0043486	histone exchange	biological_process	0.41173	1	1	1813	5	18125	BVRB_6g151180
GO:0061641	CENP-A containing chromatin organization	biological_process	0.41173	1	1	1813	5	18125	BVRB_6g151180
GO:0072528	pyrimidine-containing compound biosynthetic process	biological_process	0.41455	1	6	1813	51	18125	BVRB_7g172570,BVRB_7g164610,BVRB_3g061250,BVRB_2g032720,BVRB_2g037030,BVRB_5g119220
GO:0019042	viral latency	biological_process	0.4177	1	1	1813	5	18125	BVRB_1g022430
GO:0001765	membrane raft assembly	biological_process	0.41816	1	1	1813	5	18125	BVRB_000700
GO:0031579	membrane raft organization	biological_process	0.41816	1	1	1813	5	18125	BVRB_000700
GO:0044091	membrane biogenesis	biological_process	0.41816	1	1	1813	5	18125	BVRB_000700
GO:0044854	plasma membrane raft assembly	biological_process	0.41816	1	1	1813	5	18125	BVRB_000700
GO:0044857	plasma membrane raft organization	biological_process	0.41816	1	1	1813	5	18125	BVRB_000700
GO:0070836	caveola assembly	biological_process	0.41816	1	1	1813	5	18125	BVRB_000700
GO:0071709	membrane assembly	biological_process	0.41816	1	1	1813	5	18125	BVRB_000700
GO:0070588	calcium ion transmembrane transport	biological_process	0.41825	1	1	1813	5	18125	BVRB_1g007620
GO:0051301	cell division	biological_process	0.4186	1	16	1813	149	18125	BVRB_6g130620,BVRB_1g014390,BVRB_2g028580,BVRB_005110,BVRB_7g178010,BVRB_9g226050,BVRB_6g150890,BVRB_8g193840,XLOC_015617,BVRB_6g143270,BVRB_8g187190,BVRB_3g067680,BVRB_5g119220,BVRB_2g036640,BVRB_7g163400,BVRB_1g005070
GO:0014065	phosphatidylinositol 3-kinase signaling	biological_process	0.4213	1	1	1813	5	18125	XLOC_012381
GO:0014066	regulation of phosphatidylinositol 3-kinase signaling	biological_process	0.4213	1	1	1813	5	18125	XLOC_012381
GO:0014068	positive regulation of phosphatidylinositol 3-kinase signaling	biological_process	0.4213	1	1	1813	5	18125	XLOC_012381
GO:0048015	phosphatidylinositol-mediated signaling	biological_process	0.4213	1	1	1813	5	18125	XLOC_012381
GO:0048017	inositol lipid-mediated signaling	biological_process	0.4213	1	1	1813	5	18125	XLOC_012381
GO:0030203	glycosaminoglycan metabolic process	biological_process	0.42197	1	3	1813	23	18125	BVRB_2g035190,BVRB_8g185150,BVRB_2g035820
GO:0051172	negative regulation of nitrogen compound metabolic process	biological_process	0.42315	1	9	1813	83	18125	BVRB_1g000610,BVRB_4g089270,BVRB_9g202470,BVRB_9g202460,BVRB_1g022260,BVRB_6g135290,BVRB_9g202420,BVRB_9g202430,BVRB_9g202450
GO:0006120	mitochondrial electron transport, NADH to ubiquinone	biological_process	0.42364	1	2	1813	14	18125	BVRB_7g162700,BVRB_5g101580
GO:0006954	inflammatory response	biological_process	0.42439	1	1	1813	5	18125	BVRB_7g158370
GO:0090231	regulation of spindle checkpoint	biological_process	0.42464	1	1	1813	5	18125	BVRB_5g118080
GO:0090266	regulation of mitotic cell cycle spindle assembly checkpoint	biological_process	0.42464	1	1	1813	5	18125	BVRB_5g118080
GO:1901976	regulation of cell cycle checkpoint	biological_process	0.42464	1	1	1813	5	18125	BVRB_5g118080
GO:1903504	regulation of mitotic spindle checkpoint	biological_process	0.42464	1	1	1813	5	18125	BVRB_5g118080
GO:0007264	small GTPase mediated signal transduction	biological_process	0.42506	1	18	1813	164	18125	BVRB_6g139150,BVRB_3g067750,BVRB_4g097000,BVRB_9g215040,BVRB_9g208920,BVRB_2g039210,BVRB_2g025630,BVRB_3g059440,BVRB_6g134590,BVRB_6g127420,BVRB_6g150990,BVRB_6g130700,BVRB_6g139160,XLOC_036197,BVRB_6g127430,BVRB_5g108970,BVRB_2g038970,BVRB_4g087950
GO:0042180	cellular ketone metabolic process	biological_process	0.4259	1	4	1813	32	18125	BVRB_8g185240,BVRB_2g045640,BVRB_3g067960,BVRB_9g215010
GO:0006027	glycosaminoglycan catabolic process	biological_process	0.42654	1	1	1813	5	18125	BVRB_2g035820
GO:0009253	peptidoglycan catabolic process	biological_process	0.42654	1	1	1813	5	18125	BVRB_2g035820
GO:0044262	cellular carbohydrate metabolic process	biological_process	0.427	1	16	1813	147	18125	BVRB_8g184140,XLOC_037525,BVRB_4g087890,BVRB_8g197960,BVRB_5g103540,BVRB_2g024720,BVRB_4g079450,BVRB_9g209520,BVRB_5g109020,BVRB_5g125230,BVRB_1g003280,BVRB_6g132430,BVRB_6g135330,BVRB_4g079540,BVRB_8g185190,BVRB_7g173620
GO:0030493	bacteriochlorophyll metabolic process	biological_process	0.42716	1	1	1813	5	18125	BVRB_2g044920
GO:0030494	bacteriochlorophyll biosynthetic process	biological_process	0.42716	1	1	1813	5	18125	BVRB_2g044920
GO:0006612	protein targeting to membrane	biological_process	0.4279	1	9	1813	80	18125	BVRB_5g103530,XLOC_021729,BVRB_3g057860,BVRB_2g037910,BVRB_3g061250,BVRB_2g036640,BVRB_3g061630,BVRB_1g018680,BVRB_6g132280
GO:0048584	positive regulation of response to stimulus	biological_process	0.42804	1	4	1813	33	18125	BVRB_3g058800,BVRB_2g032720,XLOC_012381,BVRB_5g098050
GO:0043281	regulation of cysteine-type endopeptidase activity involved in apoptotic process	biological_process	0.42833	1	1	1813	5	18125	BVRB_8g197940
GO:2000116	regulation of cysteine-type endopeptidase activity	biological_process	0.42833	1	1	1813	5	18125	BVRB_8g197940
GO:0000902	cell morphogenesis	biological_process	0.42837	1	7	1813	62	18125	XLOC_012531,XLOC_006893,BVRB_2g037660,BVRB_4g087800,BVRB_5g101560,BVRB_000270,BVRB_001290
GO:0032989	cellular component morphogenesis	biological_process	0.42837	1	7	1813	62	18125	XLOC_012531,XLOC_006893,BVRB_000270,BVRB_4g087800,BVRB_2g037660,BVRB_5g101560,BVRB_001290
GO:0006171	cAMP biosynthetic process	biological_process	0.4297	1	1	1813	5	18125	XLOC_009444
GO:0009399	nitrogen fixation	biological_process	0.42973	1	1	1813	5	18125	BVRB_1g018680
GO:0000724	double-strand break repair via homologous recombination	biological_process	0.42992	1	1	1813	5	18125	BVRB_2g044790
GO:0043066	negative regulation of apoptotic process	biological_process	0.42995	1	1	1813	5	18125	BVRB_5g098050
GO:0009968	negative regulation of signal transduction	biological_process	0.43051	1	2	1813	17	18125	BVRB_7g167310,BVRB_7g167320
GO:0010648	negative regulation of cell communication	biological_process	0.43051	1	2	1813	17	18125	BVRB_7g167320,BVRB_7g167310
GO:0023057	negative regulation of signaling	biological_process	0.43051	1	2	1813	17	18125	BVRB_7g167310,BVRB_7g167320
GO:0048585	negative regulation of response to stimulus	biological_process	0.43051	1	2	1813	17	18125	BVRB_7g167310,BVRB_7g167320
GO:0051607	defense response to virus	biological_process	0.4311	1	3	1813	25	18125	BVRB_4g079550,BVRB_3g058800,XLOC_009444
GO:0051704	multi-organism process	biological_process	0.43183	1	114	1813	1115	18125	BVRB_2g026740,BVRB_6g134090,BVRB_2g045680,BVRB_7g173570,BVRB_7g160790,BVRB_8g181740,BVRB_4g079550,BVRB_3g052140,BVRB_7g180250,BVRB_3g067770,BVRB_8g197930,BVRB_7g176670,BVRB_9g202890,BVRB_7g173450,BVRB_9g215140,BVRB_1g005220,BVRB_7g161510,BVRB_6g129480,BVRB_3g057850,BVRB_8g194050,BVRB_5g099700,BVRB_1g002370,BVRB_8g184170,BVRB_5g118130,BVRB_7g167320,BVRB_5g103520,BVRB_2g038630,BVRB_3g057840,BVRB_9g…
GO:0044419	interspecies interaction between organisms	biological_process	0.43451	1	88	1813	856	18125	XLOC_035320,BVRB_3g069740,BVRB_8g193870,BVRB_004120,BVRB_6g129320,BVRB_9g226070,BVRB_009340,BVRB_008570,XLOC_023841,BVRB_2g034580,BVRB_6g134350,BVRB_7g164630,BVRB_2g038970,BVRB_8g188170,BVRB_6g150900,BVRB_1g020540,BVRB_1g007390,BVRB_2g025860,BVRB_9g210530,BVRB_2g039860,BVRB_2g037180,BVRB_2g046210,XLOC_035804,BVRB_8g184180,BVRB_8g193760,BVRB_5g116900,BVRB_1g002490,BVRB_3g069200,BVRB_6g132400,BVRB_…
GO:0007154	cell communication	biological_process	0.43479	1	103	1813	1008	18125	BVRB_1g016320,BVRB_9g208920,BVRB_1g002410,BVRB_7g160790,BVRB_6g129390,BVRB_8g197950,BVRB_2g037910,BVRB_1g016960,BVRB_2g025630,BVRB_3g067840,BVRB_4g079550,BVRB_8g197930,BVRB_7g177930,BVRB_3g058830,BVRB_9g210580,BVRB_4g096940,BVRB_7g158360,BVRB_9g205330,BVRB_4g089200,BVRB_1g005170,BVRB_6g129790,BVRB_4g087950,BVRB_6g150990,BVRB_7g167320,BVRB_6g139160,BVRB_4g085170,BVRB_010490,BVRB_2g032700,BVRB_3g07…
GO:0031324	negative regulation of cellular metabolic process	biological_process	0.43522	1	9	1813	84	18125	BVRB_1g000610,BVRB_4g089270,BVRB_9g202470,BVRB_9g202460,BVRB_1g022260,BVRB_9g202420,BVRB_6g135290,BVRB_9g202430,BVRB_9g202450
GO:0006665	sphingolipid metabolic process	biological_process	0.43715	1	2	1813	14	18125	BVRB_3g055280,XLOC_055396
GO:0048468	cell development	biological_process	0.43715	1	6	1813	53	18125	BVRB_8g194090,BVRB_001290,BVRB_6g127500,BVRB_5g101560,BVRB_1g020540,BVRB_000270
GO:0006220	pyrimidine nucleotide metabolic process	biological_process	0.43838	1	3	1813	24	18125	BVRB_2g032720,BVRB_5g119220,BVRB_4g089330
GO:0006000	fructose metabolic process	biological_process	0.4388	1	2	1813	14	18125	BVRB_6g127430,BVRB_6g127420
GO:1902600	proton transmembrane transport	biological_process	0.44043	1	24	1813	231	18125	BVRB_7g177000,BVRB_8g195910,BVRB_1g007550,BVRB_6g151710,BVRB_1g016950,BVRB_9g215830,BVRB_1g002480,BVRB_4g089340,BVRB_3g067830,XLOC_064210,BVRB_9g206620,BVRB_9g210580,BVRB_7g180250,BVRB_6g151180,BVRB_1g014400,BVRB_6g143250,BVRB_9g215160,BVRB_8g193780,BVRB_9g205330,BVRB_2g040270,BVRB_7g171980,BVRB_1g018680,BVRB_3g055250,BVRB_5g103890
GO:0005996	monosaccharide metabolic process	biological_process	0.44097	1	8	1813	71	18125	BVRB_9g226100,BVRB_6g127420,BVRB_9g225280,BVRB_8g190900,BVRB_6g151860,BVRB_1g005290,BVRB_6g127430,BVRB_6g151840
GO:0044257	cellular protein catabolic process	biological_process	0.44359	1	11	1813	101	18125	BVRB_3g067850,BVRB_2g026730,BVRB_3g067650,BVRB_001230,BVRB_1g003360,BVRB_7g173590,BVRB_6g134270,BVRB_4g077610,BVRB_6g145460,BVRB_4g077630,BVRB_6g151140
GO:0051603	proteolysis involved in cellular protein catabolic process	biological_process	0.44359	1	11	1813	101	18125	BVRB_7g173590,BVRB_1g003360,BVRB_2g026730,BVRB_3g067850,BVRB_001230,BVRB_3g067650,BVRB_4g077630,BVRB_6g145460,BVRB_6g151140,BVRB_6g134270,BVRB_4g077610
GO:0071103	DNA conformation change	biological_process	0.44869	1	10	1813	92	18125	BVRB_6g138290,BVRB_7g177910,BVRB_6g151180,BVRB_1g002480,BVRB_1g020540,BVRB_2g039860,XLOC_064210,BVRB_4g072100,BVRB_7g176670,BVRB_8g188190
GO:0018143	nucleic acid-protein covalent cross-linking	biological_process	0.44972	1	1	1813	6	18125	BVRB_1g018640
GO:0018144	RNA-protein covalent cross-linking	biological_process	0.44972	1	1	1813	6	18125	BVRB_1g018640
GO:0072525	pyridine-containing compound biosynthetic process	biological_process	0.4498	1	7	1813	63	18125	BVRB_7g160680,BVRB_1g007710,BVRB_9g215130,BVRB_1g023130,BVRB_1g005290,BVRB_7g172100,BVRB_8g190900
GO:0019236	response to pheromone	biological_process	0.45179	1	1	1813	6	18125	BVRB_000260
GO:0046782	regulation of viral transcription	biological_process	0.45365	1	1	1813	6	18125	BVRB_8g194050
GO:0009890	negative regulation of biosynthetic process	biological_process	0.4553	1	8	1813	75	18125	BVRB_4g089270,BVRB_9g202470,BVRB_1g022260,BVRB_9g202460,BVRB_6g135290,BVRB_9g202420,BVRB_9g202450,BVRB_9g202430
GO:0009611	response to wounding	biological_process	0.45946	1	9	1813	87	18125	BVRB_8g181630,XLOC_011229,BVRB_000890,BVRB_2g024640,BVRB_9g205330,BVRB_4g079550,BVRB_6g129790,BVRB_4g092680,BVRB_1g000610
GO:0006542	glutamine biosynthetic process	biological_process	0.46131	1	1	1813	6	18125	XLOC_057750
GO:0007094	mitotic spindle assembly checkpoint	biological_process	0.46131	1	3	1813	26	18125	BVRB_5g118080,BVRB_3g053030,BVRB_3g053010
GO:0031577	spindle checkpoint	biological_process	0.46131	1	3	1813	26	18125	BVRB_3g053010,BVRB_3g053030,BVRB_5g118080
GO:0033046	negative regulation of sister chromatid segregation	biological_process	0.46131	1	3	1813	26	18125	BVRB_3g053010,BVRB_3g053030,BVRB_5g118080
GO:0033048	negative regulation of mitotic sister chromatid segregation	biological_process	0.46131	1	3	1813	26	18125	BVRB_5g118080,BVRB_3g053010,BVRB_3g053030
GO:0045839	negative regulation of mitotic nuclear division	biological_process	0.46131	1	3	1813	26	18125	BVRB_3g053010,BVRB_3g053030,BVRB_5g118080
GO:0045841	negative regulation of mitotic metaphase/anaphase transition	biological_process	0.46131	1	3	1813	26	18125	BVRB_3g053030,BVRB_3g053010,BVRB_5g118080
GO:0051985	negative regulation of chromosome segregation	biological_process	0.46131	1	3	1813	26	18125	BVRB_3g053030,BVRB_3g053010,BVRB_5g118080
GO:0071173	spindle assembly checkpoint	biological_process	0.46131	1	3	1813	26	18125	BVRB_5g118080,BVRB_3g053030,BVRB_3g053010
GO:0071174	mitotic spindle checkpoint	biological_process	0.46131	1	3	1813	26	18125	BVRB_5g118080,BVRB_3g053010,BVRB_3g053030
GO:1902100	negative regulation of metaphase/anaphase transition of cell cycle	biological_process	0.46131	1	3	1813	26	18125	BVRB_5g118080,BVRB_3g053010,BVRB_3g053030
GO:1905819	negative regulation of chromosome separation	biological_process	0.46131	1	3	1813	26	18125	BVRB_5g118080,BVRB_3g053030,BVRB_3g053010
GO:2000816	negative regulation of mitotic sister chromatid separation	biological_process	0.46131	1	3	1813	26	18125	BVRB_3g053030,BVRB_3g053010,BVRB_5g118080
GO:2001251	negative regulation of chromosome organization	biological_process	0.46131	1	3	1813	26	18125	BVRB_5g118080,BVRB_3g053030,BVRB_3g053010
GO:0048193	Golgi vesicle transport	biological_process	0.46151	1	15	1813	143	18125	BVRB_5g114920,BVRB_3g067850,BVRB_5g116890,BVRB_5g104030,BVRB_1g020650,BVRB_9g209500,BVRB_2g034570,BVRB_2g046920,BVRB_8g193840,BVRB_4g089310,BVRB_1g020510,BVRB_3g061930,BVRB_2g046910,BVRB_7g164630,BVRB_6g139000
GO:0016973	poly(A)+ mRNA export from nucleus	biological_process	0.4628	1	1	1813	6	18125	BVRB_1g016300
GO:0015936	coenzyme A metabolic process	biological_process	0.46283	1	2	1813	15	18125	BVRB_2g037930,BVRB_7g169350
GO:0002790	peptide secretion	biological_process	0.4654	1	5	1813	44	18125	BVRB_1g011800,XLOC_021729,BVRB_2g036640,BVRB_1g020650,BVRB_1g007430
GO:0009306	protein secretion	biological_process	0.4654	1	5	1813	44	18125	BVRB_1g011800,BVRB_1g007430,BVRB_1g020650,XLOC_021729,BVRB_2g036640
GO:0015850	organic hydroxy compound transport	biological_process	0.46626	1	1	1813	6	18125	BVRB_6g135880
GO:0002949	tRNA threonylcarbamoyladenosine modification	biological_process	0.46663	1	10	1813	90	18125	BVRB_5g099700,BVRB_6g132400,BVRB_9g208930,BVRB_1g018680,BVRB_7g172110,BVRB_5g103530,BVRB_2g034580,BVRB_5g118170,BVRB_2g025910,BVRB_9g202940
GO:0070525	tRNA threonylcarbamoyladenosine metabolic process	biological_process	0.46663	1	10	1813	90	18125	BVRB_6g132400,BVRB_9g208930,BVRB_1g018680,BVRB_5g099700,BVRB_5g118170,BVRB_9g202940,BVRB_2g025910,BVRB_7g172110,BVRB_5g103530,BVRB_2g034580
GO:0006281	DNA repair	biological_process	0.46665	1	40	1813	383	18125	BVRB_5g118170,BVRB_3g061250,BVRB_8g200870,BVRB_9g202940,BVRB_4g082880,BVRB_2g034580,BVRB_7g172580,BVRB_7g171970,BVRB_1g007540,BVRB_4g092670,BVRB_7g172450,BVRB_2g026660,BVRB_4g081710,BVRB_2g026730,BVRB_8g187170,BVRB_8g201170,BVRB_5g119190,BVRB_1g002320,BVRB_8g181820,XLOC_068320,BVRB_7g161500,BVRB_5g099980,BVRB_2g044790,BVRB_6g129310,BVRB_5g110510,BVRB_1g007310,BVRB_9g225190,BVRB_5g099700,BVRB_0083…
GO:0007606	sensory perception of chemical stimulus	biological_process	0.46748	1	4	1813	34	18125	XLOC_021729,BVRB_2g036640,BVRB_2g026490,BVRB_2g038610
GO:0031047	gene silencing by RNA	biological_process	0.46896	1	2	1813	15	18125	BVRB_4g077580,BVRB_4g085660
GO:0006948	induction by virus of host cell-cell fusion	biological_process	0.46951	1	1	1813	6	18125	BVRB_6g134090
GO:0032065	cortical protein anchoring	biological_process	0.46955	1	1	1813	6	18125	BVRB_2g041510
GO:0030435	sporulation resulting in formation of a cellular spore	biological_process	0.46955	1	2	1813	16	18125	BVRB_5g106390,BVRB_2g035780
GO:0051304	chromosome separation	biological_process	0.47039	1	4	1813	36	18125	BVRB_5g118080,BVRB_3g053010,BVRB_003820,BVRB_3g053030
GO:0006259	DNA metabolic process	biological_process	0.47057	1	133	1813	1306	18125	BVRB_8g188370,BVRB_9g215190,BVRB_6g139020,BVRB_5g119080,BVRB_7g161500,BVRB_1g007680,BVRB_7g178010,BVRB_4g092430,BVRB_8g188190,BVRB_2g028580,XLOC_015625,BVRB_8g200870,BVRB_2g039000,BVRB_3g062050,BVRB_3g069320,BVRB_4g082880,XLOC_000237,BVRB_3g059440,BVRB_2g026660,BVRB_2g037910,BVRB_1g007610,XLOC_043472,BVRB_4g089230,BVRB_7g172010,BVRB_7g173570,BVRB_7g175090,BVRB_9g208930,BVRB_2g044790,BVRB_5g099980…
GO:0008203	cholesterol metabolic process	biological_process	0.47178	1	1	1813	6	18125	BVRB_6g134370
GO:0006891	intra-Golgi vesicle-mediated transport	biological_process	0.47196	1	4	1813	36	18125	BVRB_5g104030,BVRB_6g139000,BVRB_5g116890,BVRB_7g164630
GO:0046700	heterocycle catabolic process	biological_process	0.47219	1	14	1813	135	18125	BVRB_7g160680,BVRB_2g036580,BVRB_9g215130,BVRB_1g007710,BVRB_9g209460,BVRB_2g026630,BVRB_2g026640,BVRB_1g005290,BVRB_1g023130,BVRB_3g060300,BVRB_3g061950,BVRB_6g151140,BVRB_8g190900,BVRB_6g151180
GO:0030521	androgen receptor signaling pathway	biological_process	0.47251	1	3	1813	27	18125	BVRB_1g016320,BVRB_5g118160,BVRB_9g210580
GO:0009267	cellular response to starvation	biological_process	0.47448	1	1	1813	6	18125	BVRB_4g085170
GO:0031669	cellular response to nutrient levels	biological_process	0.47448	1	1	1813	6	18125	BVRB_4g085170
GO:0042594	response to starvation	biological_process	0.47448	1	1	1813	6	18125	BVRB_4g085170
GO:0002376	immune system process	biological_process	0.47578	1	12	1813	115	18125	BVRB_5g116770,BVRB_4g079550,BVRB_3g061930,BVRB_4g087800,XLOC_009444,BVRB_8g181600,BVRB_7g177930,BVRB_6g151020,BVRB_3g058800,BVRB_6g152410,BVRB_7g177030,XLOC_012381
GO:0050896	response to stimulus	biological_process	0.47627	1	222	1813	2209	18125	BVRB_2g032730,BVRB_8g184380,BVRB_3g061250,BVRB_6g130630,BVRB_5g118170,BVRB_000250,XLOC_009444,BVRB_8g195660,BVRB_2g032720,BVRB_7g180270,BVRB_7g172450,BVRB_2g025710,BVRB_7g171970,BVRB_8g193830,BVRB_5g098050,BVRB_4g085170,BVRB_010490,BVRB_3g058800,BVRB_2g044860,BVRB_8g181600,BVRB_4g097000,XLOC_068320,XLOC_050323,BVRB_9g202390,BVRB_8g181820,BVRB_5g119290,BVRB_1g007470,BVRB_5g110510,BVRB_7g158360,BVR…
GO:0019538	protein metabolic process	biological_process	0.47644	1	293	1813	2874	18125	BVRB_4g089270,BVRB_7g177040,BVRB_5g119050,BVRB_7g175240,BVRB_8g198030,BVRB_9g205190,BVRB_4g094370,BVRB_7g162770,BVRB_3g069270,BVRB_2g037100,BVRB_6g151140,XLOC_021315,BVRB_2g037910,BVRB_7g173570,BVRB_6g134270,BVRB_5g118140,BVRB_1g011850,BVRB_9g213660,BVRB_6g151810,BVRB_9g210580,BVRB_4g077560,XLOC_045421,BVRB_3g059450,BVRB_2g038680,BVRB_6g139030,BVRB_2g026790,BVRB_4g097130,BVRB_7g173700,BVRB_7g1803…
GO:0071941	nitrogen cycle metabolic process	biological_process	0.47689	1	2	1813	15	18125	BVRB_1g022700,BVRB_1g018680
GO:0006464	cellular protein modification process	biological_process	0.47814	1	148	1813	1434	18125	BVRB_4g077630,BVRB_6g143260,BVRB_2g041450,BVRB_1g002420,BVRB_5g119230,BVRB_9g218810,BVRB_9g204470,BVRB_2g036610,BVRB_1g000690,BVRB_2g037140,BVRB_7g173270,BVRB_5g103910,BVRB_6g145490,XLOC_046146,BVRB_2g026800,BVRB_7g173360,BVRB_6g135950,BVRB_9g210270,BVRB_4g071960,BVRB_4g078930,BVRB_3g052300,BVRB_7g177920,XLOC_066126,BVRB_5g116810,BVRB_7g173340,BVRB_2g034230,BVRB_2g024790,BVRB_6g139100,BVRB_7g1733…
GO:0036211	protein modification process	biological_process	0.47814	1	148	1813	1434	18125	BVRB_5g116810,BVRB_7g173340,BVRB_7g177920,XLOC_066126,BVRB_2g024790,BVRB_6g139100,BVRB_7g173370,BVRB_9g205340,BVRB_7g173350,BVRB_9g202410,BVRB_2g034230,BVRB_2g026800,BVRB_7g173360,BVRB_6g145490,XLOC_046146,BVRB_4g071960,BVRB_4g078930,BVRB_3g052300,BVRB_6g135950,BVRB_9g210270,BVRB_2g037140,BVRB_7g173270,BVRB_5g103910,BVRB_6g143260,BVRB_4g077630,BVRB_9g204470,BVRB_2g036610,BVRB_1g000690,BVRB_2g0414…
GO:0042126	nitrate metabolic process	biological_process	0.47861	1	1	1813	6	18125	BVRB_1g022700
GO:0042128	nitrate assimilation	biological_process	0.47861	1	1	1813	6	18125	BVRB_1g022700
GO:2001057	reactive nitrogen species metabolic process	biological_process	0.47861	1	1	1813	6	18125	BVRB_1g022700
GO:0006029	proteoglycan metabolic process	biological_process	0.47868	1	1	1813	6	18125	BVRB_2g035190
GO:0015012	heparan sulfate proteoglycan biosynthetic process	biological_process	0.47868	1	1	1813	6	18125	BVRB_2g035190
GO:0030166	proteoglycan biosynthetic process	biological_process	0.47868	1	1	1813	6	18125	BVRB_2g035190
GO:0030201	heparan sulfate proteoglycan metabolic process	biological_process	0.47868	1	1	1813	6	18125	BVRB_2g035190
GO:0006898	receptor-mediated endocytosis	biological_process	0.48022	1	1	1813	6	18125	BVRB_3g058800
GO:0002064	epithelial cell development	biological_process	0.48133	1	2	1813	16	18125	BVRB_8g194090,BVRB_6g127500
GO:0002065	columnar/cuboidal epithelial cell differentiation	biological_process	0.48133	1	2	1813	16	18125	BVRB_6g127500,BVRB_8g194090
GO:0002066	columnar/cuboidal epithelial cell development	biological_process	0.48133	1	2	1813	16	18125	BVRB_6g127500,BVRB_8g194090
GO:0007292	female gamete generation	biological_process	0.48133	1	2	1813	16	18125	BVRB_6g127500,BVRB_8g194090
GO:0007304	chorion-containing eggshell formation	biological_process	0.48133	1	2	1813	16	18125	BVRB_6g127500,BVRB_8g194090
GO:0030703	eggshell formation	biological_process	0.48133	1	2	1813	16	18125	BVRB_8g194090,BVRB_6g127500
GO:0030707	ovarian follicle cell development	biological_process	0.48133	1	2	1813	16	18125	BVRB_8g194090,BVRB_6g127500
GO:0048477	oogenesis	biological_process	0.48133	1	2	1813	16	18125	BVRB_6g127500,BVRB_8g194090
GO:0001525	angiogenesis	biological_process	0.48158	1	1	1813	6	18125	BVRB_5g098050
GO:0001568	blood vessel development	biological_process	0.48158	1	1	1813	6	18125	BVRB_5g098050
GO:0001944	vasculature development	biological_process	0.48158	1	1	1813	6	18125	BVRB_5g098050
GO:0035239	tube morphogenesis	biological_process	0.48158	1	1	1813	6	18125	BVRB_5g098050
GO:0035295	tube development	biological_process	0.48158	1	1	1813	6	18125	BVRB_5g098050
GO:0045765	regulation of angiogenesis	biological_process	0.48158	1	1	1813	6	18125	BVRB_5g098050
GO:0048514	blood vessel morphogenesis	biological_process	0.48158	1	1	1813	6	18125	BVRB_5g098050
GO:0072358	cardiovascular system development	biological_process	0.48158	1	1	1813	6	18125	BVRB_5g098050
GO:0072359	circulatory system development	biological_process	0.48158	1	1	1813	6	18125	BVRB_5g098050
GO:1901342	regulation of vasculature development	biological_process	0.48158	1	1	1813	6	18125	BVRB_5g098050
GO:0002252	immune effector process	biological_process	0.48326	1	3	1813	27	18125	XLOC_009444,BVRB_3g058800,BVRB_4g079550
GO:0006873	cellular ion homeostasis	biological_process	0.48454	1	6	1813	56	18125	BVRB_4g077610,BVRB_6g143260,BVRB_5g119080,BVRB_2g036640,BVRB_4g077630,BVRB_8g196560
GO:0006875	cellular metal ion homeostasis	biological_process	0.48454	1	6	1813	56	18125	BVRB_2g036640,BVRB_4g077630,BVRB_8g196560,BVRB_5g119080,BVRB_6g143260,BVRB_4g077610
GO:0030003	cellular cation homeostasis	biological_process	0.48454	1	6	1813	56	18125	BVRB_5g119080,BVRB_2g036640,BVRB_8g196560,BVRB_4g077630,BVRB_4g077610,BVRB_6g143260
GO:0055082	cellular chemical homeostasis	biological_process	0.48454	1	6	1813	56	18125	BVRB_4g077610,BVRB_6g143260,BVRB_5g119080,BVRB_2g036640,BVRB_4g077630,BVRB_8g196560
GO:0006558	L-phenylalanine metabolic process	biological_process	0.48568	1	1	1813	6	18125	BVRB_8g186040
GO:1902221	erythrose 4-phosphate/phosphoenolpyruvate family amino acid metabolic process	biological_process	0.48568	1	1	1813	6	18125	BVRB_8g186040
GO:0006544	glycine metabolic process	biological_process	0.48634	1	1	1813	6	18125	BVRB_012000
GO:0042133	neurotransmitter metabolic process	biological_process	0.48634	1	1	1813	6	18125	BVRB_012000
GO:0006260	DNA replication	biological_process	0.48706	1	45	1813	442	18125	BVRB_4g081830,BVRB_3g067680,XLOC_056744,BVRB_2g039240,XLOC_056635,BVRB_6g129290,BVRB_9g206510,BVRB_6g130630,BVRB_4g082880,BVRB_2g026640,BVRB_7g178010,XLOC_068320,BVRB_1g007680,BVRB_5g119080,BVRB_7g173470,BVRB_2g028580,BVRB_7g177000,BVRB_8g188370,BVRB_7g161540,BVRB_6g127470,BVRB_6g139020,BVRB_1g002480,BVRB_6g139160,BVRB_2g026630,BVRB_2g036640,BVRB_011980,BVRB_1g005540,BVRB_8g186020,BVRB_011960,BVR…
GO:0052652	cyclic purine nucleotide metabolic process	biological_process	0.49034	1	1	1813	6	18125	XLOC_009444
GO:0000226	microtubule cytoskeleton organization	biological_process	0.49111	1	9	1813	87	18125	BVRB_7g163400,BVRB_8g187190,BVRB_2g032640,BVRB_6g150890,BVRB_1g000620,BVRB_1g014390,BVRB_1g000630,BVRB_005110,BVRB_9g213610
GO:0006480	N-terminal protein amino acid methylation	biological_process	0.4925	1	3	1813	25	18125	BVRB_8g184180,BVRB_000760,BVRB_6g152240
GO:0031365	N-terminal protein amino acid modification	biological_process	0.4925	1	3	1813	25	18125	BVRB_6g152240,BVRB_000760,BVRB_8g184180
GO:0030111	regulation of Wnt signaling pathway	biological_process	0.49292	1	2	1813	19	18125	BVRB_7g167310,BVRB_7g167320
GO:0006289	nucleotide-excision repair	biological_process	0.49308	1	3	1813	26	18125	BVRB_2g026730,BVRB_7g171970,BVRB_1g007610
GO:0051240	positive regulation of multicellular organismal process	biological_process	0.49392	1	2	1813	16	18125	BVRB_008550,BVRB_5g098050
GO:1901136	carbohydrate derivative catabolic process	biological_process	0.49522	1	6	1813	56	18125	BVRB_6g151140,XLOC_055396,BVRB_2g035820,BVRB_5g119210,BVRB_3g061940,BVRB_1g007720
GO:0019363	pyridine nucleotide biosynthetic process	biological_process	0.49535	1	6	1813	56	18125	BVRB_7g160680,BVRB_1g023130,BVRB_1g005290,BVRB_9g215130,BVRB_1g007710,BVRB_8g190900
GO:0032504	multicellular organism reproduction	biological_process	0.49602	1	6	1813	57	18125	BVRB_8g194090,BVRB_6g127500,BVRB_4g092440,XLOC_023076,BVRB_9g222310,BVRB_1g020540
GO:0016125	sterol metabolic process	biological_process	0.49622	1	2	1813	16	18125	BVRB_6g134370,BVRB_7g160790
GO:0044270	cellular nitrogen compound catabolic process	biological_process	0.49666	1	14	1813	137	18125	BVRB_9g209460,BVRB_2g026630,BVRB_2g026640,BVRB_7g160680,BVRB_2g036580,BVRB_9g215130,BVRB_1g007710,BVRB_6g151140,BVRB_8g190900,BVRB_6g151180,BVRB_1g023130,BVRB_3g060300,BVRB_1g005290,BVRB_3g061950
GO:1903825	organic acid transmembrane transport	biological_process	0.49757	1	8	1813	74	18125	BVRB_2g039000,BVRB_1g007450,BVRB_2g028490,BVRB_9g222370,BVRB_5g108010,BVRB_005140,BVRB_2g028480,BVRB_8g185220
GO:1905039	carboxylic acid transmembrane transport	biological_process	0.49757	1	8	1813	74	18125	BVRB_8g185220,BVRB_2g028480,BVRB_2g039000,BVRB_9g222370,BVRB_1g007450,BVRB_2g028490,BVRB_5g108010,BVRB_005140
GO:0023052	signaling	biological_process	0.49758	1	94	1813	935	18125	BVRB_1g016960,BVRB_2g037910,BVRB_2g025630,BVRB_3g067840,BVRB_4g079550,BVRB_7g160790,BVRB_1g016320,BVRB_9g208920,BVRB_1g002410,BVRB_6g129390,BVRB_8g197950,BVRB_7g177930,BVRB_8g197930,BVRB_3g058830,BVRB_9g210580,BVRB_1g005170,BVRB_4g087950,BVRB_6g129790,BVRB_7g158360,BVRB_9g205330,BVRB_4g089200,BVRB_7g167320,BVRB_6g139160,BVRB_6g150990,BVRB_010490,BVRB_2g032700,BVRB_7g161500,BVRB_5g119290,BVRB_3g07…
GO:0030518	intracellular steroid hormone receptor signaling pathway	biological_process	0.5005	1	3	1813	28	18125	BVRB_1g016320,BVRB_5g118160,BVRB_9g210580
GO:0030522	intracellular receptor signaling pathway	biological_process	0.5005	1	3	1813	28	18125	BVRB_9g210580,BVRB_5g118160,BVRB_1g016320
GO:0043412	macromolecule modification	biological_process	0.50067	1	173	1813	1683	18125	BVRB_2g037100,BVRB_9g226100,BVRB_1g007430,BVRB_7g159780,BVRB_4g094370,BVRB_4g090510,BVRB_9g205190,BVRB_000760,BVRB_3g057850,BVRB_7g173560,BVRB_6g151810,BVRB_9g213660,BVRB_1g011850,BVRB_9g210510,BVRB_9g208930,BVRB_5g118140,XLOC_021315,BVRB_2g037910,BVRB_2g032680,BVRB_7g173700,XLOC_000237,BVRB_4g097130,BVRB_4g071970,BVRB_6g139030,BVRB_4g077560,XLOC_045421,BVRB_6g150870,BVRB_7g168380,BVRB_9g213680,B…
GO:0009061	anaerobic respiration	biological_process	0.50843	1	5	1813	46	18125	BVRB_4g079530,BVRB_6g134020,BVRB_7g172050,BVRB_5g109810,BVRB_7g164610
GO:0007276	gamete generation	biological_process	0.5088	1	4	1813	37	18125	BVRB_8g194090,BVRB_1g020540,BVRB_6g127500,BVRB_9g222310
GO:0042181	ketone biosynthetic process	biological_process	0.50902	1	3	1813	26	18125	BVRB_8g185240,BVRB_9g215010,BVRB_2g045640
GO:0032505	reproduction of a single-celled organism	biological_process	0.50938	1	9	1813	88	18125	BVRB_8g193840,XLOC_015617,BVRB_1g005070,BVRB_6g130620,BVRB_3g067680,BVRB_2g028580,BVRB_2g036640,BVRB_7g178010,BVRB_9g226050
GO:0043093	FtsZ-dependent cytokinesis	biological_process	0.50938	1	9	1813	88	18125	BVRB_7g178010,BVRB_2g036640,BVRB_9g226050,BVRB_3g067680,BVRB_6g130620,BVRB_2g028580,BVRB_1g005070,BVRB_8g193840,XLOC_015617
GO:0009892	negative regulation of metabolic process	biological_process	0.51071	1	13	1813	128	18125	BVRB_4g089270,BVRB_1g000610,BVRB_7g175010,BVRB_9g202470,BVRB_9g202460,BVRB_1g022260,BVRB_9g202420,BVRB_7g158470,BVRB_6g135290,BVRB_4g077580,BVRB_4g085660,BVRB_9g202430,BVRB_9g202450
GO:0000090	mitotic anaphase	biological_process	0.51074	1	2	1813	16	18125	BVRB_1g014390,BVRB_8g187190
GO:0051322	anaphase	biological_process	0.51074	1	2	1813	16	18125	BVRB_8g187190,BVRB_1g014390
GO:0007093	mitotic cell cycle checkpoint	biological_process	0.51133	1	3	1813	28	18125	BVRB_3g053030,BVRB_3g053010,BVRB_5g118080
GO:0050829	defense response to Gram-negative bacterium	biological_process	0.5125	1	1	1813	7	18125	BVRB_5g106900
GO:0051784	negative regulation of nuclear division	biological_process	0.51329	1	3	1813	28	18125	BVRB_5g118080,BVRB_3g053010,BVRB_3g053030
GO:0006635	fatty acid beta-oxidation	biological_process	0.51336	1	1	1813	7	18125	BVRB_7g163390
GO:0009062	fatty acid catabolic process	biological_process	0.51336	1	1	1813	7	18125	BVRB_7g163390
GO:0019395	fatty acid oxidation	biological_process	0.51336	1	1	1813	7	18125	BVRB_7g163390
GO:0034440	lipid oxidation	biological_process	0.51336	1	1	1813	7	18125	BVRB_7g163390
GO:0009147	pyrimidine nucleoside triphosphate metabolic process	biological_process	0.51524	1	1	1813	7	18125	BVRB_4g089330
GO:1901988	negative regulation of cell cycle phase transition	biological_process	0.51575	1	3	1813	28	18125	BVRB_5g118080,BVRB_3g053010,BVRB_3g053030
GO:1901991	negative regulation of mitotic cell cycle phase transition	biological_process	0.51575	1	3	1813	28	18125	BVRB_5g118080,BVRB_3g053030,BVRB_3g053010
GO:0006378	mRNA polyadenylation	biological_process	0.51582	1	1	1813	7	18125	BVRB_8g193850
GO:0030855	epithelial cell differentiation	biological_process	0.51655	1	2	1813	17	18125	BVRB_6g127500,BVRB_8g194090
GO:0060429	epithelium development	biological_process	0.51655	1	2	1813	17	18125	BVRB_6g127500,BVRB_8g194090
GO:0046999	regulation of conjugation	biological_process	0.51757	1	1	1813	7	18125	BVRB_8g184430
GO:0000070	mitotic sister chromatid segregation	biological_process	0.51855	1	4	1813	38	18125	BVRB_5g118080,BVRB_003820,BVRB_3g053030,BVRB_3g053010
GO:0000819	sister chromatid segregation	biological_process	0.51855	1	4	1813	38	18125	BVRB_3g053030,BVRB_003820,BVRB_3g053010,BVRB_5g118080
GO:0051260	protein homooligomerization	biological_process	0.5204	1	1	1813	7	18125	BVRB_7g176670
GO:0051382	kinetochore assembly	biological_process	0.52066	1	4	1813	38	18125	BVRB_4g081830,BVRB_7g174990,BVRB_4g081710,BVRB_6g150880
GO:0051383	kinetochore organization	biological_process	0.52066	1	4	1813	38	18125	BVRB_6g150880,BVRB_4g081710,BVRB_4g081830,BVRB_7g174990
GO:0051016	barbed-end actin filament capping	biological_process	0.52298	1	1	1813	7	18125	BVRB_7g164600
GO:0019299	rhamnose metabolic process	biological_process	0.52476	1	1	1813	7	18125	BVRB_9g226100
GO:0098656	anion transmembrane transport	biological_process	0.52612	1	8	1813	76	18125	BVRB_2g028480,BVRB_8g185220,BVRB_2g039000,BVRB_5g108010,BVRB_005140,BVRB_1g007450,BVRB_2g028490,BVRB_9g222370
GO:0006024	glycosaminoglycan biosynthetic process	biological_process	0.52731	1	2	1813	17	18125	BVRB_8g185150,BVRB_2g035190
GO:0006094	gluconeogenesis	biological_process	0.52738	1	2	1813	18	18125	BVRB_1g005290,BVRB_8g190900
GO:0019319	hexose biosynthetic process	biological_process	0.52738	1	2	1813	18	18125	BVRB_1g005290,BVRB_8g190900
GO:0046364	monosaccharide biosynthetic process	biological_process	0.52738	1	2	1813	18	18125	BVRB_8g190900,BVRB_1g005290
GO:0009117	nucleotide metabolic process	biological_process	0.52964	1	33	1813	331	18125	BVRB_2g037930,BVRB_3g061240,BVRB_5g101580,BVRB_9g210580,BVRB_9g215130,BVRB_7g162700,BVRB_6g151140,BVRB_1g016950,BVRB_7g163390,BVRB_7g171980,BVRB_9g215160,BVRB_4g089330,BVRB_2g040270,BVRB_3g067830,XLOC_064210,BVRB_3g070380,BVRB_1g007710,BVRB_8g184480,BVRB_7g177000,BVRB_6g151710,BVRB_8g185160,BVRB_1g005290,BVRB_7g180230,BVRB_3g055250,BVRB_2g032720,BVRB_7g160680,BVRB_5g119220,XLOC_009444,BVRB_8g1909…
GO:0006096	glycolytic process	biological_process	0.5297	1	5	1813	48	18125	BVRB_7g160680,BVRB_1g005290,BVRB_1g023130,BVRB_9g215130,BVRB_8g190900
GO:0006757	ATP generation from ADP	biological_process	0.5297	1	5	1813	48	18125	BVRB_8g190900,BVRB_1g005290,BVRB_1g023130,BVRB_9g215130,BVRB_7g160680
GO:0009135	purine nucleoside diphosphate metabolic process	biological_process	0.5297	1	5	1813	48	18125	BVRB_8g190900,BVRB_7g160680,BVRB_9g215130,BVRB_1g023130,BVRB_1g005290
GO:0009179	purine ribonucleoside diphosphate metabolic process	biological_process	0.5297	1	5	1813	48	18125	BVRB_7g160680,BVRB_9g215130,BVRB_1g023130,BVRB_1g005290,BVRB_8g190900
GO:0009185	ribonucleoside diphosphate metabolic process	biological_process	0.5297	1	5	1813	48	18125	BVRB_7g160680,BVRB_9g215130,BVRB_1g005290,BVRB_1g023130,BVRB_8g190900
GO:0042866	pyruvate biosynthetic process	biological_process	0.5297	1	5	1813	48	18125	BVRB_8g190900,BVRB_1g023130,BVRB_1g005290,BVRB_9g215130,BVRB_7g160680
GO:0046031	ADP metabolic process	biological_process	0.5297	1	5	1813	48	18125	BVRB_7g160680,BVRB_9g215130,BVRB_1g005290,BVRB_1g023130,BVRB_8g190900
GO:0043207	response to external biotic stimulus	biological_process	0.52983	1	12	1813	122	18125	BVRB_4g079550,BVRB_5g103520,BVRB_1g007720,BVRB_9g209540,BVRB_7g176710,BVRB_1g018690,BVRB_7g180270,XLOC_009444,BVRB_1g002490,BVRB_1g000660,BVRB_3g058800,BVRB_5g106900
GO:0051707	response to other organism	biological_process	0.52983	1	12	1813	122	18125	BVRB_1g000660,XLOC_009444,BVRB_1g002490,BVRB_3g058800,BVRB_5g106900,BVRB_7g180270,BVRB_1g018690,BVRB_7g176710,BVRB_9g209540,BVRB_5g103520,BVRB_1g007720,BVRB_4g079550
GO:0006537	glutamate biosynthetic process	biological_process	0.53096	1	1	1813	7	18125	BVRB_3g052140
GO:0043650	dicarboxylic acid biosynthetic process	biological_process	0.53096	1	1	1813	7	18125	BVRB_3g052140
GO:0009190	cyclic nucleotide biosynthetic process	biological_process	0.53211	1	1	1813	7	18125	XLOC_009444
GO:0051606	detection of stimulus	biological_process	0.53257	1	1	1813	7	18125	BVRB_2g026490
GO:0008150	biological_process	biological_process	0.53307	1	1319	1813	13137	18125	BVRB_9g215750,BVRB_6g138360,BVRB_1g011840,XLOC_015626,BVRB_5g119250,BVRB_9g226120,BVRB_4g078980,BVRB_9g215360,BVRB_1g007550,BVRB_7g158280,BVRB_005460,BVRB_2g026730,BVRB_6g143240,BVRB_9g222340,XLOC_045411,BVRB_5g118150,BVRB_7g163410,BVRB_7g175150,BVRB_4g072000,BVRB_2g032670,BVRB_2g046880,BVRB_9g215030,BVRB_6g152160,BVRB_8g184240,BVRB_3g061710,BVRB_3g061240,BVRB_4g087960,BVRB_2g039210,BVRB_4g082890…
GO:0016053	organic acid biosynthetic process	biological_process	0.53386	1	28	1813	275	18125	BVRB_5g119290,XLOC_057750,BVRB_2g026750,BVRB_8g198100,BVRB_4g077440,BVRB_9g215130,BVRB_2g036990,BVRB_6g152260,BVRB_3g052140,BVRB_7g176720,BVRB_4g081820,BVRB_8g186040,BVRB_1g005290,BVRB_1g020540,BVRB_1g002310,BVRB_8g186020,BVRB_3g067680,BVRB_2g044780,BVRB_7g160680,BVRB_7g172570,BVRB_2g026460,BVRB_8g190900,BVRB_3g058810,BVRB_8g195640,BVRB_4g087880,BVRB_2g024850,BVRB_1g023130,BVRB_6g151690
GO:0042816	vitamin B6 metabolic process	biological_process	0.53395	1	1	1813	7	18125	BVRB_7g172100
GO:0042819	vitamin B6 biosynthetic process	biological_process	0.53395	1	1	1813	7	18125	BVRB_7g172100
GO:0042822	pyridoxal phosphate metabolic process	biological_process	0.53395	1	1	1813	7	18125	BVRB_7g172100
GO:0042823	pyridoxal phosphate biosynthetic process	biological_process	0.53395	1	1	1813	7	18125	BVRB_7g172100
GO:0046184	aldehyde biosynthetic process	biological_process	0.53395	1	1	1813	7	18125	BVRB_7g172100
GO:0009314	response to radiation	biological_process	0.53968	1	2	1813	17	18125	BVRB_9g215270,BVRB_5g118060
GO:0009416	response to light stimulus	biological_process	0.53968	1	2	1813	17	18125	BVRB_5g118060,BVRB_9g215270
GO:0055065	metal ion homeostasis	biological_process	0.54023	1	6	1813	59	18125	BVRB_5g119080,BVRB_2g036640,BVRB_8g196560,BVRB_4g077630,BVRB_4g077610,BVRB_6g143260
GO:1901361	organic cyclic compound catabolic process	biological_process	0.54372	1	14	1813	141	18125	BVRB_3g061950,BVRB_1g023130,BVRB_3g060300,BVRB_1g005290,BVRB_6g151180,BVRB_8g190900,BVRB_6g151140,BVRB_9g215130,BVRB_1g007710,BVRB_2g036580,BVRB_7g160680,BVRB_2g026640,BVRB_2g026630,BVRB_9g209460
GO:0046058	cAMP metabolic process	biological_process	0.54438	1	1	1813	7	18125	XLOC_009444
GO:0006606	protein import into nucleus	biological_process	0.54456	1	8	1813	83	18125	BVRB_9g226050,BVRB_7g176670,BVRB_4g081830,BVRB_7g175200,BVRB_3g053150,BVRB_8g186020,BVRB_8g197980,BVRB_4g082880
GO:0034504	protein localization to nucleus	biological_process	0.54456	1	8	1813	83	18125	BVRB_8g197980,BVRB_4g082880,BVRB_9g226050,BVRB_4g081830,BVRB_7g176670,BVRB_7g175200,BVRB_3g053150,BVRB_8g186020
GO:0051170	import into nucleus	biological_process	0.54456	1	8	1813	83	18125	BVRB_4g082880,BVRB_8g197980,BVRB_7g175200,BVRB_3g053150,BVRB_8g186020,BVRB_9g226050,BVRB_4g081830,BVRB_7g176670
GO:0035737	injection of substance in to other organism	biological_process	0.54475	1	1	1813	7	18125	BVRB_4g087900
GO:0035738	envenomation resulting in modification of morphology or physiology of other organism	biological_process	0.54475	1	1	1813	7	18125	BVRB_4g087900
GO:0044559	envenomation resulting in modulation of voltage-gated potassium channel activity in other organism	biological_process	0.54475	1	1	1813	7	18125	BVRB_4g087900
GO:0044560	envenomation resulting in modulation of ion channel activity in other organism	biological_process	0.54475	1	1	1813	7	18125	BVRB_4g087900
GO:0044562	envenomation resulting in negative regulation of voltage-gated potassium channel activity in other organism	biological_process	0.54475	1	1	1813	7	18125	BVRB_4g087900
GO:0044564	envenomation resulting in occlusion of the pore of voltage-gated potassium channel in other organism	biological_process	0.54475	1	1	1813	7	18125	BVRB_4g087900
GO:0051705	multi-organism behavior	biological_process	0.54475	1	1	1813	7	18125	BVRB_4g087900
GO:0051726	regulation of cell cycle	biological_process	0.54668	1	11	1813	111	18125	BVRB_3g061980,BVRB_9g208590,BVRB_003820,BVRB_3g061970,BVRB_6g143270,BVRB_6g151850,BVRB_2g036780,BVRB_5g118080,BVRB_3g053030,BVRB_3g053010,BVRB_5g111800
GO:0009236	cobalamin biosynthetic process	biological_process	0.54937	1	4	1813	39	18125	BVRB_3g061250,BVRB_7g161540,BVRB_1g007220,BVRB_4g095010
GO:0007283	spermatogenesis	biological_process	0.5503	1	2	1813	18	18125	BVRB_1g020540,BVRB_9g222310
GO:0048232	male gamete generation	biological_process	0.5503	1	2	1813	18	18125	BVRB_1g020540,BVRB_9g222310
GO:0031555	transcriptional attenuation	biological_process	0.55087	1	2	1813	18	18125	BVRB_3g067670,BVRB_2g026620
GO:0031556	transcriptional attenuation by ribosome	biological_process	0.55087	1	2	1813	18	18125	BVRB_2g026620,BVRB_3g067670
GO:0051716	cellular response to stimulus	biological_process	0.55157	1	133	1813	1333	18125	BVRB_1g007310,BVRB_1g009990,BVRB_000270,BVRB_6g129310,BVRB_9g225190,BVRB_000260,BVRB_9g202920,BVRB_2g037240,BVRB_1g022420,BVRB_2g025910,BVRB_5g103970,BVRB_2g037280,BVRB_3g069200,BVRB_3g067750,XLOC_012381,BVRB_000750,BVRB_7g172070,BVRB_9g202940,BVRB_2g037140,BVRB_3g067960,BVRB_7g173610,BVRB_4g092670,BVRB_6g130700,BVRB_8g194060,BVRB_004120,BVRB_8g187170,BVRB_5g101650,BVRB_2g036610,BVRB_3g062070,BVR…
GO:0006406	mRNA export from nucleus	biological_process	0.5528	1	2	1813	18	18125	BVRB_1g016300,BVRB_5g125250
GO:0006611	protein export from nucleus	biological_process	0.5528	1	2	1813	18	18125	BVRB_5g125250,BVRB_1g016300
GO:0071166	ribonucleoprotein complex localization	biological_process	0.5528	1	2	1813	18	18125	BVRB_5g125250,BVRB_1g016300
GO:0071426	ribonucleoprotein complex export from nucleus	biological_process	0.5528	1	2	1813	18	18125	BVRB_1g016300,BVRB_5g125250
GO:0071427	mRNA-containing ribonucleoprotein complex export from nucleus	biological_process	0.5528	1	2	1813	18	18125	BVRB_5g125250,BVRB_1g016300
GO:0009064	glutamine family amino acid metabolic process	biological_process	0.55287	1	4	1813	38	18125	BVRB_5g111560,BVRB_5g119220,XLOC_057750,BVRB_3g052140
GO:0009116	nucleoside metabolic process	biological_process	0.55374	1	6	1813	58	18125	BVRB_7g163390,BVRB_3g052210,BVRB_3g052220,BVRB_3g070380,BVRB_8g184480,BVRB_5g106550
GO:0000281	mitotic cytokinesis	biological_process	0.55402	1	9	1813	91	18125	BVRB_8g193840,XLOC_015617,BVRB_1g005070,BVRB_6g130620,BVRB_3g067680,BVRB_2g028580,BVRB_2g036640,BVRB_7g178010,BVRB_9g226050
GO:0000917	division septum assembly	biological_process	0.55402	1	9	1813	91	18125	BVRB_9g226050,BVRB_2g036640,BVRB_7g178010,BVRB_2g028580,BVRB_6g130620,BVRB_3g067680,BVRB_1g005070,XLOC_015617,BVRB_8g193840
GO:0032506	cytokinetic process	biological_process	0.55402	1	9	1813	91	18125	BVRB_1g005070,XLOC_015617,BVRB_8g193840,BVRB_9g226050,BVRB_2g036640,BVRB_7g178010,BVRB_2g028580,BVRB_6g130620,BVRB_3g067680
GO:0061640	cytoskeleton-dependent cytokinesis	biological_process	0.55402	1	9	1813	91	18125	BVRB_3g067680,BVRB_6g130620,BVRB_2g028580,BVRB_7g178010,BVRB_2g036640,BVRB_9g226050,BVRB_8g193840,XLOC_015617,BVRB_1g005070
GO:0090529	cell septum assembly	biological_process	0.55402	1	9	1813	91	18125	BVRB_1g005070,BVRB_8g193840,XLOC_015617,BVRB_7g178010,BVRB_2g036640,BVRB_9g226050,BVRB_3g067680,BVRB_6g130620,BVRB_2g028580
GO:1902410	mitotic cytokinetic process	biological_process	0.55402	1	9	1813	91	18125	BVRB_1g005070,BVRB_8g193840,XLOC_015617,BVRB_2g036640,BVRB_7g178010,BVRB_9g226050,BVRB_6g130620,BVRB_3g067680,BVRB_2g028580
GO:1901615	organic hydroxy compound metabolic process	biological_process	0.55406	1	7	1813	69	18125	BVRB_8g197960,BVRB_7g160790,BVRB_9g202430,BVRB_6g134370,BVRB_6g150860,BVRB_4g079450,BVRB_7g172100
GO:0033554	cellular response to stress	biological_process	0.5542	1	44	1813	438	18125	BVRB_7g172450,BVRB_8g195810,BVRB_7g173610,BVRB_4g092670,BVRB_1g007540,BVRB_7g171970,BVRB_2g026730,BVRB_4g081710,BVRB_2g026660,BVRB_9g202940,BVRB_8g200870,BVRB_3g061250,BVRB_5g118170,BVRB_7g172580,BVRB_4g082880,BVRB_2g034580,XLOC_068320,BVRB_7g161500,BVRB_8g181820,BVRB_1g002320,BVRB_2g041450,BVRB_8g201170,BVRB_8g187170,BVRB_4g085170,BVRB_5g119190,BVRB_008300,BVRB_9g225190,BVRB_5g099700,BVRB_6g1293…
GO:0009119	ribonucleoside metabolic process	biological_process	0.5542	1	3	1813	28	18125	BVRB_8g184480,BVRB_3g070380,BVRB_7g163390
GO:0006753	nucleoside phosphate metabolic process	biological_process	0.55623	1	33	1813	335	18125	BVRB_3g067830,XLOC_064210,BVRB_1g007710,BVRB_3g070380,BVRB_8g184480,BVRB_7g177000,BVRB_6g151710,BVRB_1g005290,BVRB_8g185160,BVRB_7g180230,BVRB_3g055250,BVRB_2g032720,BVRB_5g119220,BVRB_7g160680,XLOC_009444,BVRB_8g190900,BVRB_6g152270,BVRB_1g023130,BVRB_7g169350,BVRB_5g106550,BVRB_2g037930,BVRB_3g061240,BVRB_5g101580,BVRB_9g210580,BVRB_9g215130,BVRB_7g162700,BVRB_6g151140,BVRB_1g016950,BVRB_7g1633…
GO:0009403	toxin biosynthetic process	biological_process	0.55816	1	1	1813	8	18125	BVRB_8g184200
GO:0050801	ion homeostasis	biological_process	0.55837	1	6	1813	60	18125	BVRB_6g143260,BVRB_4g077610,BVRB_4g077630,BVRB_2g036640,BVRB_8g196560,BVRB_5g119080
GO:0055080	cation homeostasis	biological_process	0.55837	1	6	1813	60	18125	BVRB_4g077630,BVRB_2g036640,BVRB_8g196560,BVRB_5g119080,BVRB_6g143260,BVRB_4g077610
GO:0098771	inorganic ion homeostasis	biological_process	0.55837	1	6	1813	60	18125	BVRB_6g143260,BVRB_4g077610,BVRB_8g196560,BVRB_2g036640,BVRB_4g077630,BVRB_5g119080
GO:0031109	microtubule polymerization or depolymerization	biological_process	0.55887	1	3	1813	28	18125	BVRB_2g032640,BVRB_1g014390,BVRB_8g187190
GO:0031110	regulation of microtubule polymerization or depolymerization	biological_process	0.55887	1	3	1813	28	18125	BVRB_8g187190,BVRB_1g014390,BVRB_2g032640
GO:0007165	signal transduction	biological_process	0.55942	1	92	1813	929	18125	BVRB_3g058830,BVRB_9g210580,BVRB_7g177930,BVRB_8g197930,BVRB_8g197950,BVRB_6g129390,BVRB_1g002410,BVRB_1g016320,BVRB_7g160790,BVRB_9g208920,BVRB_4g079550,BVRB_2g025630,BVRB_3g067840,BVRB_2g037910,BVRB_1g016960,BVRB_6g150990,BVRB_6g139160,BVRB_7g167320,BVRB_4g089200,BVRB_9g205330,BVRB_7g158360,BVRB_6g129790,BVRB_4g087950,BVRB_1g005170,BVRB_3g070380,BVRB_6g150870,BVRB_000740,BVRB_4g097000,BVRB_6g15…
GO:0006072	glycerol-3-phosphate metabolic process	biological_process	0.55991	1	2	1813	18	18125	BVRB_3g061940,BVRB_5g119210
GO:0046168	glycerol-3-phosphate catabolic process	biological_process	0.55991	1	2	1813	18	18125	BVRB_3g061940,BVRB_5g119210
GO:0052646	alditol phosphate metabolic process	biological_process	0.55991	1	2	1813	18	18125	BVRB_3g061940,BVRB_5g119210
GO:0006023	aminoglycan biosynthetic process	biological_process	0.56039	1	2	1813	18	18125	BVRB_8g185150,BVRB_2g035190
GO:0019954	asexual reproduction	biological_process	0.56076	1	10	1813	102	18125	BVRB_9g226050,BVRB_7g178010,BVRB_2g036640,BVRB_2g028580,BVRB_3g067680,BVRB_6g130620,BVRB_1g005070,BVRB_2g037660,XLOC_015617,BVRB_8g193840
GO:0045930	negative regulation of mitotic cell cycle	biological_process	0.56295	1	3	1813	30	18125	BVRB_3g053030,BVRB_3g053010,BVRB_5g118080
GO:0072524	pyridine-containing compound metabolic process	biological_process	0.56342	1	7	1813	70	18125	BVRB_8g190900,BVRB_7g172100,BVRB_7g160680,BVRB_1g023130,BVRB_1g005290,BVRB_1g007710,BVRB_9g215130
GO:0007186	G-protein coupled receptor signaling pathway	biological_process	0.56764	1	18	1813	183	18125	BVRB_000260,BVRB_9g202920,BVRB_9g226120,BVRB_2g039210,BVRB_8g197950,BVRB_7g161500,BVRB_3g061240,BVRB_9g215040,BVRB_5g119290,BVRB_7g177930,BVRB_8g197930,BVRB_4g090490,BVRB_2g038970,BVRB_7g158360,XLOC_036197,BVRB_8g184380,BVRB_6g127430,BVRB_6g127420
GO:0044255	cellular lipid metabolic process	biological_process	0.56986	1	45	1813	445	18125	BVRB_5g106470,BVRB_9g213700,BVRB_2g036990,BVRB_9g213680,BVRB_9g204440,BVRB_2g026750,XLOC_055396,BVRB_8g184270,BVRB_6g127470,BVRB_2g037020,BVRB_9g215320,BVRB_6g152260,BVRB_9g215360,BVRB_6g127510,BVRB_4g078980,BVRB_2g044780,BVRB_3g067680,BVRB_3g067960,BVRB_7g160680,BVRB_3g055280,BVRB_7g169320,BVRB_2g024850,BVRB_4g087880,BVRB_8g195640,BVRB_8g195720,BVRB_9g215120,BVRB_2g035170,BVRB_5g099910,BVRB_6g13…
GO:0007596	blood coagulation	biological_process	0.57076	1	6	1813	61	18125	BVRB_2g024640,BVRB_9g205330,BVRB_4g079550,BVRB_6g129790,BVRB_4g092680,BVRB_1g000610
GO:0006511	ubiquitin-dependent protein catabolic process	biological_process	0.5708	1	9	1813	91	18125	BVRB_4g077630,BVRB_6g145460,BVRB_6g134270,BVRB_4g077610,BVRB_7g173590,BVRB_1g003360,BVRB_2g026730,BVRB_001230,BVRB_3g067650
GO:0001906	cell killing	biological_process	0.57098	1	3	1813	29	18125	BVRB_7g177040,BVRB_009340,BVRB_6g134350
GO:0065007	biological regulation	biological_process	0.57117	1	308	1813	3098	18125	BVRB_012000,BVRB_2g036780,BVRB_6g135960,BVRB_3g067670,BVRB_7g176960,BVRB_9g210280,BVRB_1g005220,BVRB_7g158360,BVRB_7g172610,BVRB_8g188130,BVRB_4g089200,BVRB_003820,BVRB_6g129680,BVRB_5g099700,BVRB_7g162700,BVRB_9g208980,BVRB_4g079550,BVRB_2g025630,BVRB_7g175010,BVRB_9g208920,BVRB_3g058830,BVRB_6g130620,BVRB_6g130630,BVRB_1g007630,BVRB_8g184510,BVRB_2g035780,BVRB_3g061250,BVRB_8g184380,BVRB_6g1518…
GO:0051246	regulation of protein metabolic process	biological_process	0.57161	1	17	1813	172	18125	BVRB_005460,BVRB_8g197940,BVRB_2g028540,BVRB_7g173450,BVRB_9g202460,BVRB_8g201520,BVRB_2g046940,BVRB_9g202430,BVRB_9g202420,BVRB_1g000610,BVRB_4g089270,BVRB_6g130630,BVRB_9g202470,BVRB_8g188130,BVRB_4g089310,BVRB_9g202450,BVRB_6g135290
GO:0009056	catabolic process	biological_process	0.57195	1	67	1813	679	18125	BVRB_1g000700,BVRB_7g163390,BVRB_8g186020,BVRB_3g067650,BVRB_5g119210,BVRB_6g151180,BVRB_3g061940,BVRB_4g090400,BVRB_2g036580,BVRB_5g125230,BVRB_6g145460,BVRB_003830,BVRB_7g173280,BVRB_2g032600,BVRB_1g007720,BVRB_3g061950,BVRB_3g061930,BVRB_5g124260,BVRB_9g209460,BVRB_2g035820,BVRB_9g218720,BVRB_2g026730,BVRB_2g039240,BVRB_1g023130,BVRB_8g197960,BVRB_7g168310,BVRB_7g173590,XLOC_055396,BVRB_1g0077…
GO:0051336	regulation of hydrolase activity	biological_process	0.57211	1	3	1813	29	18125	BVRB_1g000610,BVRB_8g197940,BVRB_1g005220
GO:0009733	response to auxin	biological_process	0.57367	1	5	1813	61	18125	BVRB_5g098000,BVRB_7g177810,BVRB_2g035160,BVRB_8g190930,BVRB_8g190940
GO:0030042	actin filament depolymerization	biological_process	0.57371	1	1	1813	8	18125	BVRB_7g164600
GO:0030834	regulation of actin filament depolymerization	biological_process	0.57371	1	1	1813	8	18125	BVRB_7g164600
GO:0030835	negative regulation of actin filament depolymerization	biological_process	0.57371	1	1	1813	8	18125	BVRB_7g164600
GO:0030837	negative regulation of actin filament polymerization	biological_process	0.57371	1	1	1813	8	18125	BVRB_7g164600
GO:0031333	negative regulation of protein complex assembly	biological_process	0.57371	1	1	1813	8	18125	BVRB_7g164600
GO:0032272	negative regulation of protein polymerization	biological_process	0.57371	1	1	1813	8	18125	BVRB_7g164600
GO:0051261	protein depolymerization	biological_process	0.57371	1	1	1813	8	18125	BVRB_7g164600
GO:0051693	actin filament capping	biological_process	0.57371	1	1	1813	8	18125	BVRB_7g164600
GO:1901879	regulation of protein depolymerization	biological_process	0.57371	1	1	1813	8	18125	BVRB_7g164600
GO:1901880	negative regulation of protein depolymerization	biological_process	0.57371	1	1	1813	8	18125	BVRB_7g164600
GO:1902904	negative regulation of supramolecular fiber organization	biological_process	0.57371	1	1	1813	8	18125	BVRB_7g164600
GO:0006997	nucleus organization	biological_process	0.57374	1	1	1813	8	18125	BVRB_1g020540
GO:0006066	alcohol metabolic process	biological_process	0.57605	1	5	1813	50	18125	BVRB_8g197960,BVRB_4g079450,BVRB_6g150860,BVRB_9g202430,BVRB_6g134370
GO:0001505	regulation of neurotransmitter levels	biological_process	0.57653	1	1	1813	8	18125	BVRB_012000
GO:0007600	sensory perception	biological_process	0.57756	1	4	1813	39	18125	BVRB_2g036640,XLOC_021729,BVRB_2g026490,BVRB_2g038610
GO:0050877	nervous system process	biological_process	0.57756	1	4	1813	39	18125	BVRB_2g038610,BVRB_2g026490,XLOC_021729,BVRB_2g036640
GO:0006888	ER to Golgi vesicle-mediated transport	biological_process	0.57765	1	5	1813	49	18125	BVRB_3g067850,BVRB_2g034570,BVRB_5g114920,BVRB_9g209500,BVRB_1g020650
GO:0006974	cellular response to DNA damage stimulus	biological_process	0.57819	1	41	1813	411	18125	BVRB_5g119190,BVRB_8g187170,BVRB_8g201170,BVRB_1g002320,BVRB_8g181820,BVRB_7g161500,XLOC_068320,BVRB_2g034580,BVRB_4g082880,BVRB_7g172580,BVRB_5g118170,BVRB_3g061250,BVRB_9g202940,BVRB_8g200870,BVRB_2g026660,BVRB_4g081710,BVRB_2g026730,BVRB_7g171970,BVRB_1g007540,BVRB_4g092670,BVRB_7g172450,BVRB_8g195810,BVRB_7g173570,BVRB_7g172010,XLOC_043472,BVRB_4g089230,BVRB_2g037910,BVRB_2g025910,BVRB_1g0076…
GO:0006890	retrograde vesicle-mediated transport, Golgi to ER	biological_process	0.57865	1	1	1813	8	18125	BVRB_1g020510
GO:0051049	regulation of transport	biological_process	0.5798	1	2	1813	19	18125	BVRB_2g046920,BVRB_2g046910
GO:0046649	lymphocyte activation	biological_process	0.58076	1	1	1813	8	18125	BVRB_7g177030
GO:0009084	glutamine family amino acid biosynthetic process	biological_process	0.58113	1	2	1813	19	18125	XLOC_057750,BVRB_3g052140
GO:0001101	response to acid chemical	biological_process	0.58226	1	2	1813	19	18125	BVRB_6g129380,BVRB_9g202390
GO:0015995	chlorophyll biosynthetic process	biological_process	0.58269	1	1	1813	8	18125	BVRB_2g044920
GO:0020012	evasion or tolerance of host immune response	biological_process	0.58275	1	1	1813	8	18125	BVRB_1g002490
GO:0030683	evasion or tolerance by virus of host immune response	biological_process	0.58275	1	1	1813	8	18125	BVRB_1g002490
GO:0051805	evasion or tolerance of immune response of other organism involved in symbiotic interaction	biological_process	0.58275	1	1	1813	8	18125	BVRB_1g002490
GO:0052564	response to immune response of other organism involved in symbiotic interaction	biological_process	0.58275	1	1	1813	8	18125	BVRB_1g002490
GO:0052572	response to host immune response	biological_process	0.58275	1	1	1813	8	18125	BVRB_1g002490
GO:0006298	mismatch repair	biological_process	0.58289	1	5	1813	51	18125	BVRB_4g082880,BVRB_9g225190,BVRB_4g092670,BVRB_8g181820,BVRB_5g099980
GO:2000026	regulation of multicellular organismal development	biological_process	0.58297	1	2	1813	19	18125	BVRB_5g098050,BVRB_1g000660
GO:0010639	negative regulation of organelle organization	biological_process	0.58346	1	4	1813	41	18125	BVRB_7g164600,BVRB_5g118080,BVRB_3g053030,BVRB_3g053010
GO:0000725	recombinational repair	biological_process	0.58453	1	1	1813	8	18125	BVRB_2g044790
GO:0006497	protein lipidation	biological_process	0.58466	1	5	1813	49	18125	BVRB_5g106470,BVRB_9g213680,BVRB_7g160680,BVRB_1g011850,BVRB_4g078980
GO:0006506	GPI anchor biosynthetic process	biological_process	0.58466	1	5	1813	49	18125	BVRB_7g160680,BVRB_9g213680,BVRB_5g106470,BVRB_4g078980,BVRB_1g011850
GO:0006661	phosphatidylinositol biosynthetic process	biological_process	0.58466	1	5	1813	49	18125	BVRB_4g078980,BVRB_1g011850,BVRB_7g160680,BVRB_9g213680,BVRB_5g106470
GO:0042158	lipoprotein biosynthetic process	biological_process	0.58466	1	5	1813	49	18125	BVRB_1g011850,BVRB_4g078980,BVRB_5g106470,BVRB_9g213680,BVRB_7g160680
GO:0019941	modification-dependent protein catabolic process	biological_process	0.58515	1	9	1813	92	18125	BVRB_2g026730,BVRB_001230,BVRB_3g067650,BVRB_7g173590,BVRB_1g003360,BVRB_6g134270,BVRB_4g077610,BVRB_4g077630,BVRB_6g145460
GO:0043632	modification-dependent macromolecule catabolic process	biological_process	0.58515	1	9	1813	92	18125	BVRB_4g077630,BVRB_6g145460,BVRB_4g077610,BVRB_6g134270,BVRB_7g173590,BVRB_1g003360,BVRB_001230,BVRB_3g067650,BVRB_2g026730
GO:0009095	aromatic amino acid family biosynthetic process, prephenate pathway	biological_process	0.58638	1	1	1813	8	18125	BVRB_8g186040
GO:0015694	mercury ion transport	biological_process	0.58785	1	1	1813	8	18125	BVRB_8g195660
GO:0046689	response to mercury ion	biological_process	0.58785	1	1	1813	8	18125	BVRB_8g195660
GO:0050787	detoxification of mercury ion	biological_process	0.58785	1	1	1813	8	18125	BVRB_8g195660
GO:0006364	rRNA processing	biological_process	0.58934	1	11	1813	111	18125	BVRB_1g003370,BVRB_9g210530,BVRB_6g151850,BVRB_5g099900,BVRB_8g184180,BVRB_2g032670,BVRB_1g018570,BVRB_2g034270,BVRB_9g202410,BVRB_6g151010,BVRB_6g132280
GO:0016072	rRNA metabolic process	biological_process	0.58934	1	11	1813	111	18125	BVRB_6g151010,BVRB_6g132280,BVRB_2g034270,BVRB_9g202410,BVRB_5g099900,BVRB_8g184180,BVRB_1g018570,BVRB_2g032670,BVRB_9g210530,BVRB_1g003370,BVRB_6g151850
GO:1901700	response to oxygen-containing compound	biological_process	0.58958	1	3	1813	30	18125	BVRB_9g202390,BVRB_6g129380,BVRB_6g134370
GO:0016458	gene silencing	biological_process	0.59031	1	2	1813	19	18125	BVRB_4g077580,BVRB_4g085660
GO:0006487	protein N-linked glycosylation	biological_process	0.59032	1	2	1813	19	18125	BVRB_7g159780,BVRB_6g148460
GO:0006323	DNA packaging	biological_process	0.59083	1	5	1813	51	18125	BVRB_6g151180,BVRB_7g176670,BVRB_6g138290,BVRB_1g020540,BVRB_1g002480
GO:1901564	organonitrogen compound metabolic process	biological_process	0.59162	1	375	1813	3730	18125	BVRB_7g173560,BVRB_9g215130,BVRB_5g098110,BVRB_7g172020,BVRB_9g210510,BVRB_2g037010,BVRB_9g208930,BVRB_5g111560,BVRB_7g172010,XLOC_024262,BVRB_1g007430,BVRB_7g159780,BVRB_4g090510,BVRB_7g168330,BVRB_000760,BVRB_3g057850,BVRB_6g150870,BVRB_9g213680,BVRB_3g070340,BVRB_3g067830,BVRB_000730,BVRB_4g077490,BVRB_7g171960,BVRB_2g041070,BVRB_2g025890,BVRB_1g011020,BVRB_9g202460,BVRB_8g186040,BVRB_4g095310…
GO:0048878	chemical homeostasis	biological_process	0.59261	1	6	1813	62	18125	BVRB_8g196560,BVRB_2g036640,BVRB_4g077630,BVRB_5g119080,BVRB_6g143260,BVRB_4g077610
GO:0018193	peptidyl-amino acid modification	biological_process	0.59266	1	7	1813	71	18125	BVRB_4g077490,BVRB_7g172160,BVRB_3g062010,BVRB_6g151810,BVRB_3g062020,BVRB_7g160700,BVRB_000250
GO:0009235	cobalamin metabolic process	biological_process	0.59294	1	4	1813	41	18125	BVRB_7g161540,BVRB_3g061250,BVRB_4g095010,BVRB_1g007220
GO:0009057	macromolecule catabolic process	biological_process	0.59296	1	21	1813	213	18125	BVRB_9g206490,BVRB_2g026730,BVRB_3g067650,BVRB_001230,BVRB_2g035820,BVRB_1g007720,BVRB_6g134270,BVRB_8g194130,BVRB_4g077610,BVRB_3g069740,BVRB_003830,BVRB_6g145460,BVRB_005460,BVRB_4g077630,BVRB_6g151140,BVRB_6g150870,BVRB_3g067850,BVRB_5g125230,BVRB_1g003360,BVRB_4g090400,BVRB_7g173590
GO:0034470	ncRNA processing	biological_process	0.59329	1	38	1813	377	18125	BVRB_7g169320,BVRB_8g184190,BVRB_7g172100,BVRB_3g069300,BVRB_1g005180,BVRB_9g202940,BVRB_2g032670,BVRB_1g018570,BVRB_5g118170,BVRB_1g003370,BVRB_6g151850,BVRB_2g034580,BVRB_6g151010,BVRB_2g041450,BVRB_5g099950,BVRB_9g204470,BVRB_9g213700,BVRB_9g215320,BVRB_6g127470,BVRB_1g018680,BVRB_6g132280,BVRB_9g202410,BVRB_2g034270,BVRB_5g099700,BVRB_4g092520,BVRB_6g151840,BVRB_7g172110,BVRB_5g103530,BVRB_9g…
GO:0000087	mitotic M phase	biological_process	0.59478	1	2	1813	19	18125	BVRB_1g014390,BVRB_8g187190
GO:0098763	mitotic cell cycle phase	biological_process	0.59478	1	2	1813	19	18125	BVRB_1g014390,BVRB_8g187190
GO:0006913	nucleocytoplasmic transport	biological_process	0.59497	1	10	1813	107	18125	BVRB_8g197980,BVRB_5g125250,BVRB_4g082880,BVRB_1g016300,BVRB_4g081830,BVRB_7g176670,BVRB_9g226050,BVRB_3g053150,BVRB_8g186020,BVRB_7g175200
GO:0051169	nuclear transport	biological_process	0.59497	1	10	1813	107	18125	BVRB_4g081830,BVRB_7g176670,BVRB_9g226050,BVRB_3g053150,BVRB_8g186020,BVRB_7g175200,BVRB_8g197980,BVRB_4g082880,BVRB_1g016300,BVRB_5g125250
GO:0031554	regulation of DNA-templated transcription, termination	biological_process	0.59535	1	2	1813	20	18125	BVRB_3g067670,BVRB_2g026620
GO:0006284	base-excision repair	biological_process	0.59563	1	2	1813	19	18125	BVRB_5g119190,BVRB_008300
GO:0008053	mitochondrial fusion	biological_process	0.59571	1	3	1813	32	18125	BVRB_7g164610,BVRB_4g079410,BVRB_7g177000
GO:0046394	carboxylic acid biosynthetic process	biological_process	0.59695	1	27	1813	273	18125	BVRB_7g160680,BVRB_2g044780,BVRB_3g067680,BVRB_8g186020,BVRB_1g002310,BVRB_6g151690,BVRB_1g023130,BVRB_8g195640,BVRB_4g087880,BVRB_2g024850,BVRB_3g058810,BVRB_8g190900,BVRB_7g172570,BVRB_2g026460,BVRB_2g036990,BVRB_9g215130,BVRB_4g077440,BVRB_8g198100,BVRB_2g026750,XLOC_057750,BVRB_5g119290,BVRB_1g005290,BVRB_8g186040,BVRB_4g081820,BVRB_7g176720,BVRB_3g052140,BVRB_6g152260
GO:0030029	actin filament-based process	biological_process	0.59767	1	4	1813	40	18125	BVRB_7g164600,BVRB_1g005220,BVRB_8g187190,BVRB_6g148520
GO:0030036	actin cytoskeleton organization	biological_process	0.59767	1	4	1813	40	18125	BVRB_7g164600,BVRB_1g005220,BVRB_6g148520,BVRB_8g187190
GO:0006979	response to oxidative stress	biological_process	0.59914	1	14	1813	144	18125	BVRB_6g129460,BVRB_1g007470,BVRB_5g103560,BVRB_6g129450,BVRB_7g179630,BVRB_3g057870,BVRB_6g129440,BVRB_6g134370,BVRB_5g106570,BVRB_2g044860,BVRB_6g129470,BVRB_6g129430,BVRB_7g173610,BVRB_2g041450
GO:0010256	endomembrane system organization	biological_process	0.59972	1	4	1813	41	18125	BVRB_000700,BVRB_6g139030,BVRB_3g062060,BVRB_6g129790
GO:0043934	sporulation	biological_process	0.6003	1	3	1813	31	18125	BVRB_2g037660,BVRB_5g106390,BVRB_2g035780
GO:0007599	hemostasis	biological_process	0.60071	1	6	1813	63	18125	BVRB_4g092680,BVRB_1g000610,BVRB_4g079550,BVRB_6g129790,BVRB_2g024640,BVRB_9g205330
GO:0050817	coagulation	biological_process	0.60071	1	6	1813	63	18125	BVRB_1g000610,BVRB_4g092680,BVRB_6g129790,BVRB_4g079550,BVRB_9g205330,BVRB_2g024640
GO:0050878	regulation of body fluid levels	biological_process	0.60071	1	6	1813	63	18125	BVRB_1g000610,BVRB_4g092680,BVRB_6g129790,BVRB_4g079550,BVRB_9g205330,BVRB_2g024640
GO:0032787	monocarboxylic acid metabolic process	biological_process	0.6014	1	23	1813	235	18125	BVRB_7g163390,BVRB_1g002310,BVRB_3g067680,BVRB_2g044780,BVRB_3g067960,BVRB_7g160680,BVRB_5g119210,BVRB_8g190900,BVRB_2g024850,BVRB_4g087880,BVRB_8g195640,BVRB_1g023130,BVRB_6g151690,BVRB_2g026750,BVRB_6g133980,BVRB_9g215130,BVRB_9g213700,BVRB_8g195720,BVRB_2g036990,BVRB_6g152260,BVRB_7g176720,BVRB_6g127470,BVRB_1g005290
GO:0046474	glycerophospholipid biosynthetic process	biological_process	0.60356	1	5	1813	50	18125	BVRB_1g011850,BVRB_4g078980,BVRB_5g106470,BVRB_7g160680,BVRB_9g213680
GO:0034508	centromere complex assembly	biological_process	0.60541	1	5	1813	53	18125	BVRB_6g150880,BVRB_4g081710,BVRB_4g081830,BVRB_7g174990,BVRB_6g151180
GO:0006396	RNA processing	biological_process	0.60626	1	69	1813	695	18125	BVRB_4g092520,BVRB_7g173310,BVRB_5g103530,BVRB_6g151840,BVRB_2g038640,BVRB_2g036640,BVRB_1g018680,BVRB_2g039850,BVRB_2g034230,BVRB_9g202410,BVRB_2g034270,BVRB_2g025910,BVRB_8g184180,BVRB_5g118110,BVRB_5g099900,BVRB_3g061650,BVRB_9g210530,BVRB_6g132400,BVRB_6g135950,BVRB_4g090540,BVRB_8g195720,BVRB_2g032670,BVRB_1g018570,BVRB_9g202940,BVRB_2g034580,BVRB_7g172100,BVRB_7g169320,BVRB_3g059430,BVRB_4g…
GO:0007218	neuropeptide signaling pathway	biological_process	0.60732	1	3	1813	31	18125	BVRB_8g184380,BVRB_9g226120,BVRB_3g061240
GO:0007031	peroxisome organization	biological_process	0.60733	1	3	1813	31	18125	BVRB_3g057890,BVRB_9g215860,BVRB_6g152360
GO:0003333	amino acid transmembrane transport	biological_process	0.60789	1	6	1813	61	18125	BVRB_1g007450,BVRB_2g028490,BVRB_2g028480,BVRB_9g222370,BVRB_5g108010,BVRB_005140
GO:0008033	tRNA processing	biological_process	0.60828	1	29	1813	289	18125	BVRB_6g132400,BVRB_2g041450,BVRB_9g208930,BVRB_9g213700,BVRB_8g195720,BVRB_9g204470,BVRB_4g090540,BVRB_5g099950,BVRB_3g052140,BVRB_9g215320,BVRB_8g184180,BVRB_2g025910,BVRB_3g061650,BVRB_6g127470,BVRB_7g172100,BVRB_7g169320,BVRB_8g184190,BVRB_1g018680,BVRB_5g099700,BVRB_1g005180,BVRB_2g034270,BVRB_3g069300,BVRB_5g118170,BVRB_4g092520,BVRB_9g202940,BVRB_7g172110,BVRB_5g103530,BVRB_2g034580,BVRB_6g…
GO:0006163	purine nucleotide metabolic process	biological_process	0.60915	1	27	1813	281	18125	BVRB_9g210580,BVRB_9g215130,BVRB_3g070380,BVRB_8g184480,BVRB_3g067830,XLOC_064210,BVRB_2g037930,BVRB_3g061240,BVRB_5g101580,BVRB_1g005290,BVRB_1g016950,BVRB_8g185160,BVRB_7g180230,BVRB_7g177000,BVRB_7g162700,BVRB_6g151710,BVRB_3g055250,BVRB_7g160680,XLOC_009444,BVRB_7g163390,BVRB_7g171980,BVRB_1g023130,BVRB_7g169350,BVRB_2g040270,BVRB_8g190900,BVRB_6g152270,BVRB_9g215160
GO:0008152	metabolic process	biological_process	0.61022	1	963	1813	9596	18125	BVRB_5g109800,BVRB_1g005230,BVRB_7g158510,BVRB_2g037020,BVRB_7g172430,BVRB_6g134630,BVRB_3g059400,BVRB_1g000620,BVRB_5g125240,BVRB_9g215690,BVRB_8g185200,BVRB_1g007710,BVRB_6g152410,BVRB_8g193750,BVRB_2g046940,BVRB_8g181770,BVRB_6g129780,BVRB_1g000610,BVRB_9g202940,BVRB_7g173510,BVRB_5g101120,BVRB_5g103910,BVRB_4g092670,BVRB_8g185220,BVRB_6g132380,BVRB_6g145490,BVRB_2g025770,BVRB_2g032600,BVRB_2g…
GO:1903509	liposaccharide metabolic process	biological_process	0.61052	1	12	1813	122	18125	BVRB_9g213680,BVRB_9g204440,BVRB_7g160680,BVRB_8g184140,BVRB_5g106470,XLOC_055396,BVRB_6g132430,BVRB_1g011850,BVRB_2g038710,BVRB_2g037020,BVRB_000710,BVRB_4g078980
GO:1902531	regulation of intracellular signal transduction	biological_process	0.61091	1	3	1813	31	18125	XLOC_012381,BVRB_5g098050,BVRB_5g108970
GO:0006040	amino sugar metabolic process	biological_process	0.61137	1	3	1813	31	18125	BVRB_1g007720,BVRB_2g026460,BVRB_7g172100
GO:0032940	secretion by cell	biological_process	0.61234	1	9	1813	94	18125	BVRB_7g176670,BVRB_2g036640,BVRB_1g020650,BVRB_1g007430,BVRB_5g103890,BVRB_5g098030,XLOC_021729,BVRB_1g016950,BVRB_1g011800
GO:0046903	secretion	biological_process	0.61234	1	9	1813	94	18125	XLOC_021729,BVRB_1g011800,BVRB_1g016950,BVRB_1g020650,BVRB_1g007430,BVRB_2g036640,BVRB_7g176670,BVRB_5g103890,BVRB_5g098030
GO:0019362	pyridine nucleotide metabolic process	biological_process	0.61337	1	6	1813	63	18125	BVRB_1g007710,BVRB_9g215130,BVRB_1g023130,BVRB_1g005290,BVRB_7g160680,BVRB_8g190900
GO:0046496	nicotinamide nucleotide metabolic process	biological_process	0.61337	1	6	1813	63	18125	BVRB_8g190900,BVRB_1g005290,BVRB_1g023130,BVRB_9g215130,BVRB_1g007710,BVRB_7g160680
GO:0050690	regulation of defense response to virus by virus	biological_process	0.61382	1	1	1813	9	18125	BVRB_1g002490
GO:0010883	regulation of lipid storage	biological_process	0.61468	1	1	1813	9	18125	BVRB_008550
GO:0010884	positive regulation of lipid storage	biological_process	0.61468	1	1	1813	9	18125	BVRB_008550
GO:1905952	regulation of lipid localization	biological_process	0.61468	1	1	1813	9	18125	BVRB_008550
GO:1905954	positive regulation of lipid localization	biological_process	0.61468	1	1	1813	9	18125	BVRB_008550
GO:0031399	regulation of protein modification process	biological_process	0.61544	1	2	1813	21	18125	BVRB_6g130630,BVRB_4g089310
GO:0006090	pyruvate metabolic process	biological_process	0.61621	1	5	1813	53	18125	BVRB_8g190900,BVRB_7g160680,BVRB_9g215130,BVRB_1g023130,BVRB_1g005290
GO:0031667	response to nutrient levels	biological_process	0.61637	1	1	1813	9	18125	BVRB_4g085170
GO:1901137	carbohydrate derivative biosynthetic process	biological_process	0.61669	1	42	1813	429	18125	BVRB_4g078980,BVRB_6g151710,BVRB_7g177000,BVRB_2g037020,BVRB_1g005290,BVRB_5g119230,BVRB_9g218810,XLOC_064210,BVRB_3g067830,BVRB_9g213680,BVRB_9g204440,BVRB_5g106470,BVRB_7g168380,BVRB_6g152270,BVRB_8g190900,BVRB_7g169350,BVRB_1g023130,BVRB_7g173270,XLOC_009444,BVRB_7g160680,BVRB_3g055250,BVRB_000710,BVRB_3g052140,BVRB_1g016950,BVRB_2g037930,BVRB_6g132430,BVRB_1g011850,BVRB_2g038710,BVRB_9g215130…
GO:0046039	GTP metabolic process	biological_process	0.61712	1	1	1813	9	18125	BVRB_8g184480
GO:0006119	oxidative phosphorylation	biological_process	0.61807	1	3	1813	31	18125	BVRB_5g101580,BVRB_7g162700,BVRB_7g180230
GO:0042773	ATP synthesis coupled electron transport	biological_process	0.61807	1	3	1813	31	18125	BVRB_7g162700,BVRB_5g101580,BVRB_7g180230
GO:0043069	negative regulation of programmed cell death	biological_process	0.61846	1	1	1813	9	18125	BVRB_5g098050
GO:0060548	negative regulation of cell death	biological_process	0.61846	1	1	1813	9	18125	BVRB_5g098050
GO:0033993	response to lipid	biological_process	0.61867	1	3	1813	33	18125	BVRB_5g118160,BVRB_1g016320,BVRB_9g210580
GO:0043401	steroid hormone mediated signaling pathway	biological_process	0.61867	1	3	1813	33	18125	BVRB_9g210580,BVRB_1g016320,BVRB_5g118160
GO:0048545	response to steroid hormone	biological_process	0.61867	1	3	1813	33	18125	BVRB_1g016320,BVRB_5g118160,BVRB_9g210580
GO:0071383	cellular response to steroid hormone stimulus	biological_process	0.61867	1	3	1813	33	18125	BVRB_9g210580,BVRB_5g118160,BVRB_1g016320
GO:0071396	cellular response to lipid	biological_process	0.61867	1	3	1813	33	18125	BVRB_9g210580,BVRB_1g016320,BVRB_5g118160
GO:0071407	cellular response to organic cyclic compound	biological_process	0.61867	1	3	1813	33	18125	BVRB_1g016320,BVRB_5g118160,BVRB_9g210580
GO:0006165	nucleoside diphosphate phosphorylation	biological_process	0.61935	1	5	1813	53	18125	BVRB_7g160680,BVRB_9g215130,BVRB_1g005290,BVRB_1g023130,BVRB_8g190900
GO:0046939	nucleotide phosphorylation	biological_process	0.61935	1	5	1813	53	18125	BVRB_8g190900,BVRB_7g160680,BVRB_1g005290,BVRB_1g023130,BVRB_9g215130
GO:0009307	DNA restriction-modification system	biological_process	0.61941	1	4	1813	42	18125	BVRB_8g193750,BVRB_9g226100,BVRB_9g215190,BVRB_8g187190
GO:0044355	clearance of foreign intracellular DNA	biological_process	0.61941	1	4	1813	42	18125	BVRB_8g193750,BVRB_8g187190,BVRB_9g215190,BVRB_9g226100
GO:0099046	clearance of foreign intracellular nucleic acids	biological_process	0.61941	1	4	1813	42	18125	BVRB_9g215190,BVRB_9g226100,BVRB_8g187190,BVRB_8g193750
GO:0048519	negative regulation of biological process	biological_process	0.61987	1	23	1813	244	18125	BVRB_7g175010,BVRB_009340,BVRB_3g053010,BVRB_4g077580,BVRB_9g202430,BVRB_7g158470,BVRB_9g202420,BVRB_7g164600,BVRB_9g202460,BVRB_9g202470,BVRB_7g177040,BVRB_5g118080,BVRB_1g000610,BVRB_4g089270,BVRB_3g053030,BVRB_7g167310,BVRB_4g085660,BVRB_3g061980,BVRB_9g202450,BVRB_6g135290,BVRB_7g167320,BVRB_1g022260,BVRB_5g098050
GO:0006359	regulation of transcription by RNA polymerase III	biological_process	0.62092	1	2	1813	20	18125	BVRB_1g022260,BVRB_1g007460
GO:0006302	double-strand break repair	biological_process	0.62098	1	4	1813	41	18125	BVRB_2g044790,BVRB_7g161500,BVRB_2g026660,BVRB_7g172010
GO:1901657	glycosyl compound metabolic process	biological_process	0.62311	1	6	1813	62	18125	BVRB_3g052210,BVRB_7g163390,BVRB_3g052220,BVRB_3g070380,BVRB_5g106550,BVRB_8g184480
GO:0061687	detoxification of inorganic compound	biological_process	0.62486	1	1	1813	9	18125	BVRB_8g195660
GO:0019637	organophosphate metabolic process	biological_process	0.62588	1	55	1813	564	18125	XLOC_064210,BVRB_3g067830,BVRB_8g184480,BVRB_9g213680,BVRB_9g204440,BVRB_3g070380,BVRB_5g106470,BVRB_1g007710,BVRB_2g037030,BVRB_4g078980,BVRB_6g151710,BVRB_7g177000,BVRB_7g180230,BVRB_1g005290,BVRB_8g185160,BVRB_2g037020,BVRB_7g172100,XLOC_009444,BVRB_5g119220,BVRB_7g160680,BVRB_2g032720,BVRB_3g055250,BVRB_7g164610,BVRB_3g061250,BVRB_6g152270,BVRB_3g059450,BVRB_8g190900,BVRB_5g106550,BVRB_7g1693…
GO:0009187	cyclic nucleotide metabolic process	biological_process	0.62621	1	1	1813	9	18125	XLOC_009444
GO:0006820	anion transport	biological_process	0.62636	1	21	1813	218	18125	BVRB_5g108010,BVRB_005140,BVRB_7g177840,BVRB_9g222370,BVRB_2g028490,BVRB_2g039000,BVRB_2g025680,BVRB_6g135880,BVRB_001200,BVRB_5g106500,BVRB_6g129670,BVRB_2g028480,BVRB_2g024840,BVRB_8g185220,BVRB_4g072090,BVRB_1g002480,BVRB_5g110840,BVRB_2g024830,BVRB_1g007450,BVRB_7g161540,BVRB_4g081750
GO:0030682	evasion or tolerance of host defense response	biological_process	0.62712	1	1	1813	9	18125	BVRB_1g002490
GO:0051807	evasion or tolerance of defense response of other organism involved in symbiotic interaction	biological_process	0.62712	1	1	1813	9	18125	BVRB_1g002490
GO:0098662	inorganic cation transmembrane transport	biological_process	0.62837	1	28	1813	295	18125	XLOC_064210,BVRB_9g206620,BVRB_4g089340,BVRB_3g067830,BVRB_7g180250,BVRB_9g210580,BVRB_6g151710,BVRB_7g177000,BVRB_8g195910,BVRB_1g007550,BVRB_1g002480,BVRB_1g016950,BVRB_9g215830,BVRB_7g171980,BVRB_1g018680,BVRB_2g036640,BVRB_5g103890,BVRB_3g055250,BVRB_9g215160,BVRB_8g193780,BVRB_6g134550,BVRB_1g014400,XLOC_021729,BVRB_6g151180,BVRB_6g143250,BVRB_9g205330,BVRB_1g007620,BVRB_2g040270
GO:0051180	vitamin transport	biological_process	0.62927	1	1	1813	9	18125	BVRB_1g005280
GO:0034404	nucleobase-containing small molecule biosynthetic process	biological_process	0.63023	1	7	1813	75	18125	BVRB_7g160680,BVRB_1g007710,BVRB_9g215130,BVRB_1g023130,BVRB_1g005290,BVRB_6g151140,BVRB_8g190900
GO:0006672	ceramide metabolic process	biological_process	0.63165	1	1	1813	9	18125	XLOC_055396
GO:0072521	purine-containing compound metabolic process	biological_process	0.6328	1	27	1813	284	18125	XLOC_064210,BVRB_3g061240,BVRB_2g037930,BVRB_5g101580,BVRB_3g067830,BVRB_8g184480,BVRB_9g210580,BVRB_9g215130,BVRB_3g070380,BVRB_6g151710,BVRB_7g177000,BVRB_7g162700,BVRB_7g180230,BVRB_1g005290,BVRB_8g185160,BVRB_1g016950,BVRB_7g171980,BVRB_7g163390,BVRB_7g160680,XLOC_009444,BVRB_3g055250,BVRB_9g215160,BVRB_8g190900,BVRB_6g152270,BVRB_2g040270,BVRB_1g023130,BVRB_7g169350
GO:0006614	SRP-dependent cotranslational protein targeting to membrane	biological_process	0.63428	1	6	1813	63	18125	BVRB_5g103530,BVRB_6g132280,BVRB_3g061250,BVRB_1g018680,BVRB_3g057860,BVRB_3g061630
GO:0045047	protein targeting to ER	biological_process	0.63428	1	6	1813	63	18125	BVRB_5g103530,BVRB_3g061630,BVRB_6g132280,BVRB_3g061250,BVRB_1g018680,BVRB_3g057860
GO:0072599	establishment of protein localization to endoplasmic reticulum	biological_process	0.63428	1	6	1813	63	18125	BVRB_3g057860,BVRB_1g018680,BVRB_3g061250,BVRB_6g132280,BVRB_3g061630,BVRB_5g103530
GO:0043242	negative regulation of protein complex disassembly	biological_process	0.63562	1	1	1813	10	18125	BVRB_7g164600
GO:0007409	axonogenesis	biological_process	0.63577	1	3	1813	32	18125	BVRB_5g101560,BVRB_000270,BVRB_001290
GO:0007411	axon guidance	biological_process	0.63577	1	3	1813	32	18125	BVRB_000270,BVRB_5g101560,BVRB_001290
GO:0032990	cell part morphogenesis	biological_process	0.63577	1	3	1813	32	18125	BVRB_5g101560,BVRB_000270,BVRB_001290
GO:0048667	cell morphogenesis involved in neuron differentiation	biological_process	0.63577	1	3	1813	32	18125	BVRB_001290,BVRB_5g101560,BVRB_000270
GO:0048812	neuron projection morphogenesis	biological_process	0.63577	1	3	1813	32	18125	BVRB_001290,BVRB_5g101560,BVRB_000270
GO:0048858	cell projection morphogenesis	biological_process	0.63577	1	3	1813	32	18125	BVRB_000270,BVRB_5g101560,BVRB_001290
GO:0061564	axon development	biological_process	0.63577	1	3	1813	32	18125	BVRB_000270,BVRB_5g101560,BVRB_001290
GO:0097485	neuron projection guidance	biological_process	0.63577	1	3	1813	32	18125	BVRB_5g101560,BVRB_000270,BVRB_001290
GO:0120039	plasma membrane bounded cell projection morphogenesis	biological_process	0.63577	1	3	1813	32	18125	BVRB_001290,BVRB_000270,BVRB_5g101560
GO:0050789	regulation of biological process	biological_process	0.63626	1	289	1813	2933	18125	BVRB_2g040980,BVRB_5g118130,BVRB_8g184200,BVRB_4g087950,BVRB_7g175180,BVRB_9g225300,BVRB_8g194050,BVRB_6g132210,BVRB_1g005170,XLOC_011745,BVRB_5g106340,BVRB_7g173450,BVRB_7g177930,BVRB_3g061680,BVRB_1g016960,BVRB_3g067840,BVRB_6g139040,BVRB_6g139090,BVRB_9g208910,BVRB_1g002410,BVRB_5g098050,BVRB_8g193830,BVRB_5g101700,BVRB_2g041500,BVRB_9g215110,BVRB_2g032720,BVRB_000250,BVRB_3g061980,BVRB_8g1909…
GO:0007266	Rho protein signal transduction	biological_process	0.63689	1	1	1813	10	18125	BVRB_5g108970
GO:0035023	regulation of Rho protein signal transduction	biological_process	0.63689	1	1	1813	10	18125	BVRB_5g108970
GO:0019220	regulation of phosphate metabolic process	biological_process	0.63727	1	2	1813	22	18125	BVRB_4g089310,BVRB_6g130630
GO:0051174	regulation of phosphorus metabolic process	biological_process	0.63727	1	2	1813	22	18125	BVRB_6g130630,BVRB_4g089310
GO:0019359	nicotinamide nucleotide biosynthetic process	biological_process	0.63836	1	5	1813	54	18125	BVRB_8g190900,BVRB_1g005290,BVRB_1g023130,BVRB_9g215130,BVRB_7g160680
GO:0050794	regulation of cellular process	biological_process	0.63836	1	279	1813	2834	18125	BVRB_5g103970,BVRB_3g067750,BVRB_3g069200,XLOC_012381,BVRB_2g025910,BVRB_3g061930,BVRB_9g202920,BVRB_000260,BVRB_2g037240,BVRB_4g096860,BVRB_1g000700,BVRB_5g104030,BVRB_9g202450,BVRB_2g044870,BVRB_1g009990,BVRB_9g226060,BVRB_9g209480,BVRB_9g210540,BVRB_5g125240,BVRB_1g007460,BVRB_2g046940,BVRB_1g005230,BVRB_004120,BVRB_5g109800,BVRB_5g101650,BVRB_6g130700,BVRB_5g101120,BVRB_6g132380,BVRB_2g025660…
GO:0010629	negative regulation of gene expression	biological_process	0.63983	1	10	1813	108	18125	BVRB_9g202420,BVRB_6g135290,BVRB_4g085660,BVRB_9g202450,BVRB_9g202430,BVRB_4g077580,BVRB_1g022260,BVRB_9g202460,BVRB_9g202470,BVRB_4g089270
GO:0019184	nonribosomal peptide biosynthetic process	biological_process	0.64098	1	1	1813	10	18125	BVRB_000720
GO:0000160	phosphorelay signal transduction system	biological_process	0.64176	1	8	1813	86	18125	BVRB_000250,BVRB_3g062070,BVRB_010490,BVRB_1g007420,BVRB_2g032730,BVRB_8g194060,BVRB_004120,BVRB_5g101650
GO:0098660	inorganic ion transmembrane transport	biological_process	0.64206	1	28	1813	297	18125	XLOC_021729,BVRB_6g151180,BVRB_1g014400,BVRB_6g143250,BVRB_9g215160,BVRB_8g193780,BVRB_6g134550,BVRB_9g205330,BVRB_1g007620,BVRB_2g040270,BVRB_2g036640,BVRB_7g171980,BVRB_1g018680,BVRB_5g103890,BVRB_3g055250,BVRB_7g177000,BVRB_8g195910,BVRB_1g007550,BVRB_6g151710,BVRB_1g016950,BVRB_9g215830,BVRB_1g002480,BVRB_4g089340,BVRB_3g067830,XLOC_064210,BVRB_9g206620,BVRB_7g180250,BVRB_9g210580
GO:1901135	carbohydrate derivative metabolic process	biological_process	0.64225	1	61	1813	626	18125	BVRB_7g180230,BVRB_1g005290,BVRB_2g037020,BVRB_8g185160,BVRB_4g078980,BVRB_6g151710,BVRB_7g177000,BVRB_9g204440,BVRB_9g213680,BVRB_8g184480,BVRB_7g168380,BVRB_5g106470,BVRB_3g070380,BVRB_9g218810,BVRB_3g052220,BVRB_5g119230,XLOC_064210,XLOC_055396,BVRB_3g067830,BVRB_5g106550,BVRB_1g023130,BVRB_7g169350,BVRB_3g052210,BVRB_8g190900,BVRB_6g152270,BVRB_2g026460,BVRB_7g160680,XLOC_009444,BVRB_3g055250…
GO:0043648	dicarboxylic acid metabolic process	biological_process	0.64289	1	3	1813	32	18125	BVRB_3g052140,BVRB_5g111560,BVRB_4g081820
GO:0034220	ion transmembrane transport	biological_process	0.64653	1	36	1813	378	18125	BVRB_2g028490,BVRB_1g007620,BVRB_2g040270,BVRB_9g205330,BVRB_6g151180,XLOC_021729,BVRB_9g215160,BVRB_5g103890,BVRB_2g036640,BVRB_1g018680,BVRB_7g171980,BVRB_9g215830,BVRB_1g016950,BVRB_9g210580,BVRB_7g180250,BVRB_4g089340,BVRB_9g206620,BVRB_9g222370,BVRB_005140,BVRB_5g108010,BVRB_6g143250,BVRB_1g014400,BVRB_6g134550,BVRB_2g039000,BVRB_8g193780,BVRB_8g185220,BVRB_2g028480,BVRB_3g055250,BVRB_1g0074…
GO:0019953	sexual reproduction	biological_process	0.64732	1	6	1813	66	18125	BVRB_8g194090,BVRB_4g092440,BVRB_6g127500,BVRB_9g222310,XLOC_023076,BVRB_1g020540
GO:0044703	multi-organism reproductive process	biological_process	0.64732	1	6	1813	66	18125	BVRB_8g194090,BVRB_1g020540,BVRB_9g222310,XLOC_023076,BVRB_4g092440,BVRB_6g127500
GO:0043244	regulation of protein complex disassembly	biological_process	0.64743	1	3	1813	33	18125	BVRB_7g164600,BVRB_2g026620,BVRB_3g067670
GO:0001775	cell activation	biological_process	0.64755	1	6	1813	66	18125	BVRB_4g079550,BVRB_6g129790,BVRB_4g092680,BVRB_7g177030,BVRB_2g024640,BVRB_9g205330
GO:0006629	lipid metabolic process	biological_process	0.64788	1	72	1813	727	18125	BVRB_8g195640,BVRB_9g218720,BVRB_3g067960,BVRB_2g039240,BVRB_7g158320,BVRB_7g169320,BVRB_6g127470,BVRB_2g037020,BVRB_9g215320,BVRB_9g215360,BVRB_4g078980,BVRB_9g213700,BVRB_7g172080,BVRB_2g036990,BVRB_9g204440,BVRB_2g026750,XLOC_055396,BVRB_7g172050,BVRB_8g184270,BVRB_2g044900,BVRB_2g044870,BVRB_7g172040,BVRB_6g151690,BVRB_5g119210,BVRB_4g092520,BVRB_7g163390,BVRB_1g002310,BVRB_3g061950,BVRB_8g18…
GO:0006376	mRNA splice site selection	biological_process	0.64802	1	1	1813	10	18125	BVRB_3g067700
GO:0043087	regulation of GTPase activity	biological_process	0.64891	1	1	1813	10	18125	BVRB_1g005220
GO:0000372	Group I intron splicing	biological_process	0.64947	1	1	1813	10	18125	BVRB_6g152210
GO:0000376	RNA splicing, via transesterification reactions with guanosine as nucleophile	biological_process	0.64947	1	1	1813	10	18125	BVRB_6g152210
GO:0098655	cation transmembrane transport	biological_process	0.65	1	28	1813	298	18125	BVRB_6g151710,BVRB_1g007550,BVRB_8g195910,BVRB_7g177000,BVRB_1g002480,BVRB_9g215830,BVRB_1g016950,BVRB_9g206620,XLOC_064210,BVRB_3g067830,BVRB_4g089340,BVRB_9g210580,BVRB_7g180250,BVRB_6g134550,BVRB_9g215160,BVRB_8g193780,BVRB_6g151180,XLOC_021729,BVRB_1g014400,BVRB_6g143250,BVRB_2g040270,BVRB_1g007620,BVRB_9g205330,BVRB_1g018680,BVRB_7g171980,BVRB_2g036640,BVRB_3g055250,BVRB_5g103890
GO:0009132	nucleoside diphosphate metabolic process	biological_process	0.65026	1	5	1813	55	18125	BVRB_7g160680,BVRB_1g005290,BVRB_1g023130,BVRB_9g215130,BVRB_8g190900
GO:0006720	isoprenoid metabolic process	biological_process	0.65074	1	8	1813	83	18125	BVRB_8g184270,BVRB_7g169320,BVRB_5g099910,BVRB_4g092520,BVRB_9g215320,BVRB_7g168400,BVRB_2g044900,BVRB_6g127470
GO:0008299	isoprenoid biosynthetic process	biological_process	0.65074	1	8	1813	83	18125	BVRB_7g168400,BVRB_2g044900,BVRB_6g127470,BVRB_4g092520,BVRB_9g215320,BVRB_5g099910,BVRB_7g169320,BVRB_8g184270
GO:0007020	microtubule nucleation	biological_process	0.65106	1	1	1813	10	18125	BVRB_2g032640
GO:0010968	regulation of microtubule nucleation	biological_process	0.65106	1	1	1813	10	18125	BVRB_2g032640
GO:0031112	positive regulation of microtubule polymerization or depolymerization	biological_process	0.65106	1	1	1813	10	18125	BVRB_2g032640
GO:0031113	regulation of microtubule polymerization	biological_process	0.65106	1	1	1813	10	18125	BVRB_2g032640
GO:0031116	positive regulation of microtubule polymerization	biological_process	0.65106	1	1	1813	10	18125	BVRB_2g032640
GO:0046785	microtubule polymerization	biological_process	0.65106	1	1	1813	10	18125	BVRB_2g032640
GO:0090063	positive regulation of microtubule nucleation	biological_process	0.65106	1	1	1813	10	18125	BVRB_2g032640
GO:0000904	cell morphogenesis involved in differentiation	biological_process	0.65186	1	3	1813	33	18125	BVRB_000270,BVRB_5g101560,BVRB_001290
GO:0072329	monocarboxylic acid catabolic process	biological_process	0.65207	1	1	1813	10	18125	BVRB_7g163390
GO:0050909	sensory perception of taste	biological_process	0.65209	1	1	1813	10	18125	BVRB_2g026490
GO:0045444	fat cell differentiation	biological_process	0.65235	1	2	1813	21	18125	BVRB_5g101070,BVRB_5g101610
GO:0009894	regulation of catabolic process	biological_process	0.65282	1	7	1813	79	18125	BVRB_7g178010,BVRB_1g000700,BVRB_005460,BVRB_1g020640,XLOC_009444,BVRB_3g061930,BVRB_3g053150
GO:0006397	mRNA processing	biological_process	0.65285	1	21	1813	226	18125	XLOC_015626,BVRB_9g202860,BVRB_6g135950,BVRB_4g096900,BVRB_4g090430,BVRB_000740,BVRB_4g081750,BVRB_8g193850,BVRB_5g118110,BVRB_6g129630,BVRB_3g067700,BVRB_2g036640,BVRB_9g202440,BVRB_2g039850,BVRB_3g059430,BVRB_4g081710,XLOC_021729,BVRB_7g173310,BVRB_6g135960,BVRB_2g025720,BVRB_2g038640
GO:0032268	regulation of cellular protein metabolic process	biological_process	0.65305	1	16	1813	170	18125	BVRB_2g028540,BVRB_8g197940,BVRB_9g202420,BVRB_9g202430,BVRB_2g046940,BVRB_8g201520,BVRB_7g173450,BVRB_9g202460,BVRB_4g089310,BVRB_8g188130,BVRB_9g202470,BVRB_6g130630,BVRB_4g089270,BVRB_1g000610,BVRB_6g135290,BVRB_9g202450
GO:0055086	nucleobase-containing small molecule metabolic process	biological_process	0.65322	1	37	1813	389	18125	BVRB_7g171980,BVRB_7g163390,BVRB_4g089330,BVRB_2g040270,BVRB_009080,BVRB_9g215160,BVRB_5g109020,BVRB_9g210580,BVRB_9g215130,BVRB_3g061240,BVRB_5g101580,BVRB_2g037930,BVRB_1g016950,BVRB_6g151140,BVRB_7g162700,BVRB_5g119220,BVRB_7g160680,XLOC_009444,BVRB_3g055250,BVRB_2g032720,BVRB_5g106550,BVRB_1g023130,BVRB_7g169350,BVRB_3g052210,BVRB_8g190900,BVRB_6g152270,BVRB_8g184480,BVRB_1g007710,BVRB_3g0703…
GO:0006275	regulation of DNA replication	biological_process	0.6534	1	2	1813	21	18125	BVRB_6g127470,BVRB_8g188370
GO:0015693	magnesium ion transport	biological_process	0.65367	1	1	1813	10	18125	BVRB_008310
GO:0015977	carbon fixation	biological_process	0.65431	1	1	1813	10	18125	BVRB_4g095480
GO:0051346	negative regulation of hydrolase activity	biological_process	0.65477	1	1	1813	10	18125	BVRB_1g000610
GO:0006400	tRNA modification	biological_process	0.6549	1	14	1813	145	18125	BVRB_6g132400,BVRB_2g041450,BVRB_1g018680,BVRB_9g208930,BVRB_5g099700,BVRB_9g204470,BVRB_2g034270,BVRB_5g118170,BVRB_8g184180,BVRB_2g025910,BVRB_9g202940,BVRB_7g172110,BVRB_5g103530,BVRB_2g034580
GO:0042254	ribosome biogenesis	biological_process	0.65614	1	14	1813	148	18125	BVRB_6g151850,BVRB_1g003370,BVRB_9g210530,BVRB_1g018570,BVRB_2g032670,BVRB_8g184180,BVRB_5g099900,BVRB_9g202410,BVRB_9g213660,BVRB_7g172440,BVRB_2g034270,BVRB_1g016840,BVRB_6g132280,BVRB_6g151010
GO:0009219	pyrimidine deoxyribonucleotide metabolic process	biological_process	0.65657	1	1	1813	10	18125	BVRB_4g089330
GO:0009394	2'-deoxyribonucleotide metabolic process	biological_process	0.65657	1	1	1813	10	18125	BVRB_4g089330
GO:0019692	deoxyribose phosphate metabolic process	biological_process	0.65657	1	1	1813	10	18125	BVRB_4g089330
GO:0009150	purine ribonucleotide metabolic process	biological_process	0.65679	1	26	1813	277	18125	BVRB_7g177000,BVRB_7g162700,BVRB_6g151710,BVRB_1g016950,BVRB_1g005290,BVRB_8g185160,BVRB_7g180230,BVRB_3g067830,XLOC_064210,BVRB_5g101580,BVRB_2g037930,BVRB_9g210580,BVRB_9g215130,BVRB_3g070380,BVRB_8g184480,BVRB_8g190900,BVRB_6g152270,BVRB_9g215160,BVRB_1g023130,BVRB_7g169350,BVRB_2g040270,BVRB_7g163390,BVRB_7g171980,BVRB_3g055250,BVRB_7g160680,XLOC_009444
GO:0009259	ribonucleotide metabolic process	biological_process	0.65679	1	26	1813	277	18125	BVRB_7g171980,BVRB_7g163390,XLOC_009444,BVRB_7g160680,BVRB_3g055250,BVRB_9g215160,BVRB_6g152270,BVRB_8g190900,BVRB_2g040270,BVRB_7g169350,BVRB_1g023130,BVRB_2g037930,BVRB_5g101580,XLOC_064210,BVRB_3g067830,BVRB_8g184480,BVRB_9g215130,BVRB_3g070380,BVRB_9g210580,BVRB_6g151710,BVRB_7g162700,BVRB_7g177000,BVRB_7g180230,BVRB_1g016950,BVRB_1g005290,BVRB_8g185160
GO:0030168	platelet activation	biological_process	0.65736	1	5	1813	56	18125	BVRB_4g092680,BVRB_4g079550,BVRB_6g129790,BVRB_2g024640,BVRB_9g205330
GO:0045321	leukocyte activation	biological_process	0.65799	1	1	1813	10	18125	BVRB_7g177030
GO:0000270	peptidoglycan metabolic process	biological_process	0.65904	1	1	1813	10	18125	BVRB_2g035820
GO:0022613	ribonucleoprotein complex biogenesis	biological_process	0.65967	1	15	1813	159	18125	BVRB_6g151010,BVRB_6g132280,BVRB_1g016840,BVRB_2g034270,BVRB_9g202410,BVRB_9g213660,BVRB_7g172440,BVRB_5g099900,BVRB_8g184180,BVRB_1g018570,BVRB_2g032670,BVRB_9g210530,BVRB_1g003370,BVRB_3g067700,BVRB_6g151850
GO:0048284	organelle fusion	biological_process	0.66253	1	3	1813	35	18125	BVRB_7g177000,BVRB_4g079410,BVRB_7g164610
GO:0006405	RNA export from nucleus	biological_process	0.66435	1	2	1813	22	18125	BVRB_1g016300,BVRB_5g125250
GO:0006221	pyrimidine nucleotide biosynthetic process	biological_process	0.66496	1	2	1813	22	18125	BVRB_2g032720,BVRB_5g119220
GO:0019049	evasion or tolerance of host defenses by virus	biological_process	0.66509	1	1	1813	10	18125	BVRB_1g002490
GO:0050776	regulation of immune response	biological_process	0.66522	1	2	1813	22	18125	XLOC_012381,BVRB_3g058800
GO:0010605	negative regulation of macromolecule metabolic process	biological_process	0.66815	1	11	1813	121	18125	BVRB_6g135290,BVRB_9g202420,BVRB_9g202450,BVRB_4g085660,BVRB_9g202430,BVRB_4g077580,BVRB_9g202460,BVRB_1g022260,BVRB_9g202470,BVRB_1g000610,BVRB_4g089270
GO:0015947	methane metabolic process	biological_process	0.66955	1	4	1813	44	18125	BVRB_4g079530,BVRB_7g164610,BVRB_5g109810,BVRB_7g172050
GO:0015948	methanogenesis	biological_process	0.66955	1	4	1813	44	18125	BVRB_4g079530,BVRB_7g172050,BVRB_5g109810,BVRB_7g164610
GO:0015975	energy derivation by oxidation of reduced inorganic compounds	biological_process	0.66955	1	4	1813	44	18125	BVRB_4g079530,BVRB_7g164610,BVRB_7g172050,BVRB_5g109810
GO:0043446	cellular alkane metabolic process	biological_process	0.66955	1	4	1813	44	18125	BVRB_4g079530,BVRB_7g172050,BVRB_5g109810,BVRB_7g164610
GO:0043447	alkane biosynthetic process	biological_process	0.66955	1	4	1813	44	18125	BVRB_4g079530,BVRB_7g164610,BVRB_7g172050,BVRB_5g109810
GO:0048523	negative regulation of cellular process	biological_process	0.67117	1	17	1813	189	18125	BVRB_3g061980,BVRB_9g202450,BVRB_6g135290,BVRB_1g022260,BVRB_7g167320,BVRB_5g098050,BVRB_9g202470,BVRB_5g118080,BVRB_4g089270,BVRB_1g000610,BVRB_7g167310,BVRB_3g053030,BVRB_9g202430,BVRB_9g202420,BVRB_7g164600,BVRB_9g202460,BVRB_3g053010
GO:0000375	RNA splicing, via transesterification reactions	biological_process	0.67125	1	10	1813	112	18125	BVRB_3g059430,BVRB_9g202860,XLOC_015626,BVRB_6g152210,BVRB_2g036640,BVRB_2g038640,BVRB_3g067700,BVRB_5g118110,BVRB_6g135960,XLOC_021729
GO:0042775	mitochondrial ATP synthesis coupled electron transport	biological_process	0.67174	1	2	1813	22	18125	BVRB_7g162700,BVRB_5g101580
GO:0009086	methionine biosynthetic process	biological_process	0.67324	1	1	1813	10	18125	BVRB_8g186020
GO:0044248	cellular catabolic process	biological_process	0.67431	1	56	1813	589	18125	BVRB_001230,XLOC_009444,BVRB_7g160680,BVRB_6g129360,BVRB_2g026730,BVRB_000800,BVRB_4g081830,XLOC_037525,BVRB_9g209460,BVRB_2g035820,BVRB_5g124260,BVRB_7g168310,BVRB_4g082880,BVRB_8g197960,BVRB_1g023130,BVRB_8g190900,BVRB_1g007710,BVRB_6g150870,XLOC_055396,BVRB_2g026640,BVRB_7g173590,BVRB_1g003360,BVRB_7g178010,BVRB_3g069740,BVRB_4g077610,BVRB_1g002480,BVRB_1g005290,BVRB_3g060300,BVRB_4g077630,BVR…
GO:0019073	viral DNA genome packaging	biological_process	0.67491	1	1	1813	10	18125	BVRB_7g180250
GO:0032886	regulation of microtubule-based process	biological_process	0.6759	1	3	1813	33	18125	BVRB_8g187190,BVRB_2g032640,BVRB_1g014390
GO:0070507	regulation of microtubule cytoskeleton organization	biological_process	0.6759	1	3	1813	33	18125	BVRB_2g032640,BVRB_1g014390,BVRB_8g187190
GO:0051302	regulation of cell division	biological_process	0.67655	1	2	1813	22	18125	BVRB_6g143270,BVRB_5g119220
GO:0000377	RNA splicing, via transesterification reactions with bulged adenosine as nucleophile	biological_process	0.67988	1	9	1813	102	18125	BVRB_5g118110,BVRB_6g135960,XLOC_021729,BVRB_2g038640,BVRB_3g067700,BVRB_9g202860,XLOC_015626,BVRB_2g036640,BVRB_3g059430
GO:0000398	mRNA splicing, via spliceosome	biological_process	0.67988	1	9	1813	102	18125	BVRB_9g202860,BVRB_2g036640,XLOC_015626,BVRB_3g059430,BVRB_6g135960,BVRB_5g118110,XLOC_021729,BVRB_2g038640,BVRB_3g067700
GO:0009755	hormone-mediated signaling pathway	biological_process	0.68001	1	3	1813	36	18125	BVRB_9g210580,BVRB_5g118160,BVRB_1g016320
GO:0010948	negative regulation of cell cycle process	biological_process	0.68052	1	3	1813	35	18125	BVRB_5g118080,BVRB_3g053030,BVRB_3g053010
GO:0014070	response to organic cyclic compound	biological_process	0.68059	1	3	1813	36	18125	BVRB_9g210580,BVRB_5g118160,BVRB_1g016320
GO:0044267	cellular protein metabolic process	biological_process	0.68122	1	226	1813	2286	18125	BVRB_9g218810,BVRB_2g036630,BVRB_5g119230,BVRB_7g173590,BVRB_6g135920,BVRB_1g002420,BVRB_2g041450,BVRB_1g000690,BVRB_2g046940,BVRB_2g036610,BVRB_9g204470,BVRB_1g005230,BVRB_4g077630,BVRB_8g197940,BVRB_2g028540,BVRB_6g143260,BVRB_5g103910,BVRB_7g173270,BVRB_3g059430,BVRB_1g000610,BVRB_2g026460,BVRB_2g037140,BVRB_5g118090,BVRB_9g210270,BVRB_6g135950,BVRB_3g052300,BVRB_7g161530,BVRB_4g071960,BVRB_4g…
GO:0000245	spliceosomal complex assembly	biological_process	0.68175	1	1	1813	11	18125	BVRB_3g067700
GO:0019069	viral capsid assembly	biological_process	0.68238	1	2	1813	23	18125	BVRB_3g069740,BVRB_6g150900
GO:0009767	photosynthetic electron transport chain	biological_process	0.68274	1	2	1813	25	18125	BVRB_7g180220,BVRB_7g180250
GO:0015074	DNA integration	biological_process	0.68301	1	31	1813	329	18125	BVRB_2g028630,XLOC_055214,BVRB_3g059440,XLOC_009444,BVRB_9g226100,XLOC_033180,BVRB_2g036640,XLOC_009298,BVRB_2g035200,XLOC_011745,BVRB_7g164630,BVRB_3g069320,XLOC_042142,BVRB_6g151180,XLOC_066561,XLOC_015625,BVRB_7g180250,BVRB_3g069200,BVRB_1g014360,XLOC_068320,XLOC_055396,BVRB_4g079400,BVRB_2g032600,XLOC_046529,XLOC_011752,BVRB_003810,BVRB_2g028640,BVRB_2g037120,BVRB_2g037910,BVRB_8g187190,XLOC_…
GO:0051129	negative regulation of cellular component organization	biological_process	0.68376	1	4	1813	47	18125	BVRB_7g164600,BVRB_5g118080,BVRB_3g053030,BVRB_3g053010
GO:0048609	multicellular organismal reproductive process	biological_process	0.68403	1	4	1813	46	18125	BVRB_1g020540,BVRB_6g127500,BVRB_9g222310,BVRB_8g194090
GO:0007217	tachykinin receptor signaling pathway	biological_process	0.6843	1	1	1813	11	18125	BVRB_9g202920
GO:0051259	protein complex oligomerization	biological_process	0.68512	1	5	1813	57	18125	BVRB_6g130620,BVRB_1g005180,BVRB_7g176670,BVRB_6g129790,BVRB_2g037010
GO:0006814	sodium ion transport	biological_process	0.68658	1	3	1813	35	18125	BVRB_2g037210,BVRB_005100,BVRB_4g092650
GO:0032801	receptor catabolic process	biological_process	0.69009	1	2	1813	22	18125	BVRB_6g150870,BVRB_3g069740
GO:0071973	bacterial-type flagellum-dependent cell motility	biological_process	0.69043	1	3	1813	35	18125	BVRB_7g164630,BVRB_1g016920,BVRB_3g053150
GO:0006417	regulation of translation	biological_process	0.69055	1	13	1813	142	18125	BVRB_8g188130,BVRB_2g028540,BVRB_9g202470,BVRB_6g130630,BVRB_4g089270,BVRB_9g202420,BVRB_6g135290,BVRB_9g202430,BVRB_9g202450,BVRB_2g046940,BVRB_8g201520,BVRB_9g202460,BVRB_7g173450
GO:0034248	regulation of cellular amide metabolic process	biological_process	0.69055	1	13	1813	142	18125	BVRB_9g202470,BVRB_2g028540,BVRB_8g188130,BVRB_6g130630,BVRB_4g089270,BVRB_6g135290,BVRB_9g202420,BVRB_9g202430,BVRB_2g046940,BVRB_9g202450,BVRB_8g201520,BVRB_7g173450,BVRB_9g202460
GO:0006188	IMP biosynthetic process	biological_process	0.69079	1	1	1813	11	18125	BVRB_6g152270
GO:0046040	IMP metabolic process	biological_process	0.69079	1	1	1813	11	18125	BVRB_6g152270
GO:0015696	ammonium transport	biological_process	0.69588	1	1	1813	11	18125	BVRB_008290
GO:0031175	neuron projection development	biological_process	0.69732	1	3	1813	35	18125	BVRB_5g101560,BVRB_000270,BVRB_001290
GO:0048666	neuron development	biological_process	0.69732	1	3	1813	35	18125	BVRB_000270,BVRB_5g101560,BVRB_001290
GO:0006541	glutamine metabolic process	biological_process	0.69765	1	2	1813	23	18125	XLOC_057750,BVRB_5g119220
GO:0019693	ribose phosphate metabolic process	biological_process	0.69971	1	26	1813	283	18125	BVRB_9g215160,BVRB_8g190900,BVRB_6g152270,BVRB_2g040270,BVRB_1g023130,BVRB_7g169350,BVRB_7g171980,BVRB_7g163390,BVRB_7g160680,XLOC_009444,BVRB_3g055250,BVRB_6g151710,BVRB_7g177000,BVRB_7g162700,BVRB_7g180230,BVRB_1g005290,BVRB_8g185160,BVRB_1g016950,XLOC_064210,BVRB_5g101580,BVRB_2g037930,BVRB_3g067830,BVRB_8g184480,BVRB_9g210580,BVRB_9g215130,BVRB_3g070380
GO:0098754	detoxification	biological_process	0.69995	1	1	1813	11	18125	BVRB_8g195660
GO:0044413	avoidance of host defenses	biological_process	0.70071	1	1	1813	11	18125	BVRB_1g002490
GO:0044415	evasion or tolerance of host defenses	biological_process	0.70071	1	1	1813	11	18125	BVRB_1g002490
GO:0051832	avoidance of defenses of other organism involved in symbiotic interaction	biological_process	0.70071	1	1	1813	11	18125	BVRB_1g002490
GO:0051834	evasion or tolerance of defenses of other organism involved in symbiotic interaction	biological_process	0.70071	1	1	1813	11	18125	BVRB_1g002490
GO:0052173	response to defenses of other organism involved in symbiotic interaction	biological_process	0.70071	1	1	1813	11	18125	BVRB_1g002490
GO:0052200	response to host defenses	biological_process	0.70071	1	1	1813	11	18125	BVRB_1g002490
GO:0075136	response to host	biological_process	0.70071	1	1	1813	11	18125	BVRB_1g002490
GO:0032465	regulation of cytokinesis	biological_process	0.70128	1	1	1813	11	18125	BVRB_6g143270
GO:0016579	protein deubiquitination	biological_process	0.70251	1	3	1813	34	18125	BVRB_9g215030,BVRB_6g139030,BVRB_1g005320
GO:0070646	protein modification by small protein removal	biological_process	0.70251	1	3	1813	34	18125	BVRB_6g139030,BVRB_9g215030,BVRB_1g005320
GO:0031503	protein-containing complex localization	biological_process	0.7059	1	2	1813	24	18125	BVRB_1g016300,BVRB_5g125250
GO:0010506	regulation of autophagy	biological_process	0.7061	1	6	1813	72	18125	BVRB_3g053150,XLOC_009444,BVRB_3g061930,BVRB_1g020640,BVRB_1g000700,BVRB_7g178010
GO:0009404	toxin metabolic process	biological_process	0.70671	1	2	1813	24	18125	BVRB_5g099870,BVRB_8g184200
GO:0009832	plant-type cell wall biogenesis	biological_process	0.70673	1	1	1813	11	18125	BVRB_6g134370
GO:0010215	cellulose microfibril organization	biological_process	0.70673	1	1	1813	11	18125	BVRB_6g134370
GO:0070726	cell wall assembly	biological_process	0.70673	1	1	1813	11	18125	BVRB_6g134370
GO:0071668	plant-type cell wall assembly	biological_process	0.70673	1	1	1813	11	18125	BVRB_6g134370
GO:0000394	RNA splicing, via endonucleolytic cleavage and ligation	biological_process	0.70762	1	1	1813	11	18125	BVRB_6g151840
GO:0006388	tRNA splicing, via endonucleolytic cleavage and ligation	biological_process	0.70762	1	1	1813	11	18125	BVRB_6g151840
GO:0009165	nucleotide biosynthetic process	biological_process	0.70793	1	24	1813	263	18125	BVRB_7g171980,BVRB_2g032720,BVRB_3g055250,XLOC_009444,BVRB_7g160680,BVRB_5g119220,BVRB_6g152270,BVRB_8g190900,BVRB_9g215160,BVRB_7g169350,BVRB_1g023130,BVRB_2g040270,BVRB_5g106550,BVRB_3g067830,BVRB_2g037930,BVRB_3g061240,XLOC_064210,BVRB_1g007710,BVRB_9g215130,BVRB_9g210580,BVRB_7g177000,BVRB_6g151710,BVRB_1g005290,BVRB_1g016950
GO:1901293	nucleoside phosphate biosynthetic process	biological_process	0.70793	1	24	1813	263	18125	BVRB_1g016950,BVRB_1g005290,BVRB_6g151710,BVRB_7g177000,BVRB_9g210580,BVRB_1g007710,BVRB_9g215130,XLOC_064210,BVRB_2g037930,BVRB_3g061240,BVRB_3g067830,BVRB_5g106550,BVRB_2g040270,BVRB_1g023130,BVRB_7g169350,BVRB_9g215160,BVRB_8g190900,BVRB_6g152270,BVRB_7g160680,BVRB_5g119220,XLOC_009444,BVRB_3g055250,BVRB_2g032720,BVRB_7g171980
GO:0006721	terpenoid metabolic process	biological_process	0.7093	1	6	1813	66	18125	BVRB_9g215320,BVRB_7g169320,BVRB_4g092520,BVRB_6g127470,BVRB_2g044900,BVRB_5g099910
GO:0016114	terpenoid biosynthetic process	biological_process	0.7093	1	6	1813	66	18125	BVRB_2g044900,BVRB_6g127470,BVRB_5g099910,BVRB_9g215320,BVRB_4g092520,BVRB_7g169320
GO:0008652	cellular amino acid biosynthetic process	biological_process	0.70972	1	11	1813	121	18125	BVRB_8g186020,XLOC_057750,BVRB_5g119290,BVRB_8g198100,BVRB_4g077440,BVRB_4g081820,BVRB_8g186040,BVRB_2g026460,BVRB_3g052140,BVRB_7g172570,BVRB_3g058810
GO:0016998	cell wall macromolecule catabolic process	biological_process	0.71313	1	2	1813	25	18125	BVRB_1g007720,BVRB_2g035820
GO:0019439	aromatic compound catabolic process	biological_process	0.71317	1	13	1813	147	18125	BVRB_9g209460,BVRB_2g026630,BVRB_2g026640,BVRB_1g007710,BVRB_9g215130,BVRB_7g160680,BVRB_8g190900,BVRB_6g151180,BVRB_6g151140,BVRB_1g023130,BVRB_3g060300,BVRB_1g005290,BVRB_3g061950
GO:0051168	nuclear export	biological_process	0.71355	1	2	1813	24	18125	BVRB_5g125250,BVRB_1g016300
GO:0044000	movement in host	biological_process	0.7149	1	3	1813	35	18125	BVRB_5g116900,BVRB_5g118130,BVRB_8g193760
GO:0046739	transport of virus in multicellular host	biological_process	0.7149	1	3	1813	35	18125	BVRB_5g116900,BVRB_5g118130,BVRB_8g193760
GO:0046740	transport of virus in host, cell to cell	biological_process	0.7149	1	3	1813	35	18125	BVRB_8g193760,BVRB_5g118130,BVRB_5g116900
GO:0051814	movement in other organism involved in symbiotic interaction	biological_process	0.7149	1	3	1813	35	18125	BVRB_5g116900,BVRB_5g118130,BVRB_8g193760
GO:1902586	multi-organism intercellular transport	biological_process	0.7149	1	3	1813	35	18125	BVRB_8g193760,BVRB_5g118130,BVRB_5g116900
GO:0019915	lipid storage	biological_process	0.7153	1	1	1813	12	18125	BVRB_008550
GO:0030153	bacteriocin immunity	biological_process	0.71619	1	1	1813	12	18125	BVRB_5g099870
GO:0034613	cellular protein localization	biological_process	0.71733	1	74	1813	776	18125	BVRB_6g132280,BVRB_003820,BVRB_7g159690,BVRB_7g175200,BVRB_2g038610,BVRB_3g053150,BVRB_8g197980,BVRB_9g215860,BVRB_6g129790,XLOC_021729,BVRB_6g135260,BVRB_5g119310,BVRB_000890,BVRB_9g210280,BVRB_2g034570,BVRB_9g202960,BVRB_9g226050,BVRB_3g061630,BVRB_9g202890,BVRB_7g176670,BVRB_6g129340,BVRB_3g067850,BVRB_3g058830,BVRB_5g098030,BVRB_9g213650,BVRB_2g037910,BVRB_4g089170,BVRB_7g172150,BVRB_9g208980…
GO:0070727	cellular macromolecule localization	biological_process	0.71733	1	74	1813	776	18125	BVRB_6g129340,BVRB_3g067850,BVRB_3g058830,BVRB_5g098030,BVRB_9g226050,BVRB_3g061630,BVRB_9g202890,BVRB_7g176670,BVRB_9g213650,BVRB_2g037910,BVRB_4g089170,BVRB_7g172150,BVRB_9g208980,BVRB_4g079550,BVRB_7g175200,BVRB_2g038610,BVRB_3g053150,BVRB_6g132280,BVRB_7g159690,BVRB_003820,BVRB_000890,BVRB_5g119310,BVRB_2g034570,BVRB_9g210280,BVRB_9g202960,BVRB_8g197980,BVRB_9g215860,BVRB_6g129790,BVRB_6g1352…
GO:0045184	establishment of protein localization	biological_process	0.71745	1	82	1813	857	18125	BVRB_000270,BVRB_1g011800,BVRB_9g209500,BVRB_5g103530,BVRB_7g177880,BVRB_3g057890,BVRB_9g202450,BVRB_8g186020,BVRB_1g018680,BVRB_2g026650,BVRB_2g036640,BVRB_5g118000,BVRB_2g032600,BVRB_1g003330,BVRB_5g125250,BVRB_1g016300,BVRB_2g037240,BVRB_6g145490,BVRB_9g210270,BVRB_5g103950,BVRB_2g046910,BVRB_3g057860,BVRB_5g118160,BVRB_6g143090,BVRB_5g114890,BVRB_1g007120,BVRB_1g007160,BVRB_3g058780,BVRB_5g11…
GO:0006481	C-terminal protein methylation	biological_process	0.71903	1	1	1813	12	18125	BVRB_7g173560
GO:0018410	C-terminal protein amino acid modification	biological_process	0.71903	1	1	1813	12	18125	BVRB_7g173560
GO:0043687	post-translational protein modification	biological_process	0.71903	1	1	1813	12	18125	BVRB_7g173560
GO:0000279	M phase	biological_process	0.72173	1	2	1813	24	18125	BVRB_8g187190,BVRB_1g014390
GO:0022403	cell cycle phase	biological_process	0.72173	1	2	1813	24	18125	BVRB_8g187190,BVRB_1g014390
GO:0044848	biological phase	biological_process	0.72173	1	2	1813	24	18125	BVRB_1g014390,BVRB_8g187190
GO:0044087	regulation of cellular component biogenesis	biological_process	0.72183	1	3	1813	36	18125	BVRB_7g160740,BVRB_2g032640,BVRB_7g164600
GO:0001522	pseudouridine synthesis	biological_process	0.7232	1	3	1813	36	18125	BVRB_9g215690,BVRB_2g046220,BVRB_1g005500
GO:0001816	cytokine production	biological_process	0.725	1	1	1813	12	18125	BVRB_008550
GO:0001817	regulation of cytokine production	biological_process	0.725	1	1	1813	12	18125	BVRB_008550
GO:0001819	positive regulation of cytokine production	biological_process	0.725	1	1	1813	12	18125	BVRB_008550
GO:0006772	thiamine metabolic process	biological_process	0.72678	1	1	1813	12	18125	BVRB_7g172570
GO:0009228	thiamine biosynthetic process	biological_process	0.72678	1	1	1813	12	18125	BVRB_7g172570
GO:0042723	thiamine-containing compound metabolic process	biological_process	0.72678	1	1	1813	12	18125	BVRB_7g172570
GO:0042724	thiamine-containing compound biosynthetic process	biological_process	0.72678	1	1	1813	12	18125	BVRB_7g172570
GO:0010608	posttranscriptional regulation of gene expression	biological_process	0.72756	1	13	1813	146	18125	BVRB_7g173450,BVRB_9g202460,BVRB_8g201520,BVRB_2g046940,BVRB_9g202430,BVRB_9g202450,BVRB_9g202420,BVRB_6g135290,BVRB_4g089270,BVRB_6g130630,BVRB_9g202470,BVRB_8g188130,BVRB_2g028540
GO:1902652	secondary alcohol metabolic process	biological_process	0.72762	1	1	1813	12	18125	BVRB_6g134370
GO:0006817	phosphate ion transport	biological_process	0.72839	1	1	1813	13	18125	BVRB_4g072090
GO:0055085	transmembrane transport	biological_process	0.72887	1	104	1813	1077	18125	BVRB_1g003240,BVRB_9g210580,BVRB_7g180250,BVRB_2g025620,BVRB_8g197930,XLOC_021729,BVRB_9g215860,BVRB_3g067670,BVRB_2g028490,BVRB_5g101100,BVRB_1g003250,BVRB_2g040270,BVRB_9g222350,BVRB_7g158360,BVRB_9g205330,BVRB_5g103940,BVRB_2g038610,BVRB_5g103890,BVRB_8g195910,BVRB_5g099870,BVRB_6g151710,BVRB_3g067830,BVRB_9g202380,BVRB_7g173330,BVRB_4g081790,BVRB_7g161500,BVRB_5g111570,BVRB_9g215780,BVRB_2g02…
GO:0007029	endoplasmic reticulum organization	biological_process	0.72924	1	2	1813	25	18125	BVRB_6g129790,BVRB_6g139030
GO:0046834	lipid phosphorylation	biological_process	0.73004	1	1	1813	12	18125	BVRB_3g052350
GO:0046854	phosphatidylinositol phosphorylation	biological_process	0.73004	1	1	1813	12	18125	BVRB_3g052350
GO:0043248	proteasome assembly	biological_process	0.7311	1	2	1813	25	18125	BVRB_1g007690,BVRB_6g156310
GO:0043112	receptor metabolic process	biological_process	0.73334	1	2	1813	24	18125	BVRB_6g150870,BVRB_3g069740
GO:0006914	autophagy	biological_process	0.73345	1	21	1813	237	18125	BVRB_7g168310,BVRB_4g082880,BVRB_4g081830,BVRB_1g000700,BVRB_5g124260,XLOC_009444,BVRB_7g175200,BVRB_1g020640,BVRB_6g129360,BVRB_8g186020,BVRB_3g053150,BVRB_000800,BVRB_7g173280,BVRB_3g061680,BVRB_3g061930,BVRB_1g002480,BVRB_8g186120,BVRB_2g032600,BVRB_7g176670,BVRB_7g178010,BVRB_6g130620
GO:0061919	process utilizing autophagic mechanism	biological_process	0.73345	1	21	1813	237	18125	BVRB_1g020640,BVRB_7g175200,XLOC_009444,BVRB_000800,BVRB_3g053150,BVRB_8g186020,BVRB_6g129360,BVRB_5g124260,BVRB_1g000700,BVRB_4g081830,BVRB_7g168310,BVRB_4g082880,BVRB_6g130620,BVRB_7g178010,BVRB_7g176670,BVRB_1g002480,BVRB_3g061930,BVRB_2g032600,BVRB_8g186120,BVRB_3g061680,BVRB_7g173280
GO:0002684	positive regulation of immune system process	biological_process	0.73434	1	1	1813	12	18125	BVRB_3g058800
GO:0050778	positive regulation of immune response	biological_process	0.73434	1	1	1813	12	18125	BVRB_3g058800
GO:0008380	RNA splicing	biological_process	0.73472	1	11	1813	128	18125	XLOC_021729,BVRB_6g135960,BVRB_5g118110,BVRB_3g067700,BVRB_6g151840,BVRB_2g038640,BVRB_2g036640,BVRB_6g152210,XLOC_015626,BVRB_9g202860,BVRB_3g059430
GO:0019076	viral release from host cell	biological_process	0.73514	1	2	1813	24	18125	BVRB_3g069740,BVRB_6g150870
GO:0035890	exit from host	biological_process	0.73514	1	2	1813	24	18125	BVRB_3g069740,BVRB_6g150870
GO:0035891	exit from host cell	biological_process	0.73514	1	2	1813	24	18125	BVRB_6g150870,BVRB_3g069740
GO:0030198	extracellular matrix organization	biological_process	0.73665	1	1	1813	12	18125	BVRB_6g134370
GO:0043062	extracellular structure organization	biological_process	0.73665	1	1	1813	12	18125	BVRB_6g134370
GO:0006749	glutathione metabolic process	biological_process	0.73758	1	1	1813	13	18125	BVRB_8g197940
GO:0006367	transcription initiation from RNA polymerase II promoter	biological_process	0.73933	1	7	1813	83	18125	BVRB_1g005090,BVRB_7g173320,BVRB_7g160700,BVRB_1g002380,BVRB_7g169340,BVRB_8g198010,BVRB_3g062040
GO:0018130	heterocycle biosynthetic process	biological_process	0.73939	1	225	1813	2325	18125	BVRB_2g046230,BVRB_8g193840,BVRB_7g168280,BVRB_1g007550,BVRB_6g129710,BVRB_7g161540,BVRB_9g213700,BVRB_8g184480,BVRB_2g036980,BVRB_5g099950,BVRB_1g005530,BVRB_1g011830,XLOC_015626,BVRB_2g034580,BVRB_1g023130,BVRB_3g055310,BVRB_5g106550,BVRB_1g007420,BVRB_5g099960,BVRB_005160,BVRB_2g044920,BVRB_6g134590,BVRB_5g118160,BVRB_7g160700,BVRB_5g119220,BVRB_4g072100,BVRB_6g129760,BVRB_7g172100,BVRB_6g1343…
GO:0006664	glycolipid metabolic process	biological_process	0.73951	1	10	1813	113	18125	BVRB_4g078980,BVRB_000710,BVRB_2g037020,XLOC_055396,BVRB_1g011850,BVRB_2g038710,BVRB_7g160680,BVRB_9g213680,BVRB_9g204440,BVRB_5g106470
GO:0034660	ncRNA metabolic process	biological_process	0.74085	1	44	1813	463	18125	BVRB_9g215320,BVRB_6g127470,BVRB_6g151010,BVRB_2g041450,BVRB_5g099950,BVRB_9g215750,BVRB_9g204470,BVRB_9g213700,BVRB_9g202940,BVRB_2g032670,BVRB_1g018570,BVRB_5g118170,BVRB_1g003370,BVRB_6g151850,BVRB_2g034580,BVRB_5g099690,BVRB_8g184190,BVRB_7g169320,BVRB_7g172100,BVRB_3g069300,BVRB_8g195660,BVRB_1g005180,BVRB_2g025910,BVRB_8g184180,BVRB_5g099900,BVRB_3g052140,BVRB_9g210530,BVRB_3g061650,BVRB_9g…
GO:0006022	aminoglycan metabolic process	biological_process	0.74117	1	4	1813	49	18125	BVRB_2g035190,BVRB_8g185150,BVRB_2g035820,BVRB_1g007720
GO:0070887	cellular response to chemical stimulus	biological_process	0.74156	1	5	1813	63	18125	BVRB_5g118160,BVRB_1g016320,BVRB_9g210580,BVRB_7g173610,BVRB_2g041450
GO:0008104	protein localization	biological_process	0.74244	1	87	1813	915	18125	BVRB_1g018680,BVRB_2g026650,BVRB_2g036640,BVRB_3g057890,BVRB_9g202450,BVRB_8g186020,BVRB_7g177880,BVRB_000270,BVRB_1g011800,BVRB_9g209500,BVRB_5g103530,BVRB_9g210270,BVRB_5g103950,BVRB_2g041510,BVRB_6g145490,BVRB_5g118000,BVRB_1g003330,BVRB_5g125250,BVRB_2g032600,BVRB_1g016300,BVRB_2g037240,BVRB_5g114890,BVRB_6g143090,BVRB_5g118160,BVRB_3g057860,BVRB_2g046910,BVRB_1g017020,BVRB_5g110820,BVRB_3g05…
GO:0000075	cell cycle checkpoint	biological_process	0.74525	1	3	1813	39	18125	BVRB_3g053030,BVRB_3g053010,BVRB_5g118080
GO:0006026	aminoglycan catabolic process	biological_process	0.7458	1	2	1813	26	18125	BVRB_1g007720,BVRB_2g035820
GO:0001539	cilium or flagellum-dependent cell motility	biological_process	0.74671	1	3	1813	38	18125	BVRB_1g016920,BVRB_7g164630,BVRB_3g053150
GO:0097588	archaeal or bacterial-type flagellum-dependent cell motility	biological_process	0.74671	1	3	1813	38	18125	BVRB_7g164630,BVRB_1g016920,BVRB_3g053150
GO:0008284	positive regulation of cell proliferation	biological_process	0.74677	1	1	1813	13	18125	BVRB_008550
GO:0120036	plasma membrane bounded cell projection organization	biological_process	0.74765	1	3	1813	38	18125	BVRB_000270,BVRB_5g101560,BVRB_001290
GO:0052126	movement in host environment	biological_process	0.74826	1	5	1813	59	18125	BVRB_3g069740,BVRB_6g150870,BVRB_5g116900,BVRB_8g193760,BVRB_5g118130
GO:0052192	movement in environment of other organism involved in symbiotic interaction	biological_process	0.74826	1	5	1813	59	18125	BVRB_6g150870,BVRB_5g116900,BVRB_3g069740,BVRB_5g118130,BVRB_8g193760
GO:0006887	exocytosis	biological_process	0.74865	1	4	1813	50	18125	BVRB_7g176670,BVRB_5g098030,BVRB_1g016950,BVRB_5g103890
GO:0007155	cell adhesion	biological_process	0.74877	1	11	1813	128	18125	BVRB_2g032600,BVRB_000890,BVRB_1g018620,BVRB_9g208980,BVRB_1g014400,BVRB_6g148550,BVRB_8g181630,XLOC_011229,BVRB_1g002400,BVRB_5g108040,BVRB_018080
GO:0017004	cytochrome complex assembly	biological_process	0.74882	1	3	1813	37	18125	BVRB_3g067740,BVRB_6g132250,BVRB_2g035200
GO:0046794	transport of virus	biological_process	0.75022	1	3	1813	37	18125	BVRB_5g118130,BVRB_8g193760,BVRB_5g116900
GO:0015893	drug transport	biological_process	0.75232	1	6	1813	70	18125	BVRB_4g087890,BVRB_9g202380,BVRB_1g000660,BVRB_1g005280,BVRB_5g119330,BVRB_5g101100
GO:0009664	plant-type cell wall organization	biological_process	0.75296	1	1	1813	13	18125	BVRB_6g134370
GO:0071669	plant-type cell wall organization or biogenesis	biological_process	0.75296	1	1	1813	13	18125	BVRB_6g134370
GO:0006643	membrane lipid metabolic process	biological_process	0.75349	1	11	1813	125	18125	BVRB_4g078980,BVRB_000710,BVRB_2g037020,BVRB_1g011850,BVRB_2g038710,BVRB_3g055280,XLOC_055396,BVRB_5g106470,BVRB_9g213680,BVRB_9g204440,BVRB_7g160680
GO:1901566	organonitrogen compound biosynthetic process	biological_process	0.75524	1	141	1813	1475	18125	BVRB_5g119050,BVRB_8g198030,BVRB_4g089270,BVRB_3g057850,BVRB_7g168330,BVRB_1g007430,BVRB_7g159780,BVRB_3g069270,BVRB_4g081820,BVRB_7g162720,BVRB_1g011850,BVRB_7g172020,BVRB_1g007220,BVRB_2g037010,BVRB_9g215130,BVRB_9g210580,BVRB_3g059450,BVRB_7g164610,BVRB_6g150970,BVRB_7g169350,BVRB_2g038680,BVRB_7g180320,BVRB_2g026790,BVRB_6g135290,BVRB_3g055250,BVRB_6g151710,BVRB_8g186040,BVRB_5g108050,BVRB_3g…
GO:0051494	negative regulation of cytoskeleton organization	biological_process	0.75689	1	1	1813	13	18125	BVRB_7g164600
GO:0015031	protein transport	biological_process	0.75707	1	79	1813	837	18125	BVRB_6g129340,BVRB_5g098030,BVRB_3g067850,BVRB_3g058830,BVRB_9g226050,BVRB_9g202890,BVRB_7g176670,BVRB_3g061630,BVRB_4g089170,BVRB_3g070360,BVRB_2g037910,BVRB_9g213650,BVRB_9g208980,BVRB_4g079550,BVRB_7g172150,BVRB_7g175200,BVRB_3g053150,BVRB_2g038610,BVRB_5g103890,BVRB_1g007430,BVRB_6g132280,BVRB_6g129680,BVRB_003820,BVRB_7g159690,BVRB_000890,BVRB_5g119310,BVRB_2g034570,BVRB_9g215860,BVRB_8g1979…
GO:0015833	peptide transport	biological_process	0.75838	1	80	1813	848	18125	BVRB_9g210270,BVRB_5g103950,BVRB_5g118000,BVRB_2g032600,BVRB_1g003330,BVRB_5g125250,BVRB_1g016300,BVRB_2g037240,BVRB_6g145490,BVRB_3g057890,BVRB_9g202450,BVRB_8g186020,BVRB_1g018680,BVRB_2g026650,BVRB_2g036640,BVRB_000270,BVRB_1g011800,BVRB_9g209500,BVRB_5g103530,BVRB_7g177880,BVRB_5g110820,BVRB_1g017020,BVRB_1g007120,BVRB_1g007160,BVRB_3g058780,BVRB_5g118160,BVRB_6g143090,BVRB_5g114890,BVRB_2g04…
GO:0009141	nucleoside triphosphate metabolic process	biological_process	0.75867	1	21	1813	240	18125	BVRB_7g180230,BVRB_1g016950,BVRB_1g005290,BVRB_8g185160,BVRB_6g151710,BVRB_7g177000,BVRB_7g162700,BVRB_8g184480,BVRB_9g210580,BVRB_9g215130,XLOC_064210,BVRB_5g101580,BVRB_3g067830,BVRB_4g089330,BVRB_2g040270,BVRB_1g023130,BVRB_9g215160,BVRB_8g190900,BVRB_7g160680,BVRB_3g055250,BVRB_7g171980
GO:0019072	viral genome packaging	biological_process	0.76002	1	1	1813	13	18125	BVRB_7g180250
GO:0015672	monovalent inorganic cation transport	biological_process	0.76203	1	33	1813	366	18125	BVRB_8g193780,BVRB_1g014400,BVRB_6g143250,BVRB_3g055250,BVRB_4g092650,BVRB_2g037210,BVRB_1g002480,BVRB_9g218750,BVRB_1g007450,BVRB_6g151710,BVRB_8g195910,BVRB_7g177000,BVRB_1g007550,XLOC_064210,BVRB_6g134670,BVRB_005100,BVRB_3g067830,BVRB_9g205330,BVRB_2g040270,BVRB_9g215160,BVRB_6g151180,XLOC_021729,BVRB_5g103890,BVRB_7g171980,BVRB_1g018680,BVRB_2g036640,BVRB_1g016950,BVRB_1g015020,BVRB_9g215830…
GO:0006353	DNA-templated transcription, termination	biological_process	0.76264	1	2	1813	27	18125	BVRB_2g026620,BVRB_3g067670
GO:0000097	sulfur amino acid biosynthetic process	biological_process	0.76313	1	1	1813	13	18125	BVRB_8g186020
GO:0006164	purine nucleotide biosynthetic process	biological_process	0.76342	1	20	1813	229	18125	BVRB_3g055250,BVRB_7g160680,XLOC_009444,BVRB_7g171980,BVRB_1g023130,BVRB_7g169350,BVRB_2g040270,BVRB_8g190900,BVRB_6g152270,BVRB_9g215160,BVRB_9g210580,BVRB_9g215130,BVRB_3g067830,XLOC_064210,BVRB_3g061240,BVRB_2g037930,BVRB_1g005290,BVRB_1g016950,BVRB_7g177000,BVRB_6g151710
GO:0006399	tRNA metabolic process	biological_process	0.7651	1	35	1813	375	18125	BVRB_4g092520,BVRB_6g151840,BVRB_7g172110,BVRB_5g103530,BVRB_1g018680,BVRB_2g034270,BVRB_5g099700,BVRB_5g103890,BVRB_8g184180,BVRB_2g025910,BVRB_3g052140,BVRB_3g061650,BVRB_9g208930,BVRB_6g132400,BVRB_7g161530,BVRB_4g090540,BVRB_8g195720,BVRB_7g180250,BVRB_9g202940,BVRB_5g118170,BVRB_5g099690,BVRB_2g034580,BVRB_8g184190,BVRB_7g169320,BVRB_7g172100,BVRB_3g069300,BVRB_8g195660,BVRB_1g005180,BVRB_9g…
GO:0044766	multi-organism transport	biological_process	0.76689	1	3	1813	38	18125	BVRB_8g193760,BVRB_5g118130,BVRB_5g116900
GO:1902579	multi-organism localization	biological_process	0.76689	1	3	1813	38	18125	BVRB_5g118130,BVRB_8g193760,BVRB_5g116900
GO:0051052	regulation of DNA metabolic process	biological_process	0.76807	1	2	1813	26	18125	BVRB_6g127470,BVRB_8g188370
GO:0031329	regulation of cellular catabolic process	biological_process	0.7681	1	6	1813	77	18125	BVRB_3g053150,BVRB_1g020640,XLOC_009444,BVRB_3g061930,BVRB_7g178010,BVRB_1g000700
GO:0007050	cell cycle arrest	biological_process	0.7714	1	1	1813	14	18125	BVRB_3g061980
GO:0022618	ribonucleoprotein complex assembly	biological_process	0.77289	1	1	1813	14	18125	BVRB_3g067700
GO:0007219	Notch signaling pathway	biological_process	0.77295	1	1	1813	14	18125	BVRB_2g032720
GO:0051258	protein polymerization	biological_process	0.77414	1	7	1813	87	18125	BVRB_7g164600,BVRB_2g032640,BVRB_2g024640,BVRB_9g205330,BVRB_4g079550,BVRB_6g129790,BVRB_4g092680
GO:0002682	regulation of immune system process	biological_process	0.77433	1	2	1813	27	18125	BVRB_3g058800,XLOC_012381
GO:0071804	cellular potassium ion transport	biological_process	0.77565	1	2	1813	27	18125	BVRB_2g036640,XLOC_021729
GO:0071805	potassium ion transmembrane transport	biological_process	0.77565	1	2	1813	27	18125	XLOC_021729,BVRB_2g036640
GO:0006855	drug transmembrane transport	biological_process	0.77712	1	5	1813	61	18125	BVRB_4g087890,BVRB_9g202380,BVRB_1g000660,BVRB_5g101100,BVRB_5g119330
GO:0042221	response to chemical	biological_process	0.77783	1	32	1813	366	18125	BVRB_8g190940,BVRB_5g119330,BVRB_1g016320,BVRB_000260,BVRB_5g101580,BVRB_9g210580,BVRB_7g177040,BVRB_5g101100,BVRB_000270,BVRB_4g087890,BVRB_6g138350,BVRB_8g190930,BVRB_5g098000,BVRB_7g173670,BVRB_2g035160,BVRB_009340,BVRB_6g129380,BVRB_5g101560,BVRB_9g202380,BVRB_2g041450,BVRB_9g202390,BVRB_7g177810,BVRB_4g081750,BVRB_2g026490,BVRB_1g005280,BVRB_2g025710,BVRB_7g173610,BVRB_001290,BVRB_8g195660,B…
GO:0042886	amide transport	biological_process	0.7803	1	80	1813	854	18125	BVRB_2g046910,BVRB_3g057860,BVRB_5g118160,BVRB_6g143090,BVRB_5g114890,BVRB_1g007160,BVRB_1g007120,BVRB_3g058780,BVRB_5g110820,BVRB_1g017020,BVRB_1g011800,BVRB_9g209500,BVRB_5g103530,BVRB_000270,BVRB_7g177880,BVRB_8g186020,BVRB_3g057890,BVRB_9g202450,BVRB_2g026650,BVRB_2g036640,BVRB_1g018680,BVRB_2g032600,BVRB_1g003330,BVRB_5g125250,BVRB_1g016300,BVRB_2g037240,BVRB_5g118000,BVRB_6g145490,BVRB_9g21…
GO:0043900	regulation of multi-organism process	biological_process	0.78052	1	2	1813	28	18125	BVRB_8g184430,BVRB_8g194050
GO:0006811	ion transport	biological_process	0.78092	1	98	1813	1041	18125	BVRB_6g129220,BVRB_7g161540,BVRB_008310,BVRB_1g007550,BVRB_4g082810,BVRB_7g173600,BVRB_4g077630,BVRB_7g177000,BVRB_1g002480,BVRB_1g007450,BVRB_5g099940,BVRB_2g024830,BVRB_9g218750,XLOC_064210,BVRB_5g119230,BVRB_2g041450,BVRB_4g081750,BVRB_6g134550,BVRB_2g025680,BVRB_8g193780,BVRB_6g143250,BVRB_1g014400,BVRB_1g016920,BVRB_005140,BVRB_5g119070,BVRB_9g222370,BVRB_7g173510,BVRB_8g185220,BVRB_4g092650…
GO:0006006	glucose metabolic process	biological_process	0.78103	1	2	1813	28	18125	BVRB_8g190900,BVRB_1g005290
GO:0032870	cellular response to hormone stimulus	biological_process	0.78164	1	3	1813	42	18125	BVRB_1g016320,BVRB_5g118160,BVRB_9g210580
GO:0097435	supramolecular fiber organization	biological_process	0.78172	1	3	1813	40	18125	BVRB_8g187190,BVRB_7g164600,BVRB_2g032640
GO:0016071	mRNA metabolic process	biological_process	0.78174	1	23	1813	264	18125	XLOC_015626,BVRB_6g135950,BVRB_9g202860,BVRB_4g090430,BVRB_4g081750,BVRB_000740,BVRB_4g096900,BVRB_5g118110,BVRB_8g193850,BVRB_3g067700,BVRB_6g129630,BVRB_4g090360,BVRB_9g202440,BVRB_2g036640,BVRB_2g039850,BVRB_4g081710,BVRB_3g059430,XLOC_021729,BVRB_7g173310,BVRB_6g135960,BVRB_2g025720,BVRB_2g038640,BVRB_2g034180
GO:0006099	tricarboxylic acid cycle	biological_process	0.78324	1	1	1813	14	18125	BVRB_4g095480
GO:0006101	citrate metabolic process	biological_process	0.78324	1	1	1813	14	18125	BVRB_4g095480
GO:0072522	purine-containing compound biosynthetic process	biological_process	0.78372	1	20	1813	232	18125	BVRB_9g215130,BVRB_9g210580,BVRB_3g067830,BVRB_3g061240,BVRB_2g037930,XLOC_064210,BVRB_1g016950,BVRB_1g005290,BVRB_7g177000,BVRB_6g151710,BVRB_3g055250,XLOC_009444,BVRB_7g160680,BVRB_7g171980,BVRB_7g169350,BVRB_1g023130,BVRB_2g040270,BVRB_6g152270,BVRB_8g190900,BVRB_9g215160
GO:0042710	biofilm formation	biological_process	0.78441	1	1	1813	14	18125	BVRB_8g181740
GO:0051641	cellular localization	biological_process	0.78496	1	78	1813	835	18125	BVRB_3g057890,BVRB_5g101140,BVRB_9g202450,BVRB_8g186020,BVRB_1g018680,BVRB_2g026650,BVRB_2g036640,BVRB_000270,BVRB_9g209500,BVRB_5g103530,BVRB_7g177880,BVRB_5g103950,BVRB_5g118000,BVRB_1g003330,BVRB_1g016950,BVRB_5g125250,BVRB_1g016300,BVRB_2g037240,BVRB_2g041510,BVRB_6g145490,BVRB_6g143090,BVRB_5g114890,BVRB_2g046910,BVRB_3g057860,BVRB_5g110820,BVRB_3g058780,BVRB_7g175200,BVRB_2g038610,BVRB_5g10…
GO:0006352	DNA-templated transcription, initiation	biological_process	0.78542	1	14	1813	169	18125	BVRB_7g160700,BVRB_1g005090,BVRB_5g125240,BVRB_1g011020,BVRB_7g179640,BVRB_8g198010,BVRB_1g014360,BVRB_4g089320,BVRB_1g002380,BVRB_2g034240,BVRB_7g173320,BVRB_3g062040,BVRB_7g172600,BVRB_7g169340
GO:0009058	biosynthetic process	biological_process	0.78543	1	397	1813	4070	18125	BVRB_9g215160,BVRB_8g181570,BVRB_1g016850,BVRB_8g198120,BVRB_9g210540,BVRB_2g044870,BVRB_9g226060,BVRB_5g104030,BVRB_1g005540,BVRB_5g119120,BVRB_9g205340,BVRB_4g082900,BVRB_7g173350,BVRB_9g202450,BVRB_5g106930,BVRB_2g025910,BVRB_5g098020,BVRB_000720,BVRB_9g210530,BVRB_3g061930,BVRB_003810,BVRB_6g133980,BVRB_7g161530,BVRB_2g032620,BVRB_4g078990,BVRB_3g069200,BVRB_9g206510,BVRB_8g181770,BVRB_5g1011…
GO:0006518	peptide metabolic process	biological_process	0.78558	1	72	1813	785	18125	BVRB_2g045680,BVRB_5g110880,BVRB_5g099720,BVRB_7g172020,BVRB_7g173450,BVRB_2g037010,BVRB_7g180250,BVRB_8g198030,BVRB_5g119050,BVRB_4g089270,BVRB_7g168330,BVRB_8g188130,BVRB_3g069270,BVRB_7g162770,BVRB_5g103890,BVRB_7g172550,BVRB_5g108050,BVRB_2g041070,BVRB_9g202460,BVRB_1g011020,BVRB_1g016890,BVRB_5g114840,BVRB_4g077460,BVRB_9g207930,BVRB_6g130630,BVRB_5g118170,BVRB_7g173420,BVRB_6g150970,BVRB_2g…
GO:0051701	interaction with host	biological_process	0.78615	1	17	1813	194	18125	BVRB_2g038970,BVRB_7g164610,BVRB_6g134350,BVRB_9g215140,BVRB_6g135940,BVRB_5g118130,BVRB_013560,BVRB_8g193760,BVRB_6g134090,BVRB_2g045680,BVRB_3g069740,BVRB_7g160790,BVRB_000750,BVRB_6g150870,BVRB_5g116900,BVRB_8g197930,BVRB_1g002490
GO:0009896	positive regulation of catabolic process	biological_process	0.78684	1	5	1813	67	18125	BVRB_7g178010,BVRB_1g020640,XLOC_009444,BVRB_3g061930,BVRB_3g053150
GO:0010508	positive regulation of autophagy	biological_process	0.78684	1	5	1813	67	18125	BVRB_3g061930,XLOC_009444,BVRB_1g020640,BVRB_3g053150,BVRB_7g178010
GO:0031331	positive regulation of cellular catabolic process	biological_process	0.78684	1	5	1813	67	18125	BVRB_7g178010,BVRB_3g053150,BVRB_1g020640,XLOC_009444,BVRB_3g061930
GO:0016108	tetraterpenoid metabolic process	biological_process	0.78702	1	4	1813	50	18125	BVRB_4g092520,BVRB_7g169320,BVRB_9g215320,BVRB_6g127470
GO:0016109	tetraterpenoid biosynthetic process	biological_process	0.78702	1	4	1813	50	18125	BVRB_6g127470,BVRB_9g215320,BVRB_7g169320,BVRB_4g092520
GO:0016116	carotenoid metabolic process	biological_process	0.78702	1	4	1813	50	18125	BVRB_4g092520,BVRB_7g169320,BVRB_9g215320,BVRB_6g127470
GO:0016117	carotenoid biosynthetic process	biological_process	0.78702	1	4	1813	50	18125	BVRB_4g092520,BVRB_7g169320,BVRB_9g215320,BVRB_6g127470
GO:0022411	cellular component disassembly	biological_process	0.78714	1	4	1813	53	18125	BVRB_3g067670,BVRB_2g026620,BVRB_7g164600,BVRB_9g215790
GO:0032984	protein-containing complex disassembly	biological_process	0.78714	1	4	1813	53	18125	BVRB_7g164600,BVRB_9g215790,BVRB_2g026620,BVRB_3g067670
GO:0019082	viral protein processing	biological_process	0.78785	1	1	1813	14	18125	BVRB_2g046210
GO:0006816	calcium ion transport	biological_process	0.78792	1	2	1813	28	18125	BVRB_6g145490,BVRB_1g007620
GO:0019684	photosynthesis, light reaction	biological_process	0.78821	1	4	1813	55	18125	BVRB_7g180250,BVRB_2g026660,BVRB_7g180220,BVRB_7g180210
GO:0032879	regulation of localization	biological_process	0.78924	1	3	1813	41	18125	BVRB_2g046920,BVRB_008550,BVRB_2g046910
GO:0006351	transcription, DNA-templated	biological_process	0.79211	1	174	1813	1833	18125	BVRB_4g082890,BVRB_4g079500,XLOC_015617,BVRB_1g003380,BVRB_4g087960,BVRB_2g046860,BVRB_5g125250,BVRB_6g132400,BVRB_1g005070,BVRB_7g178000,BVRB_1g002380,BVRB_1g005490,BVRB_1g007260,BVRB_8g193790,BVRB_4g087890,BVRB_2g036640,BVRB_5g106480,BVRB_2g028630,BVRB_1g005090,BVRB_1g007550,BVRB_6g129710,BVRB_2g046230,BVRB_8g193840,XLOC_015626,BVRB_1g011830,BVRB_1g005530,BVRB_2g036980,BVRB_005160,BVRB_5g099960…
GO:0097659	nucleic acid-templated transcription	biological_process	0.79211	1	174	1813	1833	18125	BVRB_6g132400,BVRB_4g082890,BVRB_4g079500,XLOC_015617,BVRB_4g087960,BVRB_1g003380,BVRB_2g046860,BVRB_5g125250,BVRB_4g087890,BVRB_2g036640,BVRB_5g106480,BVRB_2g028630,BVRB_1g005090,BVRB_1g005070,BVRB_7g178000,BVRB_1g002380,BVRB_1g005490,BVRB_1g007260,BVRB_8g193790,BVRB_1g011830,XLOC_015626,BVRB_1g005530,BVRB_2g036980,BVRB_6g129710,BVRB_1g007550,BVRB_2g046230,BVRB_8g193840,BVRB_6g134330,BVRB_7g1582…
GO:0022610	biological adhesion	biological_process	0.79265	1	11	1813	133	18125	BVRB_6g148550,BVRB_1g018620,BVRB_1g014400,BVRB_9g208980,BVRB_000890,BVRB_2g032600,BVRB_018080,BVRB_5g108040,BVRB_1g002400,XLOC_011229,BVRB_8g181630
GO:0030436	asexual sporulation	biological_process	0.79342	1	1	1813	15	18125	BVRB_2g037660
GO:0044780	bacterial-type flagellum assembly	biological_process	0.79415	1	1	1813	15	18125	BVRB_7g160740
GO:0006886	intracellular protein transport	biological_process	0.79506	1	64	1813	693	18125	BVRB_4g089170,BVRB_2g037910,BVRB_9g213650,BVRB_4g079550,BVRB_9g208980,BVRB_7g172150,BVRB_9g226050,BVRB_9g202890,BVRB_7g176670,BVRB_3g061630,BVRB_6g129340,BVRB_5g098030,BVRB_3g067850,BVRB_3g058830,BVRB_9g215860,BVRB_8g197980,XLOC_021729,BVRB_6g135260,BVRB_000890,BVRB_5g119310,BVRB_2g034570,BVRB_6g132280,BVRB_003820,BVRB_7g159690,BVRB_7g175200,BVRB_3g053150,BVRB_2g038610,BVRB_3g052320,BVRB_5g099770…
GO:0071495	cellular response to endogenous stimulus	biological_process	0.7957	1	3	1813	43	18125	BVRB_9g210580,BVRB_1g016320,BVRB_5g118160
GO:0007017	microtubule-based process	biological_process	0.79703	1	13	1813	155	18125	BVRB_6g134030,BVRB_7g163400,BVRB_6g144250,BVRB_8g187190,BVRB_3g061690,BVRB_2g032640,BVRB_6g150890,BVRB_1g000620,BVRB_1g014390,BVRB_1g000630,BVRB_005110,BVRB_9g213610,BVRB_7g162740
GO:0009966	regulation of signal transduction	biological_process	0.79996	1	6	1813	80	18125	BVRB_7g167320,BVRB_7g167310,BVRB_5g108970,BVRB_5g098050,BVRB_2g032720,XLOC_012381
GO:0051262	protein tetramerization	biological_process	0.80082	1	1	1813	15	18125	BVRB_7g176670
GO:0050792	regulation of viral process	biological_process	0.80137	1	1	1813	15	18125	BVRB_8g194050
GO:0006468	protein phosphorylation	biological_process	0.80158	1	85	1813	892	18125	BVRB_2g036610,BVRB_9g215750,BVRB_7g172030,BVRB_1g002420,BVRB_1g002320,BVRB_6g138310,BVRB_3g052110,BVRB_5g101670,BVRB_5g103910,BVRB_4g077520,BVRB_4g085150,BVRB_2g037140,BVRB_008540,BVRB_9g206650,BVRB_4g071960,BVRB_4g078930,BVRB_6g135950,BVRB_6g135760,BVRB_4g077420,BVRB_2g039860,BVRB_7g173360,BVRB_7g160730,BVRB_1g005600,XLOC_046146,BVRB_6g145460,BVRB_6g145490,BVRB_7g173350,BVRB_9g205340,BVRB_2g0247…
GO:0032786	positive regulation of DNA-templated transcription, elongation	biological_process	0.80192	1	1	1813	15	18125	BVRB_1g005090
GO:0032968	positive regulation of transcription elongation from RNA polymerase II promoter	biological_process	0.80192	1	1	1813	15	18125	BVRB_1g005090
GO:0034243	regulation of transcription elongation from RNA polymerase II promoter	biological_process	0.80192	1	1	1813	15	18125	BVRB_1g005090
GO:0042127	regulation of cell proliferation	biological_process	0.80636	1	1	1813	16	18125	BVRB_008550
GO:0009152	purine ribonucleotide biosynthetic process	biological_process	0.80686	1	19	1813	225	18125	BVRB_9g215130,BVRB_9g210580,BVRB_2g037930,XLOC_064210,BVRB_3g067830,BVRB_1g005290,BVRB_1g016950,BVRB_6g151710,BVRB_7g177000,XLOC_009444,BVRB_7g160680,BVRB_3g055250,BVRB_7g171980,BVRB_2g040270,BVRB_7g169350,BVRB_1g023130,BVRB_9g215160,BVRB_6g152270,BVRB_8g190900
GO:0009260	ribonucleotide biosynthetic process	biological_process	0.80686	1	19	1813	225	18125	BVRB_1g005290,BVRB_1g016950,BVRB_6g151710,BVRB_7g177000,BVRB_9g215130,BVRB_9g210580,BVRB_2g037930,XLOC_064210,BVRB_3g067830,BVRB_2g040270,BVRB_7g169350,BVRB_1g023130,BVRB_9g215160,BVRB_6g152270,BVRB_8g190900,XLOC_009444,BVRB_7g160680,BVRB_3g055250,BVRB_7g171980
GO:0046390	ribose phosphate biosynthetic process	biological_process	0.80686	1	19	1813	225	18125	BVRB_9g210580,BVRB_9g215130,XLOC_064210,BVRB_2g037930,BVRB_3g067830,BVRB_1g005290,BVRB_1g016950,BVRB_6g151710,BVRB_7g177000,BVRB_7g160680,XLOC_009444,BVRB_3g055250,BVRB_7g171980,BVRB_2g040270,BVRB_1g023130,BVRB_7g169350,BVRB_9g215160,BVRB_8g190900,BVRB_6g152270
GO:0007015	actin filament organization	biological_process	0.8071	1	2	1813	29	18125	BVRB_8g187190,BVRB_7g164600
GO:0006555	methionine metabolic process	biological_process	0.80756	1	1	1813	15	18125	BVRB_8g186020
GO:0019835	cytolysis	biological_process	0.80793	1	2	1813	29	18125	BVRB_6g134350,BVRB_004120
GO:0019054	modulation by virus of host process	biological_process	0.808	1	1	1813	16	18125	BVRB_6g134090
GO:0044068	modulation by symbiont of host cellular process	biological_process	0.808	1	1	1813	16	18125	BVRB_6g134090
GO:0048511	rhythmic process	biological_process	0.80806	1	1	1813	16	18125	BVRB_8g190930
GO:0044265	cellular macromolecule catabolic process	biological_process	0.80818	1	11	1813	134	18125	BVRB_4g077630,BVRB_6g145460,BVRB_6g151140,BVRB_6g134270,BVRB_4g077610,BVRB_7g173590,BVRB_1g003360,BVRB_2g026730,BVRB_3g067850,BVRB_001230,BVRB_3g067650
GO:0007265	Ras protein signal transduction	biological_process	0.8093	1	1	1813	16	18125	BVRB_5g108970
GO:0046578	regulation of Ras protein signal transduction	biological_process	0.8093	1	1	1813	16	18125	BVRB_5g108970
GO:0045132	meiotic chromosome segregation	biological_process	0.8094	1	1	1813	15	18125	BVRB_5g108040
GO:0010646	regulation of cell communication	biological_process	0.8104	1	6	1813	81	18125	BVRB_2g032720,XLOC_012381,BVRB_7g167320,BVRB_5g108970,BVRB_5g098050,BVRB_7g167310
GO:0072348	sulfur compound transport	biological_process	0.81121	1	1	1813	15	18125	BVRB_1g005280
GO:0034637	cellular carbohydrate biosynthetic process	biological_process	0.81271	1	7	1813	88	18125	BVRB_5g109020,BVRB_4g087890,BVRB_6g135330,BVRB_6g132430,BVRB_8g185190,BVRB_8g184140,BVRB_1g003280
GO:0009144	purine nucleoside triphosphate metabolic process	biological_process	0.81321	1	20	1813	238	18125	BVRB_8g190900,BVRB_9g215160,BVRB_1g023130,BVRB_2g040270,BVRB_7g171980,BVRB_3g055250,BVRB_7g160680,BVRB_7g177000,BVRB_7g162700,BVRB_6g151710,BVRB_1g005290,BVRB_8g185160,BVRB_1g016950,BVRB_7g180230,BVRB_3g067830,XLOC_064210,BVRB_5g101580,BVRB_9g210580,BVRB_9g215130,BVRB_8g184480
GO:0009199	ribonucleoside triphosphate metabolic process	biological_process	0.81321	1	20	1813	238	18125	BVRB_8g190900,BVRB_9g215160,BVRB_1g023130,BVRB_2g040270,BVRB_7g171980,BVRB_3g055250,BVRB_7g160680,BVRB_7g162700,BVRB_7g177000,BVRB_6g151710,BVRB_1g005290,BVRB_1g016950,BVRB_8g185160,BVRB_7g180230,BVRB_3g067830,BVRB_5g101580,XLOC_064210,BVRB_9g215130,BVRB_9g210580,BVRB_8g184480
GO:0009205	purine ribonucleoside triphosphate metabolic process	biological_process	0.81321	1	20	1813	238	18125	BVRB_8g185160,BVRB_1g005290,BVRB_1g016950,BVRB_7g180230,BVRB_7g177000,BVRB_7g162700,BVRB_6g151710,BVRB_9g210580,BVRB_9g215130,BVRB_8g184480,BVRB_3g067830,XLOC_064210,BVRB_5g101580,BVRB_1g023130,BVRB_2g040270,BVRB_8g190900,BVRB_9g215160,BVRB_3g055250,BVRB_7g160680,BVRB_7g171980
GO:0032774	RNA biosynthetic process	biological_process	0.81338	1	174	1813	1842	18125	BVRB_2g036640,BVRB_4g087890,BVRB_2g028630,BVRB_1g005090,BVRB_5g106480,BVRB_7g178000,BVRB_1g005070,BVRB_1g007260,BVRB_8g193790,BVRB_1g002380,BVRB_1g005490,BVRB_6g132400,BVRB_4g079500,BVRB_4g082890,BVRB_2g046860,BVRB_5g125250,XLOC_015617,BVRB_1g003380,BVRB_4g087960,BVRB_4g072100,BVRB_6g129760,BVRB_6g134330,BVRB_7g158290,BVRB_6g134590,BVRB_5g118160,BVRB_7g160700,BVRB_005160,BVRB_5g099960,BVRB_2g0345…
GO:0017144	drug metabolic process	biological_process	0.81625	1	35	1813	399	18125	BVRB_9g215130,BVRB_2g036580,BVRB_9g210580,BVRB_1g007220,BVRB_5g101580,BVRB_1g007720,BVRB_1g016950,BVRB_7g162720,BVRB_7g162700,BVRB_7g171980,BVRB_8g198120,BVRB_2g040270,BVRB_012000,BVRB_9g215160,BVRB_8g181640,BVRB_3g067830,BVRB_3g059400,BVRB_4g095010,XLOC_064210,BVRB_4g095480,BVRB_8g186040,BVRB_8g185160,BVRB_1g005290,BVRB_6g134630,BVRB_7g180230,BVRB_7g177000,BVRB_6g151710,BVRB_7g161540,BVRB_3g0552…
GO:1901607	alpha-amino acid biosynthetic process	biological_process	0.81696	1	8	1813	100	18125	BVRB_4g081820,BVRB_8g186040,BVRB_3g058810,BVRB_3g052140,BVRB_2g026460,BVRB_8g186020,BVRB_5g119290,XLOC_057750
GO:0006739	NADP metabolic process	biological_process	0.81698	1	1	1813	16	18125	BVRB_1g007710
GO:0000746	conjugation	biological_process	0.81738	1	2	1813	30	18125	BVRB_8g184430,BVRB_3g057850
GO:0031124	mRNA 3'-end processing	biological_process	0.81797	1	1	1813	16	18125	BVRB_8g193850
GO:1901362	organic cyclic compound biosynthetic process	biological_process	0.81815	1	232	1813	2430	18125	BVRB_2g026460,BVRB_9g206510,BVRB_8g181770,XLOC_061360,BVRB_2g032710,BVRB_7g160740,BVRB_5g119110,BVRB_5g101120,BVRB_6g134000,BVRB_2g025660,XLOC_056744,XLOC_056635,BVRB_6g132380,BVRB_4g077630,BVRB_5g109800,BVRB_7g177000,BVRB_7g158410,BVRB_1g005230,BVRB_6g127470,BVRB_8g194060,BVRB_6g143260,BVRB_6g134630,BVRB_1g002480,BVRB_1g002420,BVRB_1g014360,BVRB_3g059400,BVRB_5g125240,BVRB_7g179640,XLOC_064210,B…
GO:0048583	regulation of response to stimulus	biological_process	0.81817	1	8	1813	105	18125	BVRB_3g058800,BVRB_6g134370,XLOC_012381,BVRB_2g032720,BVRB_7g167320,BVRB_5g098050,BVRB_5g108970,BVRB_7g167310
GO:0051493	regulation of cytoskeleton organization	biological_process	0.81822	1	4	1813	54	18125	BVRB_7g164600,BVRB_1g014390,BVRB_2g032640,BVRB_8g187190
GO:0023051	regulation of signaling	biological_process	0.81972	1	6	1813	82	18125	BVRB_7g167320,BVRB_7g167310,BVRB_5g108970,BVRB_5g098050,BVRB_2g032720,XLOC_012381
GO:0043624	cellular protein complex disassembly	biological_process	0.82181	1	2	1813	30	18125	BVRB_9g215790,BVRB_7g164600
GO:0043903	regulation of symbiosis, encompassing mutualism through parasitism	biological_process	0.82251	1	1	1813	16	18125	BVRB_8g194050
GO:0019438	aromatic compound biosynthetic process	biological_process	0.82252	1	217	1813	2283	18125	BVRB_5g099700,BVRB_7g167330,BVRB_8g184200,BVRB_8g198060,BVRB_2g040980,BVRB_5g118130,BVRB_2g040270,XLOC_011745,BVRB_7g175180,BVRB_7g176960,BVRB_3g067670,BVRB_5g109020,BVRB_6g130620,BVRB_8g198010,BVRB_5g106340,BVRB_2g037930,BVRB_6g139040,BVRB_9g208910,BVRB_6g139090,BVRB_5g110880,BVRB_7g162700,BVRB_3g052140,BVRB_9g208980,BVRB_3g061680,BVRB_2g032720,BVRB_7g179610,BVRB_1g007370,XLOC_009444,BVRB_000250…
GO:0045944	positive regulation of transcription by RNA polymerase II	biological_process	0.82299	1	1	1813	16	18125	BVRB_1g005090
GO:0046034	ATP metabolic process	biological_process	0.82364	1	19	1813	229	18125	BVRB_6g151710,BVRB_7g177000,BVRB_7g162700,BVRB_7g180230,BVRB_1g016950,BVRB_1g005290,BVRB_8g185160,XLOC_064210,BVRB_5g101580,BVRB_3g067830,BVRB_9g210580,BVRB_9g215130,BVRB_9g215160,BVRB_8g190900,BVRB_2g040270,BVRB_1g023130,BVRB_7g171980,BVRB_7g160680,BVRB_3g055250
GO:0044281	small molecule metabolic process	biological_process	0.82384	1	105	1813	1121	18125	BVRB_1g022700,BVRB_7g161540,BVRB_7g177000,BVRB_7g180230,BVRB_6g134630,BVRB_6g127470,BVRB_8g185160,BVRB_2g026750,XLOC_064210,BVRB_3g059400,BVRB_2g036990,BVRB_8g184480,BVRB_9g215750,BVRB_1g007710,BVRB_8g185200,BVRB_9g213700,BVRB_2g026460,BVRB_5g106550,BVRB_8g195640,BVRB_6g127430,BVRB_5g099690,BVRB_8g197960,BVRB_1g023130,BVRB_2g035820,BVRB_7g172100,BVRB_9g225280,BVRB_3g067960,BVRB_5g119220,BVRB_9g21…
GO:0009126	purine nucleoside monophosphate metabolic process	biological_process	0.82437	1	20	1813	240	18125	BVRB_3g067830,XLOC_064210,BVRB_5g101580,BVRB_9g210580,BVRB_9g215130,BVRB_7g177000,BVRB_7g162700,BVRB_6g151710,BVRB_1g016950,BVRB_1g005290,BVRB_8g185160,BVRB_7g180230,BVRB_7g171980,BVRB_3g055250,BVRB_7g160680,BVRB_8g190900,BVRB_6g152270,BVRB_9g215160,BVRB_1g023130,BVRB_2g040270
GO:0009161	ribonucleoside monophosphate metabolic process	biological_process	0.82437	1	20	1813	240	18125	BVRB_2g040270,BVRB_1g023130,BVRB_9g215160,BVRB_6g152270,BVRB_8g190900,BVRB_7g160680,BVRB_3g055250,BVRB_7g171980,BVRB_7g180230,BVRB_8g185160,BVRB_1g005290,BVRB_1g016950,BVRB_6g151710,BVRB_7g162700,BVRB_7g177000,BVRB_9g215130,BVRB_9g210580,BVRB_5g101580,XLOC_064210,BVRB_3g067830
GO:0009167	purine ribonucleoside monophosphate metabolic process	biological_process	0.82437	1	20	1813	240	18125	BVRB_7g177000,BVRB_7g162700,BVRB_6g151710,BVRB_1g005290,BVRB_1g016950,BVRB_8g185160,BVRB_7g180230,BVRB_3g067830,XLOC_064210,BVRB_5g101580,BVRB_9g210580,BVRB_9g215130,BVRB_8g190900,BVRB_6g152270,BVRB_9g215160,BVRB_1g023130,BVRB_2g040270,BVRB_7g171980,BVRB_3g055250,BVRB_7g160680
GO:0009847	spore germination	biological_process	0.82516	1	1	1813	17	18125	BVRB_7g173310
GO:0042545	cell wall modification	biological_process	0.82608	1	3	1813	42	18125	BVRB_2g040240,BVRB_3g070390,BVRB_009310
GO:0009060	aerobic respiration	biological_process	0.82691	1	1	1813	16	18125	BVRB_4g095480
GO:0051056	regulation of small GTPase mediated signal transduction	biological_process	0.82959	1	1	1813	17	18125	BVRB_5g108970
GO:1901606	alpha-amino acid catabolic process	biological_process	0.83107	1	2	1813	30	18125	BVRB_012000,BVRB_5g111560
GO:0080134	regulation of response to stress	biological_process	0.83144	1	1	1813	17	18125	BVRB_6g134370
GO:0045017	glycerolipid biosynthetic process	biological_process	0.83184	1	5	1813	66	18125	BVRB_1g011850,BVRB_4g078980,BVRB_5g106470,BVRB_7g160680,BVRB_9g213680
GO:0071826	ribonucleoprotein complex subunit organization	biological_process	0.83236	1	1	1813	17	18125	BVRB_3g067700
GO:0016310	phosphorylation	biological_process	0.83308	1	94	1813	996	18125	BVRB_6g138310,BVRB_7g180230,BVRB_3g052110,BVRB_7g172030,BVRB_2g036610,BVRB_9g215750,BVRB_1g002420,BVRB_1g002320,BVRB_1g023130,BVRB_4g077520,BVRB_4g085150,BVRB_2g037140,BVRB_008540,BVRB_5g101670,BVRB_5g103910,BVRB_7g160730,BVRB_2g039860,BVRB_4g077420,BVRB_7g173360,XLOC_046146,BVRB_6g145490,BVRB_6g145460,BVRB_1g005600,BVRB_4g078930,BVRB_4g071960,BVRB_9g206650,BVRB_3g052350,BVRB_5g101580,BVRB_6g1357…
GO:0015979	photosynthesis	biological_process	0.83331	1	18	1813	223	18125	BVRB_2g037200,BVRB_7g180250,BVRB_7g180210,BVRB_4g090340,BVRB_7g180200,BVRB_7g180180,BVRB_2g026660,BVRB_2g044920,BVRB_8g185220,BVRB_2g037630,BVRB_7g173510,BVRB_7g180290,BVRB_7g164630,BVRB_7g177910,BVRB_7g180220,BVRB_7g177920,BVRB_7g176760,BVRB_7g180190
GO:0044036	cell wall macromolecule metabolic process	biological_process	0.83485	1	2	1813	32	18125	BVRB_2g035820,BVRB_1g007720
GO:0032271	regulation of protein polymerization	biological_process	0.83552	1	2	1813	31	18125	BVRB_2g032640,BVRB_7g164600
GO:0043254	regulation of protein complex assembly	biological_process	0.83552	1	2	1813	31	18125	BVRB_2g032640,BVRB_7g164600
GO:1902903	regulation of supramolecular fiber organization	biological_process	0.83552	1	2	1813	31	18125	BVRB_7g164600,BVRB_2g032640
GO:0034655	nucleobase-containing compound catabolic process	biological_process	0.83605	1	7	1813	93	18125	BVRB_7g160680,BVRB_9g215130,BVRB_1g007710,BVRB_1g023130,BVRB_1g005290,BVRB_6g151140,BVRB_8g190900
GO:0006796	phosphate-containing compound metabolic process	biological_process	0.8363	1	143	1813	1501	18125	BVRB_7g162700,BVRB_1g007670,BVRB_6g134030,BVRB_000710,BVRB_6g134600,BVRB_2g037930,BVRB_5g124230,BVRB_9g210520,BVRB_9g215120,BVRB_7g177910,BVRB_1g005170,BVRB_6g129350,BVRB_9g215070,BVRB_9g210280,BVRB_2g026510,BVRB_2g040270,BVRB_7g173390,BVRB_4g071930,BVRB_6g148520,BVRB_000320,BVRB_7g160640,BVRB_1g005290,BVRB_4g085170,BVRB_5g106470,BVRB_6g130630,BVRB_8g190900,BVRB_6g152270,BVRB_3g061250,BVRB_2g0326…
GO:0019079	viral genome replication	biological_process	0.83671	1	5	1813	67	18125	BVRB_7g180250,BVRB_5g099700,BVRB_2g034580,BVRB_3g067770,BVRB_6g132400
GO:0031123	RNA 3'-end processing	biological_process	0.83734	1	1	1813	17	18125	BVRB_8g193850
GO:0043161	proteasome-mediated ubiquitin-dependent protein catabolic process	biological_process	0.83766	1	1	1813	17	18125	BVRB_2g026730
GO:0016197	endosomal transport	biological_process	0.83767	1	1	1813	17	18125	BVRB_2g044790
GO:0009085	lysine biosynthetic process	biological_process	0.8405	1	1	1813	17	18125	BVRB_4g081820
GO:0009089	lysine biosynthetic process via diaminopimelate	biological_process	0.8405	1	1	1813	17	18125	BVRB_4g081820
GO:0046451	diaminopimelate metabolic process	biological_process	0.8405	1	1	1813	17	18125	BVRB_4g081820
GO:0015684	ferrous iron transport	biological_process	0.84119	1	5	1813	68	18125	BVRB_3g061660,BVRB_2g039210,BVRB_4g097000,BVRB_1g002430,BVRB_6g151110
GO:0072511	divalent inorganic cation transport	biological_process	0.84153	1	9	1813	115	18125	BVRB_4g097000,BVRB_8g195660,BVRB_6g151110,BVRB_3g061660,BVRB_1g007620,BVRB_2g039210,BVRB_008310,BVRB_1g002430,BVRB_6g145490
GO:0016192	vesicle-mediated transport	biological_process	0.84423	1	42	1813	475	18125	BVRB_7g164630,BVRB_2g046910,BVRB_1g016940,BVRB_6g130630,BVRB_4g077560,BVRB_5g106410,BVRB_6g156310,BVRB_3g052130,XLOC_009444,BVRB_3g052230,BVRB_1g020650,BVRB_8g193840,BVRB_2g046920,BVRB_1g000770,BVRB_6g139000,BVRB_5g110820,BVRB_5g114920,BVRB_3g058800,BVRB_5g099770,BVRB_3g052320,BVRB_9g209500,BVRB_2g034570,BVRB_4g089310,BVRB_1g020510,BVRB_000890,BVRB_5g119310,BVRB_7g178000,BVRB_2g044790,BVRB_5g1038…
GO:0009308	amine metabolic process	biological_process	0.84449	1	6	1813	79	18125	BVRB_3g067750,BVRB_9g202850,BVRB_8g184190,BVRB_5g118010,BVRB_5g108020,BVRB_5g118170
GO:0043043	peptide biosynthetic process	biological_process	0.84468	1	67	1813	751	18125	BVRB_3g059430,BVRB_4g092650,BVRB_5g099690,BVRB_5g118090,BVRB_9g202470,BVRB_2g026460,BVRB_3g057860,BVRB_2g037160,BVRB_7g158470,BVRB_9g202420,BVRB_9g215750,BVRB_2g046940,BVRB_6g135920,BVRB_2g036630,BVRB_2g028540,BVRB_1g005230,BVRB_4g082900,BVRB_9g205340,BVRB_9g202450,BVRB_4g082920,BVRB_5g119120,BVRB_2g026700,BVRB_9g215170,BVRB_5g118080,BVRB_7g161530,BVRB_9g202430,BVRB_8g201520,BVRB_5g101580,BVRB_4g…
GO:0006813	potassium ion transport	biological_process	0.84709	1	8	1813	105	18125	BVRB_2g037210,BVRB_6g134670,BVRB_005100,BVRB_2g036640,XLOC_021729,BVRB_1g015020,BVRB_1g007450,BVRB_9g218750
GO:0044781	bacterial-type flagellum organization	biological_process	0.84741	1	1	1813	18	18125	BVRB_7g160740
GO:0016070	RNA metabolic process	biological_process	0.8496	1	244	1813	2567	18125	BVRB_7g169340,BVRB_4g092520,BVRB_1g016850,BVRB_9g210540,BVRB_5g103530,BVRB_2g046220,BVRB_9g226060,BVRB_2g038640,BVRB_2g044870,BVRB_5g104030,BVRB_1g005300,BVRB_2g034230,BVRB_1g018680,BVRB_2g039850,BVRB_9g202410,BVRB_3g062040,BVRB_5g118110,BVRB_8g187190,BVRB_2g025910,BVRB_3g061650,BVRB_8g190910,BVRB_1g007570,BVRB_003810,BVRB_9g210530,BVRB_3g067920,BVRB_6g135950,BVRB_6g134660,BVRB_4g090540,BVRB_7g16…
GO:0044282	small molecule catabolic process	biological_process	0.84972	1	4	1813	57	18125	BVRB_012000,BVRB_7g163390,BVRB_5g111560,BVRB_8g197960
GO:0065004	protein-DNA complex assembly	biological_process	0.85076	1	5	1813	72	18125	BVRB_7g174990,BVRB_4g081830,BVRB_6g151180,BVRB_6g150880,BVRB_4g081710
GO:0071824	protein-DNA complex subunit organization	biological_process	0.85076	1	5	1813	72	18125	BVRB_7g174990,BVRB_6g151180,BVRB_4g081830,BVRB_6g150880,BVRB_4g081710
GO:0071705	nitrogen compound transport	biological_process	0.85104	1	93	1813	1011	18125	BVRB_5g118000,BVRB_1g005080,BVRB_2g037240,BVRB_1g016300,BVRB_2g032600,BVRB_1g003330,BVRB_5g125250,BVRB_6g145490,BVRB_5g103950,BVRB_9g210270,BVRB_000270,BVRB_5g103530,BVRB_9g209500,BVRB_1g011800,BVRB_7g177880,BVRB_9g202450,BVRB_3g057890,BVRB_8g186020,BVRB_6g129670,BVRB_1g018680,BVRB_2g036640,BVRB_2g026650,BVRB_1g007120,BVRB_1g007450,BVRB_1g007160,BVRB_2g024830,BVRB_3g058780,BVRB_5g110820,BVRB_1g01…
GO:1901576	organic substance biosynthetic process	biological_process	0.85202	1	376	1813	3906	18125	BVRB_8g185190,BVRB_1g007210,BVRB_5g099910,BVRB_9g215130,BVRB_9g208930,BVRB_2g037010,BVRB_7g172020,BVRB_1g005150,BVRB_7g168330,BVRB_7g173320,BVRB_009080,BVRB_8g181780,BVRB_3g057850,XLOC_021729,BVRB_9g215660,BVRB_3g067860,BVRB_4g094340,BVRB_005470,BVRB_7g159780,BVRB_1g007430,BVRB_8g184170,BVRB_5g108050,BVRB_4g077610,BVRB_8g186040,BVRB_6g151710,BVRB_9g213680,BVRB_7g172470,BVRB_9g202460,BVRB_1g011020…
GO:0009615	response to virus	biological_process	0.85205	1	3	1813	48	18125	BVRB_4g079550,XLOC_009444,BVRB_3g058800
GO:0071310	cellular response to organic substance	biological_process	0.85219	1	3	1813	48	18125	BVRB_5g118160,BVRB_1g016320,BVRB_9g210580
GO:0006793	phosphorus metabolic process	biological_process	0.85306	1	143	1813	1509	18125	BVRB_008580,XLOC_009444,BVRB_7g160680,BVRB_000250,BVRB_1g000640,BVRB_2g032720,BVRB_6g151130,BVRB_2g038690,BVRB_2g032650,BVRB_3g061250,BVRB_6g152270,BVRB_6g130630,BVRB_8g190900,BVRB_6g151740,BVRB_6g127460,BVRB_5g106470,BVRB_000320,BVRB_6g148520,BVRB_4g085170,BVRB_7g160640,BVRB_1g005290,BVRB_7g173390,BVRB_4g071930,BVRB_1g005170,BVRB_7g177910,BVRB_2g040270,BVRB_2g026510,BVRB_9g210280,BVRB_9g215070,B…
GO:0046907	intracellular transport	biological_process	0.85327	1	66	1813	732	18125	BVRB_5g118000,BVRB_1g003330,BVRB_5g125250,BVRB_1g016300,BVRB_2g037240,BVRB_6g145490,BVRB_5g103950,BVRB_000270,BVRB_5g103530,BVRB_9g209500,BVRB_7g177880,BVRB_3g057890,BVRB_9g202450,BVRB_5g101140,BVRB_8g186020,BVRB_1g018680,BVRB_2g026650,BVRB_2g036640,BVRB_3g058780,BVRB_5g110820,BVRB_3g057860,BVRB_6g143090,BVRB_5g114890,BVRB_2g037910,BVRB_9g213650,BVRB_4g089170,BVRB_7g172150,BVRB_9g208980,BVRB_4g07…
GO:0009127	purine nucleoside monophosphate biosynthetic process	biological_process	0.85528	1	16	1813	201	18125	BVRB_6g152270,BVRB_8g190900,BVRB_9g215160,BVRB_1g023130,BVRB_2g040270,BVRB_7g171980,BVRB_3g055250,BVRB_7g160680,BVRB_7g177000,BVRB_6g151710,BVRB_1g016950,BVRB_1g005290,BVRB_3g067830,XLOC_064210,BVRB_9g215130,BVRB_9g210580
GO:0009156	ribonucleoside monophosphate biosynthetic process	biological_process	0.85528	1	16	1813	201	18125	BVRB_7g171980,BVRB_3g055250,BVRB_7g160680,BVRB_8g190900,BVRB_6g152270,BVRB_9g215160,BVRB_1g023130,BVRB_2g040270,BVRB_3g067830,XLOC_064210,BVRB_9g210580,BVRB_9g215130,BVRB_7g177000,BVRB_6g151710,BVRB_1g005290,BVRB_1g016950
GO:0009168	purine ribonucleoside monophosphate biosynthetic process	biological_process	0.85528	1	16	1813	201	18125	BVRB_6g151710,BVRB_7g177000,BVRB_1g005290,BVRB_1g016950,XLOC_064210,BVRB_3g067830,BVRB_9g215130,BVRB_9g210580,BVRB_9g215160,BVRB_6g152270,BVRB_8g190900,BVRB_2g040270,BVRB_1g023130,BVRB_7g171980,BVRB_7g160680,BVRB_3g055250
GO:0001897	cytolysis by symbiont of host cells	biological_process	0.85586	1	1	1813	18	18125	BVRB_6g134350
GO:0019836	hemolysis by symbiont of host erythrocytes	biological_process	0.85586	1	1	1813	18	18125	BVRB_6g134350
GO:0006754	ATP biosynthetic process	biological_process	0.85606	1	15	1813	190	18125	BVRB_7g160680,BVRB_9g210580,BVRB_3g055250,BVRB_9g215130,BVRB_7g171980,XLOC_064210,BVRB_3g067830,BVRB_2g040270,BVRB_1g023130,BVRB_1g016950,BVRB_1g005290,BVRB_9g215160,BVRB_6g151710,BVRB_7g177000,BVRB_8g190900
GO:0051649	establishment of localization in cell	biological_process	0.85625	1	66	1813	733	18125	BVRB_3g058780,BVRB_5g110820,BVRB_3g057860,BVRB_6g143090,BVRB_5g114890,BVRB_5g118000,BVRB_1g016300,BVRB_2g037240,BVRB_5g125250,BVRB_1g003330,BVRB_6g145490,BVRB_5g103950,BVRB_000270,BVRB_5g103530,BVRB_9g209500,BVRB_7g177880,BVRB_9g202450,BVRB_5g101140,BVRB_3g057890,BVRB_8g186020,BVRB_1g018680,BVRB_2g036640,BVRB_2g026650,BVRB_5g114920,BVRB_3g052320,BVRB_5g099770,BVRB_7g171960,BVRB_4g082880,BVRB_8g19…
GO:0042493	response to drug	biological_process	0.85662	1	6	1813	81	18125	BVRB_5g119330,BVRB_5g101100,BVRB_1g005280,BVRB_1g000660,BVRB_9g202380,BVRB_4g087890
GO:0009432	SOS response	biological_process	0.85678	1	1	1813	18	18125	BVRB_4g096940
GO:0045786	negative regulation of cell cycle	biological_process	0.85693	1	4	1813	60	18125	BVRB_3g061980,BVRB_3g053030,BVRB_3g053010,BVRB_5g118080
GO:0000726	non-recombinational repair	biological_process	0.8577	1	1	1813	18	18125	BVRB_2g026660
GO:0006366	transcription by RNA polymerase II	biological_process	0.85806	1	17	1813	209	18125	BVRB_7g160700,BVRB_1g005090,BVRB_7g173700,BVRB_7g173320,BVRB_1g002380,BVRB_7g169340,BVRB_6g152270,BVRB_5g104020,BVRB_5g119080,BVRB_7g178010,BVRB_8g198010,BVRB_4g077610,BVRB_5g125250,BVRB_6g143260,BVRB_3g062040,BVRB_7g158410,BVRB_4g077630
GO:0070838	divalent metal ion transport	biological_process	0.85894	1	8	1813	106	18125	BVRB_4g097000,BVRB_6g151110,BVRB_2g039210,BVRB_1g007620,BVRB_3g061660,BVRB_6g145490,BVRB_1g002430,BVRB_008310
GO:0071702	organic substance transport	biological_process	0.86021	1	106	1813	1152	18125	BVRB_5g110840,BVRB_2g046920,BVRB_5g114920,BVRB_9g215780,BVRB_2g025890,BVRB_3g052320,BVRB_5g099770,BVRB_7g171960,BVRB_5g108010,BVRB_8g196640,BVRB_4g082880,BVRB_5g106410,BVRB_4g077560,BVRB_2g032610,BVRB_2g039000,BVRB_3g060310,BVRB_3g061250,BVRB_6g156310,BVRB_001200,BVRB_1g016940,XLOC_009444,BVRB_5g106500,BVRB_000250,BVRB_1g005180,BVRB_2g028480,BVRB_2g024840,BVRB_1g020650,BVRB_4g081830,BVRB_3g070360…
GO:0042737	drug catabolic process	biological_process	0.86235	1	3	1813	47	18125	BVRB_012000,BVRB_1g007720,BVRB_2g036580
GO:0051028	mRNA transport	biological_process	0.86242	1	3	1813	47	18125	BVRB_1g016300,BVRB_1g005080,BVRB_5g125250
GO:0016054	organic acid catabolic process	biological_process	0.86317	1	3	1813	46	18125	BVRB_7g163390,BVRB_012000,BVRB_5g111560
GO:0046395	carboxylic acid catabolic process	biological_process	0.86317	1	3	1813	46	18125	BVRB_012000,BVRB_7g163390,BVRB_5g111560
GO:0043603	cellular amide metabolic process	biological_process	0.8632	1	74	1813	830	18125	BVRB_7g180320,BVRB_2g025710,BVRB_9g215110,BVRB_2g026790,BVRB_6g135290,BVRB_3g055250,BVRB_5g106500,BVRB_6g130630,BVRB_5g118170,BVRB_6g150970,BVRB_7g173420,BVRB_9g215790,BVRB_2g038680,BVRB_2g041070,BVRB_1g011020,BVRB_9g202460,BVRB_1g016890,BVRB_9g207930,BVRB_4g077460,BVRB_5g114840,BVRB_5g108050,BVRB_7g162770,BVRB_3g069270,BVRB_7g172550,BVRB_5g103890,BVRB_5g119050,BVRB_8g198030,BVRB_4g089270,BVRB_7g…
GO:0016567	protein ubiquitination	biological_process	0.86341	1	7	1813	97	18125	BVRB_5g116810,BVRB_6g151150,BVRB_4g077610,BVRB_1g014400,BVRB_4g096870,BVRB_4g077630,BVRB_7g171960
GO:0009069	serine family amino acid metabolic process	biological_process	0.86389	1	1	1813	18	18125	BVRB_012000
GO:0070972	protein localization to endoplasmic reticulum	biological_process	0.86406	1	6	1813	83	18125	BVRB_6g132280,BVRB_3g061250,BVRB_3g057860,BVRB_1g018680,BVRB_3g061630,BVRB_5g103530
GO:0006261	DNA-dependent DNA replication	biological_process	0.86431	1	9	1813	120	18125	BVRB_1g007260,BVRB_7g161540,BVRB_3g052140,XLOC_021729,BVRB_1g005090,BVRB_7g173470,BVRB_5g119080,BVRB_8g196560,BVRB_2g036640
GO:0044249	cellular biosynthetic process	biological_process	0.86506	1	362	1813	3777	18125	BVRB_003830,BVRB_8g187190,BVRB_3g062040,BVRB_8g190910,BVRB_3g061650,BVRB_1g016950,BVRB_1g020540,BVRB_1g007390,BVRB_1g007570,XLOC_057750,BVRB_8g196560,BVRB_3g067920,BVRB_5g101580,BVRB_6g134660,BVRB_4g090540,BVRB_1g003280,BVRB_9g215170,BVRB_7g169340,BVRB_4g092520,BVRB_5g118080,BVRB_2g026700,BVRB_1g005300,BVRB_1g018680,BVRB_8g186020,BVRB_4g082920,BVRB_008590,BVRB_4g077630,BVRB_7g158410,BVRB_7g177000…
GO:0006270	DNA replication initiation	biological_process	0.86515	1	8	1813	109	18125	BVRB_5g119080,BVRB_8g196560,BVRB_2g036640,BVRB_7g173470,BVRB_1g005090,BVRB_7g161540,XLOC_021729,BVRB_1g007260
GO:0006812	cation transport	biological_process	0.86635	1	66	1813	740	18125	BVRB_4g097000,BVRB_8g198100,BVRB_8g184450,BVRB_3g067830,BVRB_005100,BVRB_6g134670,BVRB_2g028640,BVRB_6g151710,BVRB_8g195910,BVRB_3g055250,BVRB_8g195660,BVRB_2g037210,BVRB_1g002430,BVRB_5g110870,BVRB_7g180250,BVRB_9g210580,BVRB_008290,BVRB_4g089170,BVRB_5g103890,BVRB_9g205330,BVRB_3g061660,BVRB_2g040270,XLOC_021729,BVRB_4g081750,XLOC_064210,BVRB_5g119230,BVRB_1g002480,BVRB_9g218750,BVRB_5g099940,B…
GO:0006955	immune response	biological_process	0.86738	1	6	1813	85	18125	XLOC_012381,BVRB_3g058800,BVRB_7g177930,BVRB_4g087800,BVRB_8g181600,BVRB_3g061930
GO:0009605	response to external stimulus	biological_process	0.86745	1	18	1813	227	18125	BVRB_4g085170,BVRB_5g101560,BVRB_1g007720,BVRB_7g169360,BVRB_5g103520,BVRB_4g079550,BVRB_3g058800,BVRB_1g002490,BVRB_1g018690,BVRB_4g096940,BVRB_000270,BVRB_9g209540,BVRB_5g106900,XLOC_009444,BVRB_1g000660,BVRB_7g180270,BVRB_001290,BVRB_7g176710
GO:0090304	nucleic acid metabolic process	biological_process	0.86794	1	334	1813	3495	18125	BVRB_7g173310,BVRB_1g002380,BVRB_1g005490,BVRB_2g028630,BVRB_011960,BVRB_1g005090,BVRB_5g106480,BVRB_6g151020,BVRB_4g079500,BVRB_8g184180,BVRB_4g082890,BVRB_2g046860,BVRB_5g125250,BVRB_4g087960,XLOC_046529,BVRB_1g003380,BVRB_2g032670,BVRB_5g099690,BVRB_7g172580,BVRB_7g172100,BVRB_6g134330,BVRB_2g026730,BVRB_6g134590,XLOC_055214,BVRB_1g007550,BVRB_9g215320,BVRB_8g201170,BVRB_7g161540,BVRB_8g193840…
GO:0051801	cytolysis in other organism involved in symbiotic interaction	biological_process	0.86834	1	1	1813	19	18125	BVRB_6g134350
GO:0052331	hemolysis in other organism involved in symbiotic interaction	biological_process	0.86834	1	1	1813	19	18125	BVRB_6g134350
GO:1901617	organic hydroxy compound biosynthetic process	biological_process	0.86917	1	1	1813	19	18125	BVRB_7g172100
GO:0032784	regulation of DNA-templated transcription, elongation	biological_process	0.86946	1	1	1813	19	18125	BVRB_1g005090
GO:0044271	cellular nitrogen compound biosynthetic process	biological_process	0.87005	1	282	1813	2982	18125	BVRB_7g179610,BVRB_1g007370,XLOC_009444,BVRB_7g160680,BVRB_4g081830,BVRB_3g060290,BVRB_2g025710,BVRB_1g020650,BVRB_1g022260,BVRB_9g215790,BVRB_2g034240,BVRB_8g184510,BVRB_1g007630,BVRB_7g172570,BVRB_6g130630,BVRB_3g061250,BVRB_9g208590,BVRB_9g207930,BVRB_2g028640,BVRB_010490,BVRB_5g099870,BVRB_5g099700,BVRB_2g040270,BVRB_8g188130,BVRB_7g176960,BVRB_5g109020,BVRB_3g067670,BVRB_6g130620,BVRB_7g1802…
GO:0010498	proteasomal protein catabolic process	biological_process	0.87037	1	1	1813	19	18125	BVRB_2g026730
GO:0042157	lipoprotein metabolic process	biological_process	0.8704	1	7	1813	96	18125	BVRB_7g158480,BVRB_4g078980,BVRB_2g025890,BVRB_1g011850,BVRB_7g160680,BVRB_9g213680,BVRB_5g106470
GO:0006113	fermentation	biological_process	0.87057	1	1	1813	19	18125	BVRB_5g111560
GO:0019665	anaerobic amino acid catabolic process	biological_process	0.87057	1	1	1813	19	18125	BVRB_5g111560
GO:0019666	nitrogenous compound fermentation	biological_process	0.87057	1	1	1813	19	18125	BVRB_5g111560
GO:0001907	killing by symbiont of host cells	biological_process	0.8712	1	1	1813	19	18125	BVRB_6g134350
GO:0044004	disruption by symbiont of host cell	biological_process	0.8712	1	1	1813	19	18125	BVRB_6g134350
GO:0019080	viral gene expression	biological_process	0.87166	1	2	1813	34	18125	BVRB_2g046210,BVRB_8g194050
GO:0009123	nucleoside monophosphate metabolic process	biological_process	0.87257	1	20	1813	250	18125	BVRB_6g151710,BVRB_7g162700,BVRB_7g177000,BVRB_7g180230,BVRB_1g005290,BVRB_1g016950,BVRB_8g185160,BVRB_5g101580,XLOC_064210,BVRB_3g067830,BVRB_9g215130,BVRB_9g210580,BVRB_9g215160,BVRB_6g152270,BVRB_8g190900,BVRB_2g040270,BVRB_1g023130,BVRB_7g171980,BVRB_7g160680,BVRB_3g055250
GO:0031668	cellular response to extracellular stimulus	biological_process	0.87381	1	2	1813	34	18125	BVRB_4g096940,BVRB_4g085170
GO:0071496	cellular response to external stimulus	biological_process	0.87381	1	2	1813	34	18125	BVRB_4g085170,BVRB_4g096940
GO:0019083	viral transcription	biological_process	0.87462	1	1	1813	20	18125	BVRB_8g194050
GO:0072350	tricarboxylic acid metabolic process	biological_process	0.87492	1	1	1813	19	18125	BVRB_4g095480
GO:0015675	nickel cation transport	biological_process	0.87494	1	1	1813	21	18125	BVRB_6g134550
GO:0035444	nickel cation transmembrane transport	biological_process	0.87494	1	1	1813	21	18125	BVRB_6g134550
GO:0048308	organelle inheritance	biological_process	0.87538	1	1	1813	20	18125	BVRB_6g152360
GO:0044403	symbiont process	biological_process	0.87603	1	47	1813	534	18125	BVRB_4g079400,BVRB_000750,BVRB_6g132400,BVRB_1g002490,BVRB_3g069200,BVRB_8g197930,BVRB_3g067770,BVRB_7g180250,BVRB_5g116900,BVRB_8g184180,BVRB_8g193760,BVRB_2g046210,BVRB_7g160790,BVRB_9g210530,BVRB_2g045680,BVRB_6g150900,BVRB_6g134090,BVRB_5g118130,BVRB_013560,BVRB_2g034270,BVRB_5g099700,BVRB_8g194050,BVRB_6g129480,BVRB_7g161510,BVRB_9g215140,XLOC_023841,BVRB_1g022430,BVRB_008570,BVRB_7g173470,B…
GO:0040011	locomotion	biological_process	0.87732	1	18	1813	225	18125	BVRB_6g150870,BVRB_5g116900,BVRB_6g130620,BVRB_7g176670,BVRB_8g193840,BVRB_5g101560,BVRB_3g069740,BVRB_8g193760,BVRB_001290,BVRB_3g053150,BVRB_8g186020,BVRB_013560,BVRB_5g118130,BVRB_7g164630,BVRB_000270,BVRB_1g016920,BVRB_6g135940,BVRB_7g164610
GO:0031323	regulation of cellular metabolic process	biological_process	0.87778	1	160	1813	1729	18125	BVRB_3g053150,BVRB_5g103920,BVRB_005470,BVRB_4g094340,BVRB_9g215660,BVRB_1g020640,BVRB_6g139160,BVRB_8g184170,BVRB_7g160720,BVRB_9g209530,BVRB_3g061260,BVRB_8g181780,XLOC_021729,BVRB_4g089270,BVRB_5g104020,BVRB_9g210580,BVRB_1g005150,BVRB_9g208930,BVRB_1g016320,BVRB_1g007610,BVRB_7g172600,BVRB_6g129360,BVRB_6g135290,BVRB_4g089320,BVRB_3g061640,BVRB_9g208900,BVRB_4g077430,BVRB_7g164610,BVRB_7g1724…
GO:0071555	cell wall organization	biological_process	0.87825	1	4	1813	60	18125	BVRB_6g134370,BVRB_2g040240,BVRB_3g070390,BVRB_009310
GO:0006081	cellular aldehyde metabolic process	biological_process	0.87916	1	1	1813	20	18125	BVRB_7g172100
GO:0009142	nucleoside triphosphate biosynthetic process	biological_process	0.88038	1	15	1813	195	18125	BVRB_9g215130,BVRB_3g055250,BVRB_9g210580,BVRB_7g160680,BVRB_3g067830,BVRB_7g171980,XLOC_064210,BVRB_1g016950,BVRB_1g023130,BVRB_1g005290,BVRB_2g040270,BVRB_8g190900,BVRB_7g177000,BVRB_6g151710,BVRB_9g215160
GO:0009145	purine nucleoside triphosphate biosynthetic process	biological_process	0.88038	1	15	1813	195	18125	BVRB_1g016950,BVRB_1g023130,BVRB_1g005290,BVRB_2g040270,BVRB_7g177000,BVRB_8g190900,BVRB_9g215160,BVRB_6g151710,BVRB_3g055250,BVRB_9g210580,BVRB_9g215130,BVRB_7g160680,BVRB_3g067830,XLOC_064210,BVRB_7g171980
GO:0009201	ribonucleoside triphosphate biosynthetic process	biological_process	0.88038	1	15	1813	195	18125	BVRB_2g040270,BVRB_1g023130,BVRB_1g016950,BVRB_1g005290,BVRB_9g215160,BVRB_6g151710,BVRB_7g177000,BVRB_8g190900,BVRB_7g160680,BVRB_3g055250,BVRB_9g210580,BVRB_9g215130,BVRB_7g171980,XLOC_064210,BVRB_3g067830
GO:0009206	purine ribonucleoside triphosphate biosynthetic process	biological_process	0.88038	1	15	1813	195	18125	BVRB_9g215160,BVRB_6g151710,BVRB_8g190900,BVRB_7g177000,BVRB_2g040270,BVRB_1g023130,BVRB_1g005290,BVRB_1g016950,XLOC_064210,BVRB_7g171980,BVRB_3g067830,BVRB_7g160680,BVRB_3g055250,BVRB_9g210580,BVRB_9g215130
GO:0044179	hemolysis in other organism	biological_process	0.88043	1	1	1813	20	18125	BVRB_6g134350
GO:0051715	cytolysis in other organism	biological_process	0.88043	1	1	1813	20	18125	BVRB_6g134350
GO:0006355	regulation of transcription, DNA-templated	biological_process	0.88118	1	137	1813	1492	18125	BVRB_1g005490,BVRB_1g005070,BVRB_5g106480,BVRB_1g005090,BVRB_2g028630,BVRB_2g036640,BVRB_1g003380,BVRB_4g087960,XLOC_015617,BVRB_2g046860,BVRB_4g079500,BVRB_6g132400,BVRB_1g007420,BVRB_2g034580,BVRB_5g099960,BVRB_5g118160,BVRB_6g134590,BVRB_7g158290,BVRB_6g134330,BVRB_6g129760,BVRB_4g072100,BVRB_2g046230,BVRB_8g193840,BVRB_6g129710,BVRB_1g007550,BVRB_2g036980,BVRB_1g005530,XLOC_015626,BVRB_8g1817…
GO:1903506	regulation of nucleic acid-templated transcription	biological_process	0.88118	1	137	1813	1492	18125	BVRB_2g032710,BVRB_7g160740,XLOC_061360,BVRB_9g206510,BVRB_6g132380,BVRB_2g025660,BVRB_6g134000,BVRB_5g101120,BVRB_1g002480,BVRB_8g194060,BVRB_6g127470,BVRB_1g005230,BVRB_7g158410,BVRB_7g177000,BVRB_4g077630,BVRB_5g109800,BVRB_1g007460,BVRB_5g110820,BVRB_5g125240,BVRB_1g002420,BVRB_1g014360,BVRB_9g226060,BVRB_2g044870,BVRB_9g210540,BVRB_7g169340,BVRB_1g018680,BVRB_5g104030,BVRB_1g005300,BVRB_1g00…
GO:2001141	regulation of RNA biosynthetic process	biological_process	0.88118	1	137	1813	1492	18125	BVRB_1g016320,BVRB_1g007610,BVRB_7g172600,BVRB_5g104020,BVRB_9g210580,BVRB_9g208930,BVRB_1g005150,BVRB_8g181780,XLOC_021729,BVRB_4g094340,BVRB_9g215660,BVRB_005470,BVRB_5g103920,BVRB_9g209530,BVRB_3g061260,BVRB_8g184170,BVRB_6g139160,BVRB_7g160720,BVRB_4g077610,BVRB_6g139020,BVRB_8g188370,BVRB_2g028580,BVRB_7g172470,BVRB_1g011020,BVRB_1g007680,BVRB_5g119080,BVRB_7g178010,BVRB_7g164610,BVRB_6g1293…
GO:0006412	translation	biological_process	0.88212	1	64	1813	733	18125	BVRB_4g089270,BVRB_8g198030,BVRB_5g119050,BVRB_8g188130,BVRB_7g168330,BVRB_3g069270,BVRB_7g172550,BVRB_5g103890,BVRB_5g110880,BVRB_5g099720,BVRB_2g045680,BVRB_7g173450,BVRB_2g037010,BVRB_7g172020,BVRB_7g180250,BVRB_6g150970,BVRB_7g173420,BVRB_6g130630,BVRB_2g038680,BVRB_9g215790,BVRB_2g026790,BVRB_9g215110,BVRB_7g180320,BVRB_3g055250,BVRB_6g135290,BVRB_5g108050,BVRB_9g202460,BVRB_1g011020,BVRB_2g…
GO:0051818	disruption of cells of other organism involved in symbiotic interaction	biological_process	0.88235	1	1	1813	20	18125	BVRB_6g134350
GO:0051883	killing of cells in other organism involved in symbiotic interaction	biological_process	0.88235	1	1	1813	20	18125	BVRB_6g134350
GO:0007018	microtubule-based movement	biological_process	0.88246	1	4	1813	60	18125	BVRB_6g134030,BVRB_6g144250,BVRB_3g061690,BVRB_7g162740
GO:0006826	iron ion transport	biological_process	0.88334	1	5	1813	73	18125	BVRB_2g039210,BVRB_4g097000,BVRB_3g061660,BVRB_6g151110,BVRB_1g002430
GO:0010467	gene expression	biological_process	0.88433	1	299	1813	3162	18125	BVRB_6g134590,BVRB_4g092650,BVRB_6g134330,BVRB_7g172100,BVRB_5g099690,BVRB_3g057860,BVRB_2g032670,BVRB_9g215750,BVRB_2g037160,XLOC_015626,BVRB_1g011830,BVRB_4g090360,BVRB_8g193840,BVRB_1g007550,BVRB_9g215320,BVRB_5g106480,BVRB_2g028630,BVRB_1g005090,BVRB_1g002380,BVRB_1g005490,BVRB_7g173310,BVRB_5g119340,BVRB_8g181800,BVRB_4g087960,BVRB_1g003380,BVRB_2g046860,BVRB_5g125250,BVRB_8g184180,BVRB_4g08…
GO:0006032	chitin catabolic process	biological_process	0.8855	1	1	1813	21	18125	BVRB_1g007720
GO:0046348	amino sugar catabolic process	biological_process	0.8855	1	1	1813	21	18125	BVRB_1g007720
GO:1901072	glucosamine-containing compound catabolic process	biological_process	0.8855	1	1	1813	21	18125	BVRB_1g007720
GO:0045229	external encapsulating structure organization	biological_process	0.88635	1	4	1813	61	18125	BVRB_009310,BVRB_6g134370,BVRB_3g070390,BVRB_2g040240
GO:0070647	protein modification by small protein conjugation or removal	biological_process	0.88692	1	10	1813	135	18125	BVRB_4g077630,BVRB_1g014400,BVRB_4g077610,BVRB_6g139030,BVRB_5g116810,BVRB_1g005320,BVRB_7g171960,BVRB_4g096870,BVRB_9g215030,BVRB_6g151150
GO:0019222	regulation of metabolic process	biological_process	0.88698	1	165	1813	1785	18125	BVRB_6g127470,BVRB_8g194060,BVRB_1g002480,BVRB_2g028540,BVRB_5g109800,BVRB_4g077630,BVRB_7g158410,BVRB_8g197940,BVRB_7g177000,BVRB_1g005230,BVRB_5g110820,BVRB_2g046940,BVRB_1g007460,BVRB_1g002420,BVRB_1g014360,BVRB_5g125240,XLOC_061360,BVRB_9g206510,BVRB_2g032710,BVRB_7g160740,BVRB_1g000610,BVRB_2g025660,BVRB_3g067960,BVRB_6g132380,BVRB_5g101120,BVRB_6g134000,BVRB_8g190910,BVRB_3g061930,BVRB_1g00…
GO:0043170	macromolecule metabolic process	biological_process	0.88711	1	586	1813	6037	18125	BVRB_5g119360,BVRB_1g007460,BVRB_7g173590,BVRB_7g179640,BVRB_5g119230,BVRB_9g218810,BVRB_2g037120,BVRB_8g187170,BVRB_2g025660,BVRB_8g187350,BVRB_7g173270,BVRB_2g035820,BVRB_9g218730,BVRB_9g206510,BVRB_2g037140,BVRB_7g161530,BVRB_4g071960,BVRB_6g148510,BVRB_3g052300,BVRB_4g079440,BVRB_2g026800,BVRB_9g202920,XLOC_046146,BVRB_2g025910,BVRB_5g106930,BVRB_5g118110,BVRB_9g205340,BVRB_7g173370,BVRB_9g20…
GO:0009725	response to hormone	biological_process	0.8872	1	8	1813	124	18125	BVRB_5g098000,BVRB_7g177810,BVRB_9g210580,BVRB_5g118160,BVRB_8g190930,BVRB_1g016320,BVRB_2g035160,BVRB_8g190940
GO:0008202	steroid metabolic process	biological_process	0.88983	1	8	1813	110	18125	BVRB_1g015100,BVRB_7g160790,BVRB_4g081820,BVRB_009060,BVRB_6g134370,BVRB_1g007170,BVRB_1g015120,BVRB_7g162730
GO:0032446	protein modification by small protein conjugation	biological_process	0.89001	1	7	1813	101	18125	BVRB_5g116810,BVRB_6g151150,BVRB_4g077610,BVRB_1g014400,BVRB_4g096870,BVRB_4g077630,BVRB_7g171960
GO:0034654	nucleobase-containing compound biosynthetic process	biological_process	0.89019	1	196	1813	2112	18125	BVRB_2g040980,BVRB_5g118130,BVRB_5g099700,BVRB_8g184200,BVRB_8g198060,BVRB_7g175180,BVRB_5g109020,BVRB_3g067670,BVRB_7g176960,BVRB_2g040270,XLOC_011745,BVRB_8g198010,BVRB_5g106340,BVRB_2g037930,BVRB_6g130620,BVRB_9g208980,BVRB_7g162700,BVRB_3g061680,BVRB_6g139040,BVRB_6g139090,BVRB_9g208910,BVRB_5g110880,BVRB_4g081830,BVRB_3g060290,BVRB_5g101700,BVRB_1g020650,BVRB_9g215110,BVRB_1g022260,BVRB_2g04…
GO:0051252	regulation of RNA metabolic process	biological_process	0.89149	1	137	1813	1498	18125	BVRB_3g060290,BVRB_5g101700,BVRB_4g081830,BVRB_1g022260,BVRB_1g020650,BVRB_9g215110,BVRB_2g041500,BVRB_7g179610,BVRB_000250,BVRB_8g184510,BVRB_6g152270,BVRB_1g007630,BVRB_8g190900,BVRB_6g151130,BVRB_7g168320,BVRB_2g034240,BVRB_2g026620,BVRB_6g134670,BVRB_9g208590,BVRB_5g106950,BVRB_5g099870,BVRB_7g160640,BVRB_2g028640,BVRB_010490,BVRB_4g095040,BVRB_2g040980,BVRB_5g118130,BVRB_5g099700,BVRB_8g1842…
GO:0015985	energy coupled proton transport, down electrochemical gradient	biological_process	0.89174	1	10	1813	139	18125	BVRB_3g055250,BVRB_9g210580,XLOC_064210,BVRB_7g171980,BVRB_3g067830,BVRB_2g040270,BVRB_1g016950,BVRB_9g215160,BVRB_6g151710,BVRB_7g177000
GO:0015986	ATP synthesis coupled proton transport	biological_process	0.89174	1	10	1813	139	18125	BVRB_3g055250,BVRB_9g210580,BVRB_3g067830,XLOC_064210,BVRB_7g171980,BVRB_1g016950,BVRB_2g040270,BVRB_7g177000,BVRB_9g215160,BVRB_6g151710
GO:0000154	rRNA modification	biological_process	0.89224	1	1	1813	20	18125	BVRB_9g202410
GO:0031167	rRNA methylation	biological_process	0.89224	1	1	1813	20	18125	BVRB_9g202410
GO:0009719	response to endogenous stimulus	biological_process	0.89271	1	8	1813	125	18125	BVRB_8g190930,BVRB_7g177810,BVRB_5g098000,BVRB_9g210580,BVRB_5g118160,BVRB_2g035160,BVRB_8g190940,BVRB_1g016320
GO:0009124	nucleoside monophosphate biosynthetic process	biological_process	0.89303	1	16	1813	209	18125	BVRB_6g151710,BVRB_7g177000,BVRB_1g016950,BVRB_1g005290,XLOC_064210,BVRB_3g067830,BVRB_9g210580,BVRB_9g215130,BVRB_9g215160,BVRB_8g190900,BVRB_6g152270,BVRB_2g040270,BVRB_1g023130,BVRB_7g171980,BVRB_7g160680,BVRB_3g055250
GO:0046483	heterocycle metabolic process	biological_process	0.89397	1	390	1813	4085	18125	BVRB_7g173310,BVRB_1g005490,BVRB_1g002380,BVRB_6g151020,BVRB_4g090530,BVRB_5g106480,BVRB_1g005090,BVRB_011960,BVRB_2g028630,BVRB_4g082890,BVRB_8g184180,BVRB_4g079500,BVRB_4g087960,XLOC_046529,BVRB_1g003380,BVRB_5g125250,BVRB_2g046860,BVRB_3g061240,BVRB_2g032670,BVRB_7g172580,BVRB_1g023130,BVRB_5g099690,BVRB_6g134330,BVRB_7g172100,XLOC_055214,BVRB_6g134590,BVRB_2g026730,BVRB_2g044920,BVRB_7g161540…
GO:0043038	amino acid activation	biological_process	0.89494	1	6	1813	88	18125	BVRB_7g180250,BVRB_5g103890,BVRB_7g161530,BVRB_8g195660,BVRB_5g099690,BVRB_9g215750
GO:0043039	tRNA aminoacylation	biological_process	0.89494	1	6	1813	88	18125	BVRB_7g180250,BVRB_5g103890,BVRB_8g195660,BVRB_5g099690,BVRB_7g161530,BVRB_9g215750
GO:0008064	regulation of actin polymerization or depolymerization	biological_process	0.89497	1	1	1813	21	18125	BVRB_7g164600
GO:0008154	actin polymerization or depolymerization	biological_process	0.89497	1	1	1813	21	18125	BVRB_7g164600
GO:0030041	actin filament polymerization	biological_process	0.89497	1	1	1813	21	18125	BVRB_7g164600
GO:0030832	regulation of actin filament length	biological_process	0.89497	1	1	1813	21	18125	BVRB_7g164600
GO:0030833	regulation of actin filament polymerization	biological_process	0.89497	1	1	1813	21	18125	BVRB_7g164600
GO:0032535	regulation of cellular component size	biological_process	0.89497	1	1	1813	21	18125	BVRB_7g164600
GO:0032956	regulation of actin cytoskeleton organization	biological_process	0.89497	1	1	1813	21	18125	BVRB_7g164600
GO:0032970	regulation of actin filament-based process	biological_process	0.89497	1	1	1813	21	18125	BVRB_7g164600
GO:0110053	regulation of actin filament organization	biological_process	0.89497	1	1	1813	21	18125	BVRB_7g164600
GO:0019068	virion assembly	biological_process	0.89504	1	3	1813	50	18125	BVRB_6g150900,BVRB_7g180250,BVRB_3g069740
GO:0008283	cell proliferation	biological_process	0.89554	1	1	1813	22	18125	BVRB_008550
GO:0006413	translational initiation	biological_process	0.89704	1	3	1813	53	18125	BVRB_5g118090,BVRB_2g038680,BVRB_6g135290
GO:0051171	regulation of nitrogen compound metabolic process	biological_process	0.89722	1	154	1813	1677	18125	BVRB_2g046230,BVRB_8g193840,BVRB_005460,BVRB_1g007550,BVRB_6g129710,BVRB_9g202420,BVRB_2g036980,BVRB_1g005530,XLOC_015626,BVRB_2g034580,BVRB_1g007420,BVRB_9g202470,BVRB_5g099960,BVRB_5g118160,BVRB_6g134590,BVRB_6g129760,BVRB_4g072100,BVRB_7g158290,BVRB_6g134330,BVRB_2g046860,BVRB_4g087960,BVRB_1g003380,XLOC_015617,BVRB_4g079500,BVRB_9g202430,BVRB_6g132400,BVRB_8g201520,BVRB_4g089310,BVRB_1g005490…
GO:0009063	cellular amino acid catabolic process	biological_process	0.89758	1	2	1813	36	18125	BVRB_5g111560,BVRB_012000
GO:0048870	cell motility	biological_process	0.89932	1	7	1813	104	18125	BVRB_7g176670,BVRB_7g164630,BVRB_1g016920,BVRB_8g186020,BVRB_3g053150,BVRB_6g130620,BVRB_8g193840
GO:0051674	localization of cell	biological_process	0.89932	1	7	1813	104	18125	BVRB_1g016920,BVRB_7g164630,BVRB_8g186020,BVRB_3g053150,BVRB_6g130620,BVRB_8g193840,BVRB_7g176670
GO:0010033	response to organic substance	biological_process	0.89979	1	9	1813	139	18125	BVRB_8g190930,BVRB_5g118160,BVRB_9g210580,BVRB_5g098000,BVRB_7g177810,BVRB_8g190940,BVRB_2g035160,BVRB_000260,BVRB_1g016320
GO:0006897	endocytosis	biological_process	0.89993	1	1	1813	22	18125	BVRB_3g058800
GO:0030243	cellulose metabolic process	biological_process	0.90025	1	2	1813	36	18125	BVRB_5g125230,BVRB_4g087890
GO:0009991	response to extracellular stimulus	biological_process	0.90162	1	2	1813	37	18125	BVRB_4g085170,BVRB_4g096940
GO:0080090	regulation of primary metabolic process	biological_process	0.90185	1	155	1813	1690	18125	BVRB_5g118160,BVRB_6g134590,BVRB_6g129760,BVRB_4g072100,BVRB_7g158290,BVRB_6g134330,BVRB_2g034580,BVRB_1g007420,BVRB_9g202470,BVRB_5g099960,BVRB_9g202420,BVRB_2g036980,XLOC_015626,BVRB_1g005530,BVRB_2g046230,BVRB_8g193840,BVRB_005460,BVRB_1g007550,BVRB_6g129710,BVRB_1g005090,BVRB_2g028630,BVRB_5g106480,BVRB_2g036640,BVRB_4g089310,BVRB_1g005490,BVRB_1g005070,BVRB_9g202430,BVRB_6g132400,BVRB_8g2015…
GO:0007610	behavior	biological_process	0.90353	1	1	1813	22	18125	BVRB_4g087900
GO:0006415	translational termination	biological_process	0.90452	1	1	1813	22	18125	BVRB_9g215790
GO:0034622	cellular protein-containing complex assembly	biological_process	0.90479	1	22	1813	280	18125	BVRB_3g067700,BVRB_1g007690,BVRB_4g079550,BVRB_7g164600,BVRB_3g067740,BVRB_2g035200,BVRB_2g032640,BVRB_4g082880,BVRB_3g060360,BVRB_9g205330,BVRB_6g132250,BVRB_6g150880,BVRB_2g024640,BVRB_6g129790,BVRB_7g174990,BVRB_6g151180,BVRB_6g156310,BVRB_4g092680,BVRB_4g081710,BVRB_8g186020,BVRB_1g020640,BVRB_4g081830
GO:0006928	movement of cell or subcellular component	biological_process	0.90591	1	15	1813	198	18125	BVRB_001290,BVRB_6g130620,BVRB_3g053150,BVRB_8g186020,BVRB_7g162740,BVRB_7g176670,BVRB_8g193840,BVRB_3g061690,BVRB_8g194060,BVRB_5g101560,BVRB_1g016920,BVRB_7g164630,BVRB_000270,BVRB_6g134030,BVRB_6g144250
GO:0010556	regulation of macromolecule biosynthetic process	biological_process	0.90747	1	150	1813	1642	18125	BVRB_5g103920,BVRB_005470,BVRB_4g094340,BVRB_9g215660,BVRB_6g139160,BVRB_8g184170,BVRB_7g160720,BVRB_9g209530,BVRB_3g061260,BVRB_8g181780,XLOC_021729,BVRB_4g089270,BVRB_5g104020,BVRB_9g210580,BVRB_1g005150,BVRB_9g208930,BVRB_1g016320,BVRB_1g007610,BVRB_7g172600,BVRB_6g129360,BVRB_6g135290,BVRB_4g089320,BVRB_3g061640,BVRB_4g077430,BVRB_9g208900,BVRB_7g164610,BVRB_7g172470,BVRB_2g028580,BVRB_7g1780…
GO:0031326	regulation of cellular biosynthetic process	biological_process	0.90747	1	150	1813	1642	18125	BVRB_2g046230,BVRB_8g193840,BVRB_6g129710,BVRB_1g007550,BVRB_2g036980,BVRB_9g202420,BVRB_1g005530,XLOC_015626,BVRB_9g202470,BVRB_1g007420,BVRB_2g034580,BVRB_5g099960,BVRB_6g134590,BVRB_5g118160,BVRB_6g134330,BVRB_7g158290,BVRB_4g072100,BVRB_6g129760,XLOC_015617,BVRB_4g087960,BVRB_1g003380,BVRB_2g046860,BVRB_4g079500,BVRB_9g202430,BVRB_8g201520,BVRB_6g132400,BVRB_1g005490,BVRB_1g005070,BVRB_5g1064…
GO:2000112	regulation of cellular macromolecule biosynthetic process	biological_process	0.90747	1	150	1813	1642	18125	BVRB_7g172600,BVRB_1g007610,BVRB_1g016320,BVRB_9g208930,BVRB_1g005150,BVRB_9g210580,BVRB_5g104020,BVRB_4g089270,XLOC_021729,BVRB_8g181780,BVRB_3g061260,BVRB_9g209530,BVRB_7g160720,BVRB_8g184170,BVRB_6g139160,BVRB_9g215660,BVRB_4g094340,BVRB_5g103920,BVRB_005470,BVRB_8g188370,BVRB_4g077610,BVRB_6g139020,BVRB_5g119080,BVRB_1g007680,BVRB_9g202460,BVRB_1g011020,BVRB_7g178010,BVRB_2g028580,BVRB_7g1724…
GO:0043604	amide biosynthetic process	biological_process	0.91003	1	67	1813	777	18125	BVRB_7g168330,BVRB_8g188130,BVRB_4g089270,BVRB_5g119050,BVRB_8g198030,BVRB_5g103890,BVRB_7g172550,BVRB_3g069270,BVRB_5g099720,BVRB_5g110880,BVRB_2g045680,BVRB_7g180250,BVRB_2g037010,BVRB_7g173450,BVRB_7g172020,BVRB_9g215790,BVRB_2g038680,BVRB_7g173420,BVRB_6g150970,BVRB_6g130630,BVRB_6g135290,BVRB_3g055250,BVRB_9g215110,BVRB_2g026790,BVRB_7g180320,BVRB_2g025710,BVRB_5g108050,BVRB_4g077460,BVRB_9g…
GO:0016226	iron-sulfur cluster assembly	biological_process	0.91088	1	1	1813	22	18125	BVRB_5g106470
GO:0031163	metallo-sulfur cluster assembly	biological_process	0.91088	1	1	1813	22	18125	BVRB_5g106470
GO:0009889	regulation of biosynthetic process	biological_process	0.91173	1	150	1813	1645	18125	XLOC_015626,BVRB_1g005530,BVRB_9g202420,BVRB_2g036980,BVRB_1g007550,BVRB_6g129710,BVRB_2g046230,BVRB_8g193840,BVRB_6g129760,BVRB_4g072100,BVRB_7g158290,BVRB_6g134330,BVRB_5g118160,BVRB_6g134590,BVRB_5g099960,BVRB_2g034580,BVRB_1g007420,BVRB_9g202470,BVRB_6g132400,BVRB_8g201520,BVRB_9g202430,BVRB_4g079500,BVRB_2g046860,BVRB_1g003380,BVRB_4g087960,XLOC_015617,BVRB_2g036640,BVRB_1g005090,BVRB_2g0286…
GO:0044260	cellular macromolecule metabolic process	biological_process	0.91235	1	483	1813	5032	18125	BVRB_6g139020,BVRB_8g185210,BVRB_9g215190,BVRB_009060,BVRB_9g204380,BVRB_8g188370,BVRB_8g193850,BVRB_6g138340,BVRB_7g168380,BVRB_1g016890,BVRB_5g114840,BVRB_2g028580,BVRB_7g178010,BVRB_1g007680,BVRB_5g119080,BVRB_7g161500,BVRB_1g005320,BVRB_2g038680,BVRB_6g139030,BVRB_4g082880,BVRB_3g067900,BVRB_3g059450,BVRB_3g062050,BVRB_4g096240,BVRB_5g108970,XLOC_015625,BVRB_4g077560,XLOC_045421,BVRB_7g164610…
GO:0033036	macromolecule localization	biological_process	0.91285	1	92	1813	1033	18125	BVRB_3g057860,BVRB_2g046910,BVRB_5g114890,BVRB_6g143090,BVRB_5g118160,BVRB_3g058780,BVRB_1g007120,BVRB_1g007160,BVRB_1g017020,BVRB_9g213720,BVRB_5g110820,BVRB_7g177880,BVRB_6g135880,BVRB_000270,BVRB_1g011800,BVRB_5g103530,BVRB_9g209500,BVRB_1g018680,BVRB_2g026650,BVRB_2g036640,BVRB_3g057890,BVRB_008550,BVRB_9g202450,BVRB_8g186020,BVRB_2g041510,BVRB_6g145490,BVRB_5g118000,BVRB_1g003330,BVRB_2g0326…
GO:0031334	positive regulation of protein complex assembly	biological_process	0.91404	1	1	1813	23	18125	BVRB_2g032640
GO:0032273	positive regulation of protein polymerization	biological_process	0.91404	1	1	1813	23	18125	BVRB_2g032640
GO:0044089	positive regulation of cellular component biogenesis	biological_process	0.91404	1	1	1813	23	18125	BVRB_2g032640
GO:0051495	positive regulation of cytoskeleton organization	biological_process	0.91404	1	1	1813	23	18125	BVRB_2g032640
GO:1902905	positive regulation of supramolecular fiber organization	biological_process	0.91404	1	1	1813	23	18125	BVRB_2g032640
GO:0006644	phospholipid metabolic process	biological_process	0.91439	1	12	1813	162	18125	BVRB_2g038710,BVRB_3g052350,BVRB_1g011850,BVRB_5g106470,BVRB_9g213680,BVRB_9g204440,BVRB_7g160680,BVRB_9g215120,BVRB_2g035170,BVRB_000710,BVRB_4g078980,BVRB_2g037020
GO:0022607	cellular component assembly	biological_process	0.91506	1	44	1813	526	18125	BVRB_4g081830,BVRB_4g081710,BVRB_000800,BVRB_3g067680,BVRB_1g005180,BVRB_1g000630,BVRB_6g134370,BVRB_7g174990,BVRB_6g156310,BVRB_7g160740,BVRB_2g032640,BVRB_4g082880,BVRB_3g060360,BVRB_7g168310,BVRB_2g024640,BVRB_6g150880,BVRB_6g132250,BVRB_7g178010,BVRB_1g000620,BVRB_3g067740,BVRB_5g106470,BVRB_7g164600,BVRB_9g213610,BVRB_2g028580,BVRB_3g067700,BVRB_8g193840,BVRB_2g036640,BVRB_8g186020,BVRB_1g02…
GO:0009073	aromatic amino acid family biosynthetic process	biological_process	0.91509	1	2	1813	38	18125	BVRB_2g026460,BVRB_8g186040
GO:0030001	metal ion transport	biological_process	0.91611	1	37	1813	448	18125	BVRB_5g110870,BVRB_1g009960,BVRB_6g145490,BVRB_1g015020,BVRB_2g039210,BVRB_2g036640,BVRB_6g151110,BVRB_2g028630,XLOC_021729,BVRB_8g184430,BVRB_1g007620,BVRB_3g061660,BVRB_1g007310,BVRB_9g215810,BVRB_8g184450,BVRB_8g198100,BVRB_5g119230,BVRB_6g134670,BVRB_005100,BVRB_4g081750,BVRB_4g097000,BVRB_6g129220,BVRB_7g161540,BVRB_008310,BVRB_4g082810,BVRB_4g077630,BVRB_2g028640,BVRB_5g099940,BVRB_1g007450…
GO:0019219	regulation of nucleobase-containing compound metabolic process	biological_process	0.91675	1	137	1813	1514	18125	BVRB_2g046230,BVRB_8g193840,BVRB_6g129710,BVRB_1g007550,BVRB_2g036980,BVRB_1g005530,XLOC_015626,BVRB_1g007420,BVRB_2g034580,BVRB_5g099960,BVRB_5g118160,BVRB_6g134590,BVRB_7g158290,BVRB_6g134330,BVRB_6g129760,BVRB_4g072100,BVRB_1g003380,BVRB_4g087960,XLOC_015617,BVRB_2g046860,BVRB_4g079500,BVRB_6g132400,BVRB_1g005490,BVRB_1g005070,BVRB_5g106480,BVRB_1g005090,BVRB_2g028630,BVRB_2g036640,BVRB_4g0776…
GO:1901360	organic cyclic compound metabolic process	biological_process	0.9168	1	399	1813	4197	18125	BVRB_1g005070,BVRB_7g178000,BVRB_6g151840,BVRB_1g007260,BVRB_8g193790,BVRB_9g226020,BVRB_4g087890,BVRB_7g171980,BVRB_2g036640,XLOC_033180,BVRB_011980,BVRB_2g034270,BVRB_5g099900,BVRB_9g215300,BVRB_2g039860,XLOC_015617,BVRB_4g079400,BVRB_1g015120,BVRB_6g132400,BVRB_8g195720,BVRB_2g045610,BVRB_005160,BVRB_6g129290,BVRB_5g099960,BVRB_1g007420,BVRB_5g106550,BVRB_2g034580,BVRB_3g055310,XLOC_009298,BVR…
GO:0006139	nucleobase-containing compound metabolic process	biological_process	0.91777	1	366	1813	3867	18125	BVRB_5g103920,BVRB_6g139160,BVRB_7g160720,BVRB_9g209530,BVRB_3g061260,BVRB_4g094370,BVRB_4g079510,BVRB_1g007130,BVRB_5g099980,BVRB_5g106390,BVRB_5g104020,BVRB_9g210580,BVRB_7g175090,BVRB_1g016320,BVRB_7g173570,XLOC_043472,BVRB_1g007610,BVRB_6g151140,BVRB_2g037910,BVRB_7g172600,BVRB_2g026660,BVRB_7g173700,BVRB_9g208900,BVRB_4g082880,BVRB_3g067900,BVRB_4g096240,BVRB_5g108970,BVRB_3g062050,BVRB_8g20…
GO:0006334	nucleosome assembly	biological_process	0.92076	1	1	1813	24	18125	BVRB_6g151180
GO:0031497	chromatin assembly	biological_process	0.92076	1	1	1813	24	18125	BVRB_6g151180
GO:0034728	nucleosome organization	biological_process	0.92076	1	1	1813	24	18125	BVRB_6g151180
GO:0010468	regulation of gene expression	biological_process	0.92114	1	152	1813	1673	18125	BVRB_6g132400,BVRB_8g201520,BVRB_9g202430,BVRB_4g079500,BVRB_2g046860,BVRB_4g087960,BVRB_1g003380,XLOC_015617,BVRB_2g036640,BVRB_1g005090,BVRB_2g028630,BVRB_5g106480,BVRB_1g005070,BVRB_1g005490,XLOC_015626,BVRB_1g005530,BVRB_9g202420,BVRB_2g036980,BVRB_1g007550,BVRB_6g129710,BVRB_2g046230,BVRB_8g193840,BVRB_6g129760,BVRB_4g072100,BVRB_7g158290,BVRB_6g134330,BVRB_5g118160,BVRB_6g134590,BVRB_5g0999…
GO:0031640	killing of cells of other organism	biological_process	0.92142	1	1	1813	24	18125	BVRB_6g134350
GO:0044364	disruption of cells of other organism	biological_process	0.92142	1	1	1813	24	18125	BVRB_6g134350
GO:0060255	regulation of macromolecule metabolic process	biological_process	0.92174	1	156	1813	1715	18125	BVRB_7g178010,BVRB_1g011020,BVRB_9g202460,BVRB_1g007680,BVRB_5g119080,BVRB_7g172470,BVRB_2g028580,BVRB_8g188370,BVRB_6g139020,BVRB_4g077610,BVRB_4g089320,BVRB_3g061640,BVRB_4g077430,BVRB_9g208900,BVRB_6g129360,BVRB_6g135290,BVRB_4g085660,BVRB_7g164610,BVRB_1g005150,BVRB_9g208930,BVRB_5g104020,BVRB_9g210580,BVRB_4g077580,BVRB_1g007610,BVRB_7g172600,BVRB_1g016320,BVRB_8g184170,BVRB_6g139160,BVRB_7g…
GO:0065003	protein-containing complex assembly	biological_process	0.9229	1	26	1813	331	18125	BVRB_3g067700,BVRB_1g007690,BVRB_4g079550,BVRB_7g164600,BVRB_6g130620,BVRB_7g176670,BVRB_2g037010,BVRB_3g067740,BVRB_2g032640,BVRB_2g035200,BVRB_4g082880,BVRB_3g060360,BVRB_9g205330,BVRB_6g132250,BVRB_6g150880,BVRB_2g024640,BVRB_6g129790,BVRB_7g174990,BVRB_6g151180,BVRB_6g156310,BVRB_4g092680,BVRB_4g081710,BVRB_8g186020,BVRB_1g005180,BVRB_1g020640,BVRB_4g081830
GO:0044085	cellular component biogenesis	biological_process	0.92586	1	58	1813	681	18125	BVRB_1g007690,BVRB_8g186120,BVRB_9g210530,XLOC_015617,BVRB_4g079550,BVRB_5g099900,BVRB_8g184180,BVRB_000700,BVRB_6g130620,BVRB_9g213660,BVRB_7g176670,BVRB_9g226050,BVRB_2g037010,BVRB_2g035200,BVRB_9g205330,BVRB_6g129790,BVRB_6g151180,BVRB_1g005070,BVRB_4g092680,BVRB_8g186020,BVRB_1g020640,BVRB_2g034270,BVRB_9g202410,BVRB_2g036640,BVRB_6g132280,BVRB_3g067700,BVRB_8g193840,BVRB_7g164600,BVRB_5g1064…
GO:0009067	aspartate family amino acid biosynthetic process	biological_process	0.92614	1	2	1813	40	18125	BVRB_4g081820,BVRB_8g186020
GO:0044238	primary metabolic process	biological_process	0.92617	1	720	1813	7409	18125	XLOC_006893,BVRB_6g151010,BVRB_5g119080,BVRB_4g090430,BVRB_7g168380,BVRB_3g053140,BVRB_1g016890,BVRB_5g114840,BVRB_2g028580,BVRB_9g215190,BVRB_009060,BVRB_2g035830,BVRB_9g204380,BVRB_8g193850,BVRB_9g215180,BVRB_6g139020,BVRB_2g032700,BVRB_6g134040,BVRB_8g185210,BVRB_7g173700,BVRB_2g026790,BVRB_4g097130,BVRB_2g044780,BVRB_3g055270,BVRB_3g059450,BVRB_3g062050,BVRB_4g097100,BVRB_5g108970,XLOC_045421…
GO:0006357	regulation of transcription by RNA polymerase II	biological_process	0.92761	1	8	1813	120	18125	BVRB_7g158410,BVRB_4g077630,BVRB_6g152270,BVRB_4g077610,BVRB_5g119080,BVRB_7g178010,BVRB_1g005090,BVRB_5g104020
GO:0000105	histidine biosynthetic process	biological_process	0.92775	1	1	1813	24	18125	BVRB_2g026460
GO:0009072	aromatic amino acid family metabolic process	biological_process	0.92781	1	3	1813	54	18125	BVRB_8g185200,BVRB_8g186040,BVRB_2g026460
GO:0071704	organic substance metabolic process	biological_process	0.9287	1	757	1813	7781	18125	BVRB_6g135260,BVRB_3g057850,BVRB_1g007140,BVRB_000760,BVRB_7g168330,BVRB_7g173320,BVRB_8g184170,XLOC_024262,BVRB_005470,BVRB_3g067860,BVRB_4g094340,BVRB_9g215660,BVRB_4g089230,BVRB_7g172010,BVRB_5g111560,BVRB_1g005150,BVRB_9g210510,BVRB_2g037010,BVRB_9g215130,BVRB_7g173560,BVRB_4g077580,BVRB_1g007210,BVRB_5g099910,BVRB_2g039000,BVRB_7g169350,BVRB_4g087880,BVRB_8g185180,BVRB_3g069320,BVRB_2g026770…
GO:0010638	positive regulation of organelle organization	biological_process	0.92907	1	1	1813	25	18125	BVRB_2g032640
GO:0006520	cellular amino acid metabolic process	biological_process	0.92913	1	25	1813	314	18125	BVRB_2g035820,BVRB_5g103890,BVRB_8g186020,BVRB_1g005180,BVRB_8g195660,BVRB_5g119220,BVRB_2g026460,BVRB_012000,BVRB_7g172570,BVRB_3g058810,BVRB_5g099920,BVRB_5g099690,BVRB_5g119290,XLOC_057750,BVRB_8g198100,BVRB_4g077440,BVRB_7g180250,BVRB_7g161530,BVRB_8g185200,BVRB_9g215750,BVRB_3g052140,BVRB_2g035830,BVRB_4g081820,BVRB_8g186040,BVRB_5g111560
GO:0031023	microtubule organizing center organization	biological_process	0.92941	1	1	1813	26	18125	BVRB_9g213610
GO:0098657	import into cell	biological_process	0.93232	1	1	1813	26	18125	BVRB_3g058800
GO:0009987	cellular process	biological_process	0.93308	1	850	1813	8753	18125	BVRB_3g052220,BVRB_8g198100,BVRB_8g181820,BVRB_1g003360,BVRB_9g207930,BVRB_5g106470,BVRB_9g208590,BVRB_4g097000,BVRB_000320,BVRB_5g099870,BVRB_6g148520,BVRB_4g079530,BVRB_3g070390,BVRB_4g081830,BVRB_2g025710,BVRB_008580,BVRB_3g055280,BVRB_6g151150,XLOC_009444,BVRB_8g195660,BVRB_1g007370,BVRB_2g038690,BVRB_3g061250,BVRB_6g130630,BVRB_2g034240,BVRB_3g060360,BVRB_6g151850,BVRB_9g215790,BVRB_8g197970…
GO:1901605	alpha-amino acid metabolic process	biological_process	0.93406	1	11	1813	156	18125	BVRB_3g058810,BVRB_012000,BVRB_3g052140,BVRB_2g026460,BVRB_5g111560,BVRB_4g081820,BVRB_8g186040,BVRB_5g119290,XLOC_057750,BVRB_5g119220,BVRB_8g186020
GO:0006030	chitin metabolic process	biological_process	0.93462	1	1	1813	26	18125	BVRB_1g007720
GO:1901071	glucosamine-containing compound metabolic process	biological_process	0.93462	1	1	1813	26	18125	BVRB_1g007720
GO:0006694	steroid biosynthetic process	biological_process	0.93545	1	6	1813	95	18125	BVRB_1g015100,BVRB_4g081820,BVRB_1g007170,BVRB_1g015120,BVRB_7g162730,BVRB_009060
GO:0042546	cell wall biogenesis	biological_process	0.93623	1	1	1813	25	18125	BVRB_6g134370
GO:0006333	chromatin assembly or disassembly	biological_process	0.93645	1	1	1813	26	18125	BVRB_6g151180
GO:0006414	translational elongation	biological_process	0.93881	1	1	1813	26	18125	BVRB_6g130630
GO:0006082	organic acid metabolic process	biological_process	0.93899	1	51	1813	604	18125	BVRB_5g119210,BVRB_012000,BVRB_3g058810,BVRB_6g151690,BVRB_1g002310,BVRB_7g163390,BVRB_5g103890,BVRB_8g186020,BVRB_7g176720,BVRB_3g052140,BVRB_4g081820,BVRB_5g111560,BVRB_1g020540,XLOC_057750,BVRB_4g077440,BVRB_6g133980,BVRB_8g195720,BVRB_7g180250,BVRB_9g215130,BVRB_7g161530,BVRB_8g190900,BVRB_7g172570,BVRB_2g026460,BVRB_5g099920,BVRB_1g023130,BVRB_4g087880,BVRB_5g099690,BVRB_2g024850,BVRB_8g1956…
GO:0043933	protein-containing complex subunit organization	biological_process	0.93945	1	29	1813	372	18125	BVRB_1g007690,BVRB_3g067700,BVRB_4g079550,BVRB_6g130620,BVRB_7g164600,BVRB_2g026620,BVRB_7g176670,BVRB_2g037010,BVRB_3g067740,BVRB_9g215790,BVRB_4g082880,BVRB_2g035200,BVRB_2g032640,BVRB_2g024640,BVRB_6g132250,BVRB_6g150880,BVRB_9g205330,BVRB_3g060360,BVRB_6g151180,BVRB_7g174990,BVRB_6g129790,BVRB_3g067670,BVRB_4g092680,BVRB_6g156310,BVRB_8g186020,BVRB_1g005180,BVRB_4g081710,BVRB_1g020640,BVRB_4g…
GO:0006547	histidine metabolic process	biological_process	0.94009	1	1	1813	26	18125	BVRB_2g026460
GO:0052803	imidazole-containing compound metabolic process	biological_process	0.94009	1	1	1813	26	18125	BVRB_2g026460
GO:0090066	regulation of anatomical structure size	biological_process	0.94016	1	1	1813	26	18125	BVRB_7g164600
GO:0034641	cellular nitrogen compound metabolic process	biological_process	0.94021	1	444	1813	4696	18125	BVRB_9g202410,BVRB_7g173350,BVRB_9g202450,BVRB_9g225190,BVRB_9g205340,BVRB_4g082900,BVRB_5g119120,BVRB_2g034230,BVRB_2g039850,BVRB_1g005540,BVRB_5g104030,BVRB_9g226060,BVRB_6g133280,BVRB_2g044870,BVRB_9g210540,BVRB_8g198120,BVRB_5g103530,BVRB_9g215160,BVRB_8g181570,BVRB_1g016850,XLOC_066561,BVRB_3g067750,BVRB_4g078990,BVRB_2g037280,BVRB_3g069200,BVRB_7g161530,BVRB_6g133980,BVRB_6g135950,BVRB_0038…
GO:0006807	nitrogen compound metabolic process	biological_process	0.94027	1	639	1813	6634	18125	BVRB_4g090510,BVRB_009080,BVRB_2g025720,BVRB_8g181780,BVRB_2g044790,BVRB_7g179660,XLOC_021729,BVRB_7g159780,BVRB_1g007430,BVRB_9g226100,BVRB_5g098110,BVRB_9g208930,BVRB_7g172020,BVRB_1g003370,BVRB_4g071970,BVRB_6g150970,BVRB_5g108020,BVRB_3g055250,BVRB_6g129360,BVRB_4g077430,BVRB_3g061640,XLOC_000237,BVRB_5g108050,BVRB_5g116850,BVRB_4g095310,BVRB_3g070340,BVRB_7g171960,BVRB_2g041070,BVRB_4g077490…
GO:0000096	sulfur amino acid metabolic process	biological_process	0.94105	1	1	1813	26	18125	BVRB_8g186020
GO:0005976	polysaccharide metabolic process	biological_process	0.9412	1	8	1813	123	18125	BVRB_8g184140,BVRB_5g125230,BVRB_4g090400,BVRB_6g132430,BVRB_4g087890,BVRB_2g024720,BVRB_003830,BVRB_9g206490
GO:0019087	transformation of host cell by virus	biological_process	0.94141	1	2	1813	43	18125	BVRB_000750,BVRB_8g197930
GO:0009059	macromolecule biosynthetic process	biological_process	0.94482	1	275	1813	2977	18125	BVRB_5g104020,BVRB_9g210580,BVRB_1g011850,BVRB_1g016320,BVRB_1g007610,BVRB_7g172600,BVRB_5g103920,BVRB_9g209530,BVRB_3g061260,BVRB_3g069270,BVRB_6g139160,BVRB_7g160720,BVRB_1g007130,BVRB_4g089270,BVRB_5g119050,BVRB_5g106390,BVRB_8g198030,BVRB_2g028580,BVRB_5g114840,BVRB_1g016890,BVRB_7g168380,BVRB_5g119080,BVRB_1g007680,BVRB_7g178010,BVRB_6g139020,BVRB_8g188370,BVRB_9g204380,BVRB_9g215190,BVRB_6g…
GO:0034645	cellular macromolecule biosynthetic process	biological_process	0.94559	1	273	1813	2958	18125	BVRB_7g160700,BVRB_5g118160,BVRB_2g039240,BVRB_7g158290,BVRB_4g072100,BVRB_6g129760,BVRB_9g202470,BVRB_1g007420,BVRB_2g034580,BVRB_3g055310,BVRB_6g129290,BVRB_005160,BVRB_5g099960,BVRB_2g036980,BVRB_7g158470,BVRB_9g202420,BVRB_1g005530,BVRB_2g046230,BVRB_6g129710,BVRB_4g087890,BVRB_2g036640,BVRB_011980,BVRB_6g148460,BVRB_1g007260,BVRB_8g193790,BVRB_1g005070,BVRB_7g178000,BVRB_9g202430,BVRB_4g0794…
GO:0071554	cell wall organization or biogenesis	biological_process	0.94828	1	6	1813	100	18125	BVRB_2g035820,BVRB_009310,BVRB_3g070390,BVRB_1g007720,BVRB_2g040240,BVRB_6g134370
GO:0043436	oxoacid metabolic process	biological_process	0.94927	1	50	1813	600	18125	XLOC_057750,BVRB_6g133980,BVRB_4g077440,BVRB_8g195720,BVRB_7g180250,BVRB_7g161530,BVRB_9g215130,BVRB_7g176720,BVRB_3g052140,BVRB_4g081820,BVRB_5g111560,BVRB_1g002310,BVRB_7g163390,BVRB_5g103890,BVRB_8g186020,BVRB_5g119210,BVRB_012000,BVRB_3g058810,BVRB_6g151690,BVRB_5g119290,BVRB_4g095480,BVRB_8g198100,BVRB_2g026750,BVRB_9g213700,BVRB_8g185200,BVRB_9g215750,BVRB_2g036990,BVRB_6g152260,BVRB_2g0358…
GO:0000413	protein peptidyl-prolyl isomerization	biological_process	0.95152	1	1	1813	28	18125	BVRB_7g172160
GO:0018208	peptidyl-proline modification	biological_process	0.95152	1	1	1813	28	18125	BVRB_7g172160
GO:0006725	cellular aromatic compound metabolic process	biological_process	0.95215	1	384	1813	4095	18125	BVRB_5g119360,BVRB_9g215690,BVRB_1g007710,BVRB_8g185200,BVRB_1g007460,BVRB_8g193750,BVRB_5g125240,BVRB_7g179640,BVRB_2g037120,BVRB_5g109800,BVRB_8g187170,BVRB_1g005230,BVRB_2g025660,BVRB_6g132380,BVRB_5g101120,BVRB_4g092670,BVRB_9g206510,BVRB_8g181770,BVRB_9g202940,BVRB_7g161530,BVRB_4g078990,BVRB_3g069200,BVRB_2g037280,BVRB_6g133980,BVRB_6g135950,BVRB_2g032600,BVRB_9g210530,BVRB_3g061930,BVRB_00…
GO:0006935	chemotaxis	biological_process	0.95493	1	3	1813	62	18125	BVRB_000270,BVRB_5g101560,BVRB_001290
GO:0033692	cellular polysaccharide biosynthetic process	biological_process	0.95494	1	3	1813	60	18125	BVRB_8g184140,BVRB_6g132430,BVRB_4g087890
GO:0006505	GPI anchor metabolic process	biological_process	0.95553	1	5	1813	88	18125	BVRB_5g106470,BVRB_7g160680,BVRB_9g213680,BVRB_1g011850,BVRB_4g078980
GO:0019752	carboxylic acid metabolic process	biological_process	0.95697	1	49	1813	595	18125	BVRB_6g127470,BVRB_8g186040,BVRB_1g005290,BVRB_6g152260,BVRB_2g035830,BVRB_8g185200,BVRB_9g213700,BVRB_2g036990,BVRB_9g215750,BVRB_5g119290,BVRB_2g026750,BVRB_8g198100,BVRB_4g095480,BVRB_4g087880,BVRB_2g024850,BVRB_8g195640,BVRB_5g099690,BVRB_1g023130,BVRB_2g026460,BVRB_7g172570,BVRB_8g190900,BVRB_5g099920,BVRB_1g005180,BVRB_8g195660,BVRB_3g067680,BVRB_2g044780,BVRB_3g067960,BVRB_5g119220,BVRB_7g…
GO:0051130	positive regulation of cellular component organization	biological_process	0.95829	1	1	1813	30	18125	BVRB_2g032640
GO:0042330	taxis	biological_process	0.95849	1	3	1813	63	18125	BVRB_000270,BVRB_5g101560,BVRB_001290
GO:0006457	protein folding	biological_process	0.95986	1	10	1813	157	18125	BVRB_7g178010,BVRB_8g188140,BVRB_9g226050,BVRB_3g067680,BVRB_4g090530,BVRB_6g152410,BVRB_5g116770,BVRB_7g172160,BVRB_7g164610,BVRB_5g108960
GO:0051273	beta-glucan metabolic process	biological_process	0.96233	1	2	1813	47	18125	BVRB_5g125230,BVRB_4g087890
GO:0019048	modulation by virus of host morphology or physiology	biological_process	0.96269	1	4	1813	78	18125	BVRB_000750,BVRB_6g134090,BVRB_8g197930,BVRB_1g002490
GO:0000041	transition metal ion transport	biological_process	0.96309	1	7	1813	119	18125	BVRB_6g151110,BVRB_6g134550,BVRB_1g002430,BVRB_8g195660,BVRB_2g039210,BVRB_4g097000,BVRB_3g061660
GO:0008643	carbohydrate transport	biological_process	0.96589	1	2	1813	51	18125	BVRB_9g215780,BVRB_1g007240
GO:0019058	viral life cycle	biological_process	0.96649	1	15	1813	217	18125	BVRB_3g067770,BVRB_5g099700,BVRB_7g180250,BVRB_6g150870,BVRB_6g132400,BVRB_3g069740,BVRB_7g160790,BVRB_2g034580,BVRB_2g045680,BVRB_6g150900,BVRB_9g215140,BVRB_7g164610,BVRB_6g138340,BVRB_2g038970,XLOC_015618
GO:0000271	polysaccharide biosynthetic process	biological_process	0.9668	1	3	1813	64	18125	BVRB_8g184140,BVRB_4g087890,BVRB_6g132430
GO:0044264	cellular polysaccharide metabolic process	biological_process	0.96782	1	5	1813	94	18125	BVRB_2g024720,BVRB_8g184140,BVRB_5g125230,BVRB_6g132430,BVRB_4g087890
GO:0006403	RNA localization	biological_process	0.96808	1	3	1813	66	18125	BVRB_1g005080,BVRB_1g016300,BVRB_5g125250
GO:0015931	nucleobase-containing compound transport	biological_process	0.96808	1	3	1813	66	18125	BVRB_1g005080,BVRB_1g016300,BVRB_5g125250
GO:0050657	nucleic acid transport	biological_process	0.96808	1	3	1813	66	18125	BVRB_5g125250,BVRB_1g016300,BVRB_1g005080
GO:0050658	RNA transport	biological_process	0.96808	1	3	1813	66	18125	BVRB_1g016300,BVRB_1g005080,BVRB_5g125250
GO:0051236	establishment of RNA localization	biological_process	0.96808	1	3	1813	66	18125	BVRB_1g005080,BVRB_1g016300,BVRB_5g125250
GO:0006418	tRNA aminoacylation for protein translation	biological_process	0.97006	1	4	1813	81	18125	BVRB_9g215750,BVRB_5g099690,BVRB_7g161530,BVRB_5g103890
GO:0030030	cell projection organization	biological_process	0.97061	1	4	1813	82	18125	BVRB_001290,BVRB_5g101560,BVRB_000270,BVRB_7g160740
GO:0044003	modification by symbiont of host morphology or physiology	biological_process	0.97212	1	5	1813	96	18125	BVRB_000750,BVRB_1g002490,BVRB_8g197930,BVRB_6g134350,BVRB_6g134090
GO:0030244	cellulose biosynthetic process	biological_process	0.973	1	1	1813	33	18125	BVRB_4g087890
GO:0044237	cellular metabolic process	biological_process	0.97351	1	673	1813	7056	18125	BVRB_2g037180,BVRB_6g145460,BVRB_4g077420,BVRB_2g039860,BVRB_5g118020,BVRB_7g160730,BVRB_4g077440,BVRB_8g201520,BVRB_6g132400,BVRB_9g206650,BVRB_8g195720,BVRB_7g178000,BVRB_5g119210,BVRB_6g151840,BVRB_3g061940,BVRB_6g151690,BVRB_2g044930,BVRB_1g011800,BVRB_2g044900,BVRB_4g087890,BVRB_6g138300,XLOC_033180,BVRB_2g036640,BVRB_2g034270,BVRB_6g129710,BVRB_8g185160,BVRB_7g172050,BVRB_5g099950,BVRB_7g15…
GO:0051817	modification of morphology or physiology of other organism involved in symbiotic interaction	biological_process	0.97373	1	5	1813	97	18125	BVRB_000750,BVRB_6g134090,BVRB_6g134350,BVRB_1g002490,BVRB_8g197930
GO:0006553	lysine metabolic process	biological_process	0.97421	1	1	1813	34	18125	BVRB_4g081820
GO:0010876	lipid localization	biological_process	0.97677	1	4	1813	86	18125	BVRB_2g025890,BVRB_6g135880,BVRB_008550,BVRB_9g213720
GO:0051234	establishment of localization	biological_process	0.97743	1	267	1813	2928	18125	BVRB_2g044790,XLOC_021729,BVRB_6g135260,BVRB_9g205330,BVRB_5g101100,BVRB_1g007430,BVRB_1g007240,BVRB_7g159690,BVRB_2g038610,BVRB_3g053150,BVRB_1g003240,BVRB_8g197930,BVRB_5g110870,BVRB_6g129340,BVRB_3g060310,BVRB_5g106410,BVRB_7g172200,BVRB_2g039000,BVRB_001200,BVRB_1g016940,BVRB_7g164640,BVRB_9g207940,BVRB_1g007660,BVRB_1g000660,BVRB_3g055250,BVRB_5g101630,BVRB_1g005180,BVRB_6g139000,BVRB_6g1517…
GO:0035821	modification of morphology or physiology of other organism	biological_process	0.97988	1	5	1813	101	18125	BVRB_000750,BVRB_1g002490,BVRB_8g197930,BVRB_6g134090,BVRB_6g134350
GO:0016999	antibiotic metabolic process	biological_process	0.98002	1	1	1813	36	18125	BVRB_4g095480
GO:0006810	transport	biological_process	0.98166	1	264	1813	2910	18125	BVRB_1g007310,BVRB_7g173340,BVRB_1g007620,BVRB_000270,BVRB_6g151180,BVRB_7g177880,BVRB_8g186020,BVRB_1g018680,BVRB_2g037660,BVRB_1g015020,BVRB_1g016950,BVRB_8g193760,BVRB_3g052330,BVRB_5g114940,BVRB_9g210270,BVRB_4g089340,BVRB_1g005280,BVRB_1g016920,BVRB_7g164630,BVRB_2g025680,BVRB_1g002480,BVRB_2g024830,BVRB_4g077630,BVRB_7g177000,BVRB_5g101610,BVRB_5g110820,BVRB_3g052310,XLOC_064210,BVRB_2g0414…
GO:0006869	lipid transport	biological_process	0.98219	1	3	1813	74	18125	BVRB_9g213720,BVRB_6g135880,BVRB_2g025890
GO:0046488	phosphatidylinositol metabolic process	biological_process	0.98252	1	6	1813	115	18125	BVRB_4g078980,BVRB_1g011850,BVRB_3g052350,BVRB_7g160680,BVRB_9g213680,BVRB_5g106470
GO:0045892	negative regulation of transcription, DNA-templated	biological_process	0.98555	1	1	1813	41	18125	BVRB_1g022260
GO:1902679	negative regulation of RNA biosynthetic process	biological_process	0.98555	1	1	1813	41	18125	BVRB_1g022260
GO:1903507	negative regulation of nucleic acid-templated transcription	biological_process	0.98555	1	1	1813	41	18125	BVRB_1g022260
GO:0006576	cellular biogenic amine metabolic process	biological_process	0.98597	1	2	1813	57	18125	BVRB_3g067750,BVRB_5g118170
GO:0044106	cellular amine metabolic process	biological_process	0.98597	1	2	1813	57	18125	BVRB_5g118170,BVRB_3g067750
GO:0006575	cellular modified amino acid metabolic process	biological_process	0.98647	1	1	1813	40	18125	BVRB_8g197940
GO:0006650	glycerophospholipid metabolic process	biological_process	0.9869	1	6	1813	119	18125	BVRB_7g160680,BVRB_9g213680,BVRB_5g106470,BVRB_4g078980,BVRB_3g052350,BVRB_1g011850
GO:0051179	localization	biological_process	0.98715	1	274	1813	3036	18125	BVRB_7g173510,BVRB_005140,BVRB_2g025660,BVRB_8g185220,BVRB_6g143090,BVRB_2g040260,BVRB_1g022630,BVRB_5g101120,BVRB_2g037020,BVRB_1g000740,BVRB_5g099940,BVRB_4g082810,BVRB_6g129220,BVRB_5g119230,BVRB_5g103530,BVRB_9g215810,BVRB_6g135880,BVRB_9g215160,BVRB_6g129670,BVRB_9g202450,BVRB_2g026650,BVRB_5g104030,BVRB_4g079410,BVRB_5g119330,BVRB_2g026520,BVRB_9g215730,BVRB_2g032600,BVRB_2g037240,BVRB_1g01…
GO:0030031	cell projection assembly	biological_process	0.98746	1	1	1813	41	18125	BVRB_7g160740
GO:0016032	viral process	biological_process	0.98823	1	34	1813	466	18125	BVRB_6g150900,BVRB_6g134090,BVRB_2g045680,BVRB_7g160790,BVRB_2g046210,BVRB_8g193760,BVRB_7g180250,BVRB_5g116900,BVRB_3g067770,BVRB_8g197930,BVRB_3g069200,BVRB_1g002490,BVRB_6g132400,BVRB_000750,BVRB_9g215140,BVRB_7g161510,BVRB_6g129480,BVRB_8g194050,BVRB_5g099700,BVRB_013560,BVRB_5g118130,BVRB_2g038630,BVRB_3g069740,XLOC_015618,BVRB_6g138340,BVRB_6g150870,BVRB_1g022430,BVRB_2g034580,BVRB_5g106510…
GO:0009066	aspartate family amino acid metabolic process	biological_process	0.98986	1	2	1813	62	18125	BVRB_8g186020,BVRB_4g081820
GO:0051253	negative regulation of RNA metabolic process	biological_process	0.99053	1	1	1813	45	18125	BVRB_1g022260
GO:0051274	beta-glucan biosynthetic process	biological_process	0.9918	1	1	1813	44	18125	BVRB_4g087890
GO:0006073	cellular glucan metabolic process	biological_process	0.99251	1	3	1813	83	18125	BVRB_5g125230,BVRB_2g024720,BVRB_4g087890
GO:0044042	glucan metabolic process	biological_process	0.99251	1	3	1813	83	18125	BVRB_4g087890,BVRB_2g024720,BVRB_5g125230
GO:0015698	inorganic anion transport	biological_process	0.99506	1	1	1813	51	18125	BVRB_4g072090
GO:0045934	negative regulation of nucleobase-containing compound metabolic process	biological_process	0.99518	1	1	1813	51	18125	BVRB_1g022260
GO:0009250	glucan biosynthetic process	biological_process	0.99528	1	1	1813	49	18125	BVRB_4g087890
GO:0046486	glycerolipid metabolic process	biological_process	0.99604	1	6	1813	135	18125	BVRB_3g052350,BVRB_1g011850,BVRB_4g078980,BVRB_5g106470,BVRB_9g213680,BVRB_7g160680
GO:0071203	WASH complex	cellular_component	0.0030392	1	7	1813	21	18125	BVRB_7g177850,BVRB_4g077630,BVRB_4g077610,BVRB_1g007460,BVRB_6g151720,BVRB_1g023140,BVRB_9g213720
GO:0005666	DNA-directed RNA polymerase III complex	cellular_component	0.0059903	1	5	1813	13	18125	BVRB_4g077630,XLOC_021729,BVRB_3g067920,BVRB_4g077610,BVRB_3g067900
GO:0005742	mitochondrial outer membrane translocase complex	cellular_component	0.0082733	1	8	1813	30	18125	BVRB_5g103950,BVRB_003820,BVRB_1g005180,BVRB_5g098030,BVRB_3g058780,BVRB_7g177880,BVRB_8g196640,BVRB_2g037240
GO:0030141	secretory granule	cellular_component	0.011855	1	4	1813	10	18125	BVRB_7g168290,BVRB_8g184380,BVRB_4g092440,XLOC_023076
GO:0099503	secretory vesicle	cellular_component	0.011855	1	4	1813	10	18125	BVRB_4g092440,BVRB_8g184380,XLOC_023076,BVRB_7g168290
GO:0033573	high-affinity iron permease complex	cellular_component	0.016025	1	3	1813	6	18125	BVRB_1g014950,BVRB_1g007350,BVRB_1g014960
GO:1905862	ferroxidase complex	cellular_component	0.016025	1	3	1813	6	18125	BVRB_1g014950,BVRB_1g007350,BVRB_1g014960
GO:0098799	outer mitochondrial membrane protein complex	cellular_component	0.024991	1	8	1813	36	18125	BVRB_1g005180,BVRB_5g098030,BVRB_5g103950,BVRB_003820,BVRB_8g196640,BVRB_2g037240,BVRB_3g058780,BVRB_7g177880
GO:0001669	acrosomal vesicle	cellular_component	0.025142	1	3	1813	7	18125	BVRB_7g168290,XLOC_023076,BVRB_4g092440
GO:0097223	sperm part	cellular_component	0.034716	1	3	1813	8	18125	BVRB_7g168290,XLOC_023076,BVRB_4g092440
GO:0031984	organelle subcompartment	cellular_component	0.040343	1	33	1813	240	18125	BVRB_9g213680,BVRB_5g106470,BVRB_9g215780,BVRB_2g041450,BVRB_1g007120,BVRB_2g046920,BVRB_1g022270,BVRB_4g078980,BVRB_5g106500,BVRB_7g160680,BVRB_7g173610,BVRB_1g022260,BVRB_2g046910,BVRB_6g151850,BVRB_9g215790,BVRB_9g206370,BVRB_5g118170,BVRB_6g150980,BVRB_1g011850,BVRB_1g011860,BVRB_5g109010,BVRB_4g081820,BVRB_2g026740,BVRB_5g106930,BVRB_3g070360,BVRB_2g037910,BVRB_7g162770,BVRB_1g007240,BVRB_7g…
GO:1902495	transmembrane transporter complex	cellular_component	0.050359	1	6	1813	28	18125	BVRB_005100,BVRB_2g037210,BVRB_1g007350,BVRB_1g014950,BVRB_1g014960,BVRB_1g007620
GO:1990351	transporter complex	cellular_component	0.050359	1	6	1813	28	18125	BVRB_2g037210,BVRB_1g014950,BVRB_1g007350,BVRB_005100,BVRB_1g007620,BVRB_1g014960
GO:0042175	nuclear outer membrane-endoplasmic reticulum membrane network	cellular_component	0.051831	1	29	1813	211	18125	XLOC_021729,BVRB_6g130630,BVRB_5g118170,BVRB_6g151850,BVRB_9g215790,BVRB_4g089310,BVRB_2g036640,BVRB_1g022260,BVRB_7g173610,BVRB_7g162770,BVRB_6g132280,BVRB_7g159780,BVRB_5g106500,BVRB_7g160680,BVRB_1g022270,BVRB_5g106930,BVRB_4g078980,BVRB_3g070360,BVRB_2g037910,BVRB_4g081820,BVRB_2g026740,BVRB_1g007120,BVRB_5g109010,BVRB_1g011850,BVRB_1g011860,BVRB_2g041450,BVRB_5g106470,BVRB_6g150980,BVRB_9g21…
GO:0033588	Elongator holoenzyme complex	cellular_component	0.06734	1	3	1813	10	18125	BVRB_6g138320,BVRB_2g037240,BVRB_6g133990
GO:0072669	tRNA-splicing ligase complex	cellular_component	0.073828	1	2	1813	5	18125	BVRB_2g026510,BVRB_8g197970
GO:0071595	Nem1-Spo7 phosphatase complex	cellular_component	0.07575	1	2	1813	5	18125	BVRB_6g130630,BVRB_4g089310
GO:0005802	trans-Golgi network	cellular_component	0.08139	1	2	1813	5	18125	BVRB_2g046910,BVRB_2g046920
GO:0098797	plasma membrane protein complex	cellular_component	0.083534	1	14	1813	95	18125	BVRB_7g177930,BVRB_1g007460,BVRB_1g014960,BVRB_4g090490,BVRB_5g098050,BVRB_005100,BVRB_8g187300,BVRB_2g037210,BVRB_1g014950,BVRB_1g018680,BVRB_9g210280,BVRB_2g038630,BVRB_1g007620,BVRB_1g007350
GO:0016010	dystrophin-associated glycoprotein complex	cellular_component	0.088899	1	6	1813	32	18125	BVRB_1g018680,BVRB_8g187300,BVRB_5g098050,BVRB_1g007460,BVRB_9g210280,BVRB_2g038630
GO:0090665	glycoprotein complex	cellular_component	0.088899	1	6	1813	32	18125	BVRB_1g007460,BVRB_9g210280,BVRB_2g038630,BVRB_1g018680,BVRB_5g098050,BVRB_8g187300
GO:0000120	RNA polymerase I transcription factor complex	cellular_component	0.090516	1	3	1813	11	18125	BVRB_7g172470,BVRB_2g036640,XLOC_021729
GO:0005668	RNA polymerase transcription factor SL1 complex	cellular_component	0.090516	1	3	1813	11	18125	BVRB_2g036640,XLOC_021729,BVRB_7g172470
GO:0005581	collagen trimer	cellular_component	0.090821	1	2	1813	5	18125	XLOC_011752,BVRB_2g032600
GO:0044432	endoplasmic reticulum part	cellular_component	0.092454	1	28	1813	214	18125	BVRB_6g150980,BVRB_9g213680,BVRB_5g106470,BVRB_1g011850,BVRB_2g041450,BVRB_1g011860,BVRB_5g109010,BVRB_1g007120,BVRB_4g081820,BVRB_2g026740,BVRB_1g022270,BVRB_3g070360,BVRB_4g078980,BVRB_5g106930,BVRB_2g037910,BVRB_5g106500,BVRB_7g160680,BVRB_7g162770,BVRB_7g173610,BVRB_1g007430,BVRB_1g022260,BVRB_7g159780,BVRB_6g132280,BVRB_2g036640,BVRB_9g215790,BVRB_6g151850,XLOC_021729,BVRB_5g118170
GO:1905368	peptidase complex	cellular_component	0.093007	1	11	1813	70	18125	BVRB_7g162770,BVRB_3g067650,BVRB_6g150980,BVRB_5g106500,BVRB_3g067850,BVRB_6g151140,BVRB_5g118170,BVRB_4g077630,BVRB_005460,BVRB_4g077610,BVRB_6g151730
GO:0005789	endoplasmic reticulum membrane	cellular_component	0.093745	1	27	1813	206	18125	BVRB_6g132280,BVRB_7g159780,BVRB_7g173610,BVRB_1g022260,BVRB_7g162770,BVRB_2g036640,BVRB_7g160680,BVRB_5g106500,BVRB_5g118170,XLOC_021729,BVRB_9g215790,BVRB_6g151850,BVRB_2g041450,BVRB_1g011860,BVRB_1g011850,BVRB_9g213680,BVRB_6g150980,BVRB_5g106470,BVRB_2g037910,BVRB_1g022270,BVRB_3g070360,BVRB_4g078980,BVRB_5g106930,BVRB_1g007120,BVRB_5g109010,BVRB_2g026740,BVRB_4g081820
GO:0098827	endoplasmic reticulum subcompartment	cellular_component	0.093745	1	27	1813	206	18125	BVRB_2g041450,BVRB_1g011860,BVRB_1g011850,BVRB_9g213680,BVRB_6g150980,BVRB_5g106470,BVRB_2g037910,BVRB_4g078980,BVRB_1g022270,BVRB_5g106930,BVRB_3g070360,BVRB_5g109010,BVRB_1g007120,BVRB_2g026740,BVRB_4g081820,BVRB_6g132280,BVRB_7g159780,BVRB_7g173610,BVRB_7g162770,BVRB_1g022260,BVRB_2g036640,BVRB_7g160680,BVRB_5g106500,BVRB_5g118170,XLOC_021729,BVRB_9g215790,BVRB_6g151850
GO:0005890	sodium:potassium-exchanging ATPase complex	cellular_component	0.098209	1	2	1813	6	18125	BVRB_2g037210,BVRB_005100
GO:0090533	cation-transporting ATPase complex	cellular_component	0.098209	1	2	1813	6	18125	BVRB_2g037210,BVRB_005100
GO:0009317	acetyl-CoA carboxylase complex	cellular_component	0.10451	1	2	1813	6	18125	BVRB_3g067680,BVRB_2g024850
GO:0019008	molybdopterin synthase complex	cellular_component	0.10631	1	1	1813	1	18125	BVRB_3g059450
GO:0008287	protein serine/threonine phosphatase complex	cellular_component	0.1099	1	3	1813	12	18125	BVRB_6g130630,BVRB_4g089310,BVRB_5g103970
GO:1903293	phosphatase complex	cellular_component	0.1099	1	3	1813	12	18125	BVRB_5g103970,BVRB_4g089310,BVRB_6g130630
GO:0031304	intrinsic component of mitochondrial inner membrane	cellular_component	0.11661	1	2	1813	6	18125	BVRB_4g096910,BVRB_2g028480
GO:0031305	integral component of mitochondrial inner membrane	cellular_component	0.11661	1	2	1813	6	18125	BVRB_2g028480,BVRB_4g096910
GO:0032592	integral component of mitochondrial membrane	cellular_component	0.11661	1	2	1813	6	18125	BVRB_2g028480,BVRB_4g096910
GO:0098573	intrinsic component of mitochondrial membrane	cellular_component	0.11661	1	2	1813	6	18125	BVRB_4g096910,BVRB_2g028480
GO:0005791	rough endoplasmic reticulum	cellular_component	0.11866	1	4	1813	19	18125	BVRB_2g037910,BVRB_6g132280,BVRB_2g036640,XLOC_021729
GO:0030867	rough endoplasmic reticulum membrane	cellular_component	0.11866	1	4	1813	19	18125	XLOC_021729,BVRB_2g036640,BVRB_6g132280,BVRB_2g037910
GO:0098791	Golgi subcompartment	cellular_component	0.11988	1	6	1813	34	18125	BVRB_2g046910,BVRB_9g206370,BVRB_2g046920,BVRB_9g215780,BVRB_1g007240,BVRB_5g104030
GO:0000228	nuclear chromosome	cellular_component	0.12833	1	17	1813	126	18125	BVRB_9g218720,BVRB_5g106350,BVRB_9g226020,BVRB_011980,BVRB_2g038600,BVRB_2g038570,BVRB_2g045640,BVRB_6g135260,BVRB_4g092410,BVRB_6g130630,BVRB_1g011020,XLOC_068320,BVRB_005100,BVRB_7g178010,BVRB_1g020540,BVRB_2g041510,BVRB_000710
GO:0009341	beta-galactosidase complex	cellular_component	0.13429	1	4	1813	19	18125	BVRB_8g185180,BVRB_7g176740,BVRB_8g194140,BVRB_1g007140
GO:0005784	Sec61 translocon complex	cellular_component	0.13481	1	3	1813	13	18125	BVRB_2g036640,XLOC_021729,BVRB_2g037910
GO:0071256	translocon complex	cellular_component	0.13481	1	3	1813	13	18125	BVRB_2g036640,XLOC_021729,BVRB_2g037910
GO:0000124	SAGA complex	cellular_component	0.15532	1	2	1813	7	18125	BVRB_4g077610,BVRB_4g077630
GO:0005741	mitochondrial outer membrane	cellular_component	0.16534	1	13	1813	97	18125	BVRB_2g037240,BVRB_8g196640,BVRB_7g177880,BVRB_7g177000,BVRB_7g164610,BVRB_3g058780,BVRB_1g005180,BVRB_5g098030,BVRB_2g026830,BVRB_6g129340,BVRB_003820,BVRB_5g103950,BVRB_4g079410
GO:0031968	organelle outer membrane	cellular_component	0.16534	1	13	1813	97	18125	BVRB_8g196640,BVRB_2g037240,BVRB_7g164610,BVRB_3g058780,BVRB_7g177880,BVRB_7g177000,BVRB_6g129340,BVRB_1g005180,BVRB_5g098030,BVRB_2g026830,BVRB_5g103950,BVRB_4g079410,BVRB_003820
GO:0033176	proton-transporting V-type ATPase complex	cellular_component	0.17157	1	10	1813	71	18125	BVRB_1g014400,BVRB_1g007550,BVRB_7g177000,BVRB_1g002480,BVRB_9g205330,BVRB_9g215830,BVRB_1g018680,BVRB_9g206620,BVRB_4g089340,BVRB_5g103890
GO:0044444	cytoplasmic part	cellular_component	0.17303	1	176	1813	1643	18125	BVRB_5g099720,BVRB_5g110880,BVRB_2g045680,BVRB_2g026740,BVRB_3g052140,BVRB_6g134030,BVRB_7g180250,BVRB_3g067850,BVRB_7g176670,BVRB_2g034570,BVRB_1g005220,BVRB_9g215860,BVRB_9g225300,BVRB_5g103890,BVRB_7g172550,BVRB_2g039840,BVRB_6g132280,BVRB_003820,BVRB_5g118120,BVRB_2g046920,BVRB_3g061960,BVRB_9g207930,BVRB_7g168290,BVRB_4g077460,BVRB_2g034280,BVRB_5g106470,BVRB_8g198100,BVRB_2g026620,BVRB_9g21…
GO:0043229	intracellular organelle	cellular_component	0.17541	1	344	1813	3283	18125	BVRB_5g099720,BVRB_5g110880,BVRB_2g045680,BVRB_8g195770,BVRB_3g052140,BVRB_3g061680,BVRB_3g067850,BVRB_7g177910,BVRB_9g225300,BVRB_7g175180,XLOC_062856,BVRB_8g184200,BVRB_7g172550,BVRB_6g132280,BVRB_4g096870,BVRB_9g202440,BVRB_2g040980,BVRB_5g118120,BVRB_4g095040,BVRB_7g160640,BVRB_7g168290,BVRB_4g077460,BVRB_9g202860,BVRB_2g026620,BVRB_8g196640,BVRB_2g045640,BVRB_6g151130,BVRB_7g173420,BVRB_6g15…
GO:0005938	cell cortex	cellular_component	0.18045	1	10	1813	72	18125	BVRB_4g082880,BVRB_2g041510,BVRB_009340,BVRB_3g060310,BVRB_1g020640,BVRB_5g098030,BVRB_7g164600,BVRB_8g186020,BVRB_5g103890,BVRB_7g176670
GO:0099568	cytoplasmic region	cellular_component	0.18045	1	10	1813	72	18125	BVRB_4g082880,BVRB_3g060310,BVRB_009340,BVRB_2g041510,BVRB_1g020640,BVRB_5g103890,BVRB_5g098030,BVRB_7g164600,BVRB_8g186020,BVRB_7g176670
GO:0098588	bounding membrane of organelle	cellular_component	0.18514	1	29	1813	242	18125	BVRB_5g104030,BVRB_003820,BVRB_2g036640,BVRB_6g132280,BVRB_4g079410,BVRB_1g007240,BVRB_1g020650,BVRB_1g005180,BVRB_6g152360,XLOC_021729,BVRB_7g177880,BVRB_1g014400,BVRB_7g164610,BVRB_8g196640,BVRB_2g034570,BVRB_9g209500,BVRB_5g099770,BVRB_5g103950,BVRB_2g026830,BVRB_9g215780,BVRB_3g067850,BVRB_5g114920,BVRB_5g098030,BVRB_6g129340,BVRB_7g177000,BVRB_1g007550,BVRB_3g058780,BVRB_2g037910,BVRB_2g0372…
GO:0044452	nucleolar part	cellular_component	0.18713	1	3	1813	15	18125	BVRB_7g172470,XLOC_021729,BVRB_2g036640
GO:0000446	nucleoplasmic THO complex	cellular_component	0.18803	1	1	1813	2	18125	BVRB_5g125250
GO:0033179	proton-transporting V-type ATPase, V0 domain	cellular_component	0.18815	1	8	1813	56	18125	BVRB_9g215830,BVRB_1g002480,BVRB_9g205330,BVRB_7g177000,BVRB_5g103890,BVRB_4g089340,BVRB_1g018680,BVRB_9g206620
GO:0005876	spindle microtubule	cellular_component	0.18833	1	5	1813	30	18125	BVRB_2g041510,BVRB_8g187190,BVRB_2g038600,BVRB_2g038570,BVRB_1g014390
GO:0098796	membrane protein complex	cellular_component	0.19613	1	87	1813	797	18125	BVRB_7g180220,BVRB_1g014400,BVRB_6g143250,BVRB_7g180290,BVRB_7g173510,BVRB_7g164630,BVRB_2g037630,BVRB_8g185220,BVRB_7g177000,BVRB_1g007550,BVRB_7g180200,BVRB_3g058780,BVRB_1g002480,BVRB_2g046890,BVRB_1g014950,XLOC_064210,BVRB_2g037200,BVRB_5g110820,BVRB_1g007460,BVRB_4g090490,BVRB_6g151180,BVRB_7g176760,BVRB_7g177920,BVRB_7g177880,BVRB_9g215160,BVRB_7g180190,BVRB_4g089310,BVRB_9g209500,BVRB_1g00…
GO:0017053	transcriptional repressor complex	cellular_component	0.1977	1	2	1813	8	18125	BVRB_4g094340,BVRB_8g184170
GO:0043227	membrane-bounded organelle	cellular_component	0.20114	1	279	1813	2651	18125	BVRB_7g172000,BVRB_3g067920,BVRB_6g132420,BVRB_1g007570,BVRB_1g020540,BVRB_1g016950,BVRB_3g062040,BVRB_1g002250,BVRB_008590,BVRB_1g005300,BVRB_5g108040,BVRB_7g163390,BVRB_2g038640,BVRB_1g007310,BVRB_5g118080,BVRB_5g116830,BVRB_7g169340,BVRB_6g151180,BVRB_7g177880,XLOC_045272,BVRB_5g110820,XLOC_064210,BVRB_2g041450,BVRB_6g132150,BVRB_1g002420,BVRB_6g143260,BVRB_3g067700,BVRB_8g197940,BVRB_7g158410…
GO:0016533	protein kinase 5 complex	cellular_component	0.20132	1	1	1813	2	18125	BVRB_4g077440
GO:1902554	serine/threonine protein kinase complex	cellular_component	0.20132	1	1	1813	2	18125	BVRB_4g077440
GO:1902911	protein kinase complex	cellular_component	0.20132	1	1	1813	2	18125	BVRB_4g077440
GO:0009349	riboflavin synthase complex	cellular_component	0.20132	1	1	1813	2	18125	BVRB_3g059400
GO:0043231	intracellular membrane-bounded organelle	cellular_component	0.20755	1	271	1813	2576	18125	BVRB_7g160680,BVRB_001230,XLOC_009444,BVRB_5g106500,BVRB_8g195660,BVRB_1g020650,BVRB_1g022260,BVRB_4g081830,BVRB_2g034240,BVRB_6g127460,BVRB_9g215790,BVRB_6g151850,BVRB_3g061250,BVRB_6g130630,BVRB_8g184510,BVRB_4g094360,BVRB_2g034280,BVRB_005110,BVRB_5g106470,BVRB_9g208590,XLOC_068320,BVRB_8g198100,BVRB_010490,BVRB_3g061960,BVRB_2g046920,BVRB_2g039840,BVRB_003820,BVRB_2g026510,BVRB_1g005220,BVRB_…
GO:0044448	cell cortex part	cellular_component	0.21171	1	9	1813	66	18125	BVRB_5g103890,BVRB_5g098030,BVRB_7g164600,BVRB_8g186020,BVRB_1g020640,BVRB_7g176670,BVRB_4g082880,BVRB_3g060310,BVRB_009340
GO:0043226	organelle	cellular_component	0.22483	1	347	1813	3341	18125	BVRB_6g133210,BVRB_7g174990,BVRB_9g206510,BVRB_000860,BVRB_8g185220,BVRB_6g143090,BVRB_6g132380,BVRB_3g069220,BVRB_7g173610,BVRB_1g022700,BVRB_1g005230,BVRB_1g007460,BVRB_7g158400,BVRB_3g052270,BVRB_1g000620,BVRB_5g119230,XLOC_023076,BVRB_4g092440,BVRB_9g210540,BVRB_5g099970,BVRB_9g215160,BVRB_4g096910,BVRB_4g082900,BVRB_9g205340,BVRB_5g104030,BVRB_4g079410,BVRB_5g119120,BVRB_2g037240,BVRB_1g0163…
GO:0009522	photosystem I	cellular_component	0.22623	1	6	1813	44	18125	BVRB_7g180190,BVRB_7g176760,BVRB_7g180200,BVRB_7g180180,BVRB_7g180290,BVRB_8g185220
GO:0042151	nematocyst	cellular_component	0.23008	1	2	1813	9	18125	BVRB_009340,BVRB_3g060310
GO:0008250	oligosaccharyltransferase complex	cellular_component	0.23207	1	2	1813	9	18125	BVRB_7g159780,BVRB_5g109010
GO:0005874	microtubule	cellular_component	0.23443	1	5	1813	33	18125	BVRB_2g038600,BVRB_2g038570,BVRB_1g014390,BVRB_8g187190,BVRB_2g041510
GO:0005730	nucleolus	cellular_component	0.23961	1	4	1813	25	18125	XLOC_021729,BVRB_2g036640,BVRB_5g099900,BVRB_7g172470
GO:0000502	proteasome complex	cellular_component	0.2449	1	5	1813	33	18125	BVRB_3g067650,BVRB_6g151730,BVRB_3g067850,BVRB_6g151140,BVRB_005460
GO:1905369	endopeptidase complex	cellular_component	0.2449	1	5	1813	33	18125	BVRB_005460,BVRB_6g151140,BVRB_6g151730,BVRB_3g067850,BVRB_3g067650
GO:0070652	HAUS complex	cellular_component	0.24538	1	2	1813	10	18125	BVRB_1g000620,BVRB_1g000630
GO:0030479	actin cortical patch	cellular_component	0.25216	1	1	1813	3	18125	BVRB_7g164600
GO:0030863	cortical cytoskeleton	cellular_component	0.25216	1	1	1813	3	18125	BVRB_7g164600
GO:0030864	cortical actin cytoskeleton	cellular_component	0.25216	1	1	1813	3	18125	BVRB_7g164600
GO:0061645	endocytic patch	cellular_component	0.25216	1	1	1813	3	18125	BVRB_7g164600
GO:0012505	endomembrane system	cellular_component	0.25345	1	59	1813	534	18125	BVRB_1g007120,BVRB_3g061960,BVRB_2g046920,BVRB_4g078980,BVRB_1g022270,BVRB_6g139000,BVRB_9g213680,BVRB_7g168290,BVRB_6g151830,BVRB_9g215780,BVRB_5g114920,BVRB_5g106470,BVRB_2g041450,BVRB_5g099770,BVRB_7g164630,BVRB_2g046910,BVRB_8g184380,BVRB_9g206370,BVRB_6g151850,BVRB_9g215790,BVRB_4g077560,BVRB_6g130630,BVRB_5g118170,BVRB_7g160680,BVRB_6g143090,BVRB_5g106500,XLOC_009444,BVRB_1g022260,BVRB_7g17…
GO:0000428	DNA-directed RNA polymerase complex	cellular_component	0.25927	1	13	1813	107	18125	BVRB_7g160700,BVRB_8g198010,BVRB_7g173700,BVRB_3g067920,BVRB_4g077610,BVRB_1g002380,BVRB_7g173320,BVRB_3g067900,BVRB_6g143260,BVRB_3g062040,BVRB_4g077630,XLOC_021729,BVRB_7g169340
GO:0030880	RNA polymerase complex	cellular_component	0.25927	1	13	1813	107	18125	BVRB_3g067920,BVRB_8g198010,BVRB_7g173700,BVRB_7g160700,BVRB_7g169340,XLOC_021729,BVRB_4g077630,BVRB_3g062040,BVRB_6g143260,BVRB_3g067900,BVRB_7g173320,BVRB_1g002380,BVRB_4g077610
GO:0055029	nuclear DNA-directed RNA polymerase complex	cellular_component	0.25927	1	13	1813	107	18125	BVRB_7g173320,BVRB_3g067900,BVRB_1g002380,BVRB_4g077610,BVRB_6g143260,BVRB_3g062040,BVRB_7g169340,XLOC_021729,BVRB_4g077630,BVRB_7g160700,BVRB_3g067920,BVRB_7g173700,BVRB_8g198010
GO:0005869	dynactin complex	cellular_component	0.26431	1	1	1813	3	18125	BVRB_9g222290
GO:0098533	ATPase dependent transmembrane transport complex	cellular_component	0.27229	1	2	1813	11	18125	BVRB_2g037210,BVRB_005100
GO:0019867	outer membrane	cellular_component	0.27238	1	23	1813	199	18125	BVRB_2g037240,BVRB_5g103520,BVRB_7g177000,BVRB_004120,BVRB_3g058780,BVRB_2g026830,BVRB_6g130620,BVRB_5g098030,BVRB_6g129340,BVRB_7g176670,BVRB_9g226050,BVRB_5g103950,BVRB_8g196640,BVRB_6g129790,BVRB_8g184430,BVRB_7g177880,BVRB_7g164610,BVRB_7g173430,BVRB_1g005180,BVRB_1g020640,BVRB_7g175200,BVRB_003820,BVRB_4g079410
GO:0008023	transcription elongation factor complex	cellular_component	0.27288	1	3	1813	18	18125	BVRB_7g173700,BVRB_6g143260,BVRB_5g125250
GO:0017119	Golgi transport complex	cellular_component	0.27461	1	5	1813	35	18125	BVRB_9g207600,BVRB_6g139000,BVRB_5g116890,BVRB_1g020640,BVRB_7g164630
GO:0005875	microtubule associated complex	cellular_component	0.27584	1	4	1813	27	18125	BVRB_6g144250,BVRB_9g222290,BVRB_1g000620,BVRB_1g000630
GO:0045202	synapse	cellular_component	0.27739	1	2	1813	10	18125	BVRB_3g053150,BVRB_2g032710
GO:0005886	plasma membrane	cellular_component	0.27938	1	38	1813	347	18125	XLOC_009444,BVRB_5g106500,BVRB_001290,BVRB_4g081710,BVRB_2g037210,BVRB_5g098050,BVRB_8g187300,BVRB_4g089320,BVRB_008580,BVRB_1g005280,BVRB_2g026490,BVRB_2g044820,BVRB_8g198210,BVRB_1g007460,BVRB_4g090490,BVRB_3g067740,BVRB_1g014950,BVRB_9g202380,BVRB_005100,BVRB_5g110840,BVRB_2g038630,BVRB_6g135840,BVRB_1g007350,BVRB_1g014960,BVRB_1g018680,BVRB_4g087890,BVRB_1g007620,BVRB_9g210280,BVRB_6g135880,B…
GO:0005788	endoplasmic reticulum lumen	cellular_component	0.28623	1	1	1813	3	18125	BVRB_1g007430
GO:0000439	core TFIIH complex	cellular_component	0.29645	1	2	1813	11	18125	BVRB_7g171970,BVRB_1g007610
GO:0005783	endoplasmic reticulum	cellular_component	0.30242	1	34	1813	306	18125	BVRB_4g078980,BVRB_1g022270,BVRB_1g007120,BVRB_3g061960,BVRB_2g041450,BVRB_9g213680,BVRB_5g106470,BVRB_6g151830,BVRB_4g077560,BVRB_5g118170,BVRB_9g215790,BVRB_6g151850,BVRB_7g173610,BVRB_1g022260,XLOC_009444,BVRB_5g106500,BVRB_7g160680,BVRB_5g106930,BVRB_3g070360,BVRB_2g037910,BVRB_1g002250,BVRB_3g052140,BVRB_5g109010,BVRB_4g081820,BVRB_2g026740,BVRB_1g011850,BVRB_1g011860,BVRB_6g150980,XLOC_0217…
GO:0016593	Cdc73/Paf1 complex	cellular_component	0.30624	1	2	1813	11	18125	BVRB_7g173700,BVRB_6g143260
GO:0015630	microtubule cytoskeleton	cellular_component	0.31339	1	19	1813	169	18125	BVRB_3g067680,BVRB_1g000630,BVRB_2g038570,BVRB_2g038600,BVRB_2g032640,BVRB_4g092410,BVRB_2g028580,BVRB_6g130620,BVRB_1g014390,BVRB_1g000620,BVRB_1g011020,XLOC_015626,BVRB_7g178010,BVRB_1g015130,BVRB_8g187190,BVRB_000710,BVRB_6g144250,BVRB_2g041510,BVRB_9g222290
GO:0001772	immunological synapse	cellular_component	0.31836	1	2	1813	11	18125	BVRB_6g139090,BVRB_1g015020
GO:0097197	tetraspanin-enriched microdomain	cellular_component	0.31836	1	2	1813	11	18125	BVRB_1g015020,BVRB_6g139090
GO:1990204	oxidoreductase complex	cellular_component	0.32016	1	8	1813	64	18125	BVRB_7g177910,BVRB_4g094360,BVRB_7g177920,BVRB_1g007350,BVRB_2g046890,BVRB_1g014950,BVRB_2g037200,BVRB_1g014960
GO:0099023	tethering complex	cellular_component	0.32088	1	8	1813	64	18125	BVRB_6g139000,BVRB_9g207600,BVRB_7g164630,BVRB_7g176670,BVRB_5g098030,BVRB_5g103890,BVRB_5g116890,BVRB_1g020640
GO:0000123	histone acetyltransferase complex	cellular_component	0.32294	1	3	1813	20	18125	BVRB_4g077610,BVRB_4g079500,BVRB_4g077630
GO:0031248	protein acetyltransferase complex	cellular_component	0.32294	1	3	1813	20	18125	BVRB_4g077630,BVRB_4g079500,BVRB_4g077610
GO:1902493	acetyltransferase complex	cellular_component	0.32294	1	3	1813	20	18125	BVRB_4g077630,BVRB_4g079500,BVRB_4g077610
GO:1902494	catalytic complex	cellular_component	0.32953	1	67	1813	637	18125	BVRB_4g089310,BVRB_1g002380,BVRB_7g177920,BVRB_5g116830,BVRB_7g169340,BVRB_5g118080,BVRB_3g067650,BVRB_5g109010,BVRB_4g079500,BVRB_3g062040,BVRB_5g103970,BVRB_6g150980,BVRB_3g067920,BVRB_4g077440,BVRB_6g133210,BVRB_7g176740,BVRB_7g160700,BVRB_9g215710,BVRB_6g143260,BVRB_005460,BVRB_4g077630,BVRB_6g144250,BVRB_2g037200,BVRB_8g194140,BVRB_4g090490,BVRB_2g046890,BVRB_1g002320,BVRB_3g059400,BVRB_6g13…
GO:0044423	virion part	cellular_component	0.33497	1	48	1813	445	18125	BVRB_2g038970,BVRB_8g184510,BVRB_7g164610,BVRB_1g005590,BVRB_3g060320,BVRB_4g082880,BVRB_9g215230,BVRB_1g022260,BVRB_4g077670,BVRB_3g067680,BVRB_000860,BVRB_3g069300,BVRB_6g127510,BVRB_004120,XLOC_015618,BVRB_9g215320,BVRB_6g138980,BVRB_6g133270,BVRB_1g011830,BVRB_3g067820,BVRB_000740,BVRB_4g090430,BVRB_5g111570,BVRB_2g036980,BVRB_4g090490,BVRB_7g168270,BVRB_6g151180,BVRB_8g197980,XLOC_018016,BVR…
GO:0070461	SAGA-type complex	cellular_component	0.33531	1	2	1813	12	18125	BVRB_4g077630,BVRB_4g077610
GO:0000781	chromosome, telomeric region	cellular_component	0.33657	1	1	1813	4	18125	BVRB_3g052150
GO:0044459	plasma membrane part	cellular_component	0.33729	1	21	1813	189	18125	BVRB_4g090490,BVRB_1g007460,BVRB_7g177930,BVRB_005100,BVRB_1g014950,XLOC_045271,BVRB_1g015020,BVRB_2g038630,BVRB_6g135840,BVRB_6g139090,BVRB_1g007350,BVRB_1g014960,BVRB_5g098050,BVRB_8g187300,BVRB_008580,BVRB_1g018680,BVRB_2g037210,BVRB_9g210280,BVRB_2g044820,BVRB_1g007620,BVRB_8g198210
GO:0005780	extrinsic component of intraperoxisomal membrane	cellular_component	0.34223	1	1	1813	4	18125	BVRB_6g152360
GO:0031312	extrinsic component of organelle membrane	cellular_component	0.34223	1	1	1813	4	18125	BVRB_6g152360
GO:0019012	virion	cellular_component	0.34691	1	54	1813	506	18125	BVRB_2g026600,BVRB_009310,BVRB_6g130620,BVRB_1g002490,BVRB_5g099730,BVRB_3g067840,BVRB_8g187190,BVRB_2g045680,BVRB_6g129800,BVRB_7g160730,BVRB_7g160790,BVRB_2g039860,BVRB_1g002310,BVRB_2g039850,BVRB_8g190920,BVRB_3g052080,BVRB_3g061270,BVRB_1g005090,BVRB_7g175200,BVRB_7g175030,BVRB_6g151180,BVRB_7g168270,XLOC_018016,BVRB_8g197980,BVRB_8g194050,BVRB_9g215140,BVRB_9g205330,BVRB_7g169430,BVRB_1g0118…
GO:0044456	synapse part	cellular_component	0.34782	1	1	1813	4	18125	BVRB_3g053150
GO:0048786	presynaptic active zone	cellular_component	0.34782	1	1	1813	4	18125	BVRB_3g053150
GO:0097458	neuron part	cellular_component	0.34782	1	1	1813	4	18125	BVRB_3g053150
GO:0098793	presynapse	cellular_component	0.34782	1	1	1813	4	18125	BVRB_3g053150
GO:0005575	cellular_component	cellular_component	0.3479	1	828	1813	8159	18125	BVRB_6g144250,BVRB_4g077630,BVRB_7g177000,BVRB_7g158480,BVRB_2g036630,BVRB_6g135920,BVRB_6g132150,BVRB_2g041450,BVRB_1g016920,BVRB_7g164630,BVRB_9g215230,BVRB_9g206370,BVRB_8g198210,BVRB_8g190950,BVRB_2g032710,BVRB_7g177850,XLOC_061360,BVRB_008280,BVRB_4g077670,BVRB_1g020620,BVRB_2g037660,BVRB_1g007570,BVRB_3g062040,BVRB_8g187190,BVRB_1g002490,BVRB_1g002400,BVRB_4g090420,BVRB_7g172000,BVRB_8g1965…
GO:0005815	microtubule organizing center	cellular_component	0.34843	1	7	1813	59	18125	BVRB_2g028580,BVRB_6g130620,BVRB_2g032640,BVRB_3g067680,BVRB_1g015130,XLOC_015626,BVRB_7g178010
GO:0042025	host cell nucleus	cellular_component	0.35106	1	8	1813	67	18125	BVRB_1g005150,BVRB_5g106350,BVRB_6g127470,BVRB_003810,BVRB_4g087960,BVRB_5g109800,XLOC_015434,BVRB_8g188370
GO:0005787	signal peptidase complex	cellular_component	0.35145	1	4	1813	30	18125	BVRB_5g118170,BVRB_7g162770,BVRB_5g106500,BVRB_6g150980
GO:0005634	nucleus	cellular_component	0.35313	1	181	1813	1758	18125	BVRB_8g198010,BVRB_4g096900,BVRB_000710,BVRB_3g061680,BVRB_9g208980,BVRB_3g052260,BVRB_8g195770,BVRB_2g040980,BVRB_003820,BVRB_9g202440,BVRB_4g096870,XLOC_062856,BVRB_8g184200,BVRB_6g135960,BVRB_2g036780,BVRB_7g176960,BVRB_4g092410,XLOC_009122,BVRB_7g175180,BVRB_2g026510,BVRB_3g062020,XLOC_068320,BVRB_9g202860,BVRB_005110,BVRB_9g208590,BVRB_4g095040,BVRB_010490,BVRB_7g160640,BVRB_1g020650,BVRB_7g…
GO:0043189	H4/H2A histone acetyltransferase complex	cellular_component	0.35909	1	1	1813	4	18125	BVRB_4g079500
GO:1902562	H4 histone acetyltransferase complex	cellular_component	0.35909	1	1	1813	4	18125	BVRB_4g079500
GO:0005940	septin ring	cellular_component	0.36379	1	3	1813	22	18125	BVRB_4g082880,BVRB_8g186020,BVRB_1g020640
GO:0032156	septin cytoskeleton	cellular_component	0.36379	1	3	1813	22	18125	BVRB_1g020640,BVRB_4g082880,BVRB_8g186020
GO:0033643	host cell part	cellular_component	0.36423	1	14	1813	123	18125	BVRB_6g150870,BVRB_5g116900,BVRB_1g022430,BVRB_1g002370,BVRB_1g005150,BVRB_5g106350,BVRB_6g127470,BVRB_003810,BVRB_4g087960,BVRB_3g069740,XLOC_015434,BVRB_5g109800,BVRB_8g188370,BVRB_8g181580
GO:0044455	mitochondrial membrane part	cellular_component	0.36655	1	21	1813	190	18125	BVRB_2g046890,BVRB_3g067830,BVRB_5g103950,XLOC_064210,BVRB_5g098030,BVRB_9g210580,BVRB_7g177000,BVRB_6g151710,BVRB_3g058780,BVRB_2g037240,BVRB_1g016950,BVRB_003820,BVRB_1g005180,BVRB_2g028480,BVRB_4g096910,BVRB_3g055250,BVRB_2g038610,BVRB_7g177880,BVRB_4g094360,BVRB_9g215160,BVRB_8g196640
GO:0044431	Golgi apparatus part	cellular_component	0.36664	1	13	1813	114	18125	BVRB_5g104030,BVRB_5g099770,BVRB_1g007240,BVRB_9g215780,BVRB_6g143090,BVRB_1g020640,BVRB_5g116890,BVRB_9g207600,BVRB_6g139000,BVRB_2g046920,BVRB_9g206370,BVRB_7g164630,BVRB_2g046910
GO:0005664	nuclear origin of replication recognition complex	cellular_component	0.36978	1	2	1813	13	18125	BVRB_011980,BVRB_6g130630
GO:0000221	vacuolar proton-transporting V-type ATPase, V1 domain	cellular_component	0.36993	1	2	1813	12	18125	BVRB_1g007550,BVRB_1g014400
GO:0016471	vacuolar proton-transporting V-type ATPase complex	cellular_component	0.36993	1	2	1813	12	18125	BVRB_1g014400,BVRB_1g007550
GO:0098805	whole membrane	cellular_component	0.37312	1	22	1813	201	18125	BVRB_4g079410,BVRB_1g020650,BVRB_003820,BVRB_1g005180,BVRB_7g164610,BVRB_6g152360,BVRB_1g014400,BVRB_7g177880,BVRB_8g196640,BVRB_2g034570,BVRB_9g209500,BVRB_5g103950,BVRB_5g099770,BVRB_6g129340,BVRB_3g067850,BVRB_2g026830,BVRB_5g114920,BVRB_5g098030,BVRB_3g058780,BVRB_7g177000,BVRB_1g007550,BVRB_2g037240
GO:0018995	host	cellular_component	0.37648	1	14	1813	124	18125	BVRB_3g069740,BVRB_003810,BVRB_4g087960,BVRB_6g127470,BVRB_8g181580,BVRB_8g188370,BVRB_5g109800,XLOC_015434,BVRB_1g002370,BVRB_1g022430,BVRB_6g150870,BVRB_5g116900,BVRB_5g106350,BVRB_1g005150
GO:0043657	host cell	cellular_component	0.37648	1	14	1813	124	18125	BVRB_5g106350,BVRB_1g005150,BVRB_1g002370,BVRB_5g116900,BVRB_6g150870,BVRB_1g022430,BVRB_8g188370,BVRB_8g181580,XLOC_015434,BVRB_5g109800,BVRB_4g087960,BVRB_003810,BVRB_3g069740,BVRB_6g127470
GO:0044215	other organism	cellular_component	0.37648	1	14	1813	124	18125	BVRB_3g069740,BVRB_003810,BVRB_4g087960,BVRB_6g127470,BVRB_8g181580,BVRB_8g188370,BVRB_5g109800,XLOC_015434,BVRB_1g002370,BVRB_1g022430,BVRB_6g150870,BVRB_5g116900,BVRB_5g106350,BVRB_1g005150
GO:0044216	other organism cell	cellular_component	0.37648	1	14	1813	124	18125	BVRB_4g087960,BVRB_003810,BVRB_3g069740,BVRB_6g127470,BVRB_8g188370,BVRB_8g181580,XLOC_015434,BVRB_5g109800,BVRB_1g002370,BVRB_6g150870,BVRB_5g116900,BVRB_1g022430,BVRB_5g106350,BVRB_1g005150
GO:0044217	other organism part	cellular_component	0.37648	1	14	1813	124	18125	BVRB_4g087960,BVRB_003810,BVRB_3g069740,BVRB_6g127470,BVRB_8g188370,BVRB_8g181580,XLOC_015434,BVRB_5g109800,BVRB_1g002370,BVRB_6g150870,BVRB_5g116900,BVRB_1g022430,BVRB_5g106350,BVRB_1g005150
GO:0031981	nuclear lumen	cellular_component	0.39833	1	41	1813	390	18125	BVRB_7g173320,BVRB_2g038600,BVRB_1g002380,BVRB_4g092410,BVRB_7g169340,XLOC_021729,BVRB_6g135260,BVRB_011980,BVRB_2g036640,BVRB_9g226020,BVRB_5g106350,BVRB_5g125250,BVRB_1g020540,BVRB_4g079500,BVRB_5g099900,BVRB_3g062040,BVRB_000710,BVRB_2g041510,BVRB_5g104020,BVRB_3g067920,BVRB_8g198010,BVRB_2g045640,BVRB_2g038570,BVRB_3g067900,BVRB_6g130630,BVRB_9g206510,BVRB_6g152270,BVRB_9g218720,BVRB_7g160700…
GO:0033647	host intracellular organelle	cellular_component	0.40066	1	8	1813	70	18125	BVRB_5g106350,BVRB_1g005150,BVRB_4g087960,BVRB_003810,BVRB_6g127470,BVRB_8g188370,XLOC_015434,BVRB_5g109800
GO:0033648	host intracellular membrane-bounded organelle	cellular_component	0.40066	1	8	1813	70	18125	BVRB_6g127470,BVRB_003810,BVRB_4g087960,BVRB_5g109800,XLOC_015434,BVRB_8g188370,BVRB_1g005150,BVRB_5g106350
GO:0000139	Golgi membrane	cellular_component	0.40155	1	3	1813	23	18125	BVRB_9g215780,BVRB_1g007240,BVRB_5g104030
GO:0005834	heterotrimeric G-protein complex	cellular_component	0.40681	1	2	1813	14	18125	BVRB_7g177930,BVRB_4g090490
GO:0019897	extrinsic component of plasma membrane	cellular_component	0.40681	1	2	1813	14	18125	BVRB_4g090490,BVRB_7g177930
GO:0031234	extrinsic component of cytoplasmic side of plasma membrane	cellular_component	0.40681	1	2	1813	14	18125	BVRB_7g177930,BVRB_4g090490
GO:1905360	GTPase complex	cellular_component	0.40681	1	2	1813	14	18125	BVRB_4g090490,BVRB_7g177930
GO:0009986	cell surface	cellular_component	0.4136	1	1	1813	5	18125	BVRB_7g177030
GO:0005868	cytoplasmic dynein complex	cellular_component	0.4147	1	1	1813	5	18125	BVRB_6g144250
GO:0030286	dynein complex	cellular_component	0.4147	1	1	1813	5	18125	BVRB_6g144250
GO:0016586	RSC-type complex	cellular_component	0.41527	1	1	1813	5	18125	BVRB_005100
GO:0000793	condensed chromosome	cellular_component	0.42228	1	12	1813	109	18125	BVRB_2g038570,BVRB_2g038600,BVRB_000710,BVRB_8g187190,BVRB_2g041510,BVRB_4g092410,BVRB_6g135260,BVRB_1g014390,BVRB_9g226020,BVRB_1g011020,BVRB_1g002320,BVRB_7g178010
GO:0043232	intracellular non-membrane-bounded organelle	cellular_component	0.42328	1	99	1813	975	18125	BVRB_7g178010,BVRB_3g052150,BVRB_2g041070,BVRB_005100,XLOC_068320,BVRB_1g011020,BVRB_7g164600,BVRB_7g172470,BVRB_1g016890,BVRB_5g114840,BVRB_9g202980,BVRB_9g207930,BVRB_4g077460,BVRB_2g028580,BVRB_2g025840,BVRB_5g108050,BVRB_7g180320,BVRB_4g081830,BVRB_2g026790,BVRB_9g215110,BVRB_3g055250,BVRB_3g067680,BVRB_1g000630,BVRB_6g130630,BVRB_7g173420,BVRB_6g150970,BVRB_3g060310,BVRB_2g045640,BVRB_4g0828…
GO:0033646	host intracellular part	cellular_component	0.42463	1	9	1813	81	18125	BVRB_5g106350,BVRB_1g005150,BVRB_4g087960,BVRB_003810,BVRB_6g127470,BVRB_8g181580,BVRB_8g188370,BVRB_5g109800,XLOC_015434
GO:0043656	intracellular region of host	cellular_component	0.42463	1	9	1813	81	18125	BVRB_5g106350,BVRB_1g005150,BVRB_4g087960,BVRB_003810,BVRB_6g127470,BVRB_8g181580,BVRB_8g188370,BVRB_5g109800,XLOC_015434
GO:0005744	mitochondrial inner membrane presequence translocase complex	cellular_component	0.42995	1	1	1813	5	18125	BVRB_2g038610
GO:0005740	mitochondrial envelope	cellular_component	0.43301	1	32	1813	305	18125	BVRB_9g225300,BVRB_7g177880,BVRB_6g151180,BVRB_9g215160,BVRB_2g038610,BVRB_4g096910,BVRB_003820,BVRB_4g079410,BVRB_1g016950,BVRB_2g037240,BVRB_9g210580,BVRB_5g098030,BVRB_6g129340,BVRB_8g201520,BVRB_5g103950,BVRB_8g196640,BVRB_4g094360,BVRB_7g164610,BVRB_2g039000,BVRB_3g055250,BVRB_1g005180,BVRB_8g185220,BVRB_2g028480,BVRB_7g177000,BVRB_1g000770,BVRB_3g058780,BVRB_6g151710,BVRB_2g026830,BVRB_2g04…
GO:0009898	cytoplasmic side of plasma membrane	cellular_component	0.43652	1	2	1813	15	18125	BVRB_7g177930,BVRB_4g090490
GO:0098552	side of membrane	cellular_component	0.43652	1	2	1813	15	18125	BVRB_7g177930,BVRB_4g090490
GO:0098562	cytoplasmic side of membrane	cellular_component	0.43652	1	2	1813	15	18125	BVRB_7g177930,BVRB_4g090490
GO:0000794	condensed nuclear chromosome	cellular_component	0.44104	1	9	1813	82	18125	BVRB_9g226020,BVRB_1g011020,BVRB_7g178010,BVRB_2g038570,BVRB_2g038600,BVRB_000710,BVRB_2g041510,BVRB_4g092410,BVRB_6g135260
GO:0005794	Golgi apparatus	cellular_component	0.44317	1	13	1813	120	18125	BVRB_5g099770,BVRB_5g104030,BVRB_1g007240,BVRB_9g215780,BVRB_5g116890,BVRB_6g143090,BVRB_1g020640,BVRB_9g207600,BVRB_6g139000,BVRB_9g206370,BVRB_2g046920,BVRB_7g164630,BVRB_2g046910
GO:0000940	condensed chromosome outer kinetochore	cellular_component	0.44886	1	9	1813	82	18125	BVRB_000710,BVRB_8g187190,BVRB_2g041510,BVRB_4g092410,BVRB_2g038600,BVRB_2g038570,BVRB_1g011020,BVRB_7g178010,BVRB_1g014390
GO:0005576	extracellular region	cellular_component	0.44902	1	74	1813	730	18125	BVRB_000710,BVRB_9g222290,BVRB_9g208980,BVRB_4g079550,BVRB_3g052140,BVRB_1g018620,BVRB_9g215270,BVRB_6g129630,BVRB_7g177930,BVRB_6g132210,BVRB_5g106390,BVRB_6g129790,BVRB_6g148550,BVRB_7g163420,BVRB_000760,BVRB_9g205330,BVRB_7g167320,BVRB_2g026630,BVRB_8g184170,BVRB_1g018520,BVRB_9g218840,BVRB_6g135840,BVRB_2g046920,XLOC_068320,BVRB_2g025890,BVRB_2g026640,BVRB_9g215370,BVRB_8g181600,BVRB_4g077560…
GO:0071944	cell periphery	cellular_component	0.45032	1	55	1813	540	18125	BVRB_2g041510,BVRB_8g194090,BVRB_6g139090,BVRB_1g015020,XLOC_045271,BVRB_5g119330,BVRB_2g040240,BVRB_009310,BVRB_1g014350,BVRB_7g176670,BVRB_1g002400,BVRB_7g177930,BVRB_3g069200,BVRB_5g098030,BVRB_6g135880,BVRB_9g206530,BVRB_1g007620,BVRB_2g024720,BVRB_9g210280,BVRB_4g087890,BVRB_1g018680,BVRB_1g014960,BVRB_8g198060,BVRB_1g020640,BVRB_8g186020,BVRB_5g103890,BVRB_009340,BVRB_1g007350,BVRB_5g110840…
GO:0005819	spindle	cellular_component	0.45156	1	10	1813	92	18125	BVRB_2g038570,BVRB_2g038600,BVRB_2g032640,BVRB_000710,BVRB_8g187190,BVRB_2g041510,BVRB_4g092410,BVRB_1g014390,BVRB_1g011020,BVRB_7g178010
GO:0019033	viral tegument	cellular_component	0.4548	1	3	1813	24	18125	BVRB_000740,BVRB_7g175030,BVRB_9g215320
GO:0005839	proteasome core complex	cellular_component	0.45697	1	3	1813	24	18125	BVRB_6g151140,BVRB_3g067850,BVRB_3g067650
GO:0012507	ER to Golgi transport vesicle membrane	cellular_component	0.45817	1	5	1813	43	18125	BVRB_1g020650,BVRB_3g067850,BVRB_2g034570,BVRB_5g114920,BVRB_9g209500
GO:0030127	COPII vesicle coat	cellular_component	0.45817	1	5	1813	43	18125	BVRB_3g067850,BVRB_5g114920,BVRB_9g209500,BVRB_2g034570,BVRB_1g020650
GO:0030134	COPII-coated ER to Golgi transport vesicle	cellular_component	0.45817	1	5	1813	43	18125	BVRB_1g020650,BVRB_9g209500,BVRB_5g114920,BVRB_2g034570,BVRB_3g067850
GO:0009427	bacterial-type flagellum basal body, distal rod, L ring	cellular_component	0.45891	1	1	1813	6	18125	BVRB_1g016920
GO:0005840	ribosome	cellular_component	0.46212	1	44	1813	437	18125	BVRB_4g077460,BVRB_9g207930,BVRB_5g114840,BVRB_7g158470,BVRB_1g016890,BVRB_2g037160,BVRB_1g011020,BVRB_2g036630,BVRB_6g135920,BVRB_2g041070,BVRB_5g108050,BVRB_1g005230,BVRB_3g059430,BVRB_4g092650,BVRB_3g055250,BVRB_9g215110,BVRB_2g026790,BVRB_7g180320,BVRB_3g057860,BVRB_7g173420,BVRB_6g150970,BVRB_2g026460,BVRB_7g180250,BVRB_2g037010,BVRB_4g079400,BVRB_7g172020,BVRB_5g119340,BVRB_5g099720,BVRB_8g…
GO:0000777	condensed chromosome kinetochore	cellular_component	0.46443	1	9	1813	83	18125	BVRB_2g038570,BVRB_2g038600,BVRB_4g092410,BVRB_2g041510,BVRB_000710,BVRB_8g187190,BVRB_1g014390,BVRB_7g178010,BVRB_1g011020
GO:0000779	condensed chromosome, centromeric region	cellular_component	0.46443	1	9	1813	83	18125	BVRB_1g014390,BVRB_1g011020,BVRB_7g178010,BVRB_2g038570,BVRB_2g038600,BVRB_000710,BVRB_8g187190,BVRB_2g041510,BVRB_4g092410
GO:0005845	mRNA cap binding complex	cellular_component	0.46578	1	1	1813	6	18125	BVRB_6g135290
GO:0034518	RNA cap binding complex	cellular_component	0.46578	1	1	1813	6	18125	BVRB_6g135290
GO:0016469	proton-transporting two-sector ATPase complex	cellular_component	0.46783	1	22	1813	214	18125	BVRB_1g018680,BVRB_5g103890,BVRB_3g055250,BVRB_9g215160,BVRB_1g014400,BVRB_6g143250,BVRB_6g151180,BVRB_2g040270,BVRB_9g205330,BVRB_9g206620,XLOC_064210,BVRB_3g067830,BVRB_4g089340,BVRB_9g210580,BVRB_7g180250,BVRB_6g151710,BVRB_1g007550,BVRB_7g177000,BVRB_8g195910,BVRB_1g002480,BVRB_9g215830,BVRB_1g016950
GO:0016011	dystroglycan complex	cellular_component	0.46877	1	2	1813	16	18125	BVRB_1g007460,BVRB_5g098050
GO:0016012	sarcoglycan complex	cellular_component	0.46877	1	2	1813	16	18125	BVRB_1g007460,BVRB_5g098050
GO:0030915	Smc5-Smc6 complex	cellular_component	0.46938	1	1	1813	6	18125	BVRB_1g002320
GO:0106068	SUMO ligase complex	cellular_component	0.46938	1	1	1813	6	18125	BVRB_1g002320
GO:0009507	chloroplast	cellular_component	0.4736	1	2	1813	16	18125	BVRB_1g016970,BVRB_2g026470
GO:0009536	plastid	cellular_component	0.4736	1	2	1813	16	18125	BVRB_2g026470,BVRB_1g016970
GO:0033180	proton-transporting V-type ATPase, V1 domain	cellular_component	0.4741	1	2	1813	15	18125	BVRB_1g014400,BVRB_1g007550
GO:0005785	signal recognition particle receptor complex	cellular_component	0.47912	1	1	1813	6	18125	BVRB_6g132280
GO:0005667	transcription factor complex	cellular_component	0.48063	1	10	1813	96	18125	BVRB_2g036640,BVRB_8g198010,BVRB_5g118130,BVRB_7g172470,BVRB_7g160700,BVRB_7g169340,XLOC_021729,BVRB_3g062040,BVRB_7g173320,BVRB_1g002380
GO:0009654	photosystem II oxygen evolving complex	cellular_component	0.48085	1	3	1813	26	18125	BVRB_2g037200,BVRB_7g177920,BVRB_7g177910
GO:0005672	transcription factor TFIIA complex	cellular_component	0.48245	1	6	1813	55	18125	BVRB_1g002380,BVRB_7g160700,BVRB_7g173320,BVRB_8g198010,BVRB_7g169340,BVRB_3g062040
GO:0033644	host cell membrane	cellular_component	0.48409	1	5	1813	44	18125	BVRB_1g002370,BVRB_3g069740,BVRB_1g022430,BVRB_5g116900,BVRB_6g150870
GO:0044218	other organism cell membrane	cellular_component	0.48409	1	5	1813	44	18125	BVRB_1g002370,BVRB_3g069740,BVRB_6g150870,BVRB_5g116900,BVRB_1g022430
GO:0044279	other organism membrane	cellular_component	0.48409	1	5	1813	44	18125	BVRB_1g022430,BVRB_6g150870,BVRB_5g116900,BVRB_3g069740,BVRB_1g002370
GO:0033177	proton-transporting two-sector ATPase complex, proton-transporting domain	cellular_component	0.48488	1	18	1813	176	18125	BVRB_9g205330,BVRB_2g040270,BVRB_6g143250,BVRB_9g215160,BVRB_3g055250,BVRB_5g103890,BVRB_1g018680,BVRB_1g016950,BVRB_9g215830,BVRB_1g002480,BVRB_8g195910,BVRB_7g177000,BVRB_6g151710,BVRB_9g210580,BVRB_4g089340,BVRB_3g067830,XLOC_064210,BVRB_9g206620
GO:0005737	cytoplasm	cellular_component	0.49397	1	209	1813	2078	18125	XLOC_023076,BVRB_2g026700,BVRB_4g092440,BVRB_1g023140,BVRB_7g177880,BVRB_6g151180,BVRB_9g215170,BVRB_9g215160,BVRB_5g118080,BVRB_8g186020,BVRB_4g096910,BVRB_9g205340,BVRB_4g082900,BVRB_4g082920,BVRB_9g202410,BVRB_7g163390,BVRB_5g104030,BVRB_4g079410,BVRB_5g119120,BVRB_2g037240,BVRB_1g016950,BVRB_9g210530,BVRB_5g109010,BVRB_1g002250,BVRB_5g106930,BVRB_7g161530,BVRB_9g206370,BVRB_7g164630,BVRB_2g02…
GO:0098687	chromosomal region	cellular_component	0.49436	1	17	1813	165	18125	BVRB_2g038600,BVRB_2g038570,BVRB_4g092410,BVRB_7g174990,BVRB_6g151180,BVRB_5g108040,BVRB_4g081830,BVRB_1g007570,BVRB_9g208980,BVRB_000710,BVRB_8g187190,BVRB_2g041510,BVRB_1g014390,BVRB_1g007200,BVRB_3g052150,BVRB_7g178010,BVRB_1g011020
GO:0000778	condensed nuclear chromosome kinetochore	cellular_component	0.49541	1	7	1813	66	18125	BVRB_1g011020,BVRB_2g041510,BVRB_000710,BVRB_7g178010,BVRB_4g092410,BVRB_2g038600,BVRB_2g038570
GO:0000780	condensed nuclear chromosome, centromeric region	cellular_component	0.49541	1	7	1813	66	18125	BVRB_2g038600,BVRB_2g038570,BVRB_000710,BVRB_2g041510,BVRB_1g011020,BVRB_7g178010,BVRB_4g092410
GO:0000942	condensed nuclear chromosome outer kinetochore	cellular_component	0.49541	1	7	1813	66	18125	BVRB_2g038570,BVRB_2g038600,BVRB_000710,BVRB_1g011020,BVRB_2g041510,BVRB_4g092410,BVRB_7g178010
GO:0042729	DASH complex	cellular_component	0.49541	1	7	1813	66	18125	BVRB_2g038570,BVRB_2g038600,BVRB_4g092410,BVRB_7g178010,BVRB_000710,BVRB_1g011020,BVRB_2g041510
GO:0043228	non-membrane-bounded organelle	cellular_component	0.50099	1	100	1813	1003	18125	BVRB_7g168330,BVRB_8g198030,BVRB_4g092410,BVRB_7g177910,XLOC_021729,BVRB_5g119050,BVRB_6g135260,BVRB_1g020640,BVRB_7g172550,BVRB_3g053150,BVRB_3g069270,BVRB_5g106350,BVRB_5g110880,BVRB_5g099720,BVRB_9g218770,BVRB_2g045680,BVRB_000710,BVRB_9g222290,BVRB_4g079550,BVRB_9g208980,BVRB_1g007200,BVRB_7g180250,BVRB_6g130620,BVRB_1g014390,BVRB_2g037010,BVRB_7g172020,BVRB_2g045640,BVRB_4g082880,BVRB_7g1734…
GO:0005622	intracellular	cellular_component	0.50798	1	418	1813	4173	18125	XLOC_057907,BVRB_6g134340,BVRB_010490,BVRB_2g046920,BVRB_3g061960,XLOC_068320,BVRB_8g198100,BVRB_3g052150,BVRB_005110,BVRB_9g207930,BVRB_2g034280,BVRB_5g106470,BVRB_9g208590,BVRB_3g061250,BVRB_8g184510,BVRB_4g094360,BVRB_1g007630,BVRB_6g130630,BVRB_2g034240,BVRB_6g151850,BVRB_9g215790,BVRB_6g127460,BVRB_8g184380,BVRB_8g197970,BVRB_1g020650,BVRB_1g022260,BVRB_4g081830,BVRB_7g172440,XLOC_009444,BVR…
GO:0005849	mRNA cleavage factor complex	cellular_component	0.51582	1	1	1813	7	18125	BVRB_8g193850
GO:0009426	bacterial-type flagellum basal body, distal rod	cellular_component	0.51645	1	1	1813	7	18125	BVRB_1g016920
GO:0044424	intracellular part	cellular_component	0.52023	1	407	1813	4069	18125	BVRB_9g215020,BVRB_1g011850,BVRB_1g014390,BVRB_5g104020,BVRB_5g098030,BVRB_6g151810,BVRB_9g210580,BVRB_6g151140,BVRB_3g070360,BVRB_1g007610,BVRB_9g222290,BVRB_3g067640,BVRB_2g037910,BVRB_9g208950,BVRB_1g016320,BVRB_4g081820,BVRB_8g186120,BVRB_2g028550,BVRB_9g218770,BVRB_7g162770,BVRB_5g106350,BVRB_3g069270,BVRB_1g020640,BVRB_7g173500,BVRB_5g103920,BVRB_5g119050,BVRB_8g198030,BVRB_5g106390,BVRB_5g…
GO:0005891	voltage-gated calcium channel complex	cellular_component	0.5204	1	1	1813	7	18125	BVRB_1g007620
GO:0034704	calcium channel complex	cellular_component	0.5204	1	1	1813	7	18125	BVRB_1g007620
GO:0005852	eukaryotic translation initiation factor 3 complex	cellular_component	0.52268	1	4	1813	38	18125	XLOC_021729,BVRB_1g020620,BVRB_2g036640,BVRB_4g077630
GO:0044454	nuclear chromosome part	cellular_component	0.52448	1	11	1813	108	18125	BVRB_005100,BVRB_7g178010,BVRB_011980,BVRB_1g011020,XLOC_068320,BVRB_2g038570,BVRB_2g038600,BVRB_4g092410,BVRB_6g130630,BVRB_2g041510,BVRB_000710
GO:0061695	transferase complex, transferring phosphorus-containing groups	cellular_component	0.52808	1	14	1813	139	18125	BVRB_4g077440,BVRB_3g067920,BVRB_8g198010,BVRB_7g173700,BVRB_7g160700,BVRB_3g062040,BVRB_7g169340,BVRB_4g077630,XLOC_021729,BVRB_7g173320,BVRB_3g067900,BVRB_4g077610,BVRB_1g002380,BVRB_6g143260
GO:0008537	proteasome activator complex	cellular_component	0.52844	1	1	1813	7	18125	BVRB_6g151730
GO:0022624	proteasome accessory complex	cellular_component	0.52844	1	1	1813	7	18125	BVRB_6g151730
GO:0000159	protein phosphatase type 2A complex	cellular_component	0.52991	1	1	1813	7	18125	BVRB_5g103970
GO:1904949	ATPase complex	cellular_component	0.5309	1	2	1813	18	18125	BVRB_005100,BVRB_2g037210
GO:0005694	chromosome	cellular_component	0.53135	1	30	1813	299	18125	BVRB_000710,BVRB_8g187190,BVRB_2g041510,BVRB_9g208980,BVRB_1g007570,BVRB_1g020540,XLOC_064210,XLOC_068320,BVRB_1g011020,BVRB_3g052150,BVRB_7g178010,BVRB_1g002320,BVRB_005100,BVRB_1g007200,BVRB_1g014390,BVRB_6g130630,BVRB_4g092410,BVRB_6g151180,BVRB_7g174990,BVRB_6g135260,BVRB_7g177910,BVRB_2g038570,BVRB_2g038600,BVRB_2g045640,BVRB_9g226020,BVRB_5g106350,BVRB_011980,BVRB_5g108040,BVRB_4g081830,BVR…
GO:0044798	nuclear transcription factor complex	cellular_component	0.53215	1	9	1813	90	18125	BVRB_1g002380,BVRB_7g173320,XLOC_021729,BVRB_7g169340,BVRB_3g062040,BVRB_7g172470,BVRB_7g160700,BVRB_2g036640,BVRB_8g198010
GO:0030176	integral component of endoplasmic reticulum membrane	cellular_component	0.53344	1	6	1813	58	18125	BVRB_2g036640,XLOC_021729,BVRB_1g011860,BVRB_5g106930,BVRB_2g037910,BVRB_9g215790
GO:0031227	intrinsic component of endoplasmic reticulum membrane	cellular_component	0.53344	1	6	1813	58	18125	BVRB_9g215790,BVRB_5g106930,BVRB_2g037910,BVRB_2g036640,XLOC_021729,BVRB_1g011860
GO:0033178	proton-transporting two-sector ATPase complex, catalytic domain	cellular_component	0.53468	1	4	1813	38	18125	BVRB_7g180250,BVRB_1g014400,BVRB_6g151180,BVRB_1g007550
GO:0005795	Golgi stack	cellular_component	0.53661	1	1	1813	7	18125	BVRB_9g206370
GO:0033557	Slx1-Slx4 complex	cellular_component	0.53712	1	1	1813	7	18125	XLOC_068320
GO:0044446	intracellular organelle part	cellular_component	0.54157	1	169	1813	1694	18125	BVRB_2g028580,BVRB_9g213680,BVRB_5g114920,BVRB_7g172470,BVRB_7g164600,BVRB_9g215780,BVRB_2g026830,BVRB_1g011020,BVRB_5g119080,BVRB_5g099770,BVRB_005100,BVRB_3g067830,BVRB_7g178010,BVRB_4g077610,BVRB_2g025840,BVRB_6g151710,BVRB_8g193850,BVRB_6g139000,BVRB_1g000770,BVRB_5g125750,BVRB_1g005180,BVRB_1g000630,BVRB_2g028480,BVRB_3g055250,BVRB_7g173700,BVRB_3g067900,BVRB_4g082880,BVRB_2g039000,BVRB_7g16…
GO:0005887	integral component of plasma membrane	cellular_component	0.54193	1	10	1813	99	18125	BVRB_008580,BVRB_005100,BVRB_2g037210,BVRB_1g014950,BVRB_1g014960,BVRB_1g007350,BVRB_8g198210,BVRB_2g044820,BVRB_6g135840,XLOC_045271
GO:0019028	viral capsid	cellular_component	0.54509	1	26	1813	261	18125	BVRB_9g205330,BVRB_9g215230,BVRB_4g082880,BVRB_3g060320,BVRB_1g005590,XLOC_018016,BVRB_8g184510,BVRB_3g069300,BVRB_7g175200,BVRB_8g190920,BVRB_4g077670,BVRB_3g067680,BVRB_1g022260,BVRB_2g039850,BVRB_2g039860,BVRB_6g138980,BVRB_3g067840,BVRB_6g127510,BVRB_4g090490,BVRB_6g130620,BVRB_5g111570,BVRB_4g090430,BVRB_2g026600,BVRB_009310,BVRB_3g067820,BVRB_6g133270
GO:0009521	photosystem	cellular_component	0.54608	1	17	1813	175	18125	BVRB_7g180210,BVRB_4g090340,BVRB_2g037200,BVRB_7g180250,BVRB_7g180200,BVRB_2g037630,BVRB_8g185220,BVRB_2g026660,BVRB_7g180180,BVRB_7g177910,BVRB_7g177920,BVRB_7g180220,BVRB_7g176760,BVRB_7g180190,BVRB_7g173510,BVRB_7g180290,BVRB_7g164630
GO:0005774	vacuolar membrane	cellular_component	0.55027	1	2	1813	17	18125	BVRB_1g014400,BVRB_1g007550
GO:0044437	vacuolar part	cellular_component	0.55027	1	2	1813	17	18125	BVRB_1g014400,BVRB_1g007550
GO:0030694	bacterial-type flagellum basal body, rod	cellular_component	0.55303	1	1	1813	8	18125	BVRB_1g016920
GO:0005623	cell	cellular_component	0.55324	1	458	1813	4596	18125	BVRB_3g059430,BVRB_9g215710,BVRB_1g020620,BVRB_2g037630,BVRB_9g206370,BVRB_7g164630,BVRB_1g016920,BVRB_1g005280,XLOC_061360,BVRB_2g026460,BVRB_7g177850,BVRB_8g198210,BVRB_2g032710,BVRB_6g133990,BVRB_5g110820,XLOC_045272,BVRB_6g132150,BVRB_2g041450,BVRB_6g135920,BVRB_1g002420,XLOC_064210,BVRB_2g036630,BVRB_3g067700,BVRB_6g143260,BVRB_7g177000,BVRB_7g158410,BVRB_8g197940,BVRB_4g077630,BVRB_7g180200…
GO:0044464	cell part	cellular_component	0.55324	1	458	1813	4596	18125	BVRB_000890,BVRB_5g119310,BVRB_5g119050,BVRB_5g106390,BVRB_8g198030,BVRB_7g173500,BVRB_5g103920,BVRB_1g020640,BVRB_7g162770,BVRB_5g106350,BVRB_3g069270,BVRB_8g186120,XLOC_045271,BVRB_4g081820,BVRB_2g028550,BVRB_9g218770,BVRB_1g016320,BVRB_9g208950,BVRB_1g007610,BVRB_6g151140,BVRB_3g070360,BVRB_9g222290,BVRB_2g037910,BVRB_3g067640,BVRB_1g014390,BVRB_5g104020,BVRB_5g098030,BVRB_6g151810,BVRB_9g2105…
GO:0031226	intrinsic component of plasma membrane	cellular_component	0.55592	1	10	1813	100	18125	BVRB_1g014960,BVRB_005100,BVRB_008580,BVRB_2g037210,BVRB_1g014950,XLOC_045271,BVRB_2g044820,BVRB_6g135840,BVRB_8g198210,BVRB_1g007350
GO:0000775	chromosome, centromeric region	cellular_component	0.55847	1	16	1813	161	18125	BVRB_4g081830,BVRB_5g108040,BVRB_2g038600,BVRB_2g038570,BVRB_4g092410,BVRB_7g174990,BVRB_6g151180,BVRB_1g014390,BVRB_1g007200,BVRB_7g178010,BVRB_1g011020,BVRB_1g007570,BVRB_9g208980,BVRB_000710,BVRB_8g187190,BVRB_2g041510
GO:0005856	cytoskeleton	cellular_component	0.56685	1	29	1813	295	18125	BVRB_2g028580,BVRB_9g202980,BVRB_7g164600,BVRB_6g130620,BVRB_1g014390,BVRB_1g011020,BVRB_1g000620,BVRB_7g178010,XLOC_015626,BVRB_2g025840,BVRB_9g218770,BVRB_6g144250,BVRB_2g041510,BVRB_9g222290,BVRB_1g015130,BVRB_000710,BVRB_8g187190,BVRB_4g079550,BVRB_1g020640,BVRB_3g053150,BVRB_8g186020,BVRB_1g000630,BVRB_3g067680,BVRB_5g098090,BVRB_2g038600,BVRB_2g038570,BVRB_4g082880,BVRB_2g032640,BVRB_4g0924…
GO:0030126	COPI vesicle coat	cellular_component	0.56801	1	1	1813	8	18125	BVRB_5g099770
GO:0030137	COPI-coated vesicle	cellular_component	0.56801	1	1	1813	8	18125	BVRB_5g099770
GO:0030663	COPI-coated vesicle membrane	cellular_component	0.56801	1	1	1813	8	18125	BVRB_5g099770
GO:0000790	nuclear chromatin	cellular_component	0.57073	1	1	1813	8	18125	BVRB_005100
GO:0070603	SWI/SNF superfamily-type complex	cellular_component	0.57073	1	1	1813	8	18125	BVRB_005100
GO:0031974	membrane-enclosed lumen	cellular_component	0.57082	1	42	1813	425	18125	BVRB_6g152270,BVRB_6g130630,BVRB_9g206510,BVRB_2g038570,BVRB_3g067900,BVRB_2g045640,BVRB_7g173700,BVRB_7g160700,BVRB_9g218720,BVRB_8g193850,BVRB_4g077630,BVRB_7g158410,BVRB_4g077610,BVRB_6g143260,BVRB_1g011020,BVRB_5g119080,XLOC_068320,BVRB_005100,BVRB_7g178010,BVRB_7g172470,BVRB_6g135260,XLOC_021729,BVRB_7g169340,BVRB_4g092410,BVRB_1g002380,BVRB_2g038600,BVRB_7g173320,BVRB_1g007430,BVRB_5g106350…
GO:0043233	organelle lumen	cellular_component	0.57082	1	42	1813	425	18125	BVRB_5g104020,BVRB_8g198010,BVRB_3g067920,BVRB_1g020540,BVRB_5g125250,BVRB_2g041510,BVRB_000710,BVRB_5g099900,BVRB_3g062040,BVRB_4g079500,BVRB_1g007430,BVRB_9g226020,BVRB_5g106350,BVRB_2g036640,BVRB_011980,BVRB_1g002380,BVRB_7g173320,BVRB_2g038600,XLOC_021729,BVRB_6g135260,BVRB_7g169340,BVRB_4g092410,BVRB_7g172470,BVRB_1g011020,XLOC_068320,BVRB_5g119080,BVRB_005100,BVRB_7g178010,BVRB_4g077610,BVR…
GO:0070013	intracellular organelle lumen	cellular_component	0.57082	1	42	1813	425	18125	BVRB_8g193850,BVRB_7g158410,BVRB_4g077630,BVRB_4g077610,BVRB_6g143260,BVRB_5g119080,XLOC_068320,BVRB_1g011020,BVRB_7g178010,BVRB_005100,BVRB_7g172470,BVRB_6g130630,BVRB_9g206510,BVRB_6g152270,BVRB_3g067900,BVRB_2g038570,BVRB_2g045640,BVRB_7g173700,BVRB_7g160700,BVRB_9g218720,BVRB_000710,BVRB_5g099900,BVRB_3g062040,BVRB_2g041510,BVRB_4g079500,BVRB_1g020540,BVRB_5g125250,BVRB_3g067920,BVRB_8g198010…
GO:0031090	organelle membrane	cellular_component	0.58007	1	44	1813	445	18125	BVRB_9g215160,XLOC_021729,BVRB_7g177880,BVRB_2g034570,BVRB_9g209500,BVRB_1g007240,BVRB_4g079410,BVRB_6g132280,BVRB_2g036640,BVRB_5g104030,BVRB_003820,BVRB_4g096910,BVRB_2g038610,BVRB_2g037910,BVRB_2g037240,BVRB_1g016950,BVRB_5g103950,BVRB_8g201520,BVRB_6g129340,BVRB_5g098030,BVRB_3g067850,BVRB_9g210580,BVRB_2g039000,BVRB_7g164610,BVRB_1g014400,BVRB_4g094360,BVRB_6g152360,BVRB_8g196640,BVRB_1g0206…
GO:0070188	obsolete Stn1-Ten1 complex	cellular_component	0.58121	1	1	1813	8	18125	BVRB_7g175090
GO:0030288	outer membrane-bounded periplasmic space	cellular_component	0.58171	1	1	1813	9	18125	BVRB_8g186020
GO:0019031	viral envelope	cellular_component	0.58847	1	21	1813	213	18125	BVRB_1g002310,BVRB_1g005090,BVRB_000860,BVRB_3g052080,BVRB_7g168270,BVRB_2g038970,BVRB_6g151180,BVRB_8g197980,BVRB_7g164610,BVRB_9g215140,BVRB_1g011830,BVRB_3g067820,BVRB_6g130620,BVRB_2g036980,BVRB_5g099730,XLOC_015618,BVRB_004120,BVRB_8g187190,BVRB_7g160730,BVRB_2g045680,BVRB_7g160790
GO:0036338	viral membrane	cellular_component	0.58847	1	21	1813	213	18125	BVRB_9g215140,BVRB_8g197980,BVRB_7g164610,BVRB_7g168270,BVRB_6g151180,BVRB_2g038970,BVRB_1g005090,BVRB_000860,BVRB_3g052080,BVRB_1g002310,BVRB_7g160790,BVRB_7g160730,BVRB_2g045680,BVRB_8g187190,XLOC_015618,BVRB_004120,BVRB_5g099730,BVRB_2g036980,BVRB_6g130620,BVRB_3g067820,BVRB_1g011830
GO:0016020	membrane	cellular_component	0.58974	1	471	1813	4700	18125	BVRB_1g011850,BVRB_9g210580,BVRB_5g098030,BVRB_3g055240,BVRB_2g037910,BVRB_9g213650,BVRB_3g070360,BVRB_4g089170,BVRB_1g007610,BVRB_2g034200,BVRB_4g096990,BVRB_7g173570,BVRB_8g184250,BVRB_7g160790,XLOC_045271,BVRB_4g081820,BVRB_5g118140,BVRB_4g085680,BVRB_7g162770,BVRB_001250,BVRB_5g109890,BVRB_1g020640,BVRB_2g026530,BVRB_6g129790,BVRB_5g119310,BVRB_000890,BVRB_1g020510,BVRB_2g028490,BVRB_5g119080…
GO:0044422	organelle part	cellular_component	0.59003	1	170	1813	1719	18125	BVRB_5g103950,BVRB_8g201520,BVRB_5g116890,BVRB_6g150980,BVRB_2g041510,BVRB_5g099900,BVRB_4g079500,BVRB_5g125250,BVRB_9g226020,BVRB_2g036640,BVRB_011980,BVRB_1g002380,BVRB_2g038600,BVRB_9g209500,BVRB_2g046890,BVRB_1g002320,XLOC_015626,BVRB_6g133190,BVRB_4g078980,BVRB_1g022270,BVRB_3g058780,BVRB_1g015130,BVRB_1g007550,BVRB_1g007120,BVRB_7g160700,BVRB_9g218720,BVRB_1g014400,BVRB_2g038570,BVRB_2g0469…
GO:0005739	mitochondrion	cellular_component	0.59695	1	44	1813	446	18125	BVRB_7g158290,BVRB_2g028480,BVRB_1g005180,BVRB_8g185220,BVRB_3g055250,BVRB_4g094360,BVRB_8g184510,BVRB_4g090570,BVRB_7g164610,BVRB_2g039000,BVRB_8g196640,BVRB_2g046890,BVRB_3g067830,BVRB_2g026620,BVRB_000190,BVRB_8g198100,XLOC_064210,BVRB_2g026830,BVRB_2g034280,BVRB_1g000770,BVRB_8g197940,BVRB_7g177000,BVRB_6g151710,BVRB_3g058780,BVRB_5g118120,BVRB_003820,BVRB_4g079410,BVRB_2g039840,BVRB_4g096910…
GO:0031966	mitochondrial membrane	cellular_component	0.59791	1	28	1813	287	18125	BVRB_5g103950,XLOC_064210,BVRB_2g046890,BVRB_8g201520,BVRB_3g067830,BVRB_6g129340,BVRB_5g098030,BVRB_9g210580,BVRB_2g026830,BVRB_6g151710,BVRB_3g058780,BVRB_7g177000,BVRB_2g037240,BVRB_1g016950,BVRB_4g079410,BVRB_003820,BVRB_1g005180,BVRB_8g185220,BVRB_4g096910,BVRB_2g028480,BVRB_3g055250,BVRB_2g038610,BVRB_7g164610,BVRB_2g039000,BVRB_9g215160,BVRB_7g177880,BVRB_4g094360,BVRB_8g196640
GO:0009425	bacterial-type flagellum basal body	cellular_component	0.60005	1	1	1813	9	18125	BVRB_1g016920
GO:0005798	Golgi-associated vesicle	cellular_component	0.60357	1	6	1813	61	18125	BVRB_5g099770,BVRB_1g020650,BVRB_3g067850,BVRB_2g034570,BVRB_5g114920,BVRB_9g209500
GO:0030120	vesicle coat	cellular_component	0.60357	1	6	1813	61	18125	BVRB_5g114920,BVRB_9g209500,BVRB_2g034570,BVRB_3g067850,BVRB_5g099770,BVRB_1g020650
GO:0030135	coated vesicle	cellular_component	0.60357	1	6	1813	61	18125	BVRB_5g114920,BVRB_2g034570,BVRB_9g209500,BVRB_3g067850,BVRB_1g020650,BVRB_5g099770
GO:0030659	cytoplasmic vesicle membrane	cellular_component	0.60357	1	6	1813	61	18125	BVRB_3g067850,BVRB_9g209500,BVRB_5g114920,BVRB_2g034570,BVRB_5g099770,BVRB_1g020650
GO:0030660	Golgi-associated vesicle membrane	cellular_component	0.60357	1	6	1813	61	18125	BVRB_3g067850,BVRB_5g114920,BVRB_9g209500,BVRB_2g034570,BVRB_1g020650,BVRB_5g099770
GO:0030662	coated vesicle membrane	cellular_component	0.60357	1	6	1813	61	18125	BVRB_1g020650,BVRB_5g099770,BVRB_9g209500,BVRB_5g114920,BVRB_2g034570,BVRB_3g067850
GO:0031967	organelle envelope	cellular_component	0.60494	1	33	1813	338	18125	BVRB_7g177000,BVRB_1g000770,BVRB_3g058780,BVRB_6g151710,BVRB_2g026830,BVRB_2g046890,BVRB_3g067830,XLOC_064210,BVRB_8g198100,BVRB_8g196640,BVRB_4g094360,BVRB_7g164610,BVRB_2g039000,BVRB_3g055250,BVRB_1g005180,BVRB_8g185220,BVRB_2g028480,BVRB_1g016950,BVRB_2g037240,BVRB_1g016300,BVRB_9g210580,BVRB_5g098030,BVRB_6g129340,BVRB_8g201520,BVRB_5g103950,BVRB_7g177880,BVRB_6g151180,BVRB_9g225300,BVRB_9g21…
GO:0005786	signal recognition particle, endoplasmic reticulum targeting	cellular_component	0.60613	1	1	1813	9	18125	BVRB_3g057860
GO:0044429	mitochondrial part	cellular_component	0.60956	1	32	1813	328	18125	BVRB_3g058780,BVRB_6g151710,BVRB_7g177000,BVRB_1g000770,BVRB_2g026830,BVRB_8g198100,XLOC_064210,BVRB_3g067830,BVRB_2g046890,BVRB_8g196640,BVRB_2g039000,BVRB_7g164610,BVRB_4g094360,BVRB_3g055250,BVRB_1g005180,BVRB_8g185220,BVRB_2g028480,BVRB_1g016950,BVRB_2g037240,BVRB_6g129340,BVRB_9g210580,BVRB_5g098030,BVRB_5g103950,BVRB_8g201520,BVRB_9g215160,BVRB_6g151180,BVRB_7g177880,BVRB_9g225300,BVRB_2g03…
GO:0031410	cytoplasmic vesicle	cellular_component	0.61056	1	11	1813	114	18125	XLOC_023076,BVRB_2g034570,BVRB_9g209500,BVRB_4g092440,BVRB_8g184380,BVRB_1g020650,BVRB_5g099770,BVRB_7g168290,BVRB_1g020640,BVRB_5g114920,BVRB_3g067850
GO:0097708	intracellular vesicle	cellular_component	0.61056	1	11	1813	114	18125	BVRB_1g020650,BVRB_5g099770,BVRB_7g168290,BVRB_1g020640,BVRB_5g114920,BVRB_3g067850,BVRB_2g034570,XLOC_023076,BVRB_9g209500,BVRB_4g092440,BVRB_8g184380
GO:0012506	vesicle membrane	cellular_component	0.615	1	6	1813	62	18125	BVRB_5g099770,BVRB_1g020650,BVRB_3g067850,BVRB_2g034570,BVRB_5g114920,BVRB_9g209500
GO:0098798	mitochondrial protein complex	cellular_component	0.61504	1	19	1813	196	18125	BVRB_2g046890,BVRB_3g067830,XLOC_064210,BVRB_5g103950,BVRB_9g210580,BVRB_5g098030,BVRB_7g177000,BVRB_3g058780,BVRB_6g151710,BVRB_1g016950,BVRB_2g037240,BVRB_003820,BVRB_3g055250,BVRB_2g038610,BVRB_1g005180,BVRB_4g094360,BVRB_7g177880,BVRB_9g215160,BVRB_8g196640
GO:0031982	vesicle	cellular_component	0.619	1	11	1813	115	18125	BVRB_1g020640,BVRB_7g168290,BVRB_3g067850,BVRB_5g114920,BVRB_1g020650,BVRB_5g099770,BVRB_8g184380,BVRB_4g092440,XLOC_023076,BVRB_2g034570,BVRB_9g209500
GO:0000776	kinetochore	cellular_component	0.62108	1	11	1813	116	18125	BVRB_2g038570,BVRB_2g038600,BVRB_4g092410,BVRB_7g174990,BVRB_8g187190,BVRB_000710,BVRB_2g041510,BVRB_1g014390,BVRB_7g178010,BVRB_4g081830,BVRB_1g011020
GO:0009512	cytochrome b6f complex	cellular_component	0.6223	1	2	1813	20	18125	BVRB_6g134340,BVRB_4g090420
GO:0005615	extracellular space	cellular_component	0.62588	1	10	1813	106	18125	BVRB_6g129790,BVRB_4g079550,BVRB_4g092680,BVRB_000760,BVRB_9g205330,BVRB_2g024640,BVRB_3g061930,BVRB_2g037120,BVRB_1g000700,BVRB_9g213570
GO:0000808	origin recognition complex	cellular_component	0.63049	1	2	1813	21	18125	BVRB_011980,BVRB_6g130630
GO:0005773	vacuole	cellular_component	0.63305	1	2	1813	20	18125	BVRB_1g007550,BVRB_1g014400
GO:0005777	peroxisome	cellular_component	0.63435	1	4	1813	43	18125	BVRB_3g057890,BVRB_7g163390,BVRB_6g152360,BVRB_9g215860
GO:0042579	microbody	cellular_component	0.63435	1	4	1813	43	18125	BVRB_3g057890,BVRB_6g152360,BVRB_7g163390,BVRB_9g215860
GO:0019013	viral nucleocapsid	cellular_component	0.63571	1	3	1813	31	18125	BVRB_1g022260,BVRB_4g077670,BVRB_2g039860
GO:0030133	transport vesicle	cellular_component	0.63773	1	6	1813	63	18125	BVRB_3g067850,BVRB_5g114920,BVRB_9g209500,BVRB_2g034570,BVRB_1g020640,BVRB_1g020650
GO:0030658	transport vesicle membrane	cellular_component	0.6472	1	5	1813	53	18125	BVRB_3g067850,BVRB_5g114920,BVRB_9g209500,BVRB_2g034570,BVRB_1g020650
GO:0005685	U1 snRNP	cellular_component	0.64802	1	1	1813	10	18125	BVRB_3g067700
GO:0030532	small nuclear ribonucleoprotein complex	cellular_component	0.64802	1	1	1813	10	18125	BVRB_3g067700
GO:0097525	spliceosomal snRNP complex	cellular_component	0.64802	1	1	1813	10	18125	BVRB_3g067700
GO:0120114	Sm-like protein family complex	cellular_component	0.64802	1	1	1813	10	18125	BVRB_3g067700
GO:0000145	exocyst	cellular_component	0.64952	1	3	1813	32	18125	BVRB_5g098030,BVRB_5g103890,BVRB_7g176670
GO:0000922	spindle pole	cellular_component	0.65106	1	1	1813	10	18125	BVRB_2g032640
GO:0005577	fibrinogen complex	cellular_component	0.65736	1	5	1813	56	18125	BVRB_4g092680,BVRB_4g079550,BVRB_6g129790,BVRB_2g024640,BVRB_9g205330
GO:0042651	thylakoid membrane	cellular_component	0.66598	1	4	1813	45	18125	BVRB_7g177910,BVRB_7g177920,BVRB_2g037200,BVRB_8g185220
GO:0005681	spliceosomal complex	cellular_component	0.67468	1	6	1813	67	18125	BVRB_2g036640,XLOC_021729,BVRB_6g135960,BVRB_9g202860,BVRB_3g059430,BVRB_2g038640
GO:0031514	motile cilium	cellular_component	0.67757	1	5	1813	58	18125	BVRB_7g176670,BVRB_8g186020,BVRB_6g130620,BVRB_8g193840,BVRB_7g164630
GO:0042600	chorion	cellular_component	0.67842	1	2	1813	23	18125	BVRB_6g127500,BVRB_8g194090
GO:0044430	cytoskeletal part	cellular_component	0.68	1	26	1813	280	18125	BVRB_3g053150,BVRB_1g000630,BVRB_8g186020,BVRB_3g067680,BVRB_1g020640,BVRB_4g092410,BVRB_4g082880,BVRB_2g032640,BVRB_2g038600,BVRB_2g038570,XLOC_015626,BVRB_7g178010,BVRB_1g011020,BVRB_1g000620,BVRB_6g130620,BVRB_7g164600,BVRB_1g014390,BVRB_2g028580,BVRB_4g079550,BVRB_6g144250,BVRB_2g041510,BVRB_9g222290,BVRB_1g015130,BVRB_000710,BVRB_8g187190,BVRB_2g025840
GO:0099513	polymeric cytoskeletal fiber	cellular_component	0.68091	1	8	1813	89	18125	BVRB_3g053150,BVRB_1g014390,BVRB_8g186020,BVRB_4g079550,BVRB_8g187190,BVRB_2g041510,BVRB_2g038600,BVRB_2g038570
GO:0005747	mitochondrial respiratory chain complex I	cellular_component	0.68422	1	2	1813	22	18125	BVRB_2g046890,BVRB_4g094360
GO:0030964	NADH dehydrogenase complex	cellular_component	0.68422	1	2	1813	22	18125	BVRB_2g046890,BVRB_4g094360
GO:0045271	respiratory chain complex I	cellular_component	0.68422	1	2	1813	22	18125	BVRB_2g046890,BVRB_4g094360
GO:0009579	thylakoid	cellular_component	0.69089	1	19	1813	211	18125	BVRB_6g134340,BVRB_7g180200,BVRB_4g090340,BVRB_7g180210,BVRB_4g090420,BVRB_7g180250,BVRB_2g037200,BVRB_7g180190,BVRB_7g177910,BVRB_7g180220,BVRB_7g176760,BVRB_7g177920,BVRB_7g164630,BVRB_7g180290,BVRB_7g173510,BVRB_2g037630,BVRB_2g026660,BVRB_7g180180,BVRB_8g185220
GO:0044436	thylakoid part	cellular_component	0.69089	1	19	1813	211	18125	BVRB_8g185220,BVRB_2g026660,BVRB_7g180180,BVRB_2g037630,BVRB_7g164630,BVRB_7g180290,BVRB_7g173510,BVRB_7g180190,BVRB_7g176760,BVRB_7g177910,BVRB_7g177920,BVRB_7g180220,BVRB_4g090420,BVRB_2g037200,BVRB_7g180250,BVRB_4g090340,BVRB_7g180210,BVRB_6g134340,BVRB_7g180200
GO:0034702	ion channel complex	cellular_component	0.69224	1	1	1813	11	18125	BVRB_1g007620
GO:0034703	cation channel complex	cellular_component	0.69224	1	1	1813	11	18125	BVRB_1g007620
GO:0032991	protein-containing complex	cellular_component	0.6938	1	234	1813	2414	18125	BVRB_2g041510,BVRB_4g079500,BVRB_8g181800,BVRB_5g119340,BVRB_5g118000,BVRB_5g118020,BVRB_9g215830,BVRB_5g125250,BVRB_5g103950,BVRB_4g079400,BVRB_4g077440,BVRB_6g150980,BVRB_5g116890,BVRB_4g092680,BVRB_7g176760,BVRB_1g002380,BVRB_2g038600,BVRB_9g209500,BVRB_1g007260,BVRB_4g089310,BVRB_2g036640,BVRB_011980,BVRB_3g067650,BVRB_3g058780,BVRB_1g007550,BVRB_005460,BVRB_1g014950,BVRB_2g046890,BVRB_6g1331…
GO:0030173	integral component of Golgi membrane	cellular_component	0.69522	1	1	1813	12	18125	BVRB_5g104030
GO:0031228	intrinsic component of Golgi membrane	cellular_component	0.69522	1	1	1813	12	18125	BVRB_5g104030
GO:0034357	photosynthetic membrane	cellular_component	0.69597	1	17	1813	191	18125	BVRB_7g180200,BVRB_4g090340,BVRB_7g180210,BVRB_2g037200,BVRB_7g180250,BVRB_7g180190,BVRB_7g176760,BVRB_7g177920,BVRB_7g180220,BVRB_7g177910,BVRB_7g164630,BVRB_7g180290,BVRB_7g173510,BVRB_2g037630,BVRB_2g026660,BVRB_7g180180,BVRB_8g185220
GO:0000276	mitochondrial proton-transporting ATP synthase complex, coupling factor F(o)	cellular_component	0.70039	1	8	1813	91	18125	BVRB_1g016950,BVRB_9g215160,BVRB_6g151710,BVRB_7g177000,BVRB_9g210580,BVRB_3g055250,XLOC_064210,BVRB_3g067830
GO:0031975	envelope	cellular_component	0.70098	1	34	1813	363	18125	BVRB_7g177000,BVRB_1g000770,BVRB_3g058780,BVRB_6g151710,BVRB_2g026830,BVRB_2g046890,BVRB_3g067830,XLOC_064210,BVRB_8g198100,BVRB_8g196640,BVRB_4g094360,BVRB_2g039000,BVRB_7g164610,BVRB_3g055250,BVRB_1g005180,BVRB_2g028480,BVRB_8g185220,BVRB_1g016950,BVRB_1g016300,BVRB_2g037240,BVRB_9g210580,BVRB_5g098030,BVRB_6g129340,BVRB_8g201520,BVRB_5g103950,BVRB_6g151180,BVRB_7g177880,BVRB_9g225300,BVRB_9g21…
GO:0005654	nucleoplasm	cellular_component	0.70231	1	22	1813	240	18125	BVRB_6g152270,XLOC_021729,BVRB_7g169340,BVRB_9g206510,BVRB_1g002380,BVRB_7g173320,BVRB_3g067900,BVRB_7g173700,BVRB_7g160700,BVRB_4g077630,BVRB_4g079500,BVRB_7g158410,BVRB_8g193850,BVRB_3g062040,BVRB_6g143260,BVRB_5g125250,BVRB_4g077610,BVRB_8g198010,BVRB_3g067920,BVRB_7g178010,BVRB_5g119080,BVRB_5g104020
GO:0044451	nucleoplasm part	cellular_component	0.70231	1	22	1813	240	18125	BVRB_8g193850,BVRB_3g062040,BVRB_4g079500,BVRB_4g077630,BVRB_7g158410,BVRB_4g077610,BVRB_6g143260,BVRB_5g125250,BVRB_5g119080,BVRB_8g198010,BVRB_3g067920,BVRB_7g178010,BVRB_5g104020,BVRB_6g152270,XLOC_021729,BVRB_9g206510,BVRB_7g169340,BVRB_1g002380,BVRB_7g173320,BVRB_3g067900,BVRB_7g173700,BVRB_7g160700
GO:0000347	THO complex	cellular_component	0.71015	1	1	1813	12	18125	BVRB_5g125250
GO:0019898	extrinsic component of membrane	cellular_component	0.71267	1	7	1813	84	18125	BVRB_7g176670,BVRB_7g177910,BVRB_7g177920,BVRB_6g152360,BVRB_4g090490,BVRB_7g177930,BVRB_2g037200
GO:0031224	intrinsic component of membrane	cellular_component	0.72078	1	247	1813	2525	18125	BVRB_4g095010,BVRB_4g081790,BVRB_6g134670,BVRB_5g119290,BVRB_8g198100,BVRB_4g097000,BVRB_7g173470,BVRB_5g111570,BVRB_9g218840,BVRB_5g099870,BVRB_4g079530,BVRB_2g025710,BVRB_008580,BVRB_3g055280,BVRB_5g098050,BVRB_3g070350,BVRB_6g135980,BVRB_9g215110,BVRB_6g134290,BVRB_1g007370,BVRB_7g172500,BVRB_000250,XLOC_009444,BVRB_5g106500,BVRB_5g118170,BVRB_6g130630,BVRB_2g038670,BVRB_6g138330,BVRB_1g002430…
GO:0031082	BLOC complex	cellular_component	0.73316	1	2	1813	25	18125	BVRB_6g134030,BVRB_1g020640
GO:0031083	BLOC-1 complex	cellular_component	0.73316	1	2	1813	25	18125	BVRB_1g020640,BVRB_6g134030
GO:0044421	extracellular region part	cellular_component	0.73579	1	10	1813	116	18125	BVRB_1g000700,BVRB_9g213570,BVRB_000760,BVRB_9g205330,BVRB_2g037120,BVRB_2g024640,BVRB_3g061930,BVRB_6g129790,BVRB_4g079550,BVRB_4g092680
GO:0099080	supramolecular complex	cellular_component	0.74183	1	8	1813	94	18125	BVRB_3g053150,BVRB_1g014390,BVRB_8g186020,BVRB_2g038570,BVRB_2g038600,BVRB_4g079550,BVRB_8g187190,BVRB_2g041510
GO:0099081	supramolecular polymer	cellular_component	0.74183	1	8	1813	94	18125	BVRB_8g186020,BVRB_3g053150,BVRB_1g014390,BVRB_2g038600,BVRB_2g038570,BVRB_2g041510,BVRB_8g187190,BVRB_4g079550
GO:0099512	supramolecular fiber	cellular_component	0.74183	1	8	1813	94	18125	BVRB_2g041510,BVRB_8g187190,BVRB_4g079550,BVRB_2g038600,BVRB_2g038570,BVRB_1g014390,BVRB_3g053150,BVRB_8g186020
GO:0016591	DNA-directed RNA polymerase II, holoenzyme	cellular_component	0.74327	1	8	1813	96	18125	BVRB_7g173700,BVRB_8g198010,BVRB_7g160700,BVRB_3g062040,BVRB_7g169340,BVRB_1g002380,BVRB_7g173320,BVRB_6g143260
GO:0030117	membrane coat	cellular_component	0.74457	1	12	1813	136	18125	BVRB_9g209500,BVRB_2g034570,BVRB_5g119310,BVRB_000890,BVRB_5g118000,BVRB_6g156310,BVRB_2g044790,BVRB_5g114920,BVRB_5g110820,BVRB_3g067850,BVRB_5g099770,BVRB_1g020650
GO:0048475	coated membrane	cellular_component	0.74457	1	12	1813	136	18125	BVRB_1g020650,BVRB_5g099770,BVRB_3g067850,BVRB_5g110820,BVRB_5g114920,BVRB_6g156310,BVRB_2g044790,BVRB_5g119310,BVRB_000890,BVRB_5g118000,BVRB_9g209500,BVRB_2g034570
GO:0009539	photosystem II reaction center	cellular_component	0.74794	1	4	1813	50	18125	BVRB_4g090340,BVRB_7g180210,BVRB_7g173510,BVRB_7g180250
GO:0044427	chromosomal part	cellular_component	0.74878	1	22	1813	246	18125	BVRB_6g151180,BVRB_7g174990,BVRB_4g092410,BVRB_6g130630,BVRB_2g038570,BVRB_2g038600,BVRB_4g081830,BVRB_5g108040,BVRB_011980,BVRB_2g041510,BVRB_000710,BVRB_8g187190,BVRB_9g208980,BVRB_1g007570,BVRB_1g011020,XLOC_068320,BVRB_005100,BVRB_3g052150,BVRB_1g002320,BVRB_7g178010,BVRB_1g007200,BVRB_1g014390
GO:0009523	photosystem II	cellular_component	0.75304	1	10	1813	119	18125	BVRB_7g173510,BVRB_7g164630,BVRB_7g177920,BVRB_7g177910,BVRB_2g026660,BVRB_2g037200,BVRB_7g180250,BVRB_7g180210,BVRB_4g090340,BVRB_2g037630
GO:0005753	mitochondrial proton-transporting ATP synthase complex	cellular_component	0.75534	1	8	1813	96	18125	BVRB_7g177000,BVRB_9g215160,BVRB_6g151710,BVRB_1g016950,BVRB_3g067830,XLOC_064210,BVRB_3g055250,BVRB_9g210580
GO:0044425	membrane part	cellular_component	0.76442	1	308	1813	3162	18125	BVRB_4g079530,BVRB_5g099870,BVRB_5g106470,BVRB_5g111570,BVRB_4g097000,BVRB_5g119290,BVRB_8g198100,BVRB_9g215790,BVRB_6g151850,BVRB_8g197970,BVRB_4g094360,BVRB_6g130630,BVRB_1g002430,BVRB_1g007370,XLOC_009444,BVRB_5g106500,BVRB_7g160680,BVRB_8g187300,BVRB_008580,BVRB_3g055280,BVRB_2g025710,BVRB_1g022260,BVRB_6g135980,BVRB_1g020650,BVRB_2g026740,BVRB_7g180250,BVRB_2g025620,BVRB_7g159750,BVRB_9g2028…
GO:0072686	mitotic spindle	cellular_component	0.77815	1	4	1813	52	18125	BVRB_4g092410,BVRB_7g178010,BVRB_000710,BVRB_1g011020
GO:0005743	mitochondrial inner membrane	cellular_component	0.78172	1	16	1813	185	18125	BVRB_8g185220,BVRB_4g096910,BVRB_2g028480,BVRB_2g038610,BVRB_3g055250,BVRB_2g039000,BVRB_9g215160,BVRB_4g094360,XLOC_064210,BVRB_8g201520,BVRB_3g067830,BVRB_2g046890,BVRB_9g210580,BVRB_6g151710,BVRB_7g177000,BVRB_1g016950
GO:0044433	cytoplasmic vesicle part	cellular_component	0.78327	1	6	1813	74	18125	BVRB_3g067850,BVRB_5g114920,BVRB_2g034570,BVRB_9g209500,BVRB_5g099770,BVRB_1g020650
GO:0000151	ubiquitin ligase complex	cellular_component	0.7836	1	18	1813	215	18125	BVRB_4g096870,BVRB_9g215710,BVRB_003820,BVRB_5g125750,BVRB_7g173500,BVRB_8g195660,BVRB_5g118080,BVRB_5g116830,BVRB_6g133210,BVRB_3g052270,BVRB_6g132150,BVRB_6g133190,BVRB_3g067640,BVRB_4g077630,BVRB_9g208950,BVRB_4g077610,BVRB_3g052260,BVRB_2g028550
GO:0016021	integral component of membrane	cellular_component	0.78449	1	241	1813	2493	18125	BVRB_5g116840,BVRB_6g139090,BVRB_2g026740,BVRB_2g045680,BVRB_6g129630,BVRB_1g016960,BVRB_3g061680,BVRB_3g052140,BVRB_2g025620,BVRB_3g067870,BVRB_7g159750,BVRB_9g202890,BVRB_7g158360,BVRB_9g222350,BVRB_3g061660,BVRB_7g160690,BVRB_9g202960,BVRB_1g005220,BVRB_9g215860,BVRB_3g067670,BVRB_4g072120,BVRB_8g185150,BVRB_9g225300,BVRB_5g119200,BVRB_1g014960,BVRB_7g180180,BVRB_5g118130,BVRB_8g200700,BVRB_4g…
GO:0044461	bacterial-type flagellum part	cellular_component	0.78848	1	1	1813	15	18125	BVRB_1g016920
GO:0031225	anchored component of membrane	cellular_component	0.7892	1	1	1813	14	18125	BVRB_6g134370
GO:0044428	nuclear part	cellular_component	0.7946	1	65	1813	715	18125	BVRB_8g193850,BVRB_4g077610,BVRB_5g119080,BVRB_9g202860,XLOC_068320,BVRB_1g011020,BVRB_7g178010,BVRB_005100,BVRB_7g172470,BVRB_6g130630,BVRB_6g152270,BVRB_3g067900,BVRB_2g045640,BVRB_7g171970,BVRB_7g173700,BVRB_5g125750,BVRB_8g195660,BVRB_000710,BVRB_3g067640,BVRB_1g007610,BVRB_9g208950,BVRB_3g052260,BVRB_2g028550,BVRB_8g198010,BVRB_5g104020,BVRB_6g135960,BVRB_4g092410,BVRB_6g135260,XLOC_021729,B…
GO:0031300	intrinsic component of organelle membrane	cellular_component	0.79549	1	3	1813	42	18125	BVRB_5g104030,BVRB_2g028480,BVRB_4g096910
GO:0031301	integral component of organelle membrane	cellular_component	0.79549	1	3	1813	42	18125	BVRB_5g104030,BVRB_2g028480,BVRB_4g096910
GO:0045263	proton-transporting ATP synthase complex, coupling factor F(o)	cellular_component	0.79697	1	9	1813	112	18125	BVRB_9g215160,BVRB_6g151710,BVRB_7g177000,BVRB_2g040270,BVRB_1g016950,XLOC_064210,BVRB_3g067830,BVRB_3g055250,BVRB_9g210580
GO:0090575	RNA polymerase II transcription factor complex	cellular_component	0.80009	1	6	1813	79	18125	BVRB_7g160700,BVRB_7g173320,BVRB_1g002380,BVRB_3g062040,BVRB_7g169340,BVRB_8g198010
GO:1990234	transferase complex	cellular_component	0.81162	1	35	1813	403	18125	BVRB_4g096870,BVRB_003820,BVRB_7g159780,BVRB_7g173500,XLOC_021729,BVRB_7g169340,BVRB_5g116830,BVRB_5g118080,BVRB_1g002380,BVRB_7g173320,BVRB_8g198010,BVRB_3g067920,BVRB_4g077440,BVRB_4g079500,BVRB_9g208950,BVRB_3g062040,BVRB_3g067640,BVRB_2g028550,BVRB_3g052260,BVRB_5g109010,BVRB_9g215710,BVRB_7g173700,BVRB_8g195660,BVRB_5g125750,BVRB_7g160700,BVRB_6g133210,BVRB_3g067900,BVRB_6g133190,BVRB_3g0594…
GO:0019773	proteasome core complex, alpha-subunit complex	cellular_component	0.8202	1	1	1813	16	18125	BVRB_3g067650
GO:0019866	organelle inner membrane	cellular_component	0.82311	1	16	1813	191	18125	BVRB_7g177000,BVRB_6g151710,BVRB_1g016950,BVRB_8g201520,BVRB_3g067830,BVRB_2g046890,XLOC_064210,BVRB_9g210580,BVRB_4g094360,BVRB_9g215160,BVRB_2g039000,BVRB_2g038610,BVRB_3g055250,BVRB_4g096910,BVRB_8g185220,BVRB_2g028480
GO:0030430	host cell cytoplasm	cellular_component	0.82378	1	1	1813	16	18125	BVRB_8g181580
GO:0005829	cytosol	cellular_component	0.83257	1	2	1813	31	18125	BVRB_1g020640,BVRB_6g134030
GO:0044445	cytosolic part	cellular_component	0.83257	1	2	1813	31	18125	BVRB_6g134030,BVRB_1g020640
GO:1990904	ribonucleoprotein complex	cellular_component	0.83318	1	54	1813	612	18125	BVRB_8g181800,BVRB_5g119340,BVRB_5g099720,BVRB_5g110880,BVRB_2g045680,BVRB_5g118020,BVRB_7g180250,BVRB_2g037010,BVRB_4g079400,BVRB_7g172020,BVRB_2g038640,BVRB_7g168330,BVRB_1g007260,BVRB_2g026700,BVRB_1g007130,BVRB_6g135960,BVRB_5g118080,BVRB_5g119050,XLOC_021729,BVRB_8g198030,BVRB_9g215170,BVRB_4g082920,BVRB_9g205340,BVRB_4g082900,BVRB_7g172550,BVRB_3g069270,BVRB_5g119120,BVRB_2g036640,BVRB_5g10…
[truncated: 851 more rows]
