# Supplementary material for: Genome-wide analysis of long non-coding RNAs in sugar beet (Beta vulgaris L.) under drought stress
Source: Front Plant Sci. 2023 Feb 14;14:1118011. doi: 10.3389/fpls.2023.1118011 (PMC9971629; doi:10.3389/fpls.2023.1118011)
Supplement: Supplementary file 6 [file Table_6.xlsx]

## Sheet: DR_vs_CK.CAD_GO_enrichment_resu
GO_accession	Description	Term_type	Over_represented_pValue	Corrected_pValue	CAD_item	CAD_list	Bg_item	Bg_list	Gene_names
GO:0042126	nitrate metabolic process	biological_process	0.0037915	1	6	6813	6	18125	BVRB_7g165520,BVRB_1g000370,BVRB_1g022700,BVRB_1g021480,BVRB_4g071100,BVRB_6g131970
GO:0042128	nitrate assimilation	biological_process	0.0037915	1	6	6813	6	18125	BVRB_1g021480,BVRB_7g165520,BVRB_1g000370,BVRB_1g022700,BVRB_4g071100,BVRB_6g131970
GO:2001057	reactive nitrogen species metabolic process	biological_process	0.0037915	1	6	6813	6	18125	BVRB_4g071100,BVRB_6g131970,BVRB_1g022700,BVRB_7g165520,BVRB_1g000370,BVRB_1g021480
GO:0009725	response to hormone	biological_process	0.0042904	1	53	6813	124	18125	BVRB_9g223450,BVRB_7g169510,BVRB_8g183030,BVRB_3g053860,BVRB_9g213050,BVRB_2g035870,BVRB_9g224520,BVRB_8g190940,BVRB_5g125780,BVRB_004590,BVRB_9g223500,BVRB_8g189110,BVRB_4g088220,BVRB_8g197730,BVRB_6g145010,XLOC_002440,BVRB_9g208190,BVRB_9g213090,BVRB_5g099190,BVRB_9g224500,BVRB_9g224440,BVRB_8g191020,BVRB_9g224490,BVRB_9g223490,BVRB_2g037480,BVRB_9g223440,BVRB_9g223480,BVRB_1g002880,BVRB_1g0220…
GO:0006629	lipid metabolic process	biological_process	0.0052684	1	320	6813	727	18125	BVRB_3g050370,BVRB_8g184370,BVRB_8g195090,BVRB_1g018260,BVRB_8g190230,BVRB_1g007170,BVRB_9g217830,BVRB_8g185820,BVRB_3g062330,BVRB_9g205130,BVRB_9g220050,BVRB_5g119210,XLOC_046895,BVRB_5g126930,BVRB_3g055470,BVRB_7g165940,BVRB_4g079440,BVRB_2g023870,BVRB_4g078650,BVRB_5g110490,BVRB_9g213820,BVRB_5g126230,BVRB_7g179260,BVRB_2g027570,BVRB_2g029170,BVRB_8g201320,BVRB_028010,BVRB_2g039550,BVRB_3g0673…
GO:0009719	response to endogenous stimulus	biological_process	0.0054333	1	53	6813	125	18125	BVRB_5g125780,BVRB_8g190940,BVRB_9g224520,BVRB_004590,BVRB_9g223500,BVRB_7g169510,BVRB_9g223450,BVRB_2g035870,BVRB_9g213050,BVRB_3g053860,BVRB_8g183030,BVRB_9g224440,BVRB_8g191020,BVRB_9g224500,BVRB_9g208190,BVRB_9g213090,BVRB_5g099190,BVRB_9g224490,BVRB_9g223490,BVRB_8g197730,BVRB_4g088220,BVRB_8g189110,XLOC_002440,BVRB_6g145010,BVRB_5g099600,BVRB_7g156540,BVRB_4g084470,BVRB_5g121730,BVRB_9g2131…
GO:0010033	response to organic substance	biological_process	0.0074535	1	58	6813	139	18125	BVRB_000330,BVRB_9g223460,BVRB_1g010830,BVRB_7g162510,BVRB_9g213100,BVRB_4g084470,BVRB_5g121730,BVRB_7g156540,BVRB_5g099600,BVRB_3g064510,BVRB_1g002880,BVRB_9g223480,BVRB_9g223440,BVRB_9g224450,BVRB_1g022070,BVRB_2g037480,BVRB_8g182410,BVRB_1g011510,BVRB_6g128260,BVRB_1g016320,BVRB_2g030630,BVRB_005580,BVRB_5g109610,BVRB_1g022130,BVRB_7g169500,BVRB_9g203750,BVRB_3g049280,BVRB_7g175720,BVRB_9g2234…
GO:0008037	cell recognition	biological_process	0.0079476	1	27	6813	46	18125	BVRB_7g160210,BVRB_4g074270,BVRB_7g162400,BVRB_3g061340,BVRB_8g202110,BVRB_8g201470,BVRB_3g058390,BVRB_5g117620,BVRB_6g139100,BVRB_2g044700,BVRB_4g085750,BVRB_1g004380,BVRB_3g058400,BVRB_5g114350,BVRB_004130,BVRB_8g201450,XLOC_003744,BVRB_000730,BVRB_9g204830,BVRB_5g117640,BVRB_5g117650,BVRB_6g148670,BVRB_8g202140,BVRB_8g201560,BVRB_5g117630,BVRB_8g201430,BVRB_8g201460
GO:0009308	amine metabolic process	biological_process	0.0080326	1	43	6813	79	18125	BVRB_2g031820,BVRB_9g202850,BVRB_4g079360,BVRB_5g127040,BVRB_9g217600,BVRB_6g140590,BVRB_7g170340,BVRB_5g098290,BVRB_5g108020,BVRB_005510,BVRB_3g067750,BVRB_1g009870,BVRB_9g220710,BVRB_2g039560,BVRB_6g148180,BVRB_5g118010,BVRB_5g120250,BVRB_9g205290,BVRB_7g159940,BVRB_8g198850,BVRB_9g211500,BVRB_007960,BVRB_7g157800,BVRB_6g144150,BVRB_5g113750,BVRB_1g006690,BVRB_8g188800,BVRB_3g049450,BVRB_7g1786…
GO:0006364	rRNA processing	biological_process	0.0095257	1	56	6813	111	18125	BVRB_7g179240,BVRB_9g217290,BVRB_9g202410,BVRB_6g129810,BVRB_2g038280,XLOC_001288,BVRB_8g195150,BVRB_1g002630,XLOC_023271,BVRB_2g034270,BVRB_2g024450,BVRB_9g214620,BVRB_1g012690,XLOC_029832,BVRB_1g017990,BVRB_8g191580,BVRB_8g184180,BVRB_2g047720,BVRB_4g089120,BVRB_4g096600,BVRB_6g128750,BVRB_3g065070,BVRB_7g168600,BVRB_9g220060,BVRB_1g003370,BVRB_1g020330,BVRB_3g057140,BVRB_9g219010,BVRB_3g053660…
GO:0016072	rRNA metabolic process	biological_process	0.0095257	1	56	6813	111	18125	BVRB_9g203840,BVRB_3g053660,BVRB_6g132280,BVRB_6g143360,BVRB_9g221670,BVRB_5g106830,BVRB_5g116280,BVRB_7g175780,BVRB_4g072830,BVRB_2g036660,BVRB_9g224430,BVRB_8g186230,BVRB_6g138740,BVRB_5g117140,BVRB_1g018570,BVRB_2g042330,BVRB_3g051660,BVRB_8g194390,BVRB_7g179910,BVRB_009390,BVRB_7g169250,BVRB_5g111890,BVRB_9g205930,BVRB_003270,BVRB_7g161710,BVRB_2g029710,BVRB_4g091980,BVRB_6g145830,XLOC_001288…
GO:0006796	phosphate-containing compound metabolic process	biological_process	0.01118	1	629	6813	1501	18125	BVRB_013220,BVRB_2g045990,BVRB_4g072270,BVRB_3g070380,BVRB_3g058030,BVRB_3g060500,BVRB_2g039860,BVRB_6g127460,BVRB_8g195130,BVRB_4g072770,BVRB_1g010240,BVRB_7g170080,BVRB_5g103910,BVRB_6g129880,BVRB_2g038010,BVRB_9g220480,BVRB_7g159500,BVRB_8g199370,BVRB_4g096000,BVRB_1g004300,BVRB_9g205010,BVRB_7g159940,BVRB_8g198870,BVRB_8g190810,BVRB_6g146950,BVRB_8g184290,BVRB_2g044960,BVRB_1g020940,BVRB_8g18…
GO:0044262	cellular carbohydrate metabolic process	biological_process	0.011336	1	71	6813	147	18125	BVRB_6g149180,BVRB_3g049840,BVRB_4g072720,BVRB_4g071620,BVRB_3g056710,BVRB_9g204040,BVRB_8g193320,BVRB_1g003280,BVRB_4g080950,BVRB_5g107150,BVRB_8g197960,BVRB_4g084880,BVRB_3g056740,BVRB_3g068480,BVRB_2g033770,BVRB_6g132430,BVRB_8g191460,BVRB_8g190960,BVRB_8g201940,BVRB_8g193450,BVRB_8g194420,BVRB_1g009300,BVRB_3g065210,BVRB_3g067590,BVRB_9g213370,BVRB_8g181090,BVRB_5g109020,BVRB_4g079540,BVRB_6g…
GO:0016051	carbohydrate biosynthetic process	biological_process	0.014218	1	75	6813	156	18125	BVRB_1g009450,BVRB_2g028070,BVRB_7g172230,BVRB_8g198370,BVRB_8g183180,BVRB_5g125820,BVRB_5g099290,BVRB_7g157000,BVRB_4g087890,BVRB_6g149170,BVRB_5g107120,BVRB_9g218670,BVRB_3g058070,BVRB_2g034270,BVRB_4g094050,BVRB_1g007880,BVRB_3g048480,BVRB_5g105810,BVRB_008460,BVRB_2g029170,BVRB_5g111890,BVRB_5g102440,BVRB_4g079320,BVRB_8g194880,BVRB_5g106660,BVRB_5g116720,BVRB_3g058090,BVRB_5g103480,BVRB_3g04…
GO:0006793	phosphorus metabolic process	biological_process	0.015069	1	630	6813	1509	18125	BVRB_010910,BVRB_013110,BVRB_7g171050,BVRB_1g007970,BVRB_4g071450,BVRB_005580,BVRB_000730,BVRB_9g210520,BVRB_4g084270,BVRB_3g054500,BVRB_6g130990,BVRB_000490,BVRB_5g115080,BVRB_5g106470,BVRB_4g070880,BVRB_4g071870,BVRB_3g068000,BVRB_6g135490,BVRB_3g052850,BVRB_2g027930,BVRB_8g182790,BVRB_3g058150,BVRB_2g044970,XLOC_064130,BVRB_5g117180,BVRB_8g185260,BVRB_5g121240,BVRB_1g021440,BVRB_5g121470,BVRB_…
GO:0009856	pollination	biological_process	0.017506	1	25	6813	44	18125	BVRB_6g139100,BVRB_4g085750,BVRB_3g058400,BVRB_1g004380,BVRB_004130,BVRB_7g160210,BVRB_8g202110,BVRB_8g201470,BVRB_3g061340,BVRB_4g074270,BVRB_7g162400,BVRB_5g117620,BVRB_3g058390,BVRB_5g117650,BVRB_5g117640,BVRB_6g148670,BVRB_8g201430,BVRB_5g117630,BVRB_8g201560,BVRB_8g202140,BVRB_8g201460,XLOC_003744,BVRB_8g201450,BVRB_000730,BVRB_9g204830
GO:0009875	pollen-pistil interaction	biological_process	0.017506	1	25	6813	44	18125	BVRB_7g160210,BVRB_3g058390,BVRB_5g117620,BVRB_7g162400,BVRB_4g074270,BVRB_3g061340,BVRB_8g201470,BVRB_8g202110,BVRB_4g085750,BVRB_6g139100,BVRB_004130,BVRB_1g004380,BVRB_3g058400,BVRB_000730,BVRB_8g201450,XLOC_003744,BVRB_9g204830,BVRB_6g148670,BVRB_5g117650,BVRB_5g117640,BVRB_8g201460,BVRB_8g201560,BVRB_5g117630,BVRB_8g202140,BVRB_8g201430
GO:0044706	multi-multicellular organism process	biological_process	0.017506	1	25	6813	44	18125	BVRB_9g204830,BVRB_000730,BVRB_8g201450,XLOC_003744,BVRB_8g201460,BVRB_8g202140,BVRB_8g201560,BVRB_5g117630,BVRB_8g201430,BVRB_6g148670,BVRB_5g117650,BVRB_5g117640,BVRB_3g058390,BVRB_5g117620,BVRB_4g074270,BVRB_7g162400,BVRB_3g061340,BVRB_8g201470,BVRB_8g202110,BVRB_7g160210,BVRB_004130,BVRB_1g004380,BVRB_3g058400,BVRB_4g085750,BVRB_6g139100
GO:0048544	recognition of pollen	biological_process	0.017506	1	25	6813	44	18125	BVRB_9g204830,BVRB_000730,XLOC_003744,BVRB_8g201450,BVRB_8g201460,BVRB_8g201430,BVRB_5g117630,BVRB_8g201560,BVRB_8g202140,BVRB_6g148670,BVRB_5g117650,BVRB_5g117640,BVRB_5g117620,BVRB_3g058390,BVRB_8g201470,BVRB_8g202110,BVRB_4g074270,BVRB_7g162400,BVRB_3g061340,BVRB_7g160210,BVRB_004130,BVRB_3g058400,BVRB_1g004380,BVRB_4g085750,BVRB_6g139100
GO:0006119	oxidative phosphorylation	biological_process	0.01951	1	18	6813	31	18125	BVRB_9g202700,BVRB_2g036840,BVRB_6g144770,BVRB_4g084820,BVRB_1g004300,BVRB_8g194560,BVRB_9g211440,BVRB_3g051640,BVRB_6g128120,BVRB_2g030590,BVRB_4g090040,BVRB_4g072670,BVRB_2g043200,BVRB_5g106660,BVRB_7g159500,BVRB_4g086830,BVRB_6g151340,BVRB_9g220480
GO:0042773	ATP synthesis coupled electron transport	biological_process	0.01951	1	18	6813	31	18125	BVRB_8g194560,BVRB_9g211440,BVRB_3g051640,BVRB_6g128120,BVRB_2g030590,BVRB_4g090040,BVRB_9g202700,BVRB_6g144770,BVRB_2g036840,BVRB_1g004300,BVRB_4g084820,BVRB_5g106660,BVRB_7g159500,BVRB_4g086830,BVRB_9g220480,BVRB_6g151340,BVRB_4g072670,BVRB_2g043200
GO:0006122	mitochondrial electron transport, ubiquinol to cytochrome c	biological_process	0.019923	1	7	6813	9	18125	BVRB_9g202700,BVRB_8g194560,BVRB_7g159500,BVRB_2g043200,BVRB_3g051640,BVRB_4g090040,BVRB_6g128120
GO:0007034	vacuolar transport	biological_process	0.024244	1	14	6813	23	18125	BVRB_4g097520,BVRB_3g060430,BVRB_002200,BVRB_6g149310,BVRB_4g097630,BVRB_6g149320,BVRB_8g200630,BVRB_8g202010,BVRB_2g042400,BVRB_1g005170,BVRB_9g207290,BVRB_9g211880,BVRB_7g165280,BVRB_7g170680
GO:0034470	ncRNA processing	biological_process	0.027982	1	169	6813	377	18125	BVRB_4g089120,BVRB_2g045290,BVRB_6g149930,BVRB_4g096600,BVRB_5g118820,BVRB_1g020060,BVRB_004060,BVRB_010910,BVRB_1g019080,BVRB_2g045950,BVRB_8g184190,BVRB_9g208060,BVRB_4g086010,BVRB_6g129810,BVRB_8g195150,XLOC_001288,BVRB_2g040520,BVRB_8g199630,BVRB_3g064410,BVRB_6g128330,XLOC_029832,BVRB_6g144150,BVRB_3g064510,BVRB_3g051660,BVRB_6g139220,BVRB_3g052140,BVRB_7g179910,BVRB_9g220710,BVRB_1g016660,B…
GO:0016310	phosphorylation	biological_process	0.028402	1	423	6813	996	18125	BVRB_013860,BVRB_4g086310,BVRB_7g161710,BVRB_6g150170,XLOC_003744,BVRB_4g081550,BVRB_5g116400,BVRB_9g205990,BVRB_2g040750,BVRB_6g154390,BVRB_5g102740,BVRB_3g051640,BVRB_1g007880,BVRB_3g056210,BVRB_4g085240,BVRB_8g184830,BVRB_008540,BVRB_3g058140,BVRB_6g142450,BVRB_5g111480,BVRB_5g118140,BVRB_5g106660,BVRB_017280,BVRB_4g090510,BVRB_6g151710,BVRB_8g193850,BVRB_2g034760,BVRB_8g181410,BVRB_7g172900,B…
GO:0034637	cellular carbohydrate biosynthetic process	biological_process	0.028557	1	44	6813	88	18125	BVRB_6g135490,BVRB_5g109020,BVRB_8g181090,BVRB_2g029350,BVRB_011730,BVRB_4g094050,BVRB_6g154560,BVRB_7g157000,BVRB_4g087890,BVRB_6g149170,BVRB_6g135330,BVRB_9g218670,BVRB_7g160060,BVRB_5g107120,BVRB_8g191460,BVRB_6g132430,BVRB_5g099290,BVRB_8g194420,BVRB_8g183180,BVRB_5g125820,BVRB_8g201940,BVRB_3g067590,BVRB_9g213370,BVRB_1g009450,BVRB_2g028070,BVRB_5g103480,BVRB_3g049500,BVRB_5g116720,BVRB_1g00…
GO:0009733	response to auxin	biological_process	0.029252	1	22	6813	61	18125	BVRB_8g190940,BVRB_9g224520,BVRB_9g223500,BVRB_9g213100,BVRB_9g223460,BVRB_000330,BVRB_7g169510,BVRB_9g223450,BVRB_9g224450,BVRB_9g213050,BVRB_9g223480,BVRB_9g223440,BVRB_9g224440,BVRB_9g224500,BVRB_1g022130,BVRB_9g213090,BVRB_9g224490,BVRB_9g223490,BVRB_5g106110,BVRB_9g223420,BVRB_7g169500,BVRB_3g049280
GO:0072330	monocarboxylic acid biosynthetic process	biological_process	0.030644	1	62	6813	134	18125	BVRB_7g157710,BVRB_8g185570,BVRB_5g120180,BVRB_6g129880,BVRB_4g093780,BVRB_1g012280,BVRB_1g018750,BVRB_2g036990,BVRB_1g018770,BVRB_3g052850,BVRB_2g034310,BVRB_2g046600,BVRB_3g058070,BVRB_6g141470,BVRB_4g091040,BVRB_2g044780,BVRB_3g053400,BVRB_4g090610,BVRB_7g167060,BVRB_6g146770,BVRB_7g176720,BVRB_7g160370,BVRB_7g156800,BVRB_9g220470,BVRB_7g165520,BVRB_6g136400,BVRB_1g017100,BVRB_6g146840,BVRB_7g…
GO:0008203	cholesterol metabolic process	biological_process	0.033208	1	5	6813	6	18125	BVRB_3g054000,BVRB_7g163220,BVRB_3g054010,BVRB_2g033110,BVRB_6g134370
GO:0072350	tricarboxylic acid metabolic process	biological_process	0.035086	1	12	6813	19	18125	BVRB_5g127040,BVRB_8g183230,BVRB_6g133460,BVRB_6g141100,BVRB_006300,BVRB_3g049450,BVRB_1g003080,BVRB_4g095480,BVRB_3g055140,XLOC_064130,BVRB_9g209750,BVRB_4g079360
GO:0006029	proteoglycan metabolic process	biological_process	0.038781	1	5	6813	6	18125	BVRB_2g024070,BVRB_7g172710,BVRB_1g019080,BVRB_3g067380,BVRB_4g093760
GO:0015012	heparan sulfate proteoglycan biosynthetic process	biological_process	0.038781	1	5	6813	6	18125	BVRB_7g172710,BVRB_2g024070,BVRB_4g093760,BVRB_1g019080,BVRB_3g067380
GO:0030166	proteoglycan biosynthetic process	biological_process	0.038781	1	5	6813	6	18125	BVRB_2g024070,BVRB_7g172710,BVRB_1g019080,BVRB_3g067380,BVRB_4g093760
GO:0030201	heparan sulfate proteoglycan metabolic process	biological_process	0.038781	1	5	6813	6	18125	BVRB_7g172710,BVRB_2g024070,BVRB_4g093760,BVRB_3g067380,BVRB_1g019080
GO:0071941	nitrogen cycle metabolic process	biological_process	0.039394	1	10	6813	15	18125	BVRB_6g131970,BVRB_1g018680,BVRB_1g022700,BVRB_2g041160,BVRB_9g222030,BVRB_8g201230,BVRB_4g071100,BVRB_1g000370,BVRB_7g165520,BVRB_1g021480
GO:0016042	lipid catabolic process	biological_process	0.040721	1	26	6813	50	18125	BVRB_3g055170,BVRB_3g067300,BVRB_2g039240,BVRB_6g134370,BVRB_1g004740,BVRB_6g134770,BVRB_3g054000,BVRB_7g165110,BVRB_8g195090,BVRB_2g043010,BVRB_5g105310,BVRB_7g163220,BVRB_6g140120,BVRB_7g170110,BVRB_2g033090,BVRB_3g050370,BVRB_5g118510,XLOC_055396,BVRB_7g163290,BVRB_6g135840,BVRB_7g169790,BVRB_6g147050,BVRB_9g220050,BVRB_3g054010,BVRB_9g202640,BVRB_9g203090
GO:0042775	mitochondrial ATP synthesis coupled electron transport	biological_process	0.043888	1	13	6813	22	18125	BVRB_9g202700,BVRB_1g004300,BVRB_2g043200,BVRB_2g036840,BVRB_6g144770,BVRB_8g194560,BVRB_4g086830,BVRB_7g159500,BVRB_6g128120,BVRB_4g090040,BVRB_3g051640,BVRB_6g151340,BVRB_9g220480
GO:0009311	oligosaccharide metabolic process	biological_process	0.045651	1	40	6813	80	18125	BVRB_9g204440,BVRB_3g048480,BVRB_3g048130,BVRB_5g102440,BVRB_5g111890,BVRB_2g029170,BVRB_003270,BVRB_5g105810,BVRB_5g102670,BVRB_6g149180,BVRB_6g135600,BVRB_5g106660,BVRB_4g084880,BVRB_5g106830,BVRB_5g103540,BVRB_5g121720,BVRB_1g003280,BVRB_5g116720,BVRB_3g049500,BVRB_1g009450,BVRB_6g131860,BVRB_3g051480,BVRB_7g172230,BVRB_4g097100,BVRB_7g163460,BVRB_3g067590,BVRB_8g193450,BVRB_000710,BVRB_8g1944…
GO:0072528	pyrimidine-containing compound biosynthetic process	biological_process	0.046269	1	26	6813	51	18125	BVRB_6g144630,BVRB_7g172570,BVRB_5g115340,BVRB_9g225270,BVRB_5g120410,BVRB_5g121470,BVRB_2g037030,BVRB_4g085910,BVRB_2g044170,BVRB_2g043410,BVRB_5g113970,BVRB_5g098610,BVRB_7g161710,BVRB_5g119220,BVRB_5g120250,BVRB_1g002590,BVRB_8g190810,BVRB_3g057400,BVRB_7g164610,BVRB_2g032720,BVRB_7g169770,BVRB_4g087430,BVRB_4g094290,BVRB_6g137070,BVRB_7g163090,BVRB_9g216640
GO:0006074	(1->3)-beta-D-glucan metabolic process	biological_process	0.047602	1	7	6813	10	18125	BVRB_9g204040,BVRB_6g129200,BVRB_4g094050,BVRB_011730,BVRB_8g183180,BVRB_4g071620,BVRB_008460
GO:0006075	(1->3)-beta-D-glucan biosynthetic process	biological_process	0.047602	1	7	6813	10	18125	BVRB_9g204040,BVRB_6g129200,BVRB_011730,BVRB_4g094050,BVRB_4g071620,BVRB_8g183180,BVRB_008460
GO:0006633	fatty acid biosynthetic process	biological_process	0.050694	1	34	6813	70	18125	BVRB_1g017100,BVRB_7g156800,BVRB_9g220470,BVRB_6g146840,BVRB_6g146850,BVRB_1g018770,BVRB_2g036990,BVRB_1g018750,BVRB_1g012280,BVRB_8g185570,BVRB_7g157710,BVRB_7g176720,BVRB_6g146770,BVRB_4g090610,BVRB_3g053400,BVRB_2g044780,BVRB_6g141470,BVRB_5g101900,BVRB_6g154080,BVRB_1g002310,BVRB_7g179730,BVRB_2g027040,BVRB_8g192120,BVRB_2g024850,BVRB_7g175580,BVRB_4g077790,BVRB_1g012740,BVRB_5g101910,BVRB_1g…
GO:0006732	coenzyme metabolic process	biological_process	0.05244	1	78	6813	173	18125	BVRB_7g160370,BVRB_7g163840,BVRB_6g137210,BVRB_5g098210,BVRB_4g093780,BVRB_6g129880,BVRB_2g034320,BVRB_6g142820,BVRB_2g046600,BVRB_6g130440,BVRB_3g055140,BVRB_009200,BVRB_4g091040,BVRB_3g064910,BVRB_3g058070,BVRB_7g167060,BVRB_2g037030,BVRB_014590,BVRB_7g173850,BVRB_3g057230,BVRB_8g190810,BVRB_1g005730,BVRB_7g161710,BVRB_7g172100,BVRB_9g215930,BVRB_5g120330,BVRB_8g185430,BVRB_011670,BVRB_4g083630…
GO:0007186	G-protein coupled receptor signaling pathway	biological_process	0.052488	1	80	6813	183	18125	BVRB_4g076810,BVRB_2g037090,BVRB_2g045400,BVRB_8g187860,BVRB_2g035680,BVRB_5g100730,BVRB_3g056940,BVRB_4g075060,BVRB_2g043120,BVRB_1g011760,BVRB_3g061240,BVRB_7g171210,BVRB_7g162510,BVRB_9g215040,BVRB_008130,BVRB_000680,BVRB_7g158360,BVRB_9g217640,BVRB_8g191020,BVRB_8g190470,BVRB_1g004150,BVRB_6g131660,BVRB_7g179280,BVRB_6g138440,BVRB_6g147080,BVRB_3g050020,BVRB_5g113970,XLOC_002440,BVRB_9g214970…
GO:0009312	oligosaccharide biosynthetic process	biological_process	0.053421	1	32	6813	63	18125	BVRB_3g067590,BVRB_4g097100,BVRB_7g172230,BVRB_6g131860,BVRB_3g051480,BVRB_1g009450,BVRB_8g194420,BVRB_000710,BVRB_6g135330,BVRB_6g149170,BVRB_8g187750,BVRB_5g109020,BVRB_2g034270,BVRB_8g184180,BVRB_3g048130,BVRB_3g048480,BVRB_9g204440,BVRB_5g102670,BVRB_6g149180,BVRB_003270,BVRB_5g105810,BVRB_5g111890,BVRB_2g029170,BVRB_5g102440,BVRB_4g084880,BVRB_5g106660,BVRB_6g135600,BVRB_3g049500,BVRB_5g1217…
GO:0045454	cell redox homeostasis	biological_process	0.053619	1	59	6813	137	18125	BVRB_6g146220,BVRB_009580,BVRB_3g070280,BVRB_1g022420,BVRB_6g154800,BVRB_8g182160,BVRB_5g120360,BVRB_5g117320,BVRB_3g058440,BVRB_9g209480,BVRB_7g175820,BVRB_6g129610,BVRB_2g041430,BVRB_4g078270,BVRB_2g045650,BVRB_1g020740,BVRB_2g035330,BVRB_5g110910,BVRB_5g124850,BVRB_5g104160,BVRB_3g066370,BVRB_9g223530,BVRB_4g088110,BVRB_6g135960,BVRB_2g028180,BVRB_1g019190,BVRB_4g076690,BVRB_6g148750,BVRB_4g09…
GO:0043545	molybdopterin cofactor metabolic process	biological_process	0.054906	1	15	6813	26	18125	BVRB_5g107790,BVRB_8g184480,BVRB_3g052670,BVRB_4g070880,BVRB_5g123450,BVRB_1g005730,BVRB_9g219160,BVRB_3g069750,BVRB_6g142820,BVRB_3g059450,BVRB_5g099530,BVRB_3g057230,BVRB_7g170340,BVRB_3g052680,BVRB_6g134030
GO:0006066	alcohol metabolic process	biological_process	0.057298	1	25	6813	50	18125	BVRB_6g154720,BVRB_6g134370,BVRB_8g188620,BVRB_9g223340,BVRB_1g021330,BVRB_2g033770,BVRB_011670,BVRB_6g136800,BVRB_7g163220,BVRB_3g054000,BVRB_1g019850,BVRB_2g033110,BVRB_3g052050,BVRB_8g190480,BVRB_6g135490,BVRB_3g049650,BVRB_9g224550,BVRB_3g059330,BVRB_1g003080,BVRB_9g224560,BVRB_2g038890,BVRB_9g223350,BVRB_3g054010,BVRB_9g202430,BVRB_8g197960
GO:0006777	Mo-molybdopterin cofactor biosynthetic process	biological_process	0.058156	1	13	6813	22	18125	BVRB_3g069750,BVRB_6g142820,BVRB_9g219160,BVRB_1g005730,BVRB_6g134030,BVRB_3g052680,BVRB_7g170340,BVRB_3g057230,BVRB_3g059450,BVRB_5g099530,BVRB_3g052670,BVRB_5g107790,BVRB_5g123450
GO:0019720	Mo-molybdopterin cofactor metabolic process	biological_process	0.058156	1	13	6813	22	18125	BVRB_5g107790,BVRB_3g052670,BVRB_5g123450,BVRB_1g005730,BVRB_3g069750,BVRB_6g142820,BVRB_9g219160,BVRB_3g057230,BVRB_3g059450,BVRB_5g099530,BVRB_6g134030,BVRB_3g052680,BVRB_7g170340
GO:0006468	protein phosphorylation	biological_process	0.059442	1	377	6813	892	18125	BVRB_5g118250,BVRB_2g038010,BVRB_7g170080,BVRB_6g138300,BVRB_5g103910,XLOC_055113,BVRB_1g010240,BVRB_1g015860,BVRB_3g058030,BVRB_3g060500,BVRB_2g039860,BVRB_6g127460,BVRB_8g195130,BVRB_4g072770,BVRB_2g032910,BVRB_9g220540,BVRB_8g181050,BVRB_6g140150,BVRB_2g045990,BVRB_4g072270,BVRB_1g020680,BVRB_3g056950,BVRB_4g071770,BVRB_3g058400,BVRB_008580,BVRB_1g012240,BVRB_3g057150,BVRB_4g075460,BVRB_2g0326…
GO:0009060	aerobic respiration	biological_process	0.059496	1	10	6813	16	18125	BVRB_9g209750,BVRB_6g141100,BVRB_006300,BVRB_1g003080,XLOC_064130,BVRB_4g095480,BVRB_004520,BVRB_8g183230,BVRB_6g133460,BVRB_6g140900
GO:0006396	RNA processing	biological_process	0.065764	1	289	6813	695	18125	BVRB_3g050730,BVRB_6g128670,BVRB_6g154770,BVRB_6g143360,BVRB_6g132280,BVRB_5g106830,XLOC_013497,BVRB_3g061010,BVRB_5g116280,BVRB_3g051910,BVRB_6g133390,BVRB_1g017250,BVRB_5g117140,BVRB_1g009870,BVRB_8g195250,BVRB_6g135660,BVRB_7g172100,BVRB_004980,XLOC_023271,BVRB_2g037480,BVRB_2g042840,BVRB_4g072220,BVRB_1g017990,BVRB_5g099950,BVRB_1g012690,BVRB_4g096010,BVRB_6g140050,BVRB_3g049450,BVRB_3g070510…
GO:0006378	mRNA polyadenylation	biological_process	0.065944	1	5	6813	7	18125	BVRB_1g005930,BVRB_004980,BVRB_011720,BVRB_8g193850,BVRB_8g199390
GO:0044272	sulfur compound biosynthetic process	biological_process	0.066871	1	25	6813	50	18125	BVRB_4g079640,BVRB_9g216640,BVRB_7g163090,BVRB_4g094290,BVRB_6g137070,BVRB_3g058700,BVRB_7g164610,BVRB_3g050990,BVRB_3g057400,BVRB_5g120250,BVRB_8g190810,BVRB_9g221940,XLOC_064494,BVRB_7g163610,BVRB_2g037030,BVRB_3g056660,BVRB_014590,BVRB_8g191780,BVRB_5g109920,BVRB_4g090050,BVRB_3g068720,BVRB_7g172570,BVRB_1g020540,BVRB_5g113910,BVRB_4g084590
GO:0019439	aromatic compound catabolic process	biological_process	0.066911	1	64	6813	147	18125	BVRB_7g180130,BVRB_6g154100,BVRB_2g038140,BVRB_2g026630,BVRB_9g206180,BVRB_004830,BVRB_6g142250,BVRB_8g197870,BVRB_6g138960,BVRB_6g132620,XLOC_050163,BVRB_6g142070,BVRB_3g067320,BVRB_1g012720,BVRB_8g199650,BVRB_3g067270,BVRB_5g115080,BVRB_2g028460,BVRB_7g165760,BVRB_013240,BVRB_5g120180,BVRB_5g111580,BVRB_8g188260,BVRB_8g199660,BVRB_3g052850,BVRB_6g131970,BVRB_5g109250,BVRB_9g224130,BVRB_7g174130…
GO:0007218	neuropeptide signaling pathway	biological_process	0.071092	1	16	6813	31	18125	BVRB_7g171260,BVRB_1g000230,BVRB_6g147720,BVRB_3g061240,BVRB_5g127040,BVRB_1g011760,BVRB_9g213390,BVRB_7g177250,BVRB_6g128200,BVRB_4g093430,BVRB_8g192210,BVRB_6g147080,BVRB_6g131660,BVRB_8g184380,BVRB_1g000880,BVRB_5g100730
GO:0071310	cellular response to organic substance	biological_process	0.073994	1	22	6813	48	18125	BVRB_8g183030,BVRB_2g037480,BVRB_004590,BVRB_3g064510,BVRB_7g156540,BVRB_5g099600,BVRB_6g145010,XLOC_002440,BVRB_1g000880,BVRB_7g175720,BVRB_8g189110,BVRB_4g088220,BVRB_8g197730,BVRB_2g045030,BVRB_1g011510,BVRB_005580,BVRB_2g030630,BVRB_6g128260,BVRB_1g016320,BVRB_5g099190,BVRB_5g109610,BVRB_8g191020
GO:0006576	cellular biogenic amine metabolic process	biological_process	0.075399	1	29	6813	57	18125	BVRB_2g031820,BVRB_007960,BVRB_4g079360,BVRB_9g211500,BVRB_6g144150,BVRB_9g217600,BVRB_7g170340,BVRB_5g113750,BVRB_6g140590,BVRB_5g127040,BVRB_7g157800,BVRB_3g049450,BVRB_8g188800,BVRB_1g012390,BVRB_4g076810,BVRB_005450,BVRB_8g191830,BVRB_9g224130,BVRB_3g067750,BVRB_1g009870,BVRB_9g224110,BVRB_9g220710,BVRB_2g039560,BVRB_1g004900,BVRB_2g039750,BVRB_5g120250,BVRB_9g205290,BVRB_6g145820,BVRB_2g0312…
GO:0044106	cellular amine metabolic process	biological_process	0.075399	1	29	6813	57	18125	BVRB_1g012390,BVRB_005450,BVRB_4g076810,BVRB_3g067750,BVRB_9g224130,BVRB_9g224110,BVRB_1g009870,BVRB_9g220710,BVRB_2g039560,BVRB_8g191830,BVRB_2g039750,BVRB_5g120250,BVRB_1g004900,BVRB_6g145820,BVRB_2g031280,BVRB_9g205290,BVRB_2g031820,BVRB_9g211500,BVRB_4g079360,BVRB_007960,BVRB_5g127040,BVRB_7g157800,BVRB_6g144150,BVRB_9g217600,BVRB_7g170340,BVRB_6g140590,BVRB_5g113750,BVRB_8g188800,BVRB_3g0494…
GO:0051189	prosthetic group metabolic process	biological_process	0.077736	1	16	6813	29	18125	BVRB_5g099530,BVRB_7g170340,BVRB_3g052680,BVRB_9g219160,BVRB_6g142820,BVRB_5g108290,BVRB_8g184480,BVRB_4g070880,BVRB_3g059450,BVRB_3g057230,BVRB_6g134030,BVRB_1g005730,BVRB_3g069750,BVRB_5g123450,BVRB_5g107790,BVRB_3g052670
GO:1901361	organic cyclic compound catabolic process	biological_process	0.079936	1	61	6813	141	18125	XLOC_027871,XLOC_043566,BVRB_8g194880,BVRB_2g042200,BVRB_7g172900,BVRB_5g110430,BVRB_7g180130,BVRB_5g111870,BVRB_3g060300,BVRB_2g038140,BVRB_6g154100,BVRB_6g142250,BVRB_004830,BVRB_3g058090,BVRB_9g206180,BVRB_7g170780,BVRB_2g026630,BVRB_8g185430,BVRB_4g083210,BVRB_8g197870,BVRB_6g132620,BVRB_6g138960,BVRB_1g007880,BVRB_3g048500,XLOC_050163,BVRB_6g142070,BVRB_6g151140,BVRB_7g161710,BVRB_7g165780,B…
GO:0006753	nucleoside phosphate metabolic process	biological_process	0.080127	1	138	6813	335	18125	BVRB_8g188470,BVRB_5g121470,BVRB_5g117180,BVRB_5g114300,BVRB_021470,BVRB_5g115340,BVRB_4g071080,BVRB_003200,BVRB_6g138960,BVRB_4g090040,BVRB_4g077240,BVRB_5g113970,XLOC_064130,BVRB_4g084820,BVRB_9g202700,XLOC_050163,BVRB_5g115080,BVRB_4g070880,BVRB_3g060860,BVRB_5g106550,BVRB_014060,BVRB_6g150240,BVRB_6g149970,BVRB_3g052850,BVRB_5g115510,BVRB_5g120180,BVRB_8g182840,BVRB_6g134160,BVRB_6g149930,BVR…
GO:0070588	calcium ion transmembrane transport	biological_process	0.082317	1	4	6813	5	18125	BVRB_3g068240,BVRB_2g035540,BVRB_4g073290,BVRB_3g064740
GO:0008202	steroid metabolic process	biological_process	0.084642	1	51	6813	110	18125	BVRB_2g029170,BVRB_3g065540,BVRB_5g107720,BVRB_4g072970,BVRB_7g171750,BVRB_7g174270,BVRB_5g111720,BVRB_7g163220,XLOC_011720,BVRB_3g054000,BVRB_003120,BVRB_8g193510,BVRB_2g033110,BVRB_7g176370,BVRB_5g124340,BVRB_4g080010,BVRB_4g070910,XLOC_064494,BVRB_5g098710,BVRB_3g054010,BVRB_1g010050,BVRB_6g136770,BVRB_2g045070,BVRB_7g178120,BVRB_4g073010,BVRB_1g007170,BVRB_6g134370,BVRB_3g049020,BVRB_4g072920…
GO:0008610	lipid biosynthetic process	biological_process	0.08552	1	160	6813	370	18125	BVRB_9g217840,BVRB_5g101900,BVRB_2g029170,BVRB_9g208020,BVRB_9g213820,BVRB_6g137830,BVRB_4g077790,BVRB_1g012740,BVRB_7g176370,BVRB_5g101910,BVRB_2g044900,BVRB_3g057690,XLOC_058230,BVRB_2g033110,BVRB_6g133960,XLOC_064494,BVRB_3g062330,BVRB_8g190230,BVRB_9g211210,BVRB_9g220470,BVRB_9g217830,BVRB_1g007170,BVRB_6g146840,BVRB_7g172230,BVRB_3g064390,BVRB_2g023870,BVRB_5g102330,BVRB_7g165940,BVRB_4g0906…
GO:0006879	cellular iron ion homeostasis	biological_process	0.08669	1	6	6813	9	18125	BVRB_1g020300,BVRB_7g156610,BVRB_2g044700,BVRB_4g095410,BVRB_5g103250,BVRB_4g072420
GO:0055072	iron ion homeostasis	biological_process	0.08669	1	6	6813	9	18125	BVRB_1g020300,BVRB_7g156610,BVRB_4g095410,BVRB_2g044700,BVRB_5g103250,BVRB_4g072420
GO:0009108	coenzyme biosynthetic process	biological_process	0.08795	1	69	6813	155	18125	BVRB_5g099530,BVRB_3g052680,BVRB_5g113910,BVRB_4g084590,BVRB_9g219160,BVRB_3g058090,BVRB_6g148730,BVRB_8g194880,BVRB_9g225460,BVRB_7g172900,BVRB_3g057230,BVRB_8g190810,BVRB_7g173850,BVRB_7g161710,BVRB_7g172100,BVRB_1g005730,BVRB_5g120330,BVRB_011670,BVRB_8g185430,BVRB_5g103250,BVRB_5g107790,BVRB_1g007880,BVRB_2g034320,BVRB_6g129880,BVRB_4g093780,BVRB_009200,BVRB_2g046600,BVRB_6g142820,BVRB_6g1304…
GO:0009125	nucleoside monophosphate catabolic process	biological_process	0.088836	1	2	6813	2	18125	XLOC_043566,XLOC_027871
GO:0009159	deoxyribonucleoside monophosphate catabolic process	biological_process	0.088836	1	2	6813	2	18125	XLOC_043566,XLOC_027871
GO:0072351	tricarboxylic acid biosynthetic process	biological_process	0.089191	1	4	6813	5	18125	BVRB_3g055140,BVRB_3g049450,BVRB_4g079360,BVRB_5g127040
GO:0016311	dephosphorylation	biological_process	0.089926	1	24	6813	49	18125	BVRB_1g000680,BVRB_9g204470,BVRB_1g017470,BVRB_3g055220,BVRB_3g063070,BVRB_6g147690,BVRB_1g003680,BVRB_5g122740,BVRB_6g147050,BVRB_2g032790,BVRB_8g187070,BVRB_8g185260,BVRB_7g179300,BVRB_3g066810,BVRB_6g143820,BVRB_6g127370,BVRB_8g201160,BVRB_010910,BVRB_9g224200,BVRB_4g089310,BVRB_6g130630,BVRB_2g032970,BVRB_7g174740,BVRB_3g068150
GO:0005984	disaccharide metabolic process	biological_process	0.09055	1	20	6813	39	18125	BVRB_1g009450,BVRB_3g067590,BVRB_7g163460,BVRB_8g194420,BVRB_8g193450,BVRB_8g190960,BVRB_6g149180,BVRB_5g106660,BVRB_4g083230,BVRB_6g135330,BVRB_6g149170,BVRB_4g084880,BVRB_7g173620,BVRB_9g220170,BVRB_5g116720,BVRB_1g003280,BVRB_5g109020,BVRB_4g079540,BVRB_5g103540,BVRB_3g049500
GO:0006163	purine nucleotide metabolic process	biological_process	0.094258	1	116	6813	281	18125	BVRB_8g196140,BVRB_007930,BVRB_4g091040,BVRB_7g159500,BVRB_3g058070,BVRB_9g204510,BVRB_9g220480,BVRB_5g105720,XLOC_061905,BVRB_017690,BVRB_6g129880,BVRB_030820,BVRB_4g090820,BVRB_2g046600,BVRB_6g149400,BVRB_4g072670,BVRB_8g194560,BVRB_6g128120,BVRB_4g092050,BVRB_4g094910,BVRB_3g070380,BVRB_6g151040,BVRB_7g160370,BVRB_2g029420,BVRB_2g036840,BVRB_8g194880,BVRB_5g105670,BVRB_6g151710,BVRB_2g034750,B…
GO:0015689	molybdate ion transport	biological_process	0.094693	1	5	6813	7	18125	BVRB_5g103750,BVRB_3g064370,BVRB_007680,BVRB_6g134920,BVRB_6g127800
GO:0006801	superoxide metabolic process	biological_process	0.095142	1	7	6813	11	18125	BVRB_9g206190,BVRB_2g042720,BVRB_9g219620,BVRB_7g172590,BVRB_4g082950,BVRB_5g102420,BVRB_2g046670
GO:0072593	reactive oxygen species metabolic process	biological_process	0.095142	1	7	6813	11	18125	BVRB_2g042720,BVRB_9g206190,BVRB_5g102420,BVRB_2g046670,BVRB_7g172590,BVRB_9g219620,BVRB_4g082950
GO:0022904	respiratory electron transport chain	biological_process	0.097384	1	27	6813	58	18125	BVRB_6g144770,BVRB_2g036840,BVRB_1g004300,BVRB_4g084820,BVRB_2g026350,BVRB_9g202700,XLOC_012111,BVRB_9g211440,BVRB_2g030590,BVRB_6g128120,BVRB_4g090040,BVRB_3g051640,BVRB_2g045680,BVRB_1g008880,BVRB_7g161430,BVRB_8g194560,BVRB_4g072670,BVRB_005630,BVRB_9g210390,BVRB_2g043200,BVRB_9g216400,BVRB_9g220480,BVRB_6g151340,BVRB_2g047020,BVRB_5g106660,BVRB_7g159500,BVRB_4g086830
GO:0046351	disaccharide biosynthetic process	biological_process	0.098182	1	12	6813	22	18125	BVRB_3g049500,BVRB_6g149180,BVRB_1g003280,BVRB_5g109020,BVRB_5g116720,BVRB_8g194420,BVRB_3g067590,BVRB_6g149170,BVRB_4g084880,BVRB_6g135330,BVRB_5g106660,BVRB_1g009450
GO:0043281	regulation of cysteine-type endopeptidase activity involved in apoptotic process	biological_process	0.098549	1	4	6813	5	18125	BVRB_3g050340,BVRB_1g003030,BVRB_9g206740,BVRB_5g105170
GO:2000116	regulation of cysteine-type endopeptidase activity	biological_process	0.098549	1	4	6813	5	18125	BVRB_5g105170,BVRB_9g206740,BVRB_1g003030,BVRB_3g050340
GO:0009187	cyclic nucleotide metabolic process	biological_process	0.098985	1	6	6813	9	18125	BVRB_5g115080,BVRB_2g040670,XLOC_009444,BVRB_8g188470,BVRB_6g136770,BVRB_9g204510
GO:0072521	purine-containing compound metabolic process	biological_process	0.10011	1	117	6813	284	18125	BVRB_3g048500,BVRB_5g109690,BVRB_6g146950,BVRB_1g004300,BVRB_9g208830,BVRB_032280,BVRB_9g224490,BVRB_006590,BVRB_7g161710,BVRB_6g144770,BVRB_6g136190,BVRB_9g215930,BVRB_3g067830,BVRB_5g120330,BVRB_8g185430,BVRB_2g030590,BVRB_4g083630,BVRB_1g022230,BVRB_3g051640,BVRB_1g007880,BVRB_9g211440,BVRB_7g174740,XLOC_015538,BVRB_4g090050,BVRB_037600,BVRB_3g058090,BVRB_8g194880,BVRB_5g105670,BVRB_6g151710,B…
GO:0007098	centrosome cycle	biological_process	0.10067	1	4	6813	5	18125	BVRB_9g220860,BVRB_7g178770,BVRB_7g175820,BVRB_6g150000
GO:0010824	regulation of centrosome duplication	biological_process	0.10067	1	4	6813	5	18125	BVRB_9g220860,BVRB_6g150000,BVRB_7g175820,BVRB_7g178770
GO:0010826	negative regulation of centrosome duplication	biological_process	0.10067	1	4	6813	5	18125	BVRB_9g220860,BVRB_6g150000,BVRB_7g175820,BVRB_7g178770
GO:0046605	regulation of centrosome cycle	biological_process	0.10067	1	4	6813	5	18125	BVRB_9g220860,BVRB_7g178770,BVRB_7g175820,BVRB_6g150000
GO:0046606	negative regulation of centrosome cycle	biological_process	0.10067	1	4	6813	5	18125	BVRB_9g220860,BVRB_7g178770,BVRB_6g150000,BVRB_7g175820
GO:0051298	centrosome duplication	biological_process	0.10067	1	4	6813	5	18125	BVRB_9g220860,BVRB_6g150000,BVRB_7g175820,BVRB_7g178770
GO:0009092	homoserine metabolic process	biological_process	0.10144	1	4	6813	5	18125	BVRB_9g221940,BVRB_4g084590,BVRB_3g068720,BVRB_8g191780
GO:0019279	L-methionine biosynthetic process from L-homoserine via cystathionine	biological_process	0.10144	1	4	6813	5	18125	BVRB_8g191780,BVRB_3g068720,BVRB_4g084590,BVRB_9g221940
GO:0019281	L-methionine biosynthetic process from homoserine via O-succinyl-L-homoserine and cystathionine	biological_process	0.10144	1	4	6813	5	18125	BVRB_9g221940,BVRB_4g084590,BVRB_3g068720,BVRB_8g191780
GO:0071265	L-methionine biosynthetic process	biological_process	0.10144	1	4	6813	5	18125	BVRB_9g221940,BVRB_4g084590,BVRB_3g068720,BVRB_8g191780
GO:0071266	'de novo' L-methionine biosynthetic process	biological_process	0.10144	1	4	6813	5	18125	BVRB_3g068720,BVRB_8g191780,BVRB_9g221940,BVRB_4g084590
GO:0019637	organophosphate metabolic process	biological_process	0.10332	1	230	6813	564	18125	BVRB_7g179260,BVRB_5g107790,BVRB_9g211440,BVRB_1g007880,BVRB_3g051640,BVRB_2g032720,BVRB_4g083630,BVRB_4g094790,BVRB_6g144770,BVRB_7g161710,BVRB_6g136190,BVRB_028010,BVRB_006590,BVRB_9g224490,BVRB_032280,BVRB_9g208830,BVRB_3g048500,BVRB_7g172900,BVRB_8g181410,BVRB_8g184480,BVRB_9g218500,BVRB_5g106660,BVRB_6g148730,BVRB_5g105670,XLOC_043566,BVRB_6g151710,BVRB_4g086830,BVRB_7g171260,BVRB_9g219160,B…
GO:0019725	cellular homeostasis	biological_process	0.10408	1	79	6813	193	18125	BVRB_5g104160,BVRB_4g083340,BVRB_2g028180,BVRB_7g175780,BVRB_6g135960,BVRB_7g174430,BVRB_3g060490,BVRB_9g223530,BVRB_4g088110,BVRB_6g148750,BVRB_4g076690,BVRB_002390,BVRB_1g022420,BVRB_7g175820,BVRB_3g058440,BVRB_9g209480,BVRB_5g119080,BVRB_5g120360,BVRB_2g038940,BVRB_6g154800,BVRB_5g124850,BVRB_1g020740,BVRB_2g035330,BVRB_2g045650,BVRB_1g011490,BVRB_013020,BVRB_4g074970,BVRB_7g156610,BVRB_1g0156…
GO:1901615	organic hydroxy compound metabolic process	biological_process	0.10409	1	32	6813	69	18125	BVRB_6g154720,BVRB_6g134370,BVRB_1g021330,BVRB_2g033770,BVRB_6g135490,BVRB_3g052050,BVRB_9g224550,BVRB_3g049650,BVRB_1g003080,BVRB_3g059330,BVRB_2g038890,BVRB_9g223350,BVRB_7g160790,BVRB_9g202430,BVRB_8g188620,BVRB_9g223340,BVRB_7g172100,BVRB_011670,BVRB_6g136800,BVRB_7g163220,BVRB_3g054000,BVRB_8g193510,BVRB_1g019850,BVRB_2g033110,BVRB_8g190480,BVRB_4g070910,BVRB_4g084590,BVRB_9g219780,BVRB_9g22…
GO:0009150	purine ribonucleotide metabolic process	biological_process	0.10413	1	114	6813	277	18125	BVRB_037600,BVRB_4g090050,BVRB_3g058090,BVRB_5g105670,BVRB_2g034750,BVRB_6g151710,BVRB_4g086830,BVRB_8g194880,BVRB_5g106660,BVRB_6g148730,BVRB_7g172900,BVRB_8g184480,BVRB_6g136770,BVRB_6g146950,BVRB_5g109690,BVRB_3g048500,BVRB_032280,BVRB_1g004300,BVRB_9g208830,BVRB_6g144770,BVRB_7g161710,BVRB_6g136190,BVRB_006590,BVRB_9g224490,BVRB_3g067830,BVRB_9g215930,BVRB_8g185430,BVRB_5g120330,BVRB_3g051640…
GO:0009259	ribonucleotide metabolic process	biological_process	0.10413	1	114	6813	277	18125	BVRB_4g084820,XLOC_064130,BVRB_4g077240,BVRB_8g199840,BVRB_9g202700,XLOC_050163,BVRB_8g196130,BVRB_012930,BVRB_4g090040,BVRB_6g138960,BVRB_1g021890,BVRB_8g197870,BVRB_2g040270,BVRB_021470,BVRB_5g114300,BVRB_4g071080,BVRB_003200,BVRB_8g185160,BVRB_2g038140,BVRB_8g188640,BVRB_8g188470,BVRB_6g151340,BVRB_5g117180,BVRB_6g127190,XLOC_009444,BVRB_8g187120,BVRB_4g088060,BVRB_5g107520,BVRB_3g061530,BVRB_…
GO:0032870	cellular response to hormone stimulus	biological_process	0.10491	1	19	6813	42	18125	BVRB_2g037480,BVRB_8g183030,BVRB_5g099600,BVRB_7g156540,BVRB_004590,BVRB_8g189110,BVRB_2g045030,BVRB_4g088220,BVRB_8g197730,XLOC_002440,BVRB_6g145010,BVRB_7g175720,BVRB_5g109610,BVRB_5g099190,BVRB_8g191020,BVRB_1g011510,BVRB_6g128260,BVRB_1g016320,BVRB_2g030630
GO:0010638	positive regulation of organelle organization	biological_process	0.10571	1	13	6813	25	18125	BVRB_8g193060,BVRB_6g151420,BVRB_2g040130,BVRB_4g074760,BVRB_8g188900,BVRB_1g016640,BVRB_9g211330,BVRB_7g171570,BVRB_7g163840,BVRB_8g193130,BVRB_008960,BVRB_7g163870,BVRB_1g017990
GO:0046677	response to antibiotic	biological_process	0.10603	1	12	6813	22	18125	BVRB_5g118890,BVRB_7g170110,BVRB_7g167920,BVRB_4g075770,BVRB_4g081750,BVRB_7g166930,BVRB_9g219710,BVRB_7g173670,BVRB_7g168590,BVRB_2g038740,BVRB_5g117680,BVRB_6g138350
GO:0007608	sensory perception of smell	biological_process	0.10887	1	5	6813	7	18125	BVRB_9g218160,BVRB_6g151370,BVRB_3g052640,BVRB_8g199110,BVRB_1g004800
GO:0006568	tryptophan metabolic process	biological_process	0.10909	1	5	6813	7	18125	BVRB_5g120250,BVRB_005450,BVRB_9g224110,BVRB_9g224130,BVRB_9g205290
GO:0006586	indolalkylamine metabolic process	biological_process	0.10909	1	5	6813	7	18125	BVRB_9g224110,BVRB_9g224130,BVRB_9g205290,BVRB_5g120250,BVRB_005450
GO:0042430	indole-containing compound metabolic process	biological_process	0.10909	1	5	6813	7	18125	BVRB_9g224110,BVRB_9g224130,BVRB_9g205290,BVRB_5g120250,BVRB_005450
GO:0015994	chlorophyll metabolic process	biological_process	0.10913	1	19	6813	42	18125	BVRB_3g067260,BVRB_3g067270,BVRB_1g012720,BVRB_2g033550,BVRB_2g042200,BVRB_3g067320,BVRB_6g142250,BVRB_3g067290,BVRB_2g026630,BVRB_3g060300,BVRB_1g017730,XLOC_015538,BVRB_5g109250,BVRB_4g083210,BVRB_028010,BVRB_7g165780,BVRB_3g048500,BVRB_6g142070,BVRB_2g044920
GO:0043900	regulation of multi-organism process	biological_process	0.10933	1	14	6813	28	18125	XLOC_044531,BVRB_8g186610,BVRB_8g184430,BVRB_1g001450,BVRB_4g079870,BVRB_015670,BVRB_1g019280,BVRB_1g011360,BVRB_3g058500,BVRB_6g130220,BVRB_8g189090,BVRB_7g166820,BVRB_3g053760,BVRB_5g122370
GO:0051274	beta-glucan biosynthetic process	biological_process	0.11022	1	22	6813	44	18125	BVRB_3g056710,BVRB_8g201940,BVRB_5g125820,BVRB_8g183180,BVRB_4g071620,BVRB_008460,BVRB_3g049840,BVRB_8g191460,BVRB_9g204040,BVRB_2g028070,BVRB_4g080950,BVRB_6g129200,BVRB_7g180680,BVRB_2g029350,BVRB_4g094050,BVRB_011730,BVRB_8g181090,BVRB_7g160060,BVRB_5g107120,BVRB_3g056740,BVRB_4g087890,BVRB_7g157000
GO:0033692	cellular polysaccharide biosynthetic process	biological_process	0.11148	1	29	6813	60	18125	BVRB_2g028070,BVRB_9g204040,BVRB_9g213370,BVRB_5g125820,BVRB_8g201940,BVRB_4g071620,BVRB_8g183180,BVRB_3g056710,BVRB_5g099290,BVRB_6g132430,BVRB_8g191460,BVRB_3g049840,BVRB_008460,BVRB_5g107120,BVRB_7g160060,BVRB_9g218670,BVRB_7g157000,BVRB_4g087890,BVRB_6g154560,BVRB_3g068480,BVRB_3g056740,BVRB_011730,BVRB_4g094050,XLOC_058230,BVRB_7g180680,BVRB_4g080950,BVRB_6g129200,BVRB_2g029350,BVRB_8g181090
GO:0009117	nucleotide metabolic process	biological_process	0.11232	1	135	6813	331	18125	BVRB_3g051640,BVRB_1g007880,BVRB_4g083630,BVRB_2g032720,BVRB_9g211440,BVRB_032280,BVRB_9g208830,BVRB_6g144770,BVRB_7g161710,BVRB_6g136190,BVRB_006590,BVRB_9g224490,BVRB_3g048500,BVRB_7g172900,BVRB_8g184480,BVRB_5g105670,BVRB_4g086830,BVRB_6g151710,BVRB_5g106660,BVRB_6g148730,BVRB_3g058090,BVRB_7g171260,BVRB_037600,BVRB_4g090050,BVRB_4g092050,BVRB_2g036840,BVRB_5g119220,BVRB_2g029420,BVRB_4g094910…
GO:0046058	cAMP metabolic process	biological_process	0.11365	1	5	6813	7	18125	XLOC_009444,BVRB_8g188470,BVRB_5g115080,BVRB_9g204510,BVRB_6g136770
GO:0051186	cofactor metabolic process	biological_process	0.11426	1	148	6813	355	18125	BVRB_7g170340,BVRB_2g038140,BVRB_012760,BVRB_1g020540,BVRB_1g004120,BVRB_4g071540,BVRB_6g130910,BVRB_6g134030,BVRB_3g054890,BVRB_2g033330,XLOC_037781,BVRB_7g169490,BVRB_8g197870,BVRB_1g003180,BVRB_6g127470,BVRB_5g123450,BVRB_3g060710,BVRB_9g214470,BVRB_2g029980,BVRB_1g012720,BVRB_3g067270,BVRB_016510,BVRB_7g173350,BVRB_4g084970,BVRB_3g059450,BVRB_7g165520,BVRB_5g109610,BVRB_6g140350,BVRB_9g216640…
GO:0035737	injection of substance in to other organism	biological_process	0.11458	1	5	6813	7	18125	BVRB_4g083260,BVRB_1g007510,BVRB_4g087900,BVRB_1g022250,BVRB_003340
GO:0035738	envenomation resulting in modification of morphology or physiology of other organism	biological_process	0.11458	1	5	6813	7	18125	BVRB_1g022250,BVRB_003340,BVRB_4g087900,BVRB_1g007510,BVRB_4g083260
GO:0044559	envenomation resulting in modulation of voltage-gated potassium channel activity in other organism	biological_process	0.11458	1	5	6813	7	18125	BVRB_4g083260,BVRB_4g087900,BVRB_1g007510,BVRB_1g022250,BVRB_003340
GO:0044560	envenomation resulting in modulation of ion channel activity in other organism	biological_process	0.11458	1	5	6813	7	18125	BVRB_003340,BVRB_1g022250,BVRB_4g087900,BVRB_1g007510,BVRB_4g083260
GO:0044562	envenomation resulting in negative regulation of voltage-gated potassium channel activity in other organism	biological_process	0.11458	1	5	6813	7	18125	BVRB_4g083260,BVRB_1g007510,BVRB_4g087900,BVRB_003340,BVRB_1g022250
GO:0044564	envenomation resulting in occlusion of the pore of voltage-gated potassium channel in other organism	biological_process	0.11458	1	5	6813	7	18125	BVRB_4g083260,BVRB_1g007510,BVRB_4g087900,BVRB_1g022250,BVRB_003340
GO:0051705	multi-organism behavior	biological_process	0.11458	1	5	6813	7	18125	BVRB_1g022250,BVRB_003340,BVRB_4g087900,BVRB_1g007510,BVRB_4g083260
GO:0006310	DNA recombination	biological_process	0.11589	1	108	6813	249	18125	BVRB_7g170850,BVRB_3g051910,BVRB_9g211320,BVRB_9g211480,BVRB_1g009870,BVRB_2g044260,XLOC_039613,BVRB_5g105850,BVRB_4g089230,BVRB_1g012340,BVRB_4g080620,XLOC_052605,BVRB_7g164880,BVRB_5g126970,BVRB_8g196390,BVRB_6g129310,BVRB_6g151020,BVRB_7g176890,XLOC_061133,BVRB_2g032020,BVRB_2g047140,BVRB_1g009240,BVRB_6g128900,BVRB_2g040150,BVRB_2g044460,BVRB_3g056980,BVRB_004700,BVRB_4g095040,BVRB_1g004900,B…
GO:0055086	nucleobase-containing small molecule metabolic process	biological_process	0.11741	1	158	6813	389	18125	BVRB_2g027500,BVRB_7g174130,BVRB_1g002600,BVRB_2g040670,BVRB_7g169770,BVRB_7g169990,BVRB_4g088060,BVRB_8g187120,BVRB_6g140350,BVRB_3g061530,BVRB_5g107520,XLOC_061072,BVRB_016510,BVRB_018110,BVRB_4g084970,BVRB_2g044170,BVRB_2g043200,BVRB_3g061240,BVRB_5g123510,BVRB_2g027680,BVRB_5g120410,BVRB_1g021890,BVRB_8g197870,BVRB_4g087430,BVRB_8g199840,BVRB_7g173220,BVRB_8g196130,BVRB_012930,BVRB_1g002590,B…
GO:0044270	cellular nitrogen compound catabolic process	biological_process	0.11829	1	58	6813	137	18125	BVRB_9g224110,BVRB_2g036580,BVRB_7g174130,BVRB_9g224130,BVRB_6g131970,BVRB_1g020110,BVRB_5g109250,BVRB_3g066540,BVRB_7g160370,BVRB_8g199650,BVRB_3g067270,BVRB_3g058070,BVRB_1g002630,BVRB_1g012720,BVRB_4g091040,BVRB_3g067320,BVRB_9g204510,BVRB_2g028460,BVRB_3g067260,BVRB_5g115080,BVRB_5g120180,BVRB_6g129880,BVRB_7g165760,BVRB_3g067290,BVRB_8g199660,BVRB_3g052850,BVRB_2g046600,BVRB_8g201230,BVRB_8g…
GO:0051130	positive regulation of cellular component organization	biological_process	0.11864	1	15	6813	30	18125	BVRB_2g040130,BVRB_4g074760,BVRB_8g193060,BVRB_6g151420,BVRB_008960,BVRB_7g163870,BVRB_8g193130,BVRB_4g080950,BVRB_1g017990,BVRB_7g171570,BVRB_1g016640,BVRB_9g211330,BVRB_6g153120,BVRB_8g188900,BVRB_7g163840
GO:0006260	DNA replication	biological_process	0.11921	1	180	6813	442	18125	BVRB_2g042860,BVRB_8g183650,BVRB_8g192570,BVRB_6g140290,BVRB_4g094160,BVRB_2g043420,BVRB_2g030440,BVRB_1g006680,BVRB_8g188850,BVRB_7g167990,BVRB_3g068370,BVRB_5g112470,BVRB_2g040670,BVRB_8g192560,BVRB_5g105310,BVRB_4g084130,BVRB_6g130750,BVRB_8g191150,BVRB_4g075100,BVRB_7g158080,BVRB_1g020570,BVRB_038600,BVRB_002600,BVRB_8g188560,BVRB_5g097920,BVRB_5g122100,BVRB_2g035540,BVRB_6g150510,BVRB_1g0040…
GO:0006278	RNA-dependent DNA biosynthetic process	biological_process	0.11926	1	6	6813	9	18125	BVRB_6g153720,XLOC_067035,XLOC_043141,BVRB_2g047540,BVRB_5g112820,BVRB_7g178200
GO:0071897	DNA biosynthetic process	biological_process	0.11926	1	6	6813	9	18125	XLOC_067035,XLOC_043141,BVRB_6g153720,BVRB_2g047540,BVRB_5g112820,BVRB_7g178200
GO:0006768	biotin metabolic process	biological_process	0.12131	1	2	6813	2	18125	BVRB_3g050990,BVRB_3g058700
GO:0009102	biotin biosynthetic process	biological_process	0.12131	1	2	6813	2	18125	BVRB_3g050990,BVRB_3g058700
GO:0046700	heterocycle catabolic process	biological_process	0.12215	1	57	6813	135	18125	BVRB_5g115080,BVRB_3g067260,BVRB_2g028460,BVRB_9g204510,BVRB_3g067320,BVRB_4g091040,BVRB_1g012720,BVRB_3g058070,BVRB_8g199650,BVRB_3g067270,BVRB_1g002630,BVRB_8g188260,BVRB_2g046600,BVRB_3g052850,BVRB_8g199660,BVRB_3g067290,BVRB_7g165760,BVRB_6g129880,BVRB_5g120180,BVRB_5g109250,BVRB_6g131970,BVRB_1g020110,BVRB_9g224130,BVRB_9g224110,BVRB_2g036580,BVRB_7g174130,BVRB_3g066540,BVRB_7g160370,BVRB_7g…
GO:0016125	sterol metabolic process	biological_process	0.12258	1	9	6813	16	18125	BVRB_4g070910,BVRB_8g193510,BVRB_6g134370,BVRB_2g033110,BVRB_6g136770,BVRB_7g163220,BVRB_3g054000,BVRB_7g160790,BVRB_3g054010
GO:0009250	glucan biosynthetic process	biological_process	0.12409	1	24	6813	49	18125	BVRB_7g160060,BVRB_5g107120,BVRB_3g056740,BVRB_6g154560,BVRB_4g087890,BVRB_7g157000,BVRB_4g080950,BVRB_7g180680,BVRB_6g129200,BVRB_2g029350,BVRB_4g094050,BVRB_011730,BVRB_8g181090,BVRB_9g204040,BVRB_9g213370,BVRB_2g028070,BVRB_3g056710,BVRB_5g125820,BVRB_8g201940,BVRB_4g071620,BVRB_8g183180,BVRB_3g049840,BVRB_8g191460,BVRB_008460
GO:0031334	positive regulation of protein complex assembly	biological_process	0.12577	1	12	6813	23	18125	BVRB_8g193060,BVRB_4g074760,BVRB_2g040130,BVRB_7g163840,BVRB_1g016640,BVRB_9g211330,BVRB_7g171570,BVRB_8g188900,BVRB_1g017990,BVRB_008960,BVRB_8g193130,BVRB_7g163870
GO:0032273	positive regulation of protein polymerization	biological_process	0.12577	1	12	6813	23	18125	BVRB_7g163840,BVRB_8g188900,BVRB_7g171570,BVRB_1g016640,BVRB_9g211330,BVRB_1g017990,BVRB_008960,BVRB_8g193130,BVRB_7g163870,BVRB_8g193060,BVRB_4g074760,BVRB_2g040130
GO:0044089	positive regulation of cellular component biogenesis	biological_process	0.12577	1	12	6813	23	18125	BVRB_7g163840,BVRB_8g188900,BVRB_1g016640,BVRB_9g211330,BVRB_7g171570,BVRB_1g017990,BVRB_008960,BVRB_8g193130,BVRB_7g163870,BVRB_8g193060,BVRB_4g074760,BVRB_2g040130
GO:0051495	positive regulation of cytoskeleton organization	biological_process	0.12577	1	12	6813	23	18125	BVRB_8g193060,BVRB_2g040130,BVRB_4g074760,BVRB_8g188900,BVRB_7g171570,BVRB_1g016640,BVRB_9g211330,BVRB_7g163840,BVRB_008960,BVRB_8g193130,BVRB_7g163870,BVRB_1g017990
GO:1902905	positive regulation of supramolecular fiber organization	biological_process	0.12577	1	12	6813	23	18125	BVRB_8g193060,BVRB_4g074760,BVRB_2g040130,BVRB_7g163840,BVRB_9g211330,BVRB_1g016640,BVRB_7g171570,BVRB_8g188900,BVRB_1g017990,BVRB_8g193130,BVRB_008960,BVRB_7g163870
GO:0032259	methylation	biological_process	0.12683	1	62	6813	137	18125	BVRB_6g141010,BVRB_6g152240,BVRB_1g017910,BVRB_2g035540,BVRB_7g178920,BVRB_3g057140,BVRB_4g090360,BVRB_3g062010,BVRB_6g143820,BVRB_8g195090,BVRB_2g047720,BVRB_4g096600,BVRB_3g050950,BVRB_1g002050,BVRB_9g221180,BVRB_2g034270,BVRB_2g025200,BVRB_3g049450,BVRB_2g024980,BVRB_8g184180,BVRB_3g059520,BVRB_9g208060,BVRB_9g202410,BVRB_6g132950,BVRB_000760,BVRB_8g195150,XLOC_023271,BVRB_9g208380,BVRB_1g0020…
GO:0070887	cellular response to chemical stimulus	biological_process	0.13035	1	27	6813	63	18125	BVRB_5g122960,BVRB_004590,BVRB_3g064510,BVRB_5g099600,BVRB_7g156540,BVRB_8g183030,BVRB_2g037480,BVRB_7g173520,BVRB_1g011510,BVRB_6g128260,BVRB_7g173610,BVRB_1g016320,BVRB_2g030630,BVRB_005580,BVRB_5g109610,BVRB_5g099190,BVRB_007100,BVRB_8g191020,XLOC_002440,BVRB_8g195090,BVRB_6g145010,BVRB_7g175720,BVRB_1g000880,BVRB_8g189110,BVRB_2g045030,BVRB_4g088220,BVRB_8g197730
GO:0071495	cellular response to endogenous stimulus	biological_process	0.13096	1	19	6813	43	18125	BVRB_2g037480,BVRB_8g183030,BVRB_7g156540,BVRB_5g099600,BVRB_004590,BVRB_8g197730,BVRB_4g088220,BVRB_2g045030,BVRB_8g189110,BVRB_7g175720,BVRB_6g145010,XLOC_002440,BVRB_8g191020,BVRB_5g099190,BVRB_5g109610,BVRB_2g030630,BVRB_6g128260,BVRB_1g016320,BVRB_1g011510
GO:0044264	cellular polysaccharide metabolic process	biological_process	0.13178	1	42	6813	94	18125	BVRB_2g029350,BVRB_5g108460,BVRB_3g065230,BVRB_4g094050,BVRB_011730,BVRB_8g181090,BVRB_9g218670,BVRB_7g160060,BVRB_7g178210,BVRB_5g107120,BVRB_6g149030,BVRB_5g110610,BVRB_9g205660,BVRB_6g154560,BVRB_4g087890,BVRB_7g157000,BVRB_5g099290,BVRB_8g183180,BVRB_5g125820,BVRB_8g201940,BVRB_8g191460,BVRB_6g132430,BVRB_4g083130,BVRB_9g213370,BVRB_2g028070,BVRB_3g065210,BVRB_1g009300,BVRB_4g080950,BVRB_5g10…
GO:0051273	beta-glucan metabolic process	biological_process	0.13325	1	23	6813	47	18125	BVRB_2g028070,BVRB_8g193320,BVRB_9g204040,BVRB_8g201940,BVRB_5g125820,BVRB_4g071620,BVRB_8g183180,BVRB_3g056710,BVRB_3g049840,BVRB_8g191460,BVRB_008460,BVRB_5g107120,BVRB_7g160060,BVRB_7g157000,BVRB_4g087890,BVRB_3g056740,BVRB_4g094050,BVRB_011730,BVRB_6g129200,BVRB_4g080950,BVRB_7g180680,BVRB_2g029350,BVRB_8g181090
GO:0009755	hormone-mediated signaling pathway	biological_process	0.13365	1	16	6813	36	18125	BVRB_2g030630,BVRB_6g128260,BVRB_1g016320,BVRB_1g011510,BVRB_5g099190,BVRB_5g109610,BVRB_7g175720,BVRB_6g145010,BVRB_4g088220,BVRB_8g197730,BVRB_2g045030,BVRB_8g189110,BVRB_004590,BVRB_7g156540,BVRB_5g099600,BVRB_8g183030
GO:0015695	organic cation transport	biological_process	0.13595	1	2	6813	2	18125	BVRB_4g087050,BVRB_9g218500
GO:0015837	amine transport	biological_process	0.13595	1	2	6813	2	18125	BVRB_4g087050,BVRB_9g218500
GO:0034229	ethanolamine transport	biological_process	0.13595	1	2	6813	2	18125	BVRB_9g218500,BVRB_4g087050
GO:0015996	chlorophyll catabolic process	biological_process	0.13612	1	15	6813	34	18125	BVRB_2g026630,BVRB_3g067290,BVRB_028010,BVRB_7g165780,BVRB_6g142250,BVRB_3g060300,BVRB_6g142070,BVRB_3g048500,BVRB_5g109250,BVRB_3g067260,BVRB_2g042200,BVRB_3g067320,BVRB_1g012720,BVRB_3g067270,BVRB_4g083210
GO:0015977	carbon fixation	biological_process	0.13617	1	6	6813	10	18125	BVRB_9g209750,BVRB_3g057650,BVRB_5g104410,BVRB_4g085930,BVRB_4g095480,BVRB_6g141100
GO:0007205	protein kinase C-activating G-protein coupled receptor signaling pathway	biological_process	0.13708	1	4	6813	6	18125	BVRB_4g078480,BVRB_9g206710,BVRB_8g198900,BVRB_5g113810
GO:0006020	inositol metabolic process	biological_process	0.13737	1	3	6813	4	18125	BVRB_8g197960,BVRB_8g190480,BVRB_6g135490
GO:0019693	ribose phosphate metabolic process	biological_process	0.13857	1	115	6813	283	18125	BVRB_8g197870,BVRB_6g138960,BVRB_1g021890,BVRB_4g090040,BVRB_8g196130,BVRB_012930,BVRB_9g202700,XLOC_050163,BVRB_4g077240,BVRB_8g199840,BVRB_4g084820,XLOC_064130,BVRB_6g127190,BVRB_5g117180,BVRB_6g151340,BVRB_8g188640,BVRB_8g188470,BVRB_003200,BVRB_4g071080,BVRB_8g185160,BVRB_2g038140,BVRB_5g114300,BVRB_2g040270,BVRB_021470,BVRB_7g169770,BVRB_5g124610,BVRB_7g169990,BVRB_7g162630,BVRB_2g027500,BVR…
GO:0044255	cellular lipid metabolic process	biological_process	0.14153	1	187	6813	445	18125	BVRB_6g128780,BVRB_5g116340,BVRB_8g181310,BVRB_2g025490,BVRB_5g099290,BVRB_7g156800,BVRB_013220,BVRB_3g056370,BVRB_9g223740,BVRB_5g119740,BVRB_9g203250,BVRB_8g196760,BVRB_3g053400,BVRB_2g044780,BVRB_1g017990,BVRB_4g078980,BVRB_7g157710,BVRB_1g003080,BVRB_5g114670,BVRB_9g217040,BVRB_9g205030,BVRB_4g096010,BVRB_3g048480,XLOC_046675,BVRB_008370,BVRB_2g024850,BVRB_8g200410,BVRB_8g187780,BVRB_4g087280…
GO:0000271	polysaccharide biosynthetic process	biological_process	0.14159	1	30	6813	64	18125	BVRB_6g132430,BVRB_3g049840,BVRB_008460,BVRB_8g191460,BVRB_5g125820,BVRB_8g201940,BVRB_8g183180,BVRB_4g071620,BVRB_5g099290,BVRB_3g056710,BVRB_2g028070,BVRB_9g213370,BVRB_9g204040,BVRB_8g181090,BVRB_4g094050,BVRB_011730,XLOC_058230,BVRB_6g129200,BVRB_4g080950,BVRB_7g180680,BVRB_2g029350,BVRB_7g157000,BVRB_4g087890,BVRB_4g089600,BVRB_3g068480,BVRB_3g056740,BVRB_6g154560,BVRB_5g107120,BVRB_7g160060…
GO:0031503	protein-containing complex localization	biological_process	0.14239	1	12	6813	24	18125	BVRB_4g072330,BVRB_6g136580,BVRB_006530,BVRB_003540,BVRB_6g142930,BVRB_5g108410,BVRB_6g153320,BVRB_005580,BVRB_9g210390,BVRB_6g145340,BVRB_005250,BVRB_3g064510
GO:0006040	amino sugar metabolic process	biological_process	0.14435	1	15	6813	31	18125	BVRB_8g197130,BVRB_1g007720,BVRB_8g183160,BVRB_4g088530,BVRB_8g190000,BVRB_8g190010,BVRB_1g000230,BVRB_7g172100,BVRB_006140,BVRB_8g190040,BVRB_5g120250,BVRB_8g189980,BVRB_5g119930,BVRB_8g186430,BVRB_3g058210
GO:0000098	sulfur amino acid catabolic process	biological_process	0.14446	1	3	6813	4	18125	BVRB_6g134720,BVRB_3g065330,BVRB_2g047110
GO:0030328	prenylcysteine catabolic process	biological_process	0.14446	1	3	6813	4	18125	BVRB_2g047110,BVRB_3g065330,BVRB_6g134720
GO:0030329	prenylcysteine metabolic process	biological_process	0.14446	1	3	6813	4	18125	BVRB_6g134720,BVRB_3g065330,BVRB_2g047110
GO:0042219	cellular modified amino acid catabolic process	biological_process	0.14446	1	3	6813	4	18125	BVRB_3g065330,BVRB_6g134720,BVRB_2g047110
GO:0044273	sulfur compound catabolic process	biological_process	0.14446	1	3	6813	4	18125	BVRB_3g065330,BVRB_6g134720,BVRB_2g047110
GO:0006790	sulfur compound metabolic process	biological_process	0.145	1	51	6813	114	18125	BVRB_4g090050,BVRB_5g109920,BVRB_4g070930,BVRB_4g084590,BVRB_3g059580,BVRB_5g113910,BVRB_1g020540,BVRB_3g067510,XLOC_064494,BVRB_3g056660,BVRB_6g136770,BVRB_5g120250,BVRB_8g190810,BVRB_7g172110,BVRB_1g005730,BVRB_9g221940,BVRB_9g223870,BVRB_7g169490,BVRB_4g094290,BVRB_7g164610,BVRB_3g050990,BVRB_008370,BVRB_3g065330,BVRB_5g119700,BVRB_7g172570,BVRB_3g068720,BVRB_8g191780,BVRB_8g198390,BVRB_9g2053…
GO:0005975	carbohydrate metabolic process	biological_process	0.14698	1	317	6813	775	18125	BVRB_8g197870,BVRB_3g048130,BVRB_4g084730,BVRB_7g167190,BVRB_6g150380,BVRB_4g071620,BVRB_6g149180,BVRB_7g165020,BVRB_8g188160,BVRB_7g175220,BVRB_2g028910,BVRB_6g146990,BVRB_4g079860,BVRB_9g210980,BVRB_5g121630,BVRB_5g121720,BVRB_9g213370,BVRB_5g113940,BVRB_7g163090,BVRB_4g081000,BVRB_8g197880,BVRB_7g174130,BVRB_3g067590,BVRB_3g065210,BVRB_000710,BVRB_8g193450,BVRB_4g073190,BVRB_1g011460,BVRB_8g19…
GO:0009123	nucleoside monophosphate metabolic process	biological_process	0.14725	1	101	6813	250	18125	BVRB_7g172900,BVRB_5g105670,BVRB_4g086830,BVRB_6g151710,BVRB_2g034750,XLOC_043566,BVRB_8g194880,XLOC_027871,BVRB_5g106660,BVRB_3g058090,BVRB_037600,BVRB_4g090050,BVRB_1g007880,BVRB_3g051640,BVRB_2g030590,BVRB_1g022230,BVRB_4g083630,BVRB_9g211440,BVRB_7g174740,XLOC_015538,BVRB_3g067830,BVRB_8g185430,BVRB_032280,BVRB_1g004300,BVRB_9g208830,BVRB_6g144770,BVRB_6g136190,BVRB_7g161710,BVRB_9g224490,BVR…
GO:0006099	tricarboxylic acid cycle	biological_process	0.14797	1	8	6813	14	18125	BVRB_9g209750,BVRB_8g183230,BVRB_6g133460,BVRB_1g003080,BVRB_4g095480,XLOC_064130,BVRB_006300,BVRB_6g141100
GO:0006101	citrate metabolic process	biological_process	0.14797	1	8	6813	14	18125	BVRB_9g209750,BVRB_8g183230,BVRB_6g133460,BVRB_1g003080,BVRB_4g095480,XLOC_064130,BVRB_006300,BVRB_6g141100
GO:0006073	cellular glucan metabolic process	biological_process	0.1489	1	37	6813	83	18125	BVRB_5g108460,BVRB_2g029350,BVRB_4g094050,BVRB_011730,BVRB_3g065230,BVRB_8g181090,BVRB_7g160060,BVRB_7g178210,BVRB_6g149030,BVRB_5g107120,BVRB_6g154560,BVRB_5g110610,BVRB_9g205660,BVRB_4g087890,BVRB_7g157000,BVRB_5g125820,BVRB_8g201940,BVRB_8g183180,BVRB_8g191460,BVRB_9g213370,BVRB_4g083130,BVRB_2g028070,BVRB_1g009300,BVRB_3g065210,BVRB_4g080950,BVRB_5g107150,BVRB_7g180680,BVRB_6g129200,BVRB_3g05…
GO:0044042	glucan metabolic process	biological_process	0.1489	1	37	6813	83	18125	BVRB_3g056740,BVRB_4g080950,BVRB_5g107150,BVRB_7g180680,BVRB_6g129200,BVRB_8g193320,BVRB_9g204040,BVRB_7g178970,BVRB_3g056710,BVRB_4g071620,BVRB_013490,BVRB_008460,BVRB_3g049840,BVRB_7g160060,BVRB_7g178210,BVRB_5g107120,BVRB_6g149030,BVRB_9g205660,BVRB_5g110610,BVRB_6g154560,BVRB_7g157000,BVRB_4g087890,BVRB_2g029350,BVRB_5g108460,BVRB_3g065230,BVRB_011730,BVRB_4g094050,BVRB_8g181090,BVRB_4g083130…
GO:0006334	nucleosome assembly	biological_process	0.15095	1	12	6813	24	18125	BVRB_5g115670,BVRB_6g129940,XLOC_067035,BVRB_2g037980,BVRB_4g093300,BVRB_7g163140,BVRB_9g220620,BVRB_8g199270,BVRB_1g001420,BVRB_5g120470,BVRB_4g073470,BVRB_6g131540
GO:0031497	chromatin assembly	biological_process	0.15095	1	12	6813	24	18125	BVRB_6g129940,BVRB_5g115670,BVRB_2g037980,BVRB_4g093300,XLOC_067035,BVRB_9g220620,BVRB_7g163140,BVRB_6g131540,BVRB_4g073470,BVRB_5g120470,BVRB_1g001420,BVRB_8g199270
GO:0034728	nucleosome organization	biological_process	0.15095	1	12	6813	24	18125	BVRB_2g037980,BVRB_4g093300,XLOC_067035,BVRB_6g129940,BVRB_5g115670,BVRB_4g073470,BVRB_6g131540,BVRB_5g120470,BVRB_8g199270,BVRB_1g001420,BVRB_9g220620,BVRB_7g163140
GO:0046916	cellular transition metal ion homeostasis	biological_process	0.15185	1	6	6813	10	18125	BVRB_7g156610,BVRB_1g020300,BVRB_4g095410,BVRB_2g044700,BVRB_5g103250,BVRB_4g072420
GO:0006631	fatty acid metabolic process	biological_process	0.1529	1	61	6813	141	18125	BVRB_8g196760,BVRB_6g146770,BVRB_7g176720,BVRB_2g044780,BVRB_4g090610,BVRB_3g053400,BVRB_5g119210,BVRB_4g074670,BVRB_3g064410,BVRB_6g141470,BVRB_1g018770,BVRB_4g096010,BVRB_5g102330,BVRB_2g036990,BVRB_8g185570,BVRB_1g012280,BVRB_1g018750,BVRB_9g208230,BVRB_7g157710,BVRB_2g045290,BVRB_6g146850,BVRB_6g146840,BVRB_6g128780,BVRB_5g118820,BVRB_1g017100,BVRB_5g119740,BVRB_6g140350,BVRB_005400,BVRB_8g19…
GO:0006694	steroid biosynthetic process	biological_process	0.15342	1	43	6813	95	18125	BVRB_2g045070,BVRB_5g098710,BVRB_1g010050,XLOC_064494,BVRB_4g080010,BVRB_5g124340,BVRB_7g176370,BVRB_2g033110,XLOC_011720,BVRB_003120,BVRB_7g174270,BVRB_5g111720,BVRB_7g171750,BVRB_4g072970,BVRB_5g107720,BVRB_3g065540,BVRB_2g029170,BVRB_7g162730,BVRB_6g145510,BVRB_1g015120,BVRB_3g049630,BVRB_4g073300,BVRB_4g072960,BVRB_5g126930,BVRB_4g084870,BVRB_1g012790,BVRB_4g073450,BVRB_3g055220,BVRB_5g126130…
GO:0002831	regulation of response to biotic stimulus	biological_process	0.1551	1	3	6813	5	18125	BVRB_4g079870,BVRB_015670,BVRB_5g122370
GO:0009627	systemic acquired resistance	biological_process	0.1551	1	3	6813	5	18125	BVRB_5g122370,BVRB_4g079870,BVRB_015670
GO:0009814	defense response, incompatible interaction	biological_process	0.1551	1	3	6813	5	18125	BVRB_5g122370,BVRB_4g079870,BVRB_015670
GO:0010112	regulation of systemic acquired resistance	biological_process	0.1551	1	3	6813	5	18125	BVRB_4g079870,BVRB_015670,BVRB_5g122370
GO:0006109	regulation of carbohydrate metabolic process	biological_process	0.15553	1	9	6813	16	18125	BVRB_4g095730,BVRB_4g086010,BVRB_3g056590,BVRB_4g074020,BVRB_9g214820,BVRB_6g128330,BVRB_012550,BVRB_7g179280,BVRB_4g093130
GO:0006479	protein methylation	biological_process	0.15579	1	29	6813	61	18125	BVRB_6g132950,BVRB_9g207580,BVRB_9g202410,BVRB_1g002000,BVRB_9g208380,BVRB_8g195150,BVRB_000760,BVRB_5g116720,BVRB_5g121720,BVRB_8g184180,BVRB_5g106830,BVRB_7g179340,BVRB_3g064920,BVRB_3g050950,BVRB_5g115160,BVRB_9g223030,BVRB_3g048130,BVRB_4g094880,BVRB_3g062020,BVRB_2g046630,BVRB_1g002050,BVRB_7g178920,BVRB_6g138130,BVRB_2g035540,BVRB_1g017910,BVRB_7g166750,BVRB_6g152240,BVRB_5g111890,BVRB_3g06…
GO:0008213	protein alkylation	biological_process	0.15579	1	29	6813	61	18125	BVRB_6g152240,BVRB_2g035540,BVRB_1g017910,BVRB_7g166750,BVRB_6g138130,BVRB_7g178920,BVRB_3g062010,BVRB_5g111890,BVRB_5g115160,BVRB_3g050950,BVRB_2g046630,BVRB_1g002050,BVRB_3g062020,BVRB_4g094880,BVRB_9g223030,BVRB_3g048130,BVRB_5g116720,BVRB_5g121720,BVRB_3g064920,BVRB_7g179340,BVRB_5g106830,BVRB_8g184180,BVRB_9g202410,BVRB_9g207580,BVRB_6g132950,BVRB_8g195150,BVRB_000760,BVRB_1g002000,BVRB_9g20…
GO:0042221	response to chemical	biological_process	0.15816	1	142	6813	366	18125	BVRB_5g104900,BVRB_9g216650,BVRB_7g162510,BVRB_6g138350,BVRB_3g064510,BVRB_9g223480,BVRB_3g052970,BVRB_8g200590,BVRB_1g011510,BVRB_7g173610,BVRB_005580,BVRB_9g221170,BVRB_7g169500,BVRB_4g071450,BVRB_3g069250,BVRB_3g050070,BVRB_3g053620,BVRB_5g106110,BVRB_2g045030,BVRB_6g152920,BVRB_004590,BVRB_9g223500,BVRB_4g081750,BVRB_9g210390,BVRB_5g125780,BVRB_8g190940,BVRB_7g159130,BVRB_6g142980,BVRB_8g1861…
GO:0008033	tRNA processing	biological_process	0.15844	1	125	6813	289	18125	BVRB_2g045290,BVRB_6g149930,BVRB_5g118820,BVRB_1g020060,BVRB_1g014580,BVRB_004060,BVRB_6g132870,BVRB_010910,BVRB_1g019080,BVRB_5g123390,BVRB_9g205460,BVRB_3g057140,BVRB_2g045950,BVRB_8g184190,BVRB_9g208060,BVRB_4g089020,BVRB_4g086010,XLOC_001288,BVRB_2g040520,BVRB_3g064410,BVRB_8g199630,BVRB_4g083930,BVRB_6g128330,XLOC_029832,BVRB_8g188800,BVRB_6g144150,BVRB_2g043120,BVRB_3g064510,BVRB_8g184180,B…
GO:0019310	inositol catabolic process	biological_process	0.15989	1	2	6813	2	18125	BVRB_8g197960,BVRB_8g190480
GO:0046164	alcohol catabolic process	biological_process	0.15989	1	2	6813	2	18125	BVRB_8g197960,BVRB_8g190480
GO:0046174	polyol catabolic process	biological_process	0.15989	1	2	6813	2	18125	BVRB_8g190480,BVRB_8g197960
GO:1901616	organic hydroxy compound catabolic process	biological_process	0.15989	1	2	6813	2	18125	BVRB_8g197960,BVRB_8g190480
GO:0006470	protein dephosphorylation	biological_process	0.16025	1	20	6813	42	18125	BVRB_9g224200,BVRB_010910,BVRB_3g068150,BVRB_7g174740,BVRB_4g089310,BVRB_6g130630,BVRB_2g032970,BVRB_6g143820,BVRB_3g066810,BVRB_6g127370,BVRB_6g147690,BVRB_7g179300,BVRB_8g187070,BVRB_8g185260,BVRB_2g032790,BVRB_6g147050,BVRB_5g122740,BVRB_9g204470,BVRB_1g000680,BVRB_3g063070
GO:0005992	trehalose biosynthetic process	biological_process	0.16192	1	10	6813	19	18125	BVRB_3g067590,BVRB_4g084880,BVRB_6g149170,BVRB_6g135330,BVRB_5g106660,BVRB_1g009450,BVRB_6g149180,BVRB_3g049500,BVRB_5g116720,BVRB_1g003280
GO:0032011	ARF protein signal transduction	biological_process	0.16246	1	4	6813	6	18125	BVRB_1g019340,BVRB_9g211440,BVRB_6g153320,BVRB_2g045490
GO:0032012	regulation of ARF protein signal transduction	biological_process	0.16246	1	4	6813	6	18125	BVRB_1g019340,BVRB_2g045490,BVRB_6g153320,BVRB_9g211440
GO:0001907	killing by symbiont of host cells	biological_process	0.16413	1	10	6813	19	18125	BVRB_8g181550,BVRB_7g176940,BVRB_9g214830,BVRB_6g132960,BVRB_5g102910,BVRB_9g211950,BVRB_1g020250,BVRB_3g053760,BVRB_6g143730,BVRB_8g184860
GO:0044004	disruption by symbiont of host cell	biological_process	0.16413	1	10	6813	19	18125	BVRB_5g102910,BVRB_6g132960,BVRB_9g214830,BVRB_7g176940,BVRB_8g181550,BVRB_6g143730,BVRB_8g184860,BVRB_3g053760,BVRB_9g211950,BVRB_1g020250
GO:0007268	chemical synaptic transmission	biological_process	0.16451	1	5	6813	8	18125	BVRB_5g118070,BVRB_9g202920,BVRB_5g113970,BVRB_6g140580,BVRB_5g102720
GO:0098916	anterograde trans-synaptic signaling	biological_process	0.16451	1	5	6813	8	18125	BVRB_5g102720,BVRB_6g140580,BVRB_9g202920,BVRB_5g113970,BVRB_5g118070
GO:0099536	synaptic signaling	biological_process	0.16451	1	5	6813	8	18125	BVRB_9g202920,BVRB_5g113970,BVRB_6g140580,BVRB_5g102720,BVRB_5g118070
GO:0099537	trans-synaptic signaling	biological_process	0.16451	1	5	6813	8	18125	BVRB_6g140580,BVRB_9g202920,BVRB_5g113970,BVRB_5g102720,BVRB_5g118070
GO:0006464	cellular protein modification process	biological_process	0.16491	1	581	6813	1434	18125	BVRB_7g173350,XLOC_032648,BVRB_4g088910,BVRB_1g022070,BVRB_3g056750,BVRB_4g095580,BVRB_9g218000,BVRB_8g184180,BVRB_5g116300,BVRB_6g150070,BVRB_2g033790,BVRB_2g031810,BVRB_9g223180,BVRB_1g017910,BVRB_6g127370,BVRB_9g211050,BVRB_1g003580,BVRB_6g147050,BVRB_2g043860,BVRB_6g141990,BVRB_9g212200,BVRB_8g195520,BVRB_8g198480,BVRB_7g171270,BVRB_3g058390,BVRB_2g027820,BVRB_2g045010,BVRB_7g174790,BVRB_1g01…
GO:0036211	protein modification process	biological_process	0.16491	1	581	6813	1434	18125	BVRB_6g153050,BVRB_7g179340,BVRB_3g059030,BVRB_003200,BVRB_6g151900,BVRB_5g100010,BVRB_5g125530,BVRB_1g004540,BVRB_5g124000,BVRB_6g127850,BVRB_3g055890,BVRB_001370,BVRB_6g154800,BVRB_4g079980,BVRB_2g030170,BVRB_8g183590,BVRB_2g046110,BVRB_2g027140,BVRB_2g032650,BVRB_4g078300,BVRB_3g048900,BVRB_2g026300,BVRB_1g002000,BVRB_7g173390,BVRB_8g195150,BVRB_000760,BVRB_4g075400,BVRB_8g201450,BVRB_7g178920…
GO:0007021	tubulin complex assembly	biological_process	0.16507	1	3	6813	4	18125	BVRB_4g071730,BVRB_2g035500,BVRB_3g060360
GO:0031505	fungal-type cell wall organization	biological_process	0.16513	1	2	6813	2	18125	BVRB_8g182840,BVRB_3g055530
GO:0071852	fungal-type cell wall organization or biogenesis	biological_process	0.16513	1	2	6813	2	18125	BVRB_8g182840,BVRB_3g055530
GO:0006414	translational elongation	biological_process	0.16528	1	13	6813	26	18125	BVRB_5g111390,BVRB_6g130630,BVRB_3g057170,BVRB_1g004530,BVRB_4g080950,BVRB_8g182500,BVRB_1g014300,BVRB_6g140390,BVRB_8g196900,BVRB_4g070950,BVRB_6g153120,BVRB_4g080610,BVRB_2g033630
GO:0019049	evasion or tolerance of host defenses by virus	biological_process	0.16622	1	6	6813	10	18125	BVRB_2g046160,BVRB_3g068860,BVRB_8g183240,BVRB_012040,BVRB_9g205130,BVRB_1g002490
GO:0016579	protein deubiquitination	biological_process	0.16663	1	17	6813	34	18125	BVRB_2g033400,BVRB_2g035690,BVRB_1g007770,BVRB_2g044210,XLOC_049253,BVRB_5g115420,BVRB_5g108750,BVRB_4g093360,BVRB_1g023000,BVRB_6g133440,BVRB_7g171470,BVRB_4g094310,BVRB_6g139030,BVRB_5g105850,BVRB_2g045140,BVRB_2g033090,BVRB_2g033790
GO:0070646	protein modification by small protein removal	biological_process	0.16663	1	17	6813	34	18125	BVRB_2g035690,BVRB_2g033400,BVRB_1g007770,BVRB_2g044210,XLOC_049253,BVRB_5g108750,BVRB_5g115420,BVRB_1g023000,BVRB_4g093360,BVRB_6g133440,BVRB_7g171470,BVRB_4g094310,BVRB_6g139030,BVRB_5g105850,BVRB_2g045140,BVRB_2g033790,BVRB_2g033090
GO:0006480	N-terminal protein amino acid methylation	biological_process	0.16666	1	13	6813	25	18125	BVRB_000760,BVRB_1g002050,BVRB_3g048130,BVRB_9g208380,BVRB_1g002000,BVRB_5g115160,BVRB_3g050950,BVRB_9g207580,BVRB_5g106830,BVRB_7g179340,BVRB_5g111890,BVRB_8g184180,BVRB_6g152240
GO:0031365	N-terminal protein amino acid modification	biological_process	0.16666	1	13	6813	25	18125	BVRB_6g152240,BVRB_8g184180,BVRB_5g111890,BVRB_7g179340,BVRB_5g106830,BVRB_9g207580,BVRB_3g050950,BVRB_5g115160,BVRB_9g208380,BVRB_1g002000,BVRB_3g048130,BVRB_1g002050,BVRB_000760
GO:0031099	regeneration	biological_process	0.16711	1	6	6813	11	18125	BVRB_4g074670,BVRB_000890,BVRB_2g027570,BVRB_8g196180,BVRB_4g074740,BVRB_3g066250
GO:0042246	tissue regeneration	biological_process	0.16711	1	6	6813	11	18125	BVRB_4g074670,BVRB_000890,BVRB_2g027570,BVRB_8g196180,BVRB_4g074740,BVRB_3g066250
GO:0048589	developmental growth	biological_process	0.16711	1	6	6813	11	18125	BVRB_2g027570,BVRB_4g074670,BVRB_000890,BVRB_3g066250,BVRB_8g196180,BVRB_4g074740
GO:0007339	binding of sperm to zona pellucida	biological_process	0.16796	1	2	6813	2	18125	BVRB_2g044700,BVRB_5g114350
GO:0009988	cell-cell recognition	biological_process	0.16796	1	2	6813	2	18125	BVRB_5g114350,BVRB_2g044700
GO:0035036	sperm-egg recognition	biological_process	0.16796	1	2	6813	2	18125	BVRB_5g114350,BVRB_2g044700
GO:0072527	pyrimidine-containing compound metabolic process	biological_process	0.16821	1	27	6813	60	18125	BVRB_3g057400,BVRB_8g190810,BVRB_1g002590,BVRB_5g120250,BVRB_5g098610,BVRB_5g113970,BVRB_5g119220,BVRB_7g161710,BVRB_7g163090,BVRB_9g216640,BVRB_7g169770,BVRB_4g087430,BVRB_4g094290,BVRB_6g137070,BVRB_2g032720,BVRB_7g164610,BVRB_6g154100,BVRB_9g225270,BVRB_5g120410,BVRB_7g172570,BVRB_5g115340,BVRB_6g144630,BVRB_2g043410,BVRB_2g044170,BVRB_5g121470,BVRB_2g037030,BVRB_4g085910
GO:0006024	glycosaminoglycan biosynthetic process	biological_process	0.16833	1	9	6813	17	18125	BVRB_4g081460,BVRB_7g164940,BVRB_7g172710,BVRB_2g024070,BVRB_8g202010,BVRB_4g087620,BVRB_3g067380,BVRB_1g019080,BVRB_4g093760
GO:0032954	regulation of cytokinetic process	biological_process	0.1704	1	2	6813	2	18125	BVRB_4g075540,BVRB_6g153110
GO:0032955	regulation of division septum assembly	biological_process	0.1704	1	2	6813	2	18125	BVRB_4g075540,BVRB_6g153110
GO:1901891	regulation of cell septum assembly	biological_process	0.1704	1	2	6813	2	18125	BVRB_6g153110,BVRB_4g075540
GO:1902412	regulation of mitotic cytokinesis	biological_process	0.1704	1	2	6813	2	18125	BVRB_4g075540,BVRB_6g153110
GO:1903436	regulation of mitotic cytokinetic process	biological_process	0.1704	1	2	6813	2	18125	BVRB_6g153110,BVRB_4g075540
GO:0046836	glycolipid transport	biological_process	0.17085	1	5	6813	8	18125	BVRB_1g010890,BVRB_3g048780,BVRB_6g142140,BVRB_8g184650,BVRB_6g149330
GO:1901264	carbohydrate derivative transport	biological_process	0.17085	1	5	6813	8	18125	BVRB_1g010890,BVRB_3g048780,BVRB_6g149330,BVRB_8g184650,BVRB_6g142140
GO:0051188	cofactor biosynthetic process	biological_process	0.17235	1	114	6813	273	18125	BVRB_4g093780,BVRB_6g129880,BVRB_8g191780,BVRB_5g101500,BVRB_2g034320,BVRB_6g130440,BVRB_3g055140,BVRB_6g142820,BVRB_2g046600,BVRB_2g023870,BVRB_5g099950,BVRB_7g167330,BVRB_009200,BVRB_4g091040,BVRB_3g058070,BVRB_7g167060,BVRB_2g037030,BVRB_014590,BVRB_7g160370,BVRB_7g163840,BVRB_011370,BVRB_5g124390,BVRB_7g161540,BVRB_6g137210,BVRB_3g052680,BVRB_5g099530,BVRB_4g084590,BVRB_3g058090,BVRB_9g219160…
GO:0006195	purine nucleotide catabolic process	biological_process	0.17359	1	2	6813	2	18125	BVRB_5g115080,BVRB_9g204510
GO:0006198	cAMP catabolic process	biological_process	0.17359	1	2	6813	2	18125	BVRB_5g115080,BVRB_9g204510
GO:0009154	purine ribonucleotide catabolic process	biological_process	0.17359	1	2	6813	2	18125	BVRB_5g115080,BVRB_9g204510
GO:0009214	cyclic nucleotide catabolic process	biological_process	0.17359	1	2	6813	2	18125	BVRB_5g115080,BVRB_9g204510
GO:0009261	ribonucleotide catabolic process	biological_process	0.17359	1	2	6813	2	18125	BVRB_9g204510,BVRB_5g115080
GO:0072523	purine-containing compound catabolic process	biological_process	0.17359	1	2	6813	2	18125	BVRB_9g204510,BVRB_5g115080
GO:0019295	coenzyme M biosynthetic process	biological_process	0.17391	1	2	6813	2	18125	BVRB_014590,BVRB_1g020540
GO:0019296	coenzyme M metabolic process	biological_process	0.17391	1	2	6813	2	18125	BVRB_1g020540,BVRB_014590
GO:0031341	regulation of cell killing	biological_process	0.17407	1	4	6813	6	18125	BVRB_4g087390,BVRB_7g177040,BVRB_1g004540,BVRB_3g053760
GO:0008217	regulation of blood pressure	biological_process	0.1746	1	2	6813	2	18125	BVRB_014790,BVRB_5g120830
GO:0009435	NAD biosynthetic process	biological_process	0.17461	1	2	6813	2	18125	BVRB_7g174130,BVRB_009200
GO:0019674	NAD metabolic process	biological_process	0.17461	1	2	6813	2	18125	BVRB_009200,BVRB_7g174130
GO:0071766	Actinobacterium-type cell wall biogenesis	biological_process	0.17463	1	2	6813	2	18125	BVRB_003000,BVRB_2g025550
GO:0001906	cell killing	biological_process	0.17482	1	14	6813	29	18125	BVRB_5g122670,BVRB_6g132960,BVRB_7g177040,BVRB_1g004540,BVRB_5g102910,BVRB_8g181550,BVRB_7g176940,BVRB_9g214830,BVRB_4g087390,BVRB_9g211950,BVRB_1g020250,BVRB_3g053760,BVRB_6g143730,BVRB_8g184860
GO:0046149	pigment catabolic process	biological_process	0.17501	1	15	6813	35	18125	BVRB_3g048500,BVRB_3g060300,BVRB_6g142070,BVRB_3g067290,BVRB_6g142250,BVRB_7g165780,BVRB_028010,BVRB_2g026630,BVRB_1g012720,BVRB_4g083210,BVRB_3g067270,BVRB_2g042200,BVRB_3g067320,BVRB_5g109250,BVRB_3g067260
GO:0030417	nicotianamine metabolic process	biological_process	0.17885	1	3	6813	4	18125	BVRB_4g079360,BVRB_3g049450,BVRB_5g127040
GO:0030418	nicotianamine biosynthetic process	biological_process	0.17885	1	3	6813	4	18125	BVRB_5g127040,BVRB_3g049450,BVRB_4g079360
GO:0072511	divalent inorganic cation transport	biological_process	0.18214	1	50	6813	115	18125	BVRB_7g159190,BVRB_5g118240,BVRB_9g222150,BVRB_8g187760,BVRB_6g129940,BVRB_3g065050,BVRB_5g105810,BVRB_4g073510,BVRB_4g073290,BVRB_3g060830,BVRB_4g072590,BVRB_7g175580,BVRB_5g111160,BVRB_9g214410,BVRB_5g110670,BVRB_9g220710,BVRB_1g008720,BVRB_9g214970,BVRB_008310,BVRB_7g170340,BVRB_3g062300,BVRB_8g181850,BVRB_3g049700,BVRB_006430,BVRB_4g077290,BVRB_1g006760,BVRB_9g202230,BVRB_3g068240,BVRB_9g2145…
GO:0009229	thiamine diphosphate biosynthetic process	biological_process	0.18232	1	4	6813	6	18125	BVRB_7g164610,BVRB_2g037030,BVRB_8g190810,BVRB_9g216640
GO:0042357	thiamine diphosphate metabolic process	biological_process	0.18232	1	4	6813	6	18125	BVRB_8g190810,BVRB_9g216640,BVRB_7g164610,BVRB_2g037030
GO:0009126	purine nucleoside monophosphate metabolic process	biological_process	0.18339	1	96	6813	240	18125	BVRB_8g197870,BVRB_6g138960,BVRB_1g021890,BVRB_4g090040,BVRB_8g196130,BVRB_012930,BVRB_9g202700,XLOC_050163,BVRB_8g199840,BVRB_4g077240,BVRB_4g084820,XLOC_064130,BVRB_6g127190,BVRB_6g151340,BVRB_8g188640,BVRB_003200,BVRB_8g185160,BVRB_2g038140,BVRB_5g114300,BVRB_021470,BVRB_2g040270,BVRB_5g124610,BVRB_7g162630,BVRB_2g027500,BVRB_8g182840,BVRB_7g174130,BVRB_6g134160,BVRB_1g002600,BVRB_3g061530,BVR…
GO:0009161	ribonucleoside monophosphate metabolic process	biological_process	0.18339	1	96	6813	240	18125	BVRB_007930,BVRB_8g196140,BVRB_4g091040,BVRB_7g159500,BVRB_3g058070,BVRB_9g220480,BVRB_5g105720,XLOC_061905,BVRB_017690,BVRB_6g129880,BVRB_030820,BVRB_2g046600,BVRB_4g090820,BVRB_6g149400,BVRB_4g072670,BVRB_8g194560,BVRB_6g128120,BVRB_4g092050,BVRB_4g094910,BVRB_6g151040,BVRB_7g160370,BVRB_2g029420,BVRB_2g036840,BVRB_8g194880,BVRB_5g105670,BVRB_6g151710,BVRB_2g034750,BVRB_4g086830,BVRB_5g106660,B…
GO:0009167	purine ribonucleoside monophosphate metabolic process	biological_process	0.18339	1	96	6813	240	18125	BVRB_7g159500,BVRB_3g058070,BVRB_8g196140,BVRB_007930,BVRB_4g091040,BVRB_9g220480,XLOC_061905,BVRB_5g105720,BVRB_017690,BVRB_030820,BVRB_6g129880,BVRB_6g149400,BVRB_4g072670,BVRB_4g090820,BVRB_2g046600,BVRB_8g194560,BVRB_6g128120,BVRB_4g092050,BVRB_7g160370,BVRB_4g094910,BVRB_6g151040,BVRB_2g029420,BVRB_2g036840,BVRB_5g106660,BVRB_8g194880,BVRB_2g034750,BVRB_5g105670,BVRB_6g151710,BVRB_4g086830,B…
GO:0007224	smoothened signaling pathway	biological_process	0.18468	1	9	6813	18	18125	BVRB_8g196310,BVRB_9g205070,BVRB_4g088520,BVRB_5g102940,BVRB_6g144070,BVRB_3g069200,BVRB_6g151830,BVRB_1g019970,BVRB_2g037240
GO:0001514	selenocysteine incorporation	biological_process	0.18632	1	3	6813	4	18125	BVRB_2g033630,BVRB_6g130630,BVRB_4g080610
GO:0006451	translational readthrough	biological_process	0.18632	1	3	6813	4	18125	BVRB_2g033630,BVRB_4g080610,BVRB_6g130630
GO:0043085	positive regulation of catalytic activity	biological_process	0.18637	1	9	6813	17	18125	BVRB_1g005220,BVRB_7g170780,BVRB_9g224840,BVRB_1g003030,BVRB_6g137570,BVRB_9g206740,BVRB_3g054960,BVRB_3g050340,BVRB_8g196030
GO:0009112	nucleobase metabolic process	biological_process	0.18656	1	7	6813	13	18125	BVRB_2g043410,BVRB_9g225270,BVRB_6g144630,BVRB_4g085910,BVRB_7g173220,BVRB_7g161710,BVRB_5g098610
GO:0046112	nucleobase biosynthetic process	biological_process	0.18656	1	7	6813	13	18125	BVRB_5g098610,BVRB_7g173220,BVRB_7g161710,BVRB_6g144630,BVRB_4g085910,BVRB_9g225270,BVRB_2g043410
GO:0043412	macromolecule modification	biological_process	0.18881	1	679	6813	1683	18125	BVRB_4g083660,BVRB_6g141010,BVRB_8g201460,BVRB_013360,BVRB_9g224200,BVRB_6g148670,BVRB_7g171170,BVRB_4g096600,BVRB_6g146850,BVRB_9g217980,BVRB_7g163730,BVRB_3g058160,BVRB_1g005600,BVRB_4g075470,BVRB_2g041850,BVRB_6g128330,BVRB_4g093540,BVRB_4g079620,BVRB_1g005700,BVRB_1g002660,BVRB_4g077510,BVRB_9g208060,BVRB_2g034950,BVRB_3g048870,BVRB_9g204330,BVRB_2g034230,BVRB_3g060970,BVRB_5g102020,BVRB_3g06…
GO:0007217	tachykinin receptor signaling pathway	biological_process	0.18886	1	6	6813	11	18125	BVRB_3g049190,BVRB_9g219490,BVRB_5g113970,BVRB_9g202920,BVRB_3g056940,BVRB_4g077000
GO:0000096	sulfur amino acid metabolic process	biological_process	0.18922	1	13	6813	26	18125	BVRB_4g087770,BVRB_2g047110,BVRB_3g065330,BVRB_7g163610,BVRB_4g090050,BVRB_3g068720,BVRB_8g191780,BVRB_5g109920,BVRB_9g221940,BVRB_6g134720,BVRB_9g219110,BVRB_3g059580,BVRB_4g084590
GO:0017006	protein-tetrapyrrole linkage	biological_process	0.1903	1	3	6813	4	18125	BVRB_6g142500,BVRB_006140,BVRB_9g216950
GO:0009086	methionine biosynthetic process	biological_process	0.19118	1	6	6813	10	18125	BVRB_9g221940,BVRB_7g163610,BVRB_4g084590,BVRB_3g068720,BVRB_5g109920,BVRB_8g191780
GO:0006433	prolyl-tRNA aminoacylation	biological_process	0.19134	1	3	6813	4	18125	BVRB_2g046160,BVRB_8g183240,BVRB_3g069700
GO:0009074	aromatic amino acid family catabolic process	biological_process	0.19151	1	5	6813	8	18125	BVRB_4g086200,BVRB_9g224110,BVRB_6g154500,BVRB_5g110430,BVRB_9g224130
GO:0006206	pyrimidine nucleobase metabolic process	biological_process	0.19197	1	6	6813	11	18125	BVRB_2g043410,BVRB_9g225270,BVRB_7g161710,BVRB_5g098610,BVRB_4g085910,BVRB_6g144630
GO:0019856	pyrimidine nucleobase biosynthetic process	biological_process	0.19197	1	6	6813	11	18125	BVRB_5g098610,BVRB_7g161710,BVRB_4g085910,BVRB_6g144630,BVRB_9g225270,BVRB_2g043410
GO:0006919	activation of cysteine-type endopeptidase activity involved in apoptotic process	biological_process	0.19512	1	3	6813	4	18125	BVRB_9g206740,BVRB_3g050340,BVRB_1g003030
GO:0010950	positive regulation of endopeptidase activity	biological_process	0.19512	1	3	6813	4	18125	BVRB_9g206740,BVRB_3g050340,BVRB_1g003030
GO:0010952	positive regulation of peptidase activity	biological_process	0.19512	1	3	6813	4	18125	BVRB_9g206740,BVRB_3g050340,BVRB_1g003030
GO:0043280	positive regulation of cysteine-type endopeptidase activity involved in apoptotic process	biological_process	0.19512	1	3	6813	4	18125	BVRB_3g050340,BVRB_1g003030,BVRB_9g206740
GO:0045862	positive regulation of proteolysis	biological_process	0.19512	1	3	6813	4	18125	BVRB_9g206740,BVRB_1g003030,BVRB_3g050340
GO:2001056	positive regulation of cysteine-type endopeptidase activity	biological_process	0.19512	1	3	6813	4	18125	BVRB_9g206740,BVRB_3g050340,BVRB_1g003030
GO:0008152	metabolic process	biological_process	0.19835	1	3692	6813	9596	18125	BVRB_9g209750,BVRB_6g147500,BVRB_3g061820,BVRB_7g178650,BVRB_2g029880,BVRB_9g220540,BVRB_3g050950,BVRB_007030,BVRB_5g122110,BVRB_1g001170,BVRB_9g224400,BVRB_3g062010,BVRB_7g167700,BVRB_8g201690,BVRB_5g126110,BVRB_5g118250,BVRB_4g089320,BVRB_9g216910,BVRB_5g125170,BVRB_8g184170,BVRB_4g093780,BVRB_2g024450,BVRB_7g170480,BVRB_6g144930,BVRB_5g122250,BVRB_5g111200,BVRB_5g120330,XLOC_055666,BVRB_2g0423…
GO:0070838	divalent metal ion transport	biological_process	0.19855	1	46	6813	106	18125	BVRB_1g006760,BVRB_9g202230,BVRB_006430,BVRB_4g077290,BVRB_3g062300,BVRB_8g181850,BVRB_3g049700,BVRB_7g170340,BVRB_008310,BVRB_5g110670,BVRB_9g220710,BVRB_1g008720,BVRB_9g214970,BVRB_3g060830,BVRB_4g072590,BVRB_7g175580,BVRB_5g111160,BVRB_9g214410,BVRB_5g105810,BVRB_4g073510,BVRB_4g073290,BVRB_5g118240,BVRB_9g222150,BVRB_7g159190,BVRB_8g187760,BVRB_6g129940,BVRB_3g065050,BVRB_7g171230,BVRB_1g0126…
GO:0042254	ribosome biogenesis	biological_process	0.19973	1	63	6813	148	18125	BVRB_6g132280,BVRB_3g053660,BVRB_6g143360,BVRB_3g056190,BVRB_9g203840,BVRB_5g116280,BVRB_7g175780,BVRB_2g036660,BVRB_4g072830,BVRB_9g224430,BVRB_7g172440,BVRB_9g221670,BVRB_5g106830,BVRB_2g042330,BVRB_8g194390,BVRB_3g051660,BVRB_7g179910,BVRB_8g186230,BVRB_6g138740,BVRB_5g117140,BVRB_1g018570,BVRB_003270,BVRB_7g161710,BVRB_2g029710,BVRB_4g091980,BVRB_6g145830,BVRB_9g213660,BVRB_3g063610,BVRB_0093…
GO:0015939	pantothenate metabolic process	biological_process	0.19999	1	3	6813	4	18125	BVRB_4g093780,BVRB_7g165520,BVRB_7g167060
GO:0015940	pantothenate biosynthetic process	biological_process	0.19999	1	3	6813	4	18125	BVRB_7g167060,BVRB_7g165520,BVRB_4g093780
GO:0006022	aminoglycan metabolic process	biological_process	0.20071	1	22	6813	49	18125	BVRB_8g183160,BVRB_8g197130,BVRB_7g164940,BVRB_4g075670,BVRB_3g067380,BVRB_1g000230,BVRB_8g186430,BVRB_8g189980,BVRB_4g088530,BVRB_1g007720,BVRB_8g190010,BVRB_7g172710,BVRB_8g190000,BVRB_4g081460,BVRB_8g190040,BVRB_1g019080,BVRB_4g087620,BVRB_4g093760,BVRB_3g058210,BVRB_2g024070,BVRB_5g119930,BVRB_8g202010
GO:0009877	nodulation	biological_process	0.20084	1	22	6813	49	18125	BVRB_9g226070,BVRB_4g097100,BVRB_7g180660,BVRB_4g077570,BVRB_3g064270,BVRB_6g131860,BVRB_3g048480,BVRB_3g048130,BVRB_4g091660,BVRB_5g102670,BVRB_6g129280,BVRB_5g111890,BVRB_2g029170,BVRB_8g189500,BVRB_5g100230,BVRB_2g040370,BVRB_008570,BVRB_2g034270,BVRB_5g121720,BVRB_4g091680,BVRB_5g106830,BVRB_8g184180
GO:0033993	response to lipid	biological_process	0.20109	1	14	6813	33	18125	BVRB_8g197730,BVRB_4g088220,BVRB_2g045030,BVRB_7g175720,BVRB_8g183030,BVRB_7g156540,BVRB_5g099600,BVRB_5g099190,BVRB_5g109610,BVRB_2g030630,BVRB_6g128260,BVRB_1g016320,BVRB_004590,BVRB_1g011510
GO:0043401	steroid hormone mediated signaling pathway	biological_process	0.20109	1	14	6813	33	18125	BVRB_1g011510,BVRB_6g128260,BVRB_004590,BVRB_1g016320,BVRB_2g030630,BVRB_5g109610,BVRB_5g099190,BVRB_7g156540,BVRB_5g099600,BVRB_8g183030,BVRB_7g175720,BVRB_2g045030,BVRB_4g088220,BVRB_8g197730
GO:0048545	response to steroid hormone	biological_process	0.20109	1	14	6813	33	18125	BVRB_7g175720,BVRB_8g183030,BVRB_2g045030,BVRB_4g088220,BVRB_8g197730,BVRB_004590,BVRB_6g128260,BVRB_1g016320,BVRB_2g030630,BVRB_1g011510,BVRB_5g099600,BVRB_7g156540,BVRB_5g109610,BVRB_5g099190
GO:0071383	cellular response to steroid hormone stimulus	biological_process	0.20109	1	14	6813	33	18125	BVRB_7g156540,BVRB_5g099600,BVRB_5g099190,BVRB_5g109610,BVRB_2g030630,BVRB_6g128260,BVRB_004590,BVRB_1g016320,BVRB_1g011510,BVRB_4g088220,BVRB_8g197730,BVRB_2g045030,BVRB_7g175720,BVRB_8g183030
GO:0071396	cellular response to lipid	biological_process	0.20109	1	14	6813	33	18125	BVRB_8g183030,BVRB_7g175720,BVRB_2g045030,BVRB_4g088220,BVRB_8g197730,BVRB_1g011510,BVRB_1g016320,BVRB_6g128260,BVRB_004590,BVRB_2g030630,BVRB_5g109610,BVRB_5g099190,BVRB_7g156540,BVRB_5g099600
GO:0071407	cellular response to organic cyclic compound	biological_process	0.20109	1	14	6813	33	18125	BVRB_1g011510,BVRB_6g128260,BVRB_1g016320,BVRB_004590,BVRB_2g030630,BVRB_5g109610,BVRB_5g099190,BVRB_7g156540,BVRB_5g099600,BVRB_8g183030,BVRB_7g175720,BVRB_2g045030,BVRB_4g088220,BVRB_8g197730
GO:0006720	isoprenoid metabolic process	biological_process	0.20279	1	38	6813	83	18125	BVRB_6g137830,BVRB_1g010630,XLOC_013497,BVRB_3g057690,BVRB_2g044900,BVRB_007050,BVRB_9g207160,BVRB_1g004980,BVRB_4g071710,BVRB_6g133960,BVRB_5g101200,BVRB_6g128510,BVRB_9g213790,BVRB_3g054890,BVRB_2g035630,BVRB_9g208020,BVRB_9g213820,BVRB_6g127470,BVRB_1g004830,BVRB_2g023870,BVRB_5g114670,BVRB_5g102330,BVRB_7g165940,BVRB_2g043260,BVRB_4g096820,BVRB_8g199630,BVRB_3g064410,BVRB_7g159920,BVRB_9g2032…
GO:0008299	isoprenoid biosynthetic process	biological_process	0.20279	1	38	6813	83	18125	BVRB_9g213820,BVRB_1g004830,BVRB_6g127470,BVRB_9g208020,BVRB_2g035630,BVRB_6g128510,BVRB_3g054890,BVRB_9g213790,BVRB_6g133960,BVRB_5g101200,BVRB_4g071710,BVRB_1g004980,BVRB_9g207160,BVRB_3g057690,XLOC_013497,BVRB_2g044900,BVRB_007050,BVRB_1g010630,BVRB_6g137830,BVRB_5g118820,BVRB_6g128780,BVRB_6g148830,BVRB_1g014580,BVRB_2g025490,BVRB_8g190230,BVRB_4g090750,BVRB_8g184270,BVRB_002340,BVRB_9g203250…
GO:0045333	cellular respiration	biological_process	0.20306	1	51	6813	120	18125	BVRB_9g202700,XLOC_012111,BVRB_8g183230,BVRB_2g026350,BVRB_2g046770,BVRB_6g144770,XLOC_064130,BVRB_1g004300,BVRB_4g084820,BVRB_7g161430,BVRB_6g134800,BVRB_7g164610,BVRB_9g211440,BVRB_3g051640,BVRB_2g030590,BVRB_4g090040,BVRB_004520,BVRB_9g218320,BVRB_8g181940,BVRB_9g210390,BVRB_4g079530,BVRB_5g106660,BVRB_4g086830,BVRB_6g151340,BVRB_5g100580,BVRB_6g133460,BVRB_6g147270,BVRB_5g119750,BVRB_2g036840…
GO:0051818	disruption of cells of other organism involved in symbiotic interaction	biological_process	0.20387	1	10	6813	20	18125	BVRB_6g132960,BVRB_5g102910,BVRB_9g214830,BVRB_8g181550,BVRB_7g176940,BVRB_3g053760,BVRB_8g184860,BVRB_6g143730,BVRB_9g211950,BVRB_1g020250
GO:0051883	killing of cells in other organism involved in symbiotic interaction	biological_process	0.20387	1	10	6813	20	18125	BVRB_6g132960,BVRB_5g102910,BVRB_9g214830,BVRB_8g181550,BVRB_7g176940,BVRB_3g053760,BVRB_6g143730,BVRB_8g184860,BVRB_9g211950,BVRB_1g020250
GO:0052652	cyclic purine nucleotide metabolic process	biological_process	0.20395	1	4	6813	6	18125	XLOC_009444,BVRB_8g188470,BVRB_2g040670,BVRB_6g136770
GO:0009309	amine biosynthetic process	biological_process	0.20411	1	7	6813	13	18125	BVRB_6g140590,BVRB_5g113750,BVRB_5g127040,BVRB_7g157800,BVRB_4g079360,BVRB_8g191830,BVRB_3g049450
GO:0042401	cellular biogenic amine biosynthetic process	biological_process	0.20411	1	7	6813	13	18125	BVRB_4g079360,BVRB_3g049450,BVRB_8g191830,BVRB_7g157800,BVRB_5g127040,BVRB_6g140590,BVRB_5g113750
GO:0006721	terpenoid metabolic process	biological_process	0.20556	1	31	6813	66	18125	BVRB_1g014580,BVRB_6g148830,BVRB_6g127470,BVRB_6g128780,BVRB_5g118820,BVRB_9g213820,BVRB_9g208020,BVRB_002340,BVRB_8g190230,BVRB_2g035630,BVRB_3g054890,BVRB_7g159920,BVRB_9g213790,BVRB_9g203250,BVRB_6g128510,BVRB_8g199630,BVRB_3g064410,BVRB_6g133960,BVRB_2g043260,BVRB_9g207160,BVRB_4g071710,BVRB_1g004980,BVRB_7g165940,BVRB_2g044900,XLOC_013497,BVRB_3g057690,BVRB_007050,BVRB_5g102330,BVRB_2g023870…
GO:0016114	terpenoid biosynthetic process	biological_process	0.20556	1	31	6813	66	18125	BVRB_9g203250,BVRB_3g054890,BVRB_9g213790,BVRB_7g159920,BVRB_6g128510,BVRB_002340,BVRB_2g035630,BVRB_8g190230,BVRB_9g208020,BVRB_6g127470,BVRB_6g148830,BVRB_1g014580,BVRB_9g213820,BVRB_6g128780,BVRB_5g118820,BVRB_5g102330,BVRB_5g114670,BVRB_1g010630,BVRB_2g023870,BVRB_7g165940,XLOC_013497,BVRB_3g057690,BVRB_2g044900,BVRB_007050,BVRB_2g043260,BVRB_1g004980,BVRB_4g071710,BVRB_9g207160,BVRB_8g199630…
GO:0030838	positive regulation of actin filament polymerization	biological_process	0.206	1	7	6813	13	18125	BVRB_7g163870,BVRB_008960,BVRB_8g193130,BVRB_2g040130,BVRB_1g017990,BVRB_8g193060,BVRB_8g188900
GO:0034314	Arp2/3 complex-mediated actin nucleation	biological_process	0.206	1	7	6813	13	18125	BVRB_2g040130,BVRB_008960,BVRB_8g193130,BVRB_7g163870,BVRB_1g017990,BVRB_8g188900,BVRB_8g193060
GO:0045010	actin nucleation	biological_process	0.206	1	7	6813	13	18125	BVRB_8g188900,BVRB_8g193060,BVRB_2g040130,BVRB_008960,BVRB_8g193130,BVRB_7g163870,BVRB_1g017990
GO:0006406	mRNA export from nucleus	biological_process	0.20682	1	9	6813	18	18125	BVRB_5g108410,BVRB_6g142930,BVRB_006530,BVRB_003540,BVRB_6g136580,BVRB_005250,BVRB_6g145340,BVRB_9g210390,BVRB_6g153320
GO:0006611	protein export from nucleus	biological_process	0.20682	1	9	6813	18	18125	BVRB_6g142930,BVRB_5g108410,BVRB_6g136580,BVRB_006530,BVRB_003540,BVRB_005250,BVRB_6g153320,BVRB_9g210390,BVRB_6g145340
GO:0071166	ribonucleoprotein complex localization	biological_process	0.20682	1	9	6813	18	18125	BVRB_005250,BVRB_6g153320,BVRB_6g145340,BVRB_9g210390,BVRB_5g108410,BVRB_6g142930,BVRB_003540,BVRB_006530,BVRB_6g136580
GO:0071426	ribonucleoprotein complex export from nucleus	biological_process	0.20682	1	9	6813	18	18125	BVRB_5g108410,BVRB_6g142930,BVRB_006530,BVRB_003540,BVRB_6g136580,BVRB_005250,BVRB_6g153320,BVRB_6g145340,BVRB_9g210390
GO:0071427	mRNA-containing ribonucleoprotein complex export from nucleus	biological_process	0.20682	1	9	6813	18	18125	BVRB_6g136580,BVRB_006530,BVRB_003540,BVRB_6g142930,BVRB_5g108410,BVRB_6g153320,BVRB_9g210390,BVRB_6g145340,BVRB_005250
GO:0046034	ATP metabolic process	biological_process	0.20708	1	91	6813	229	18125	BVRB_4g094910,BVRB_6g151040,BVRB_7g160370,BVRB_2g029420,BVRB_2g036840,BVRB_8g194560,BVRB_6g128120,BVRB_4g092050,BVRB_017690,BVRB_6g129880,BVRB_030820,BVRB_2g046600,BVRB_6g149400,BVRB_4g072670,BVRB_4g091040,BVRB_7g159500,BVRB_3g058070,BVRB_9g220480,XLOC_061905,BVRB_5g105720,BVRB_3g048500,BVRB_6g146950,BVRB_5g109690,BVRB_9g208830,BVRB_1g004300,BVRB_032280,BVRB_006590,BVRB_7g161710,BVRB_6g144770,BVR…
GO:0006188	IMP biosynthetic process	biological_process	0.212	1	6	6813	11	18125	BVRB_8g196130,BVRB_007930,BVRB_8g196140,BVRB_1g021890,BVRB_9g224490,BVRB_4g090820
GO:0046040	IMP metabolic process	biological_process	0.212	1	6	6813	11	18125	BVRB_4g090820,BVRB_9g224490,BVRB_1g021890,BVRB_8g196140,BVRB_007930,BVRB_8g196130
GO:0051302	regulation of cell division	biological_process	0.21308	1	11	6813	22	18125	BVRB_6g143270,BVRB_1g019280,BVRB_6g153110,BVRB_4g075540,BVRB_7g165610,BVRB_6g136110,BVRB_3g069080,BVRB_1g005970,BVRB_8g192340,BVRB_5g119220,BVRB_2g033350
GO:0050829	defense response to Gram-negative bacterium	biological_process	0.21426	1	4	6813	7	18125	BVRB_6g147420,BVRB_5g106900,BVRB_4g081430,BVRB_5g111390
GO:0007548	sex differentiation	biological_process	0.21553	1	5	6813	10	18125	BVRB_3g064510,BVRB_7g173880,BVRB_9g221110,BVRB_9g202440,BVRB_004940
GO:0006555	methionine metabolic process	biological_process	0.21909	1	8	6813	15	18125	BVRB_7g163610,BVRB_3g068720,BVRB_8g191780,BVRB_5g109920,BVRB_9g221940,BVRB_9g219110,BVRB_3g059580,BVRB_4g084590
GO:0055076	transition metal ion homeostasis	biological_process	0.21974	1	7	6813	13	18125	BVRB_1g020300,BVRB_7g173820,BVRB_7g156610,BVRB_2g044700,BVRB_4g095410,BVRB_4g072420,BVRB_5g103250
GO:0050690	regulation of defense response to virus by virus	biological_process	0.22219	1	5	6813	9	18125	BVRB_3g049200,BVRB_2g046160,BVRB_9g205130,BVRB_012040,BVRB_1g002490
GO:0065004	protein-DNA complex assembly	biological_process	0.22264	1	30	6813	72	18125	BVRB_4g083220,BVRB_9g205970,XLOC_040053,BVRB_7g163140,BVRB_9g220620,BVRB_1g001420,BVRB_4g073470,BVRB_5g120470,BVRB_6g131540,BVRB_7g172660,XLOC_067035,BVRB_2g037980,BVRB_8g184590,BVRB_6g144930,BVRB_2g033540,BVRB_4g081710,BVRB_5g115350,BVRB_4g087500,BVRB_2g044040,BVRB_2g044260,BVRB_8g199270,BVRB_2g036550,BVRB_5g115670,BVRB_9g225500,BVRB_6g129940,BVRB_7g174990,BVRB_4g093300,BVRB_6g150880,BVRB_5g1139…
GO:0071824	protein-DNA complex subunit organization	biological_process	0.22264	1	30	6813	72	18125	BVRB_4g086160,BVRB_5g113970,BVRB_6g150880,BVRB_4g093300,BVRB_7g174990,BVRB_5g115670,BVRB_9g225500,BVRB_6g129940,BVRB_2g036550,BVRB_8g199270,BVRB_2g044260,BVRB_2g044040,BVRB_4g087500,BVRB_5g115350,BVRB_4g081710,BVRB_2g033540,BVRB_6g144930,BVRB_8g184590,BVRB_2g037980,XLOC_067035,BVRB_7g172660,BVRB_4g073470,BVRB_6g131540,BVRB_5g120470,BVRB_1g001420,BVRB_9g220620,BVRB_7g163140,BVRB_9g205970,XLOC_0400…
GO:0003006	developmental process involved in reproduction	biological_process	0.2228	1	13	6813	29	18125	BVRB_3g051310,BVRB_9g217530,BVRB_9g202440,BVRB_1g020540,BVRB_9g221110,XLOC_031110,BVRB_3g064510,BVRB_3g066960,BVRB_6g127500,BVRB_4g072220,BVRB_004940,BVRB_8g182790,BVRB_7g173880
GO:1990542	mitochondrial transmembrane transport	biological_process	0.22305	1	12	6813	24	18125	BVRB_1g010860,BVRB_8g201350,BVRB_5g125960,BVRB_5g123230,BVRB_2g035360,BVRB_5g112910,BVRB_2g038610,BVRB_1g005180,BVRB_9g209750,BVRB_2g033180,BVRB_3g067180,BVRB_9g217710
GO:0005991	trehalose metabolic process	biological_process	0.22467	1	12	6813	25	18125	BVRB_9g220170,BVRB_6g149180,BVRB_3g049500,BVRB_5g103540,BVRB_1g003280,BVRB_5g116720,BVRB_5g106660,BVRB_1g009450,BVRB_3g067590,BVRB_6g135330,BVRB_6g149170,BVRB_4g084880
GO:0006030	chitin metabolic process	biological_process	0.22805	1	12	6813	26	18125	BVRB_5g119930,BVRB_8g186430,BVRB_3g058210,BVRB_8g189980,BVRB_8g190040,BVRB_1g000230,BVRB_8g190010,BVRB_8g190000,BVRB_8g183160,BVRB_4g088530,BVRB_8g197130,BVRB_1g007720
GO:1901071	glucosamine-containing compound metabolic process	biological_process	0.22805	1	12	6813	26	18125	BVRB_8g189980,BVRB_5g119930,BVRB_8g186430,BVRB_3g058210,BVRB_1g000230,BVRB_8g190040,BVRB_8g190000,BVRB_8g190010,BVRB_1g007720,BVRB_8g197130,BVRB_8g183160,BVRB_4g088530
GO:0009144	purine nucleoside triphosphate metabolic process	biological_process	0.2295	1	94	6813	238	18125	BVRB_5g114300,BVRB_2g040270,BVRB_021470,BVRB_8g185160,BVRB_2g038140,BVRB_003200,BVRB_6g151340,BVRB_8g188640,BVRB_6g127190,BVRB_4g077240,BVRB_8g199840,XLOC_064130,BVRB_4g084820,BVRB_012930,BVRB_8g196130,XLOC_050163,BVRB_9g202700,BVRB_6g138960,BVRB_4g090040,BVRB_8g197870,BVRB_3g052850,BVRB_2g043200,BVRB_5g123510,BVRB_5g120180,BVRB_2g027680,BVRB_018110,BVRB_4g070880,BVRB_3g060860,BVRB_014060,BVRB_6g…
GO:0009199	ribonucleoside triphosphate metabolic process	biological_process	0.2295	1	94	6813	238	18125	BVRB_3g058070,BVRB_7g159500,BVRB_4g091040,BVRB_9g220480,BVRB_5g105720,XLOC_061905,BVRB_6g129880,BVRB_030820,BVRB_017690,BVRB_4g072670,BVRB_6g149400,BVRB_2g046600,BVRB_8g194560,BVRB_4g092050,BVRB_6g128120,BVRB_7g160370,BVRB_6g151040,BVRB_4g094910,BVRB_2g036840,BVRB_2g029420,BVRB_5g106660,BVRB_5g105670,BVRB_6g151710,BVRB_4g086830,BVRB_2g034750,BVRB_8g194880,BVRB_7g172900,BVRB_8g184480,BVRB_037600,B…
GO:0009205	purine ribonucleoside triphosphate metabolic process	biological_process	0.2295	1	94	6813	238	18125	BVRB_5g106660,BVRB_5g105670,BVRB_2g034750,BVRB_6g151710,BVRB_4g086830,BVRB_8g194880,BVRB_7g172900,BVRB_8g184480,BVRB_037600,BVRB_4g090050,BVRB_3g058090,BVRB_8g185430,BVRB_3g067830,BVRB_7g174740,BVRB_9g211440,XLOC_015538,BVRB_3g051640,BVRB_1g007880,BVRB_2g030590,BVRB_4g083630,BVRB_1g022230,BVRB_5g109690,BVRB_6g146950,BVRB_3g048500,BVRB_7g161710,BVRB_6g144770,BVRB_6g136190,BVRB_006590,BVRB_032280,B…
GO:0030001	metal ion transport	biological_process	0.22998	1	178	6813	448	18125	BVRB_6g153600,BVRB_7g170340,BVRB_1g014710,BVRB_3g059610,BVRB_8g181360,BVRB_6g135550,BVRB_5g098710,BVRB_3g060430,BVRB_4g075740,BVRB_3g054890,BVRB_6g130920,BVRB_4g073290,BVRB_4g092650,BVRB_2g036400,BVRB_6g129940,BVRB_6g143180,BVRB_1g008720,BVRB_3g060830,BVRB_7g175580,BVRB_5g111160,BVRB_9g203650,BVRB_9g203370,BVRB_9g221910,BVRB_1g015670,BVRB_3g060080,BVRB_007640,BVRB_8g184430,BVRB_2g032380,BVRB_6g14…
GO:0006023	aminoglycan biosynthetic process	biological_process	0.23085	1	9	6813	18	18125	BVRB_7g164940,BVRB_4g081460,BVRB_7g172710,BVRB_2g024070,BVRB_8g202010,BVRB_4g087620,BVRB_3g067380,BVRB_1g019080,BVRB_4g093760
GO:0015696	ammonium transport	biological_process	0.23097	1	6	6813	11	18125	BVRB_4g077360,BVRB_4g087050,BVRB_008290,BVRB_9g218500,BVRB_7g172350,BVRB_4g077340
GO:0007009	plasma membrane organization	biological_process	0.23157	1	5	6813	9	18125	BVRB_3g062060,BVRB_1g017680,BVRB_4g076580,BVRB_9g214110,BVRB_000700
GO:0001897	cytolysis by symbiont of host cells	biological_process	0.23266	1	9	6813	18	18125	BVRB_9g214830,BVRB_7g176940,BVRB_8g181550,BVRB_5g102910,BVRB_6g132960,BVRB_6g143730,BVRB_8g184860,BVRB_9g211950,BVRB_1g020250
GO:0019836	hemolysis by symbiont of host erythrocytes	biological_process	0.23266	1	9	6813	18	18125	BVRB_6g143730,BVRB_8g184860,BVRB_9g211950,BVRB_1g020250,BVRB_9g214830,BVRB_7g176940,BVRB_8g181550,BVRB_5g102910,BVRB_6g132960
GO:0034655	nucleobase-containing compound catabolic process	biological_process	0.23312	1	39	6813	93	18125	BVRB_7g174130,BVRB_1g020110,BVRB_6g131970,BVRB_7g160370,BVRB_3g066540,BVRB_9g204510,BVRB_2g028460,BVRB_5g115080,BVRB_1g002630,BVRB_8g199650,BVRB_3g058070,BVRB_4g091040,BVRB_3g052850,BVRB_8g199660,BVRB_2g046600,BVRB_8g188260,BVRB_6g129880,BVRB_5g120180,BVRB_7g165760,BVRB_6g132620,BVRB_6g138960,BVRB_1g007880,BVRB_8g185430,BVRB_8g197870,BVRB_7g161710,XLOC_050163,BVRB_6g151140,BVRB_7g172900,BVRB_7g18…
GO:0017144	drug metabolic process	biological_process	0.23564	1	157	6813	399	18125	BVRB_1g007720,BVRB_2g024180,BVRB_2g036580,BVRB_9g202650,BVRB_4g092050,BVRB_4g088530,BVRB_2g029420,BVRB_2g036840,BVRB_4g086200,BVRB_4g094910,BVRB_3g057400,BVRB_5g119930,BVRB_3g058070,BVRB_4g091040,BVRB_6g149400,BVRB_8g189980,BVRB_9g211440,BVRB_4g083630,BVRB_1g007880,BVRB_3g051640,BVRB_4g094290,BVRB_4g096340,BVRB_006590,BVRB_6g144770,BVRB_7g161710,BVRB_6g136190,BVRB_9g208830,BVRB_032280,BVRB_3g0485…
GO:0006189	'de novo' IMP biosynthetic process	biological_process	0.23574	1	3	6813	5	18125	BVRB_8g196130,BVRB_007930,BVRB_8g196140
GO:0031124	mRNA 3'-end processing	biological_process	0.23588	1	8	6813	16	18125	BVRB_8g193850,BVRB_004980,BVRB_1g005930,BVRB_2g034990,BVRB_2g046300,BVRB_011720,BVRB_8g199390,BVRB_9g212570
GO:0005985	sucrose metabolic process	biological_process	0.23612	1	8	6813	15	18125	BVRB_4g079540,BVRB_5g109020,BVRB_8g190960,BVRB_8g193450,BVRB_8g194420,BVRB_7g173620,BVRB_7g163460,BVRB_4g083230
GO:0005976	polysaccharide metabolic process	biological_process	0.23725	1	52	6813	123	18125	BVRB_3g049840,BVRB_008460,BVRB_3g056710,BVRB_7g178970,BVRB_4g071620,BVRB_013490,BVRB_003830,BVRB_9g204040,BVRB_8g193320,BVRB_9g203760,BVRB_5g107150,BVRB_4g080950,BVRB_6g129200,BVRB_7g180680,XLOC_058230,BVRB_3g068480,BVRB_3g056740,BVRB_7g162420,BVRB_2g041910,BVRB_8g191460,BVRB_6g132430,BVRB_5g099290,BVRB_8g183180,BVRB_5g125820,BVRB_8g201940,BVRB_005770,BVRB_5g124880,BVRB_3g065210,BVRB_1g009300,BVR…
GO:0006071	glycerol metabolic process	biological_process	0.23796	1	2	6813	3	18125	BVRB_8g188620,BVRB_2g033770
GO:0007096	regulation of exit from mitosis	biological_process	0.23809	1	3	6813	5	18125	BVRB_9g208590,BVRB_7g162250,BVRB_3g061970
GO:0010458	exit from mitosis	biological_process	0.23809	1	3	6813	5	18125	BVRB_9g208590,BVRB_3g061970,BVRB_7g162250
GO:0009451	RNA modification	biological_process	0.23864	1	95	6813	223	18125	BVRB_8g200330,BVRB_9g216910,BVRB_2g025910,XLOC_023271,BVRB_9g202410,BVRB_7g159990,BVRB_3g049450,BVRB_2g034270,BVRB_3g070240,BVRB_8g195130,BVRB_8g195090,BVRB_7g175990,BVRB_6g143820,BVRB_6g145110,BVRB_2g039750,BVRB_8g182820,BVRB_9g204680,BVRB_1g004900,BVRB_9g208930,BVRB_6g145820,BVRB_8g195300,BVRB_5g097810,BVRB_8g181410,BVRB_3g053860,BVRB_2g047140,BVRB_9g204470,BVRB_5g106830,BVRB_2g030580,BVRB_6g14…
GO:0043631	RNA polyadenylation	biological_process	0.24088	1	10	6813	20	18125	BVRB_3g056860,BVRB_1g005930,BVRB_004980,BVRB_2g037480,BVRB_8g193850,BVRB_008460,BVRB_8g199390,BVRB_3g054560,BVRB_6g127640,BVRB_011720
GO:0006308	DNA catabolic process	biological_process	0.24136	1	3	6813	5	18125	BVRB_8g199650,BVRB_5g111870,BVRB_8g199660
GO:0032787	monocarboxylic acid metabolic process	biological_process	0.2427	1	96	6813	235	18125	BVRB_6g136400,BVRB_5g119740,BVRB_9g220470,BVRB_7g156800,BVRB_7g160370,BVRB_5g110660,BVRB_8g190230,BVRB_6g146840,BVRB_004700,BVRB_8g195090,BVRB_6g128780,BVRB_5g102330,BVRB_4g096010,BVRB_2g046600,BVRB_2g034310,BVRB_7g157710,BVRB_6g129880,BVRB_4g093780,BVRB_9g208230,BVRB_4g090610,BVRB_3g053400,BVRB_2g044780,BVRB_8g196760,BVRB_7g167060,BVRB_6g141470,BVRB_3g058070,BVRB_4g074670,BVRB_5g119210,BVRB_4g09…
GO:0010942	positive regulation of cell death	biological_process	0.24395	1	9	6813	18	18125	BVRB_9g206740,XLOC_057907,BVRB_1g017950,BVRB_3g050340,BVRB_6g151420,BVRB_9g219510,BVRB_3g053760,BVRB_1g003030,BVRB_4g086250
GO:0043065	positive regulation of apoptotic process	biological_process	0.24395	1	9	6813	18	18125	BVRB_1g003030,BVRB_3g053760,BVRB_4g086250,BVRB_6g151420,BVRB_3g050340,BVRB_1g017950,XLOC_057907,BVRB_9g206740,BVRB_9g219510
GO:0043068	positive regulation of programmed cell death	biological_process	0.24395	1	9	6813	18	18125	BVRB_1g003030,BVRB_3g053760,BVRB_4g086250,BVRB_6g151420,BVRB_3g050340,BVRB_1g017950,XLOC_057907,BVRB_9g206740,BVRB_9g219510
GO:0043414	macromolecule methylation	biological_process	0.24601	1	53	6813	122	18125	BVRB_7g166750,BVRB_9g211860,BVRB_6g138130,BVRB_003270,BVRB_2g034230,BVRB_5g111890,BVRB_2g029170,BVRB_5g115160,BVRB_2g042330,BVRB_2g045610,BVRB_3g062020,BVRB_9g223030,BVRB_3g048130,BVRB_4g094880,BVRB_2g046630,BVRB_8g186230,BVRB_4g072830,BVRB_5g121720,BVRB_5g116720,BVRB_8g192450,BVRB_3g064920,BVRB_7g179340,BVRB_4g075790,BVRB_2g030580,BVRB_5g106830,BVRB_9g207580,BVRB_3g053660,BVRB_3g053860,BVRB_5g09…
GO:0000097	sulfur amino acid biosynthetic process	biological_process	0.24778	1	7	6813	13	18125	BVRB_8g191780,BVRB_5g109920,BVRB_4g090050,BVRB_3g068720,BVRB_4g084590,BVRB_7g163610,BVRB_9g221940
GO:0018022	peptidyl-lysine methylation	biological_process	0.2488	1	8	6813	15	18125	BVRB_4g094880,BVRB_3g062020,BVRB_6g132950,BVRB_3g062010,BVRB_3g064920,BVRB_6g138130,BVRB_7g166750,BVRB_1g017910
GO:0034968	histone lysine methylation	biological_process	0.2488	1	8	6813	15	18125	BVRB_6g138130,BVRB_1g017910,BVRB_7g166750,BVRB_3g062010,BVRB_3g064920,BVRB_6g132950,BVRB_4g094880,BVRB_3g062020
GO:0046937	phytochelatin metabolic process	biological_process	0.24934	1	4	6813	7	18125	BVRB_7g165290,BVRB_7g160370,BVRB_6g143300,BVRB_7g165310
GO:0046938	phytochelatin biosynthetic process	biological_process	0.24934	1	4	6813	7	18125	BVRB_7g165290,BVRB_7g160370,BVRB_6g143300,BVRB_7g165310
GO:0009636	response to toxic substance	biological_process	0.24943	1	10	6813	20	18125	BVRB_6g136470,BVRB_7g177040,BVRB_1g004540,BVRB_6g149600,BVRB_9g213990,BVRB_8g195090,BVRB_4g087390,BVRB_4g075930,BVRB_3g055860,BVRB_8g198830
GO:0044413	avoidance of host defenses	biological_process	0.25015	1	6	6813	11	18125	BVRB_012040,BVRB_9g205130,BVRB_1g002490,BVRB_2g046160,BVRB_3g068860,BVRB_8g183240
GO:0044415	evasion or tolerance of host defenses	biological_process	0.25015	1	6	6813	11	18125	BVRB_1g002490,BVRB_9g205130,BVRB_012040,BVRB_8g183240,BVRB_3g068860,BVRB_2g046160
GO:0051832	avoidance of defenses of other organism involved in symbiotic interaction	biological_process	0.25015	1	6	6813	11	18125	BVRB_2g046160,BVRB_3g068860,BVRB_8g183240,BVRB_012040,BVRB_9g205130,BVRB_1g002490
GO:0051834	evasion or tolerance of defenses of other organism involved in symbiotic interaction	biological_process	0.25015	1	6	6813	11	18125	BVRB_8g183240,BVRB_2g046160,BVRB_3g068860,BVRB_1g002490,BVRB_9g205130,BVRB_012040
GO:0052173	response to defenses of other organism involved in symbiotic interaction	biological_process	0.25015	1	6	6813	11	18125	BVRB_8g183240,BVRB_3g068860,BVRB_2g046160,BVRB_1g002490,BVRB_9g205130,BVRB_012040
GO:0052200	response to host defenses	biological_process	0.25015	1	6	6813	11	18125	BVRB_8g183240,BVRB_3g068860,BVRB_2g046160,BVRB_1g002490,BVRB_9g205130,BVRB_012040
GO:0075136	response to host	biological_process	0.25015	1	6	6813	11	18125	BVRB_012040,BVRB_9g205130,BVRB_1g002490,BVRB_2g046160,BVRB_3g068860,BVRB_8g183240
GO:0006333	chromatin assembly or disassembly	biological_process	0.25081	1	12	6813	26	18125	BVRB_9g220620,BVRB_7g163140,BVRB_6g131540,BVRB_4g073470,BVRB_5g120470,BVRB_1g001420,BVRB_8g199270,BVRB_6g129940,BVRB_5g115670,BVRB_4g093300,BVRB_2g037980,XLOC_067035
GO:0006352	DNA-templated transcription, initiation	biological_process	0.25163	1	66	6813	169	18125	BVRB_6g128900,BVRB_1g003850,BVRB_1g005090,BVRB_6g128710,BVRB_4g094600,BVRB_2g045730,BVRB_2g023660,BVRB_5g114620,BVRB_7g168470,BVRB_2g032990,BVRB_5g121400,BVRB_6g145370,XLOC_014524,BVRB_7g174420,BVRB_5g125240,BVRB_7g164040,BVRB_9g204580,BVRB_4g091090,BVRB_1g015730,BVRB_7g160700,BVRB_3g055930,BVRB_8g191700,BVRB_006700,BVRB_2g045080,BVRB_4g089320,BVRB_014390,XLOC_019224,BVRB_3g059620,BVRB_4g088530,B…
GO:1901136	carbohydrate derivative catabolic process	biological_process	0.25173	1	24	6813	56	18125	BVRB_6g154100,BVRB_8g186430,BVRB_8g189980,BVRB_4g075670,XLOC_055396,BVRB_5g120580,BVRB_5g119210,BVRB_5g115080,BVRB_5g122810,BVRB_9g204510,BVRB_3g058210,BVRB_6g151140,BVRB_5g119930,BVRB_8g190040,BVRB_9g209120,BVRB_6g128510,BVRB_4g091980,BVRB_3g054890,BVRB_8g190010,BVRB_1g014580,BVRB_4g094790,BVRB_8g190000,BVRB_4g088530,BVRB_1g007720
GO:0044093	positive regulation of molecular function	biological_process	0.25174	1	9	6813	18	18125	BVRB_6g137570,BVRB_9g206740,BVRB_3g054960,BVRB_3g050340,BVRB_8g196030,BVRB_1g005220,BVRB_7g170780,BVRB_1g003030,BVRB_9g224840
GO:0032465	regulation of cytokinesis	biological_process	0.25237	1	6	6813	11	18125	BVRB_6g143270,BVRB_1g005970,BVRB_4g075540,BVRB_6g136110,BVRB_6g153110,BVRB_2g033350
GO:0015684	ferrous iron transport	biological_process	0.25239	1	30	6813	68	18125	BVRB_9g214970,BVRB_6g128610,BVRB_9g220710,BVRB_1g008720,BVRB_7g167290,BVRB_6g151110,BVRB_5g110670,BVRB_6g128800,BVRB_3g061120,BVRB_9g214410,BVRB_9g214820,BVRB_5g111160,BVRB_4g072590,BVRB_3g060830,BVRB_6g128240,BVRB_7g170110,BVRB_7g163090,BVRB_3g065050,BVRB_8g187760,BVRB_7g159190,BVRB_5g118240,BVRB_9g202230,BVRB_1g006760,BVRB_006430,BVRB_3g049700,BVRB_1g012690,BVRB_3g062300,BVRB_7g171230,BVRB_8g19…
GO:0009110	vitamin biosynthetic process	biological_process	0.2537	1	33	6813	78	18125	BVRB_2g044390,BVRB_8g181640,BVRB_3g050990,BVRB_4g096340,BVRB_4g094290,BVRB_7g172100,XLOC_037781,BVRB_2g033330,BVRB_9g221940,BVRB_6g130910,BVRB_8g198120,BVRB_4g087300,BVRB_5g120250,BVRB_4g084590,BVRB_2g026020,BVRB_4g083340,BVRB_9g202650,BVRB_3g058700,BVRB_7g163090,BVRB_7g161540,BVRB_6g137070,BVRB_4g086080,BVRB_011370,BVRB_3g057400,BVRB_7g165520,BVRB_5g109610,BVRB_7g167060,BVRB_3g055140,BVRB_4g0937…
GO:0042364	water-soluble vitamin biosynthetic process	biological_process	0.2537	1	33	6813	78	18125	BVRB_2g026020,BVRB_4g083340,BVRB_4g084590,BVRB_6g130910,BVRB_8g198120,BVRB_4g087300,BVRB_5g120250,BVRB_9g221940,BVRB_2g033330,BVRB_7g172100,XLOC_037781,BVRB_4g094290,BVRB_4g096340,BVRB_2g044390,BVRB_3g050990,BVRB_8g181640,BVRB_8g191780,BVRB_4g093780,BVRB_3g062120,BVRB_5g100180,BVRB_7g172570,BVRB_3g055140,BVRB_7g167060,BVRB_7g165520,BVRB_5g109610,BVRB_3g057400,BVRB_011370,BVRB_7g161540,BVRB_7g1630…
GO:0034219	carbohydrate transmembrane transport	biological_process	0.25374	1	5	6813	9	18125	BVRB_3g068590,BVRB_2g046480,BVRB_6g139990,BVRB_6g136550,BVRB_6g136570
GO:0002949	tRNA threonylcarbamoyladenosine modification	biological_process	0.25402	1	40	6813	90	18125	BVRB_4g089020,BVRB_2g025910,BVRB_9g216910,BVRB_6g128330,BVRB_8g188800,BVRB_7g159990,BVRB_2g043120,BVRB_6g144150,BVRB_6g149930,BVRB_6g132870,BVRB_004060,BVRB_8g195300,BVRB_9g205460,BVRB_6g145820,BVRB_5g123390,BVRB_9g208930,BVRB_1g004900,BVRB_8g182820,BVRB_9g204680,BVRB_2g039750,BVRB_1g018680,BVRB_9g220340,BVRB_6g128900,BVRB_012550,BVRB_1g023350,BVRB_7g170340,BVRB_2g047140,BVRB_6g136370,BVRB_5g1061…
GO:0070525	tRNA threonylcarbamoyladenosine metabolic process	biological_process	0.25402	1	40	6813	90	18125	BVRB_1g018680,BVRB_2g047140,BVRB_6g136370,BVRB_7g170340,BVRB_1g023350,BVRB_6g128900,BVRB_9g220340,BVRB_012550,BVRB_3g051910,BVRB_5g120330,BVRB_4g079200,BVRB_1g009870,BVRB_5g106160,BVRB_9g220710,BVRB_9g204330,BVRB_4g080620,BVRB_9g202940,BVRB_7g172110,BVRB_7g164880,BVRB_3g051200,BVRB_2g025910,BVRB_9g216910,BVRB_4g089020,BVRB_6g144150,BVRB_2g043120,BVRB_7g159990,BVRB_8g188800,BVRB_6g128330,BVRB_0040…
GO:0048869	cellular developmental process	biological_process	0.25459	1	57	6813	139	18125	BVRB_2g038300,BVRB_7g176180,BVRB_3g069250,BVRB_6g140200,BVRB_4g071450,BVRB_7g166210,BVRB_7g165460,BVRB_5g106390,BVRB_1g011360,BVRB_3g055860,BVRB_2g041910,BVRB_9g218600,BVRB_005560,XLOC_031110,BVRB_8g188930,BVRB_6g130060,BVRB_2g032140,BVRB_6g134230,BVRB_4g072220,BVRB_5g101560,BVRB_8g197470,BVRB_4g074670,BVRB_3g062570,BVRB_1g002090,BVRB_8g182110,BVRB_5g101070,BVRB_3g054540,XLOC_006902,BVRB_008850,B…
GO:0051187	cofactor catabolic process	biological_process	0.25616	1	16	6813	39	18125	BVRB_7g165780,BVRB_028010,BVRB_6g142070,BVRB_3g048500,BVRB_6g131970,BVRB_5g109250,BVRB_4g083210,BVRB_2g026630,BVRB_3g067290,BVRB_6g142250,BVRB_3g060300,BVRB_3g067260,BVRB_2g042200,BVRB_3g067320,BVRB_1g012720,BVRB_3g067270
GO:0022613	ribonucleoprotein complex biogenesis	biological_process	0.25972	1	66	6813	159	18125	BVRB_7g164060,BVRB_8g183810,BVRB_9g221670,BVRB_5g106830,BVRB_2g036660,BVRB_4g072830,BVRB_9g224430,BVRB_5g116280,BVRB_6g132280,BVRB_6g143360,BVRB_5g111890,BVRB_9g213660,BVRB_7g161710,BVRB_2g029710,BVRB_4g091980,BVRB_6g145830,BVRB_5g117140,BVRB_1g018570,BVRB_6g138740,BVRB_2g042330,BVRB_8g194390,BVRB_8g191580,BVRB_1g017990,BVRB_1g012690,BVRB_1g010830,BVRB_2g024450,BVRB_2g034270,BVRB_9g214620,XLOC_02…
GO:0009141	nucleoside triphosphate metabolic process	biological_process	0.26011	1	94	6813	240	18125	BVRB_3g048500,BVRB_6g146950,BVRB_5g109690,BVRB_006590,BVRB_6g144770,BVRB_7g161710,BVRB_6g136190,BVRB_1g004300,BVRB_9g208830,BVRB_032280,BVRB_8g185430,BVRB_3g067830,BVRB_9g211440,BVRB_7g174740,XLOC_015538,BVRB_4g083630,BVRB_2g030590,BVRB_1g022230,BVRB_3g051640,BVRB_1g007880,BVRB_4g090050,BVRB_037600,BVRB_3g058090,BVRB_5g106660,BVRB_8g194880,BVRB_5g105670,BVRB_6g151710,BVRB_2g034750,BVRB_4g086830,B…
GO:0010109	regulation of photosynthesis	biological_process	0.2608	1	2	6813	3	18125	BVRB_4g072250,BVRB_7g180210
GO:0042548	regulation of photosynthesis, light reaction	biological_process	0.2608	1	2	6813	3	18125	BVRB_7g180210,BVRB_4g072250
GO:0042549	photosystem II stabilization	biological_process	0.2608	1	2	6813	3	18125	BVRB_4g072250,BVRB_7g180210
GO:0043467	regulation of generation of precursor metabolites and energy	biological_process	0.2608	1	2	6813	3	18125	BVRB_4g072250,BVRB_7g180210
GO:0043903	regulation of symbiosis, encompassing mutualism through parasitism	biological_process	0.2614	1	8	6813	16	18125	XLOC_044531,BVRB_8g186610,BVRB_1g019280,BVRB_3g058500,BVRB_6g130220,BVRB_7g166820,BVRB_8g189090,BVRB_3g053760
GO:0006536	glutamate metabolic process	biological_process	0.26258	1	5	6813	9	18125	BVRB_3g052140,BVRB_7g169640,BVRB_4g094290,BVRB_5g108070,BVRB_2g045950
GO:0043044	ATP-dependent chromatin remodeling	biological_process	0.26413	1	6	6813	12	18125	BVRB_005100,BVRB_4g073470,BVRB_003790,XLOC_067035,BVRB_2g037980,BVRB_008130
GO:0030521	androgen receptor signaling pathway	biological_process	0.2648	1	11	6813	27	18125	BVRB_5g099190,BVRB_5g109610,BVRB_7g156540,BVRB_5g099600,BVRB_1g011510,BVRB_6g128260,BVRB_1g016320,BVRB_004590,BVRB_2g045030,BVRB_8g183030,BVRB_7g175720
GO:0006826	iron ion transport	biological_process	0.26617	1	32	6813	73	18125	BVRB_7g163090,BVRB_7g170110,BVRB_6g128240,BVRB_9g214820,BVRB_6g128800,BVRB_3g061120,BVRB_7g167290,BVRB_6g151110,BVRB_6g128610,BVRB_8g198840,BVRB_7g171230,BVRB_1g012690,BVRB_7g159190,BVRB_5g118240,BVRB_8g187760,BVRB_3g065050,BVRB_3g060830,BVRB_4g072590,BVRB_5g111160,BVRB_9g214410,BVRB_5g110670,BVRB_9g220710,BVRB_5g120550,BVRB_1g008720,BVRB_9g214970,BVRB_7g170340,BVRB_8g181360,BVRB_3g062300,BVRB_3g…
GO:0006817	phosphate ion transport	biological_process	0.26632	1	6	6813	13	18125	BVRB_3g050120,BVRB_3g069040,BVRB_8g183250,BVRB_8g184670,BVRB_7g161870,BVRB_3g068340
GO:0006787	porphyrin-containing compound catabolic process	biological_process	0.26716	1	15	6813	37	18125	BVRB_5g109250,BVRB_3g067260,BVRB_2g042200,BVRB_3g067320,BVRB_1g012720,BVRB_4g083210,BVRB_3g067270,BVRB_2g026630,BVRB_3g067290,BVRB_028010,BVRB_7g165780,BVRB_6g142250,BVRB_6g142070,BVRB_3g060300,BVRB_3g048500
GO:0033015	tetrapyrrole catabolic process	biological_process	0.26716	1	15	6813	37	18125	BVRB_3g048500,BVRB_3g060300,BVRB_6g142070,BVRB_3g067290,BVRB_7g165780,BVRB_6g142250,BVRB_028010,BVRB_2g026630,BVRB_1g012720,BVRB_3g067270,BVRB_4g083210,BVRB_2g042200,BVRB_3g067320,BVRB_3g067260,BVRB_5g109250
GO:0006094	gluconeogenesis	biological_process	0.2673	1	8	6813	18	18125	XLOC_050163,BVRB_6g152970,BVRB_3g058090,BVRB_2g033770,BVRB_7g163090,BVRB_8g194880,BVRB_3g058070,BVRB_1g007880
GO:0019319	hexose biosynthetic process	biological_process	0.2673	1	8	6813	18	18125	BVRB_1g007880,BVRB_7g163090,BVRB_8g194880,BVRB_3g058070,BVRB_3g058090,BVRB_2g033770,XLOC_050163,BVRB_6g152970
GO:0046364	monosaccharide biosynthetic process	biological_process	0.2673	1	8	6813	18	18125	BVRB_3g058070,BVRB_7g163090,BVRB_8g194880,BVRB_1g007880,BVRB_6g152970,XLOC_050163,BVRB_3g058090,BVRB_2g033770
GO:0035556	intracellular signal transduction	biological_process	0.26784	1	148	6813	365	18125	BVRB_6g128800,BVRB_2g047190,BVRB_1g012440,XLOC_012623,BVRB_5g116510,BVRB_1g012390,BVRB_2g031280,BVRB_9g207510,BVRB_5g113810,BVRB_7g163700,BVRB_000750,BVRB_2g023760,BVRB_6g151420,BVRB_8g182110,BVRB_9g224770,BVRB_1g017560,BVRB_6g130440,BVRB_3g059440,BVRB_004080,BVRB_8g198840,BVRB_9g211440,BVRB_003790,BVRB_2g025180,BVRB_8g202010,BVRB_7g159190,BVRB_7g168470,BVRB_006430,BVRB_4g078480,BVRB_9g223360,BVR…
GO:0010817	regulation of hormone levels	biological_process	0.26934	1	5	6813	9	18125	BVRB_2g033900,BVRB_8g195090,BVRB_3g062100,BVRB_7g178650,BVRB_1g006690
GO:0042445	hormone metabolic process	biological_process	0.26934	1	5	6813	9	18125	BVRB_1g006690,BVRB_3g062100,BVRB_7g178650,BVRB_2g033900,BVRB_8g195090
GO:0006084	acetyl-CoA metabolic process	biological_process	0.26967	1	1	6813	1	18125	BVRB_016510
GO:0006637	acyl-CoA metabolic process	biological_process	0.26967	1	1	6813	1	18125	BVRB_016510
GO:0035383	thioester metabolic process	biological_process	0.26967	1	1	6813	1	18125	BVRB_016510
GO:0006730	one-carbon metabolic process	biological_process	0.27047	1	2	6813	3	18125	BVRB_3g065500,BVRB_7g162820
GO:0046434	organophosphate catabolic process	biological_process	0.27086	1	33	6813	80	18125	BVRB_1g007880,BVRB_6g138960,BVRB_8g185430,BVRB_4g094790,BVRB_8g197870,BVRB_6g128510,BVRB_9g209120,BVRB_7g161710,BVRB_4g091980,BVRB_3g054890,XLOC_050163,BVRB_6g151140,BVRB_7g172900,XLOC_043566,BVRB_8g194880,XLOC_027871,BVRB_3g058090,BVRB_2g038140,BVRB_6g131970,BVRB_7g174130,BVRB_7g170110,BVRB_1g014580,BVRB_7g160370,BVRB_5g115080,BVRB_5g122810,BVRB_9g204510,BVRB_4g091040,BVRB_5g119210,BVRB_3g058070…
GO:0006120	mitochondrial electron transport, NADH to ubiquinone	biological_process	0.27152	1	7	6813	14	18125	BVRB_1g004300,BVRB_6g144770,BVRB_9g220480,BVRB_6g151340,BVRB_2g036840,BVRB_4g086830,BVRB_9g202700
GO:0009832	plant-type cell wall biogenesis	biological_process	0.27406	1	6	6813	11	18125	BVRB_2g028030,BVRB_7g165020,BVRB_4g088910,BVRB_2g028010,BVRB_6g134370,BVRB_5g123900
GO:0010215	cellulose microfibril organization	biological_process	0.27406	1	6	6813	11	18125	BVRB_4g088910,BVRB_7g165020,BVRB_2g028030,BVRB_5g123900,BVRB_6g134370,BVRB_2g028010
GO:0070726	cell wall assembly	biological_process	0.27406	1	6	6813	11	18125	BVRB_2g028010,BVRB_6g134370,BVRB_5g123900,BVRB_2g028030,BVRB_7g165020,BVRB_4g088910
GO:0071668	plant-type cell wall assembly	biological_process	0.27406	1	6	6813	11	18125	BVRB_7g165020,BVRB_2g028030,BVRB_4g088910,BVRB_6g134370,BVRB_2g028010,BVRB_5g123900
GO:0031640	killing of cells of other organism	biological_process	0.27455	1	11	6813	24	18125	BVRB_6g132960,BVRB_5g102910,BVRB_5g122670,BVRB_9g214830,BVRB_8g181550,BVRB_7g176940,BVRB_3g053760,BVRB_6g143730,BVRB_8g184860,BVRB_9g211950,BVRB_1g020250
GO:0044364	disruption of cells of other organism	biological_process	0.27455	1	11	6813	24	18125	BVRB_9g214830,BVRB_7g176940,BVRB_8g181550,BVRB_5g102910,BVRB_6g132960,BVRB_5g122670,BVRB_6g143730,BVRB_8g184860,BVRB_3g053760,BVRB_9g211950,BVRB_1g020250
GO:0006537	glutamate biosynthetic process	biological_process	0.276	1	4	6813	7	18125	BVRB_3g052140,BVRB_7g169640,BVRB_4g094290,BVRB_2g045950
GO:0043650	dicarboxylic acid biosynthetic process	biological_process	0.276	1	4	6813	7	18125	BVRB_2g045950,BVRB_4g094290,BVRB_7g169640,BVRB_3g052140
GO:0046653	tetrahydrofolate metabolic process	biological_process	0.27637	1	1	6813	1	18125	BVRB_3g060710
GO:0006893	Golgi to plasma membrane transport	biological_process	0.27646	1	3	6813	5	18125	BVRB_2g046910,BVRB_012820,BVRB_7g178240
GO:0032880	regulation of protein localization	biological_process	0.27646	1	3	6813	5	18125	BVRB_2g046910,BVRB_012820,BVRB_7g178240
GO:0042996	regulation of Golgi to plasma membrane protein transport	biological_process	0.27646	1	3	6813	5	18125	BVRB_7g178240,BVRB_012820,BVRB_2g046910
GO:0042998	positive regulation of Golgi to plasma membrane protein transport	biological_process	0.27646	1	3	6813	5	18125	BVRB_7g178240,BVRB_012820,BVRB_2g046910
GO:0043001	Golgi to plasma membrane protein transport	biological_process	0.27646	1	3	6813	5	18125	BVRB_7g178240,BVRB_012820,BVRB_2g046910
GO:0051222	positive regulation of protein transport	biological_process	0.27646	1	3	6813	5	18125	BVRB_2g046910,BVRB_012820,BVRB_7g178240
GO:0051223	regulation of protein transport	biological_process	0.27646	1	3	6813	5	18125	BVRB_012820,BVRB_2g046910,BVRB_7g178240
GO:0060341	regulation of cellular localization	biological_process	0.27646	1	3	6813	5	18125	BVRB_012820,BVRB_2g046910,BVRB_7g178240
GO:0061951	establishment of protein localization to plasma membrane	biological_process	0.27646	1	3	6813	5	18125	BVRB_7g178240,BVRB_2g046910,BVRB_012820
GO:0070201	regulation of establishment of protein localization	biological_process	0.27646	1	3	6813	5	18125	BVRB_7g178240,BVRB_012820,BVRB_2g046910
GO:0072659	protein localization to plasma membrane	biological_process	0.27646	1	3	6813	5	18125	BVRB_7g178240,BVRB_012820,BVRB_2g046910
GO:0090087	regulation of peptide transport	biological_process	0.27646	1	3	6813	5	18125	BVRB_7g178240,BVRB_012820,BVRB_2g046910
GO:0098876	vesicle-mediated transport to the plasma membrane	biological_process	0.27646	1	3	6813	5	18125	BVRB_2g046910,BVRB_012820,BVRB_7g178240
GO:1903076	regulation of protein localization to plasma membrane	biological_process	0.27646	1	3	6813	5	18125	BVRB_7g178240,BVRB_2g046910,BVRB_012820
GO:1903078	positive regulation of protein localization to plasma membrane	biological_process	0.27646	1	3	6813	5	18125	BVRB_012820,BVRB_2g046910,BVRB_7g178240
GO:1903827	regulation of cellular protein localization	biological_process	0.27646	1	3	6813	5	18125	BVRB_012820,BVRB_2g046910,BVRB_7g178240
GO:1903829	positive regulation of cellular protein localization	biological_process	0.27646	1	3	6813	5	18125	BVRB_7g178240,BVRB_2g046910,BVRB_012820
GO:1904375	regulation of protein localization to cell periphery	biological_process	0.27646	1	3	6813	5	18125	BVRB_7g178240,BVRB_012820,BVRB_2g046910
GO:1904377	positive regulation of protein localization to cell periphery	biological_process	0.27646	1	3	6813	5	18125	BVRB_2g046910,BVRB_012820,BVRB_7g178240
GO:1904951	positive regulation of establishment of protein localization	biological_process	0.27646	1	3	6813	5	18125	BVRB_012820,BVRB_2g046910,BVRB_7g178240
GO:1905475	regulation of protein localization to membrane	biological_process	0.27646	1	3	6813	5	18125	BVRB_7g178240,BVRB_012820,BVRB_2g046910
GO:1905477	positive regulation of protein localization to membrane	biological_process	0.27646	1	3	6813	5	18125	BVRB_012820,BVRB_2g046910,BVRB_7g178240
GO:1990778	protein localization to cell periphery	biological_process	0.27646	1	3	6813	5	18125	BVRB_7g178240,BVRB_2g046910,BVRB_012820
GO:0006528	asparagine metabolic process	biological_process	0.27775	1	4	6813	7	18125	BVRB_6g136400,BVRB_8g183040,BVRB_1g000180,BVRB_4g072600
GO:0006529	asparagine biosynthetic process	biological_process	0.27775	1	4	6813	7	18125	BVRB_8g183040,BVRB_6g136400,BVRB_1g000180,BVRB_4g072600
GO:0000394	RNA splicing, via endonucleolytic cleavage and ligation	biological_process	0.27815	1	6	6813	11	18125	BVRB_6g138520,BVRB_1g019080,BVRB_9g225460,BVRB_006590,BVRB_6g153400,BVRB_3g050730
GO:0006388	tRNA splicing, via endonucleolytic cleavage and ligation	biological_process	0.27815	1	6	6813	11	18125	BVRB_9g225460,BVRB_006590,BVRB_6g153400,BVRB_1g019080,BVRB_6g138520,BVRB_3g050730
GO:0009190	cyclic nucleotide biosynthetic process	biological_process	0.27975	1	4	6813	7	18125	XLOC_009444,BVRB_8g188470,BVRB_2g040670,BVRB_6g136770
GO:0051801	cytolysis in other organism involved in symbiotic interaction	biological_process	0.28039	1	9	6813	19	18125	BVRB_5g102910,BVRB_6g132960,BVRB_7g176940,BVRB_8g181550,BVRB_9g214830,BVRB_9g211950,BVRB_1g020250,BVRB_8g184860,BVRB_6g143730
GO:0052331	hemolysis in other organism involved in symbiotic interaction	biological_process	0.28039	1	9	6813	19	18125	BVRB_9g211950,BVRB_1g020250,BVRB_8g184860,BVRB_6g143730,BVRB_6g132960,BVRB_5g102910,BVRB_8g181550,BVRB_7g176940,BVRB_9g214830
GO:0006814	sodium ion transport	biological_process	0.28234	1	15	6813	35	18125	BVRB_6g137500,BVRB_6g144630,BVRB_005100,BVRB_9g203370,BVRB_1g017890,BVRB_5g119740,BVRB_6g143900,BVRB_4g092650,BVRB_8g184880,BVRB_8g192670,BVRB_5g100820,BVRB_6g147640,BVRB_8g186610,BVRB_4g072630,BVRB_4g072530
GO:0007155	cell adhesion	biological_process	0.28294	1	52	6813	128	18125	BVRB_5g113970,BVRB_4g074740,BVRB_3g066250,BVRB_8g193670,BVRB_9g203400,BVRB_8g202010,BVRB_2g027570,BVRB_1g000390,BVRB_5g103380,BVRB_5g113960,BVRB_2g046630,BVRB_5g121760,BVRB_4g081470,BVRB_2g043020,BVRB_6g128930,BVRB_3g054690,BVRB_6g150460,BVRB_6g146130,BVRB_6g153340,BVRB_5g113100,BVRB_7g170830,BVRB_6g147190,BVRB_5g108580,BVRB_9g203930,BVRB_4g093360,BVRB_5g123390,BVRB_1g002170,BVRB_6g145130,BVRB_7g…
GO:0001836	release of cytochrome c from mitochondria	biological_process	0.28321	1	2	6813	3	18125	BVRB_3g050340,BVRB_6g151420
GO:0008637	apoptotic mitochondrial changes	biological_process	0.28321	1	2	6813	3	18125	BVRB_6g151420,BVRB_3g050340
GO:0097190	apoptotic signaling pathway	biological_process	0.28321	1	2	6813	3	18125	BVRB_3g050340,BVRB_6g151420
GO:0007264	small GTPase mediated signal transduction	biological_process	0.28398	1	69	6813	164	18125	BVRB_6g128800,BVRB_1g012440,BVRB_2g047190,BVRB_008250,BVRB_6g128240,BVRB_5g116510,BVRB_1g012390,BVRB_2g031280,BVRB_9g207510,BVRB_2g039750,BVRB_6g150990,BVRB_7g166570,BVRB_1g020250,BVRB_3g059440,BVRB_1g017560,BVRB_6g145030,BVRB_8g198840,BVRB_003790,BVRB_6g132690,BVRB_005650,BVRB_4g081560,BVRB_3g051400,BVRB_9g211440,BVRB_6g153320,BVRB_4g084910,BVRB_7g159190,BVRB_8g202010,BVRB_3g057230,BVRB_6g127430…
GO:0032775	DNA methylation on adenine	biological_process	0.28412	1	4	6813	7	18125	BVRB_2g045610,BVRB_4g075790,BVRB_8g192450,BVRB_9g221180
GO:0006336	DNA replication-independent nucleosome assembly	biological_process	0.28419	1	3	6813	5	18125	BVRB_4g073470,XLOC_067035,BVRB_2g037980
GO:0031055	chromatin remodeling at centromere	biological_process	0.28419	1	3	6813	5	18125	BVRB_4g073470,BVRB_2g037980,XLOC_067035
GO:0034080	CENP-A containing nucleosome assembly	biological_process	0.28419	1	3	6813	5	18125	BVRB_2g037980,XLOC_067035,BVRB_4g073470
GO:0034724	DNA replication-independent nucleosome organization	biological_process	0.28419	1	3	6813	5	18125	BVRB_2g037980,XLOC_067035,BVRB_4g073470
GO:0043486	histone exchange	biological_process	0.28419	1	3	6813	5	18125	BVRB_4g073470,XLOC_067035,BVRB_2g037980
GO:0061641	CENP-A containing chromatin organization	biological_process	0.28419	1	3	6813	5	18125	BVRB_4g073470,BVRB_2g037980,XLOC_067035
GO:0022610	biological adhesion	biological_process	0.28567	1	54	6813	133	18125	BVRB_5g113100,BVRB_1g019310,BVRB_5g108580,BVRB_6g147190,BVRB_7g170830,BVRB_6g128930,BVRB_9g219160,BVRB_2g043020,BVRB_5g121760,BVRB_4g081470,BVRB_6g153340,BVRB_6g146130,BVRB_6g150460,BVRB_3g054690,BVRB_5g103380,BVRB_1g000390,BVRB_2g046630,BVRB_5g113960,BVRB_8g193670,BVRB_3g066250,BVRB_5g113970,BVRB_4g074740,BVRB_2g027570,BVRB_8g202010,BVRB_9g203400,BVRB_008830,BVRB_014060,BVRB_4g070830,BVRB_3g0557…
GO:0009690	cytokinin metabolic process	biological_process	0.28581	1	4	6813	7	18125	BVRB_1g006690,BVRB_7g178650,BVRB_3g062100,BVRB_2g033900
GO:0034754	cellular hormone metabolic process	biological_process	0.28581	1	4	6813	7	18125	BVRB_2g033900,BVRB_1g006690,BVRB_3g062100,BVRB_7g178650
GO:0032101	regulation of response to external stimulus	biological_process	0.28636	1	3	6813	6	18125	BVRB_4g079870,BVRB_015670,BVRB_5g122370
GO:0010035	response to inorganic substance	biological_process	0.288	1	16	6813	36	18125	BVRB_7g160370,BVRB_6g129380,BVRB_6g143300,BVRB_9g213990,BVRB_5g123230,BVRB_4g090050,BVRB_4g075930,BVRB_3g052010,BVRB_5g104900,BVRB_8g198830,BVRB_7g165310,BVRB_3g052970,BVRB_7g165290,BVRB_6g149600,BVRB_007160,BVRB_3g052430
GO:0051168	nuclear export	biological_process	0.28853	1	11	6813	24	18125	BVRB_005250,XLOC_031110,BVRB_6g153320,BVRB_9g210390,BVRB_6g145340,BVRB_6g142930,BVRB_5g108410,BVRB_2g046730,BVRB_6g136580,BVRB_006530,BVRB_003540
GO:0030259	lipid glycosylation	biological_process	0.28875	1	12	6813	27	18125	BVRB_3g058970,BVRB_7g167190,BVRB_4g080750,BVRB_3g065160,BVRB_1g011710,BVRB_6g155170,BVRB_9g215360,BVRB_6g127510,BVRB_5g116340,BVRB_5g126230,BVRB_8g181310,BVRB_1g011650
GO:0010876	lipid localization	biological_process	0.28938	1	35	6813	86	18125	BVRB_2g024020,BVRB_4g078320,BVRB_012930,BVRB_5g124850,BVRB_2g044260,BVRB_4g071240,BVRB_012820,BVRB_7g173810,BVRB_6g149330,BVRB_5g127120,BVRB_8g182130,BVRB_1g004330,XLOC_022083,BVRB_1g001900,BVRB_6g155210,BVRB_1g010890,BVRB_2g028890,BVRB_7g157950,BVRB_2g035080,BVRB_7g170590,BVRB_6g136120,BVRB_5g104740,BVRB_3g048780,BVRB_042760,BVRB_4g094120,BVRB_6g142140,BVRB_3g058700,BVRB_8g182890,BVRB_9g222800,B…
GO:0044275	cellular carbohydrate catabolic process	biological_process	0.28993	1	5	6813	9	18125	BVRB_8g193320,BVRB_7g172810,BVRB_9g220170,BVRB_8g190480,BVRB_8g197960
GO:0033108	mitochondrial respiratory chain complex assembly	biological_process	0.29018	1	5	6813	10	18125	BVRB_2g043790,BVRB_6g153290,BVRB_8g183230,BVRB_2g043200,BVRB_5g102720
GO:0015628	protein secretion by the type II secretion system	biological_process	0.29036	1	3	6813	5	18125	BVRB_5g113750,BVRB_8g202000,BVRB_5g102170
GO:0098776	protein transport across the cell outer membrane	biological_process	0.29036	1	3	6813	5	18125	BVRB_8g202000,BVRB_5g102170,BVRB_5g113750
GO:0001522	pseudouridine synthesis	biological_process	0.29283	1	16	6813	36	18125	BVRB_1g012470,BVRB_1g005500,BVRB_9g223790,BVRB_8g200330,BVRB_3g056190,BVRB_2g036190,BVRB_6g145110,BVRB_5g112880,BVRB_2g046220,BVRB_9g215690,BVRB_7g175580,BVRB_6g142930,BVRB_3g070240,BVRB_8g195130,BVRB_7g175990,BVRB_4g083680
GO:0006515	protein quality control for misfolded or incompletely synthesized proteins	biological_process	0.29617	1	2	6813	3	18125	BVRB_005580,BVRB_3g064510
GO:0031144	proteasome localization	biological_process	0.29617	1	2	6813	3	18125	BVRB_3g064510,BVRB_005580
GO:0034629	cellular protein-containing complex localization	biological_process	0.29617	1	2	6813	3	18125	BVRB_005580,BVRB_3g064510
GO:0035966	response to topologically incorrect protein	biological_process	0.29617	1	2	6813	3	18125	BVRB_005580,BVRB_3g064510
GO:0035967	cellular response to topologically incorrect protein	biological_process	0.29617	1	2	6813	3	18125	BVRB_3g064510,BVRB_005580
GO:0051788	response to misfolded protein	biological_process	0.29617	1	2	6813	3	18125	BVRB_3g064510,BVRB_005580
GO:0071218	cellular response to misfolded protein	biological_process	0.29617	1	2	6813	3	18125	BVRB_3g064510,BVRB_005580
GO:0071630	nuclear protein quality control by the ubiquitin-proteasome system	biological_process	0.29617	1	2	6813	3	18125	BVRB_3g064510,BVRB_005580
GO:1901292	nucleoside phosphate catabolic process	biological_process	0.29643	1	24	6813	58	18125	BVRB_8g185430,BVRB_8g197870,BVRB_6g131970,BVRB_1g007880,BVRB_7g174130,BVRB_6g138960,XLOC_050163,BVRB_6g151140,BVRB_7g160370,BVRB_7g161710,XLOC_043566,BVRB_4g091040,BVRB_8g194880,BVRB_3g058070,XLOC_027871,BVRB_5g115080,BVRB_7g172900,BVRB_9g204510,BVRB_6g129880,BVRB_5g120180,BVRB_2g038140,BVRB_3g052850,BVRB_3g058090,BVRB_2g046600
GO:0006848	pyruvate transport	biological_process	0.29697	1	5	6813	9	18125	BVRB_5g125960,BVRB_8g201350,BVRB_5g112910,BVRB_3g067180,BVRB_9g209750
GO:0006850	mitochondrial pyruvate transmembrane transport	biological_process	0.29697	1	5	6813	9	18125	BVRB_5g112910,BVRB_5g125960,BVRB_8g201350,BVRB_9g209750,BVRB_3g067180
GO:1901475	pyruvate transmembrane transport	biological_process	0.29697	1	5	6813	9	18125	BVRB_9g209750,BVRB_3g067180,BVRB_5g112910,BVRB_5g125960,BVRB_8g201350
GO:0000372	Group I intron splicing	biological_process	0.29912	1	5	6813	10	18125	BVRB_6g152210,BVRB_1g021270,BVRB_3g054620,BVRB_6g140050,BVRB_4g096380
GO:0000376	RNA splicing, via transesterification reactions with guanosine as nucleophile	biological_process	0.29912	1	5	6813	10	18125	BVRB_6g140050,BVRB_4g096380,BVRB_3g054620,BVRB_1g021270,BVRB_6g152210
GO:0015698	inorganic anion transport	biological_process	0.29961	1	21	6813	51	18125	BVRB_3g052430,BVRB_007680,BVRB_9g218670,BVRB_6g127800,BVRB_7g165570,BVRB_5g103750,BVRB_5g113110,BVRB_6g134920,BVRB_4g090050,BVRB_2g041820,BVRB_008720,BVRB_3g050120,BVRB_8g183250,BVRB_8g196030,BVRB_3g064370,BVRB_8g184670,BVRB_4g083130,BVRB_3g068340,BVRB_3g069040,BVRB_7g161870,BVRB_9g220590
GO:0019080	viral gene expression	biological_process	0.29989	1	15	6813	34	18125	XLOC_044531,BVRB_2g029650,BVRB_4g086010,BVRB_1g019280,BVRB_5g098660,BVRB_2g041330,BVRB_5g104750,BVRB_9g205430,BVRB_2g037940,BVRB_2g046640,BVRB_7g166820,BVRB_9g214390,BVRB_7g170340,BVRB_2g037550,BVRB_4g075640
GO:0006450	regulation of translational fidelity	biological_process	0.30072	1	2	6813	3	18125	BVRB_2g032960,BVRB_1g006910
GO:0006839	mitochondrial transport	biological_process	0.30096	1	15	6813	33	18125	BVRB_5g125960,BVRB_8g201350,BVRB_1g010860,BVRB_5g112910,BVRB_5g123230,BVRB_2g035360,BVRB_2g038610,BVRB_1g005180,BVRB_2g033180,BVRB_8g183500,BVRB_9g209750,BVRB_4g077080,BVRB_6g132050,BVRB_9g217710,BVRB_3g067180
GO:0055114	oxidation-reduction process	biological_process	0.30249	1	694	6813	1763	18125	BVRB_1g011750,BVRB_9g216400,BVRB_005630,BVRB_5g099950,BVRB_9g224840,BVRB_5g114670,BVRB_002050,BVRB_7g162820,BVRB_5g118060,BVRB_1g016260,BVRB_2g037480,BVRB_5g104690,XLOC_008975,BVRB_3g053400,BVRB_3g068040,BVRB_2g031320,BVRB_8g191040,BVRB_8g196760,BVRB_016880,BVRB_6g130650,BVRB_002940,BVRB_9g204360,XLOC_043219,BVRB_6g134180,BVRB_011330,BVRB_3g066230,BVRB_3g052310,BVRB_8g194560,BVRB_1g012610,BVRB_8g…
GO:0031342	negative regulation of cell killing	biological_process	0.30348	1	3	6813	5	18125	BVRB_1g004540,BVRB_7g177040,BVRB_4g087390
GO:0051090	regulation of DNA-binding transcription factor activity	biological_process	0.30373	1	5	6813	9	18125	BVRB_9g204580,BVRB_6g141250,BVRB_8g195450,BVRB_4g089320,BVRB_5g120820
GO:0006405	RNA export from nucleus	biological_process	0.30387	1	10	6813	22	18125	BVRB_2g046730,BVRB_6g136580,BVRB_006530,BVRB_003540,BVRB_6g142930,BVRB_5g108410,BVRB_6g153320,BVRB_9g210390,BVRB_6g145340,BVRB_005250
GO:0009162	deoxyribonucleoside monophosphate metabolic process	biological_process	0.30481	1	5	6813	10	18125	BVRB_5g120410,XLOC_043566,BVRB_1g002590,XLOC_027871,BVRB_5g113970
GO:0007020	microtubule nucleation	biological_process	0.3059	1	5	6813	10	18125	BVRB_7g163840,BVRB_7g171570,BVRB_1g016640,BVRB_9g211330,BVRB_4g074760
GO:0010968	regulation of microtubule nucleation	biological_process	0.3059	1	5	6813	10	18125	BVRB_4g074760,BVRB_7g163840,BVRB_1g016640,BVRB_9g211330,BVRB_7g171570
GO:0031112	positive regulation of microtubule polymerization or depolymerization	biological_process	0.3059	1	5	6813	10	18125	BVRB_4g074760,BVRB_7g171570,BVRB_1g016640,BVRB_9g211330,BVRB_7g163840
GO:0031113	regulation of microtubule polymerization	biological_process	0.3059	1	5	6813	10	18125	BVRB_7g171570,BVRB_1g016640,BVRB_9g211330,BVRB_7g163840,BVRB_4g074760
GO:0031116	positive regulation of microtubule polymerization	biological_process	0.3059	1	5	6813	10	18125	BVRB_1g016640,BVRB_7g171570,BVRB_9g211330,BVRB_7g163840,BVRB_4g074760
GO:0046785	microtubule polymerization	biological_process	0.3059	1	5	6813	10	18125	BVRB_7g163840,BVRB_7g171570,BVRB_1g016640,BVRB_9g211330,BVRB_4g074760
GO:0090063	positive regulation of microtubule nucleation	biological_process	0.3059	1	5	6813	10	18125	BVRB_7g163840,BVRB_7g171570,BVRB_1g016640,BVRB_9g211330,BVRB_4g074760
GO:0006221	pyrimidine nucleotide biosynthetic process	biological_process	0.30618	1	10	6813	22	18125	BVRB_2g032720,BVRB_5g121470,BVRB_7g169770,BVRB_4g087430,BVRB_2g044170,BVRB_5g119220,BVRB_5g113970,BVRB_5g115340,BVRB_1g002590,BVRB_5g120410
GO:0031123	RNA 3'-end processing	biological_process	0.31083	1	8	6813	17	18125	BVRB_004980,BVRB_1g005930,BVRB_8g193850,BVRB_2g034990,BVRB_2g046300,BVRB_011720,BVRB_8g199390,BVRB_9g212570
GO:0006772	thiamine metabolic process	biological_process	0.31491	1	6	6813	12	18125	BVRB_7g172570,BVRB_4g094290,BVRB_6g137070,BVRB_5g120250,BVRB_7g163090,BVRB_3g057400
GO:0009228	thiamine biosynthetic process	biological_process	0.31491	1	6	6813	12	18125	BVRB_3g057400,BVRB_7g163090,BVRB_5g120250,BVRB_6g137070,BVRB_4g094290,BVRB_7g172570
GO:0042723	thiamine-containing compound metabolic process	biological_process	0.31491	1	6	6813	12	18125	BVRB_7g163090,BVRB_3g057400,BVRB_5g120250,BVRB_6g137070,BVRB_4g094290,BVRB_7g172570
GO:0042724	thiamine-containing compound biosynthetic process	biological_process	0.31491	1	6	6813	12	18125	BVRB_7g163090,BVRB_3g057400,BVRB_7g172570,BVRB_4g094290,BVRB_5g120250,BVRB_6g137070
GO:0006284	base-excision repair	biological_process	0.31513	1	9	6813	19	18125	BVRB_6g145580,BVRB_5g116310,BVRB_5g119190,BVRB_6g146090,BVRB_6g140040,BVRB_2g038390,BVRB_9g219360,BVRB_3g056910,BVRB_9g223050
GO:0046486	glycerolipid metabolic process	biological_process	0.31671	1	57	6813	135	18125	BVRB_1g012720,BVRB_014150,BVRB_9g222200,BVRB_5g106470,BVRB_4g097150,BVRB_2g038390,BVRB_4g078980,BVRB_1g021770,BVRB_1g017990,BVRB_7g167730,BVRB_3g052050,BVRB_9g217040,BVRB_9g205030,BVRB_4g078650,BVRB_1g003080,BVRB_5g100990,BVRB_2g042450,BVRB_3g056360,BVRB_7g167820,BVRB_013220,BVRB_9g217830,BVRB_3g056370,BVRB_005640,BVRB_1g018260,BVRB_9g211210,BVRB_3g062330,BVRB_9g223740,BVRB_4g084270,BVRB_9g224560…
GO:0015693	magnesium ion transport	biological_process	0.31731	1	5	6813	10	18125	BVRB_9g214520,BVRB_4g073510,BVRB_1g000920,BVRB_5g105810,BVRB_008310
GO:0030244	cellulose biosynthetic process	biological_process	0.31829	1	15	6813	33	18125	BVRB_3g056740,BVRB_4g087890,BVRB_7g157000,BVRB_7g160060,BVRB_2g028070,BVRB_5g107120,BVRB_3g049840,BVRB_8g191460,BVRB_8g181090,BVRB_7g180680,BVRB_4g080950,BVRB_3g056710,BVRB_2g029350,BVRB_5g125820,BVRB_8g201940
GO:0015718	monocarboxylic acid transport	biological_process	0.31856	1	9	6813	19	18125	BVRB_6g148230,BVRB_3g068590,BVRB_3g067180,BVRB_9g221170,XLOC_022083,BVRB_8g201350,BVRB_5g125960,BVRB_5g112910,BVRB_9g209750
GO:1902652	secondary alcohol metabolic process	biological_process	0.31872	1	6	6813	12	18125	BVRB_6g136800,BVRB_6g134370,BVRB_2g033110,BVRB_3g054010,BVRB_7g163220,BVRB_3g054000
GO:0006869	lipid transport	biological_process	0.31986	1	30	6813	74	18125	BVRB_6g136120,BVRB_3g048780,BVRB_5g104740,BVRB_012930,BVRB_2g024020,BVRB_7g170590,BVRB_7g157950,BVRB_2g035080,BVRB_8g182890,BVRB_012820,BVRB_042760,BVRB_5g124850,BVRB_3g058700,BVRB_4g071240,BVRB_4g094120,BVRB_2g044260,BVRB_6g142140,BVRB_5g127120,BVRB_7g173810,BVRB_6g149330,BVRB_8g184650,BVRB_6g155210,BVRB_6g149030,BVRB_9g220110,BVRB_1g010890,BVRB_2g028890,BVRB_1g004330,BVRB_8g183650,BVRB_8g182130…
GO:0052547	regulation of peptidase activity	biological_process	0.3201	1	4	6813	7	18125	BVRB_3g050340,BVRB_1g003030,BVRB_9g206740,BVRB_5g105170
GO:0052548	regulation of endopeptidase activity	biological_process	0.3201	1	4	6813	7	18125	BVRB_1g003030,BVRB_3g050340,BVRB_9g206740,BVRB_5g105170
GO:0006766	vitamin metabolic process	biological_process	0.32162	1	33	6813	80	18125	BVRB_3g058700,BVRB_9g202650,BVRB_4g086080,BVRB_6g137070,BVRB_7g161540,BVRB_7g163090,BVRB_011370,BVRB_7g165520,BVRB_5g109610,BVRB_3g057400,BVRB_7g167060,BVRB_3g055140,BVRB_5g100180,BVRB_7g172570,BVRB_3g062120,BVRB_8g191780,BVRB_4g093780,BVRB_3g050990,BVRB_8g181640,BVRB_2g044390,BVRB_4g096340,BVRB_4g094290,BVRB_2g033330,BVRB_9g221940,XLOC_037781,BVRB_7g172100,BVRB_4g087300,BVRB_5g120250,BVRB_8g1981…
GO:0006767	water-soluble vitamin metabolic process	biological_process	0.32162	1	33	6813	80	18125	BVRB_7g167060,BVRB_5g100180,BVRB_7g172570,BVRB_3g062120,BVRB_8g191780,BVRB_4g093780,BVRB_3g055140,BVRB_6g137070,BVRB_4g086080,BVRB_7g161540,BVRB_7g163090,BVRB_3g058700,BVRB_9g202650,BVRB_7g165520,BVRB_5g109610,BVRB_3g057400,BVRB_011370,BVRB_4g083340,BVRB_2g026020,BVRB_4g084590,BVRB_4g096340,BVRB_4g094290,BVRB_3g050990,BVRB_8g181640,BVRB_2g044390,BVRB_8g198120,BVRB_4g087300,BVRB_5g120250,BVRB_6g13…
GO:0034660	ncRNA metabolic process	biological_process	0.32298	1	189	6813	463	18125	BVRB_7g170340,BVRB_6g136370,BVRB_003460,BVRB_7g161530,BVRB_9g219780,BVRB_9g203840,BVRB_3g053660,BVRB_009390,BVRB_9g202940,BVRB_2g035630,BVRB_7g169250,BVRB_003270,BVRB_3g051200,BVRB_9g213790,BVRB_3g054890,BVRB_8g186230,BVRB_3g048130,BVRB_6g127470,BVRB_4g079200,BVRB_1g022490,BVRB_2g043120,BVRB_8g184180,BVRB_4g083930,BVRB_8g188800,BVRB_9g217290,BVRB_4g089020,BVRB_7g179240,BVRB_3g057140,BVRB_3g065070…
GO:0006006	glucose metabolic process	biological_process	0.32358	1	12	6813	28	18125	BVRB_2g033770,BVRB_3g058090,BVRB_6g150380,XLOC_050163,BVRB_2g047130,BVRB_6g152970,BVRB_4g079860,BVRB_1g007880,BVRB_8g194880,BVRB_1g011600,BVRB_7g163090,BVRB_3g058070
GO:0003013	circulatory system process	biological_process	0.32477	1	4	6813	7	18125	BVRB_5g120830,BVRB_013480,BVRB_7g174510,BVRB_014790
GO:0008015	blood circulation	biological_process	0.32477	1	4	6813	7	18125	BVRB_7g174510,BVRB_014790,BVRB_5g120830,BVRB_013480
GO:0007154	cell communication	biological_process	0.32537	1	388	6813	1008	18125	BVRB_2g035330,BVRB_016360,BVRB_005750,BVRB_8g187980,BVRB_1g019280,BVRB_6g130630,BVRB_6g146860,BVRB_1g000440,BVRB_3g060830,BVRB_8g201430,BVRB_9g204590,BVRB_1g013770,BVRB_4g088390,BVRB_7g179280,BVRB_6g147080,BVRB_1g022420,BVRB_8g191970,BVRB_9g206360,BVRB_1g002590,BVRB_012930,BVRB_4g095730,BVRB_015240,BVRB_7g177250,BVRB_5g109940,BVRB_4g093430,BVRB_3g059640,BVRB_3g065090,BVRB_8g192370,BVRB_6g137160,B…
GO:0016571	histone methylation	biological_process	0.32563	1	8	6813	16	18125	BVRB_4g094880,BVRB_3g062020,BVRB_6g132950,BVRB_3g064920,BVRB_3g062010,BVRB_6g138130,BVRB_7g166750,BVRB_1g017910
GO:0030518	intracellular steroid hormone receptor signaling pathway	biological_process	0.32624	1	11	6813	28	18125	BVRB_2g045030,BVRB_7g175720,BVRB_8g183030,BVRB_7g156540,BVRB_5g099600,BVRB_5g099190,BVRB_5g109610,BVRB_004590,BVRB_6g128260,BVRB_1g016320,BVRB_1g011510
GO:0030522	intracellular receptor signaling pathway	biological_process	0.32624	1	11	6813	28	18125	BVRB_7g175720,BVRB_8g183030,BVRB_2g045030,BVRB_1g016320,BVRB_6g128260,BVRB_004590,BVRB_1g011510,BVRB_7g156540,BVRB_5g099600,BVRB_5g099190,BVRB_5g109610
GO:0035434	copper ion transmembrane transport	biological_process	0.32636	1	3	6813	6	18125	BVRB_004990,BVRB_6g145670,BVRB_6g130920
GO:0046660	female sex differentiation	biological_process	0.32825	1	4	6813	9	18125	BVRB_9g221110,BVRB_9g202440,BVRB_7g173880,BVRB_3g064510
GO:0019082	viral protein processing	biological_process	0.32962	1	7	6813	14	18125	BVRB_2g029650,BVRB_2g046640,BVRB_2g037940,BVRB_2g041330,BVRB_5g104750,BVRB_4g075640,BVRB_2g037550
GO:0006471	protein ADP-ribosylation	biological_process	0.33005	1	4	6813	8	18125	BVRB_3g069250,BVRB_5g120830,BVRB_042760,BVRB_7g163730
GO:0007172	signal complex assembly	biological_process	0.33251	1	3	6813	5	18125	BVRB_2g034950,BVRB_6g140150,BVRB_6g127640
GO:0016053	organic acid biosynthetic process	biological_process	0.33348	1	111	6813	275	18125	BVRB_4g077440,BVRB_4g090050,BVRB_1g012740,BVRB_3g061150,BVRB_4g084590,BVRB_3g058090,BVRB_8g183040,BVRB_4g077790,BVRB_5g101910,BVRB_8g183240,BVRB_5g103480,BVRB_9g217390,BVRB_8g194880,BVRB_8g188450,BVRB_5g113870,BVRB_4g079360,BVRB_7g172900,BVRB_9g225460,BVRB_5g101900,BVRB_7g173850,BVRB_005270,BVRB_1g002310,BVRB_4g095240,BVRB_6g154080,BVRB_7g161710,BVRB_6g135660,BVRB_9g221940,BVRB_8g185430,BVRB_4g09…
GO:0006032	chitin catabolic process	biological_process	0.33481	1	9	6813	21	18125	BVRB_8g190000,BVRB_8g190010,BVRB_1g007720,BVRB_4g088530,BVRB_8g189980,BVRB_3g058210,BVRB_5g119930,BVRB_8g186430,BVRB_8g190040
GO:0046348	amino sugar catabolic process	biological_process	0.33481	1	9	6813	21	18125	BVRB_8g190010,BVRB_8g190000,BVRB_4g088530,BVRB_1g007720,BVRB_3g058210,BVRB_5g119930,BVRB_8g186430,BVRB_8g189980,BVRB_8g190040
GO:1901072	glucosamine-containing compound catabolic process	biological_process	0.33481	1	9	6813	21	18125	BVRB_1g007720,BVRB_4g088530,BVRB_8g190000,BVRB_8g190010,BVRB_8g190040,BVRB_8g189980,BVRB_3g058210,BVRB_8g186430,BVRB_5g119930
GO:0044179	hemolysis in other organism	biological_process	0.33579	1	9	6813	20	18125	BVRB_1g020250,BVRB_9g211950,BVRB_6g143730,BVRB_8g184860,BVRB_5g102910,BVRB_6g132960,BVRB_7g176940,BVRB_8g181550,BVRB_9g214830
GO:0051715	cytolysis in other organism	biological_process	0.33579	1	9	6813	20	18125	BVRB_9g214830,BVRB_7g176940,BVRB_8g181550,BVRB_5g102910,BVRB_6g132960,BVRB_8g184860,BVRB_6g143730,BVRB_9g211950,BVRB_1g020250
GO:0006813	potassium ion transport	biological_process	0.33666	1	43	6813	105	18125	BVRB_1g015020,BVRB_7g174270,BVRB_6g143180,BVRB_003120,BVRB_4g088830,BVRB_3g065500,BVRB_6g149160,BVRB_7g160470,BVRB_6g128510,BVRB_032280,BVRB_3g054890,BVRB_5g098710,BVRB_3g063560,BVRB_5g110430,BVRB_7g171890,BVRB_6g143900,BVRB_1g014710,BVRB_5g127040,BVRB_3g059610,BVRB_4g080770,BVRB_2g029900,BVRB_5g124390,BVRB_1g014580,BVRB_013290,BVRB_4g080290,BVRB_7g166210,BVRB_1g005870,BVRB_3g059620,BVRB_038600,B…
GO:0009653	anatomical structure morphogenesis	biological_process	0.33684	1	54	6813	138	18125	BVRB_2g040370,BVRB_4g072220,BVRB_5g101560,BVRB_8g197470,BVRB_1g002090,BVRB_4g091680,BVRB_008570,XLOC_006902,BVRB_9g220650,BVRB_4g074870,BVRB_5g121730,BVRB_2g038300,BVRB_3g069250,BVRB_9g226070,BVRB_4g071450,BVRB_7g166210,BVRB_7g165460,BVRB_5g106390,BVRB_4g077570,BVRB_3g055860,BVRB_2g041910,BVRB_4g091660,BVRB_005560,BVRB_6g129280,XLOC_031110,BVRB_7g174960,BVRB_6g127500,BVRB_8g189500,BVRB_5g100230,B…
GO:0035304	regulation of protein dephosphorylation	biological_process	0.3384	1	4	6813	8	18125	BVRB_7g174740,BVRB_6g130630,BVRB_4g089310,BVRB_3g066810
GO:0014070	response to organic cyclic compound	biological_process	0.33864	1	14	6813	36	18125	BVRB_5g099600,BVRB_7g156540,BVRB_5g099190,BVRB_5g109610,BVRB_2g030630,BVRB_1g016320,BVRB_6g128260,BVRB_004590,BVRB_1g011510,BVRB_4g088220,BVRB_8g197730,BVRB_2g045030,BVRB_7g175720,BVRB_8g183030
GO:0006269	DNA replication, synthesis of RNA primer	biological_process	0.34133	1	3	6813	5	18125	BVRB_6g150500,BVRB_4g075100,BVRB_1g017150
GO:0006516	glycoprotein catabolic process	biological_process	0.34189	1	1	6813	1	18125	BVRB_5g120580
GO:0007606	sensory perception of chemical stimulus	biological_process	0.34578	1	15	6813	34	18125	BVRB_4g073780,BVRB_6g149170,BVRB_9g218160,BVRB_4g071590,BVRB_6g140110,BVRB_2g038610,BVRB_2g026490,BVRB_1g004800,BVRB_1g007510,BVRB_4g074040,BVRB_1g010290,BVRB_2g036970,BVRB_6g151370,BVRB_3g052640,BVRB_8g199110
GO:0046782	regulation of viral transcription	biological_process	0.34591	1	3	6813	6	18125	XLOC_044531,BVRB_7g166820,BVRB_1g019280
GO:0002200	somatic diversification of immune receptors	biological_process	0.34625	1	2	6813	3	18125	BVRB_6g151020,XLOC_066252
GO:0002562	somatic diversification of immune receptors via germline recombination within a single locus	biological_process	0.34625	1	2	6813	3	18125	XLOC_066252,BVRB_6g151020
GO:0016444	somatic cell DNA recombination	biological_process	0.34625	1	2	6813	3	18125	BVRB_6g151020,XLOC_066252
GO:0033151	V(D)J recombination	biological_process	0.34625	1	2	6813	3	18125	XLOC_066252,BVRB_6g151020
GO:0006171	cAMP biosynthetic process	biological_process	0.34755	1	3	6813	5	18125	BVRB_6g136770,BVRB_8g188470,XLOC_009444
GO:0009399	nitrogen fixation	biological_process	0.3478	1	3	6813	5	18125	BVRB_9g222030,BVRB_1g018680,BVRB_2g041160
GO:0007600	sensory perception	biological_process	0.34787	1	17	6813	39	18125	BVRB_2g038610,BVRB_6g149170,BVRB_2g036970,BVRB_4g074040,BVRB_1g010290,BVRB_1g004800,BVRB_1g007510,BVRB_8g199110,BVRB_3g052640,BVRB_5g120970,BVRB_7g171110,BVRB_6g140110,BVRB_4g071590,BVRB_4g073780,BVRB_9g218160,BVRB_6g151370,BVRB_2g026490
GO:0050877	nervous system process	biological_process	0.34787	1	17	6813	39	18125	BVRB_5g120970,BVRB_7g171110,BVRB_1g007510,BVRB_1g010290,BVRB_4g074040,BVRB_1g004800,BVRB_2g036970,BVRB_8g199110,BVRB_3g052640,BVRB_6g149170,BVRB_2g038610,BVRB_2g026490,BVRB_6g151370,BVRB_4g073780,BVRB_9g218160,BVRB_4g071590,BVRB_6g140110
GO:0046488	phosphatidylinositol metabolic process	biological_process	0.3487	1	48	6813	115	18125	BVRB_1g018260,BVRB_013220,BVRB_005640,BVRB_4g084270,BVRB_9g223740,BVRB_3g062330,BVRB_2g042450,BVRB_5g100990,BVRB_7g167820,BVRB_1g017990,BVRB_2g038390,BVRB_1g021770,BVRB_4g078980,BVRB_7g167730,BVRB_9g217040,BVRB_4g078650,BVRB_014150,BVRB_9g222200,BVRB_1g012720,BVRB_5g106470,BVRB_4g097150,BVRB_4g087280,BVRB_028010,BVRB_5g126540,BVRB_8g182790,XLOC_046675,BVRB_012820,BVRB_4g074800,BVRB_008370,BVRB_1g…
GO:0019321	pentose metabolic process	biological_process	0.34877	1	3	6813	5	18125	BVRB_4g093530,BVRB_5g116130,BVRB_3g064070
GO:0019566	arabinose metabolic process	biological_process	0.34877	1	3	6813	5	18125	BVRB_5g116130,BVRB_4g093530,BVRB_3g064070
GO:0046373	L-arabinose metabolic process	biological_process	0.34877	1	3	6813	5	18125	BVRB_3g064070,BVRB_4g093530,BVRB_5g116130
GO:0006505	GPI anchor metabolic process	biological_process	0.3488	1	37	6813	88	18125	BVRB_7g167910,BVRB_9g218500,BVRB_1g004540,BVRB_7g159600,BVRB_7g159130,BVRB_1g021440,BVRB_8g197130,BVRB_2g038720,BVRB_6g134710,BVRB_3g056770,BVRB_8g182250,BVRB_8g182790,XLOC_046675,BVRB_012820,BVRB_4g074800,BVRB_008370,BVRB_1g013150,BVRB_5g126540,BVRB_028010,BVRB_9g222200,BVRB_014150,BVRB_1g012720,BVRB_5g106470,BVRB_1g017990,BVRB_2g038390,BVRB_4g078980,BVRB_1g021770,BVRB_7g167730,BVRB_4g078650,BVR…
GO:0007631	feeding behavior	biological_process	0.34922	1	3	6813	6	18125	BVRB_5g100730,BVRB_6g147720,BVRB_9g213390
GO:0006892	post-Golgi vesicle-mediated transport	biological_process	0.35057	1	3	6813	6	18125	BVRB_2g046910,BVRB_012820,BVRB_7g178240
GO:0006566	threonine metabolic process	biological_process	0.35175	1	3	6813	6	18125	BVRB_3g061150,BVRB_5g113870,BVRB_4g095240
GO:0009088	threonine biosynthetic process	biological_process	0.35175	1	3	6813	6	18125	BVRB_3g061150,BVRB_4g095240,BVRB_5g113870
GO:0065009	regulation of molecular function	biological_process	0.35216	1	27	6813	65	18125	BVRB_7g170780,BVRB_5g114670,BVRB_005140,BVRB_9g224840,BVRB_2g027150,BVRB_1g003030,BVRB_6g141250,BVRB_3g054960,BVRB_8g195450,BVRB_4g089320,BVRB_5g109630,BVRB_4g074980,BVRB_004440,BVRB_4g081550,BVRB_1g005220,BVRB_3g066810,BVRB_7g163000,BVRB_3g050340,BVRB_9g204580,BVRB_8g196030,BVRB_9g206740,BVRB_7g174740,BVRB_5g105170,BVRB_7g176000,BVRB_5g098660,BVRB_5g120820,BVRB_6g137570
GO:0006400	tRNA modification	biological_process	0.35336	1	61	6813	145	18125	BVRB_3g051200,BVRB_9g211860,BVRB_7g161710,BVRB_5g105480,BVRB_7g164880,BVRB_9g202940,BVRB_4g080620,BVRB_7g172110,BVRB_9g204330,BVRB_5g111890,BVRB_1g009870,BVRB_1g016660,BVRB_9g220710,BVRB_5g106160,BVRB_4g079200,BVRB_1g017250,BVRB_3g051910,BVRB_5g120330,BVRB_012550,BVRB_9g220340,BVRB_6g128900,BVRB_1g023350,BVRB_4g072830,BVRB_6g149100,BVRB_7g170340,BVRB_9g204470,BVRB_2g030580,BVRB_6g136370,BVRB_2g04…
GO:0019089	transmission of virus	biological_process	0.35338	1	8	6813	18	18125	BVRB_013560,BVRB_4g097310,BVRB_3g054010,BVRB_2g044700,BVRB_7g164610,BVRB_3g059810,BVRB_1g004750,BVRB_6g135940
GO:0044007	dissemination or transmission of symbiont from host	biological_process	0.35338	1	8	6813	18	18125	BVRB_1g004750,BVRB_3g059810,BVRB_6g135940,BVRB_2g044700,BVRB_7g164610,BVRB_3g054010,BVRB_013560,BVRB_4g097310
GO:0051821	dissemination or transmission of organism from other organism involved in symbiotic interaction	biological_process	0.35338	1	8	6813	18	18125	BVRB_3g054010,BVRB_6g135940,BVRB_3g059810,BVRB_1g004750,BVRB_7g164610,BVRB_2g044700,BVRB_4g097310,BVRB_013560
GO:0098656	anion transmembrane transport	biological_process	0.35475	1	32	6813	76	18125	BVRB_8g187580,BVRB_005140,BVRB_2g028450,BVRB_5g108010,BVRB_5g105290,BVRB_4g090170,BVRB_2g029700,BVRB_4g071200,BVRB_2g029680,BVRB_4g091170,BVRB_3g069080,BVRB_3g068590,BVRB_8g183250,BVRB_5g125960,BVRB_5g106610,BVRB_4g073280,BVRB_2g046750,BVRB_1g001670,BVRB_4g074330,BVRB_8g201350,BVRB_6g143200,BVRB_5g109630,BVRB_4g097430,BVRB_7g160550,BVRB_5g120840,BVRB_3g067180,BVRB_5g112910,BVRB_4g071210,BVRB_5g11…
GO:0007281	germ cell development	biological_process	0.35486	1	8	6813	18	18125	BVRB_8g182790,BVRB_6g127500,BVRB_4g072220,XLOC_031110,BVRB_3g066960,BVRB_9g217530,BVRB_1g020540,BVRB_3g051310
GO:0016598	protein arginylation	biological_process	0.35629	1	2	6813	4	18125	BVRB_3g050110,BVRB_2g023950
GO:0034508	centromere complex assembly	biological_process	0.35665	1	21	6813	53	18125	BVRB_2g033540,BVRB_8g184590,BVRB_6g144930,BVRB_4g081710,BVRB_5g115350,BVRB_7g172660,BVRB_2g037980,XLOC_067035,BVRB_4g073470,BVRB_4g083220,XLOC_040053,BVRB_9g205970,BVRB_6g150880,BVRB_5g113970,BVRB_4g086160,BVRB_7g174990,BVRB_9g225500,BVRB_2g044260,BVRB_2g044040,BVRB_2g036550,BVRB_4g087500
GO:0007265	Ras protein signal transduction	biological_process	0.3569	1	7	6813	16	18125	BVRB_6g153320,BVRB_2g045490,BVRB_9g211440,BVRB_4g084910,BVRB_9g207510,BVRB_4g084150,BVRB_1g019340
GO:0046578	regulation of Ras protein signal transduction	biological_process	0.3569	1	7	6813	16	18125	BVRB_1g019340,BVRB_4g084150,BVRB_6g153320,BVRB_2g045490,BVRB_4g084910,BVRB_9g207510,BVRB_9g211440
GO:0030243	cellulose metabolic process	biological_process	0.35699	1	16	6813	36	18125	BVRB_7g160060,BVRB_5g107120,BVRB_3g056740,BVRB_7g157000,BVRB_4g087890,BVRB_7g180680,BVRB_4g080950,BVRB_2g029350,BVRB_8g181090,BVRB_8g193320,BVRB_2g028070,BVRB_3g056710,BVRB_8g201940,BVRB_5g125820,BVRB_8g191460,BVRB_3g049840
GO:0000041	transition metal ion transport	biological_process	0.35977	1	48	6813	119	18125	BVRB_3g049700,BVRB_6g153600,BVRB_004990,BVRB_3g062300,BVRB_8g181360,BVRB_7g170340,BVRB_1g006760,BVRB_9g202230,BVRB_006430,BVRB_6g130920,BVRB_3g065050,BVRB_7g159190,BVRB_5g118240,BVRB_8g187760,BVRB_9g220710,BVRB_6g145670,BVRB_5g120550,BVRB_1g008720,BVRB_9g214970,BVRB_5g110670,BVRB_5g111160,BVRB_9g214410,BVRB_3g060830,BVRB_4g072590,BVRB_1g012690,BVRB_8g198830,BVRB_7g171230,BVRB_8g201340,BVRB_9g2219…
GO:0050792	regulation of viral process	biological_process	0.35995	1	7	6813	15	18125	BVRB_8g186610,XLOC_044531,BVRB_3g058500,BVRB_8g189090,BVRB_6g130220,BVRB_7g166820,BVRB_1g019280
GO:0043666	regulation of phosphoprotein phosphatase activity	biological_process	0.36088	1	2	6813	3	18125	BVRB_7g174740,BVRB_3g066810
GO:0009888	tissue development	biological_process	0.36187	1	16	6813	39	18125	BVRB_4g074670,BVRB_1g005180,BVRB_6g127500,BVRB_4g072220,BVRB_9g202410,BVRB_3g066960,BVRB_8g196180,BVRB_8g182790,BVRB_2g027570,XLOC_031110,BVRB_9g202700,BVRB_000890,BVRB_9g217530,BVRB_3g066250,BVRB_3g051310,BVRB_4g074740
GO:0017003	protein-heme linkage	biological_process	0.3619	1	2	6813	3	18125	BVRB_6g142500,BVRB_9g216950
GO:0030198	extracellular matrix organization	biological_process	0.36231	1	6	6813	12	18125	BVRB_6g134370,BVRB_2g028010,BVRB_5g123900,BVRB_7g165020,BVRB_2g028030,BVRB_4g088910
GO:0043062	extracellular structure organization	biological_process	0.36231	1	6	6813	12	18125	BVRB_6g134370,BVRB_2g028010,BVRB_5g123900,BVRB_7g165020,BVRB_2g028030,BVRB_4g088910
GO:0051235	maintenance of location	biological_process	0.36385	1	23	6813	56	18125	BVRB_5g112550,BVRB_8g202140,BVRB_9g214700,BVRB_7g178770,BVRB_8g187300,BVRB_8g194260,BVRB_2g047680,BVRB_4g078320,BVRB_8g187120,BVRB_9g225940,BVRB_014060,BVRB_1g014160,BVRB_8g187070,BVRB_8g181280,BVRB_1g018680,BVRB_1g001900,BVRB_4g090110,BVRB_4g079840,BVRB_9g222800,BVRB_9g210280,BVRB_4g073540,BVRB_6g154230,BVRB_1g016150
GO:0009401	phosphoenolpyruvate-dependent sugar phosphotransferase system	biological_process	0.36424	1	11	6813	29	18125	BVRB_2g043600,BVRB_2g030700,BVRB_1g013010,BVRB_1g016150,BVRB_2g046640,BVRB_5g109610,BVRB_005750,BVRB_4g096110,BVRB_9g214700,BVRB_5g108580,BVRB_5g099580
GO:0015979	photosynthesis	biological_process	0.36429	1	83	6813	223	18125	BVRB_5g127040,BVRB_2g043800,BVRB_042950,BVRB_1g015250,BVRB_9g216420,BVRB_7g180210,BVRB_3g053580,XLOC_071397,BVRB_9g215410,BVRB_2g033550,BVRB_3g069240,BVRB_3g065490,BVRB_6g132120,BVRB_4g072500,BVRB_9g212890,BVRB_3g056710,BVRB_9g222810,BVRB_4g096020,BVRB_019610,BVRB_4g086440,BVRB_2g032970,BVRB_4g076710,BVRB_5g120370,BVRB_8g201900,BVRB_7g176840,BVRB_5g120790,BVRB_007140,BVRB_4g083270,BVRB_1g015790,B…
GO:0016049	cell growth	biological_process	0.36591	1	8	6813	17	18125	BVRB_7g165020,BVRB_2g028030,BVRB_6g134370,BVRB_5g123900,BVRB_4g088910,BVRB_5g122720,BVRB_2g028010,BVRB_8g193000
GO:0042558	pteridine-containing compound metabolic process	biological_process	0.36599	1	10	6813	22	18125	BVRB_3g064910,BVRB_011670,BVRB_3g060710,BVRB_9g225460,BVRB_3g065500,BVRB_6g137210,BVRB_5g098210,BVRB_7g173850,BVRB_5g120250,BVRB_4g071540
GO:0006997	nucleus organization	biological_process	0.36721	1	4	6813	8	18125	BVRB_6g145340,BVRB_006530,BVRB_1g020540,BVRB_005250
GO:0008643	carbohydrate transport	biological_process	0.36847	1	20	6813	51	18125	BVRB_1g016150,BVRB_2g046640,BVRB_2g030700,BVRB_2g043600,BVRB_5g099380,BVRB_9g215780,BVRB_6g136570,BVRB_9g222610,BVRB_5g108580,BVRB_007280,BVRB_1g013010,BVRB_5g109610,BVRB_2g046480,BVRB_3g068590,BVRB_4g096110,BVRB_005750,BVRB_6g136550,BVRB_6g139990,BVRB_5g099580,BVRB_9g214700
GO:0008150	biological_process	biological_process	0.36879	1	4989	6813	13137	18125	BVRB_6g141470,BVRB_3g057530,BVRB_5g102330,BVRB_6g143700,BVRB_8g190580,BVRB_4g078240,BVRB_5g101530,BVRB_6g131760,BVRB_2g036000,BVRB_7g179210,BVRB_4g074810,BVRB_018050,BVRB_2g023680,BVRB_9g211660,BVRB_1g003570,BVRB_4g073470,BVRB_8g190250,BVRB_6g147380,BVRB_1g013950,BVRB_5g105670,BVRB_4g071200,BVRB_4g079960,BVRB_3g048770,BVRB_3g064690,BVRB_9g204580,BVRB_5g098290,BVRB_3g068440,BVRB_9g212720,BVRB_6g14…
GO:0006325	chromatin organization	biological_process	0.36902	1	56	6813	141	18125	BVRB_6g156310,XLOC_067035,BVRB_1g005970,BVRB_4g075730,BVRB_6g130000,BVRB_2g040370,BVRB_1g001260,BVRB_7g163140,BVRB_6g132950,BVRB_9g220620,BVRB_8g181370,BVRB_008130,BVRB_8g184680,BVRB_6g141520,BVRB_2g026300,BVRB_9g215590,BVRB_005100,BVRB_1g017910,BVRB_4g093300,BVRB_3g062010,BVRB_7g172670,BVRB_4g088530,BVRB_4g073460,BVRB_1g020540,BVRB_4g078530,BVRB_4g088090,BVRB_2g046680,BVRB_003200,BVRB_3g064920,B…
GO:0042440	pigment metabolic process	biological_process	0.36968	1	55	6813	136	18125	BVRB_9g213820,BVRB_6g133980,BVRB_6g127470,BVRB_4g083210,XLOC_011720,BVRB_3g052140,BVRB_1g017730,XLOC_015538,BVRB_6g142070,BVRB_2g035630,BVRB_9g216990,BVRB_3g048500,BVRB_6g128510,BVRB_9g213790,BVRB_2g033330,BVRB_3g054890,BVRB_7g165780,BVRB_7g173220,BVRB_8g196270,BVRB_028010,BVRB_2g042200,BVRB_2g033550,BVRB_1g004980,BVRB_4g093010,BVRB_9g219840,BVRB_8g181570,BVRB_007050,XLOC_013497,BVRB_3g057690,BVR…
GO:0006369	termination of RNA polymerase II transcription	biological_process	0.37118	1	1	6813	1	18125	BVRB_004980
GO:0006370	7-methylguanosine mRNA capping	biological_process	0.37133	1	4	6813	9	18125	BVRB_3g063170,BVRB_2g039850,BVRB_7g179300,BVRB_4g090430
GO:0033865	nucleoside bisphosphate metabolic process	biological_process	0.37142	1	9	6813	20	18125	BVRB_3g070380,BVRB_4g071080,BVRB_7g169990,BVRB_5g117180,BVRB_9g215930,BVRB_6g148730,BVRB_5g120330,BVRB_6g149930,BVRB_016510
GO:0033875	ribonucleoside bisphosphate metabolic process	biological_process	0.37142	1	9	6813	20	18125	BVRB_3g070380,BVRB_4g071080,BVRB_6g149930,BVRB_016510,BVRB_7g169990,BVRB_5g117180,BVRB_9g215930,BVRB_5g120330,BVRB_6g148730
GO:0034032	purine nucleoside bisphosphate metabolic process	biological_process	0.37142	1	9	6813	20	18125	BVRB_3g070380,BVRB_4g071080,BVRB_6g149930,BVRB_016510,BVRB_6g148730,BVRB_5g120330,BVRB_7g169990,BVRB_5g117180,BVRB_9g215930
GO:0009617	response to bacterium	biological_process	0.37337	1	21	6813	54	18125	BVRB_2g037810,BVRB_1g015790,BVRB_1g022510,BVRB_010590,BVRB_8g192220,BVRB_6g152690,BVRB_3g056830,BVRB_6g147420,BVRB_2g023720,BVRB_9g204310,BVRB_3g049650,BVRB_5g111390,BVRB_9g209540,BVRB_5g103520,BVRB_1g007720,BVRB_4g081430,BVRB_2g040160,BVRB_9g209210,BVRB_1g004300,BVRB_5g106900,BVRB_5g105200
GO:0042742	defense response to bacterium	biological_process	0.37337	1	21	6813	54	18125	BVRB_5g111390,BVRB_9g209540,BVRB_2g040160,BVRB_4g081430,BVRB_1g007720,BVRB_5g103520,BVRB_9g209210,BVRB_5g105200,BVRB_5g106900,BVRB_1g004300,BVRB_1g022510,BVRB_1g015790,BVRB_2g037810,BVRB_3g056830,BVRB_6g152690,BVRB_8g192220,BVRB_010590,BVRB_3g049650,BVRB_2g023720,BVRB_6g147420,BVRB_9g204310
GO:0070585	protein localization to mitochondrion	biological_process	0.37363	1	11	6813	25	18125	BVRB_6g132050,BVRB_9g217710,BVRB_4g083380,BVRB_8g183500,BVRB_2g033180,BVRB_4g077080,BVRB_1g005180,BVRB_2g038610,BVRB_2g035360,BVRB_5g123230,BVRB_1g010860
GO:0072655	establishment of protein localization to mitochondrion	biological_process	0.37363	1	11	6813	25	18125	BVRB_5g123230,BVRB_2g035360,BVRB_1g010860,BVRB_4g077080,BVRB_4g083380,BVRB_8g183500,BVRB_2g033180,BVRB_2g038610,BVRB_1g005180,BVRB_9g217710,BVRB_6g132050
GO:0006575	cellular modified amino acid metabolic process	biological_process	0.37373	1	17	6813	40	18125	BVRB_3g064910,XLOC_064494,BVRB_7g167060,BVRB_9g225460,BVRB_3g056660,BVRB_5g098210,BVRB_4g093780,BVRB_3g065330,BVRB_3g065500,BVRB_3g060710,BVRB_2g047110,BVRB_6g137210,BVRB_7g173850,BVRB_7g165520,BVRB_4g071540,BVRB_6g134720,BVRB_7g167700
GO:0044281	small molecule metabolic process	biological_process	0.37577	1	437	6813	1121	18125	BVRB_6g133460,BVRB_4g070900,BVRB_6g154720,BVRB_3g058910,XLOC_009444,BVRB_005400,BVRB_2g033770,BVRB_005450,BVRB_7g162630,BVRB_5g118820,BVRB_2g040030,BVRB_6g137070,BVRB_4g086080,BVRB_5g124610,BVRB_6g131970,BVRB_2g045290,BVRB_8g182840,BVRB_6g134160,BVRB_6g146850,BVRB_6g149930,BVRB_3g058700,BVRB_8g185570,BVRB_3g048570,BVRB_8g201230,BVRB_5g109020,BVRB_3g052050,BVRB_6g149970,BVRB_2g038890,BVRB_5g106550…
GO:0000902	cell morphogenesis	biological_process	0.37584	1	25	6813	62	18125	BVRB_9g220650,BVRB_5g110760,BVRB_2g037660,BVRB_4g074870,XLOC_006902,BVRB_000270,BVRB_6g152920,XLOC_012531,BVRB_6g143390,BVRB_1g001320,BVRB_1g002090,BVRB_8g186180,BVRB_5g101560,BVRB_8g197470,BVRB_9g215390,BVRB_6g143380,BVRB_2g041910,BVRB_005530,BVRB_7g166210,BVRB_4g081570,BVRB_4g071450,BVRB_8g185770,BVRB_3g051570,BVRB_7g174160,BVRB_3g069250
GO:0032989	cellular component morphogenesis	biological_process	0.37584	1	25	6813	62	18125	BVRB_8g197470,BVRB_5g101560,BVRB_1g001320,BVRB_1g002090,BVRB_8g186180,XLOC_012531,BVRB_6g143390,BVRB_6g152920,BVRB_000270,XLOC_006902,BVRB_2g037660,BVRB_5g110760,BVRB_9g220650,BVRB_4g074870,BVRB_7g174160,BVRB_3g069250,BVRB_4g071450,BVRB_8g185770,BVRB_4g081570,BVRB_3g051570,BVRB_7g166210,BVRB_005530,BVRB_6g143380,BVRB_2g041910,BVRB_9g215390
GO:0007156	homophilic cell adhesion via plasma membrane adhesion molecules	biological_process	0.37668	1	1	6813	1	18125	BVRB_4g081470
GO:0002064	epithelial cell development	biological_process	0.37689	1	7	6813	16	18125	BVRB_3g051310,BVRB_9g217530,BVRB_4g072220,BVRB_6g127500,BVRB_8g182790,XLOC_031110,BVRB_3g066960
GO:0002065	columnar/cuboidal epithelial cell differentiation	biological_process	0.37689	1	7	6813	16	18125	BVRB_9g217530,BVRB_6g127500,BVRB_4g072220,BVRB_3g051310,XLOC_031110,BVRB_8g182790,BVRB_3g066960
GO:0002066	columnar/cuboidal epithelial cell development	biological_process	0.37689	1	7	6813	16	18125	BVRB_3g066960,BVRB_8g182790,XLOC_031110,BVRB_3g051310,BVRB_9g217530,BVRB_6g127500,BVRB_4g072220
GO:0007292	female gamete generation	biological_process	0.37689	1	7	6813	16	18125	XLOC_031110,BVRB_8g182790,BVRB_3g066960,BVRB_9g217530,BVRB_4g072220,BVRB_6g127500,BVRB_3g051310
GO:0007304	chorion-containing eggshell formation	biological_process	0.37689	1	7	6813	16	18125	BVRB_3g051310,BVRB_6g127500,BVRB_9g217530,BVRB_4g072220,BVRB_3g066960,BVRB_8g182790,XLOC_031110
GO:0030703	eggshell formation	biological_process	0.37689	1	7	6813	16	18125	BVRB_3g066960,BVRB_8g182790,XLOC_031110,BVRB_3g051310,BVRB_9g217530,BVRB_6g127500,BVRB_4g072220
GO:0030707	ovarian follicle cell development	biological_process	0.37689	1	7	6813	16	18125	BVRB_3g066960,XLOC_031110,BVRB_8g182790,BVRB_9g217530,BVRB_6g127500,BVRB_4g072220,BVRB_3g051310
GO:0048477	oogenesis	biological_process	0.37689	1	7	6813	16	18125	BVRB_3g051310,BVRB_6g127500,BVRB_9g217530,BVRB_4g072220,BVRB_3g066960,BVRB_8g182790,XLOC_031110
GO:0015878	biotin transport	biological_process	0.37721	1	2	6813	3	18125	BVRB_9g221170,BVRB_6g148230
GO:0051182	coenzyme transport	biological_process	0.37721	1	2	6813	3	18125	BVRB_9g221170,BVRB_6g148230
GO:0043605	cellular amide catabolic process	biological_process	0.37786	1	2	6813	3	18125	BVRB_8g201230,BVRB_2g036580
GO:0044003	modification by symbiont of host morphology or physiology	biological_process	0.37789	1	39	6813	96	18125	BVRB_012040,BVRB_9g205130,BVRB_1g006470,BVRB_000750,BVRB_6g133130,BVRB_5g114280,BVRB_5g120960,BVRB_4g090820,BVRB_2g046640,BVRB_1g020250,BVRB_8g184860,BVRB_1g012380,BVRB_5g102580,BVRB_5g102910,BVRB_6g132960,BVRB_6g137570,BVRB_4g073780,BVRB_3g068860,BVRB_9g211950,BVRB_1g006150,BVRB_5g108580,BVRB_001740,BVRB_9g222980,BVRB_5g122690,BVRB_7g176940,BVRB_8g181550,BVRB_9g214830,BVRB_5g120270,BVRB_6g144730…
GO:0009581	detection of external stimulus	biological_process	0.37791	1	2	6813	3	18125	BVRB_6g132500,BVRB_9g206360
GO:0009582	detection of abiotic stimulus	biological_process	0.37791	1	2	6813	3	18125	BVRB_6g132500,BVRB_9g206360
GO:0009583	detection of light stimulus	biological_process	0.37791	1	2	6813	3	18125	BVRB_9g206360,BVRB_6g132500
GO:0009584	detection of visible light	biological_process	0.37791	1	2	6813	3	18125	BVRB_9g206360,BVRB_6g132500
GO:0006714	sesquiterpenoid metabolic process	biological_process	0.37794	1	2	6813	3	18125	BVRB_9g207160,BVRB_6g148830
GO:0016106	sesquiterpenoid biosynthetic process	biological_process	0.37794	1	2	6813	3	18125	BVRB_6g148830,BVRB_9g207160
GO:0050853	B cell receptor signaling pathway	biological_process	0.37795	1	2	6813	3	18125	BVRB_6g137160,BVRB_1g013950
GO:0015803	branched-chain amino acid transport	biological_process	0.37795	1	2	6813	3	18125	BVRB_2g033110,BVRB_9g211340
GO:0008277	regulation of G-protein coupled receptor protein signaling pathway	biological_process	0.37795	1	2	6813	3	18125	BVRB_2g037090,BVRB_1g004750
GO:0009452	7-methylguanosine RNA capping	biological_process	0.37895	1	14	6813	33	18125	BVRB_8g186230,BVRB_3g048130,BVRB_9g208060,BVRB_2g039850,BVRB_4g090430,BVRB_7g179300,BVRB_3g063170,BVRB_5g106830,BVRB_8g184180,BVRB_5g111890,BVRB_2g034230,BVRB_2g029170,BVRB_6g141010,BVRB_3g049450
GO:0036260	RNA capping	biological_process	0.37895	1	14	6813	33	18125	BVRB_4g090430,BVRB_7g179300,BVRB_2g039850,BVRB_9g208060,BVRB_3g048130,BVRB_8g186230,BVRB_6g141010,BVRB_3g049450,BVRB_8g184180,BVRB_5g111890,BVRB_2g034230,BVRB_2g029170,BVRB_3g063170,BVRB_5g106830
GO:0030150	protein import into mitochondrial matrix	biological_process	0.38022	1	7	6813	15	18125	BVRB_1g010860,BVRB_5g123230,BVRB_2g035360,BVRB_9g217710,BVRB_2g038610,BVRB_1g005180,BVRB_2g033180
GO:0006778	porphyrin-containing compound metabolic process	biological_process	0.38067	1	44	6813	110	18125	BVRB_5g124390,BVRB_5g109250,BVRB_2g044920,BVRB_1g006190,BVRB_1g012720,BVRB_2g038890,BVRB_3g067270,BVRB_3g067320,BVRB_7g173350,BVRB_3g067260,BVRB_4g075730,BVRB_5g101500,BVRB_3g067290,BVRB_5g099950,BVRB_7g167330,BVRB_2g023870,BVRB_6g133980,BVRB_6g127470,BVRB_1g003180,BVRB_4g083210,XLOC_015538,BVRB_1g017730,BVRB_3g052140,XLOC_011720,BVRB_9g214470,BVRB_2g029980,BVRB_3g048500,BVRB_9g216990,BVRB_6g1420…
GO:0051726	regulation of cell cycle	biological_process	0.38182	1	43	6813	111	18125	BVRB_9g203930,BVRB_8g201690,BVRB_004440,BVRB_4g085610,BVRB_2g033350,BVRB_9g220860,BVRB_009050,BVRB_7g178770,BVRB_7g165380,BVRB_6g153110,BVRB_4g073780,BVRB_7g170270,BVRB_7g162510,BVRB_5g114670,BVRB_6g136110,BVRB_4g075540,BVRB_1g005970,BVRB_9g208590,BVRB_007640,BVRB_7g162250,BVRB_3g061970,BVRB_6g143270,BVRB_4g081550,BVRB_7g175820,BVRB_6g150000,BVRB_3g053030,BVRB_8g202010,BVRB_2g047600,BVRB_8g193350…
GO:1903825	organic acid transmembrane transport	biological_process	0.38216	1	31	6813	74	18125	BVRB_9g209750,XLOC_029720,BVRB_3g050070,BVRB_5g106610,BVRB_4g071210,BVRB_5g112910,BVRB_5g125960,BVRB_5g118540,BVRB_4g097430,BVRB_3g069080,BVRB_3g068590,BVRB_5g120840,BVRB_3g067180,BVRB_7g160550,BVRB_6g143200,BVRB_2g029680,BVRB_4g071200,BVRB_5g109630,BVRB_4g091170,BVRB_4g074330,BVRB_4g090170,BVRB_5g105290,BVRB_2g029700,BVRB_1g001670,BVRB_8g201350,BVRB_5g108010,BVRB_2g046750,BVRB_005140,BVRB_8g1875…
GO:1905039	carboxylic acid transmembrane transport	biological_process	0.38216	1	31	6813	74	18125	BVRB_4g097430,BVRB_3g069080,BVRB_3g067180,BVRB_3g068590,BVRB_5g120840,BVRB_7g160550,XLOC_029720,BVRB_9g209750,BVRB_3g050070,BVRB_5g106610,BVRB_4g071210,BVRB_5g112910,BVRB_5g125960,BVRB_5g118540,BVRB_5g108010,BVRB_2g046750,BVRB_8g187580,BVRB_005140,BVRB_4g073280,BVRB_2g028450,BVRB_6g143200,BVRB_4g071200,BVRB_2g029680,BVRB_4g091170,BVRB_5g109630,BVRB_4g074330,BVRB_2g029700,BVRB_4g090170,BVRB_1g0016…
GO:0016973	poly(A)+ mRNA export from nucleus	biological_process	0.38243	1	3	6813	6	18125	BVRB_9g210390,BVRB_5g108410,BVRB_6g142930
GO:0003008	system process	biological_process	0.38376	1	21	6813	49	18125	BVRB_6g140110,BVRB_4g071590,BVRB_013480,BVRB_4g073780,BVRB_9g218160,BVRB_014790,BVRB_6g151370,BVRB_2g026490,BVRB_5g120830,BVRB_2g038610,BVRB_6g149170,BVRB_2g036970,BVRB_4g074040,BVRB_1g010290,BVRB_1g004800,BVRB_1g007510,BVRB_8g199110,BVRB_3g052640,BVRB_7g174510,BVRB_5g120970,BVRB_7g171110
GO:0090407	organophosphate biosynthetic process	biological_process	0.3847	1	152	6813	390	18125	BVRB_1g021890,BVRB_4g079200,BVRB_9g204440,BVRB_5g123450,BVRB_4g096020,BVRB_8g197870,BVRB_4g087430,BVRB_003270,BVRB_2g046020,BVRB_5g126540,BVRB_8g199840,BVRB_6g134030,BVRB_012930,BVRB_1g002590,BVRB_8g196130,BVRB_1g004120,BVRB_8g188640,BVRB_7g159600,BVRB_2g035170,XLOC_014141,BVRB_7g167910,BVRB_6g127190,BVRB_2g040270,BVRB_7g177630,BVRB_2g038140,BVRB_7g170340,BVRB_2g040670,BVRB_1g002600,BVRB_7g174130…
GO:0016573	histone acetylation	biological_process	0.38539	1	4	6813	8	18125	BVRB_9g215590,BVRB_2g026300,XLOC_055666,BVRB_4g088530
GO:0016226	iron-sulfur cluster assembly	biological_process	0.38573	1	10	6813	22	18125	BVRB_7g169490,BVRB_3g067510,BVRB_9g223870,BVRB_4g070930,BVRB_008370,BVRB_5g122570,BVRB_5g106470,BVRB_5g112430,BVRB_8g198390,BVRB_2g041980
GO:0031163	metallo-sulfur cluster assembly	biological_process	0.38573	1	10	6813	22	18125	BVRB_5g122570,BVRB_008370,BVRB_5g106470,BVRB_5g112430,BVRB_8g198390,BVRB_2g041980,BVRB_9g223870,BVRB_7g169490,BVRB_3g067510,BVRB_4g070930
GO:0006890	retrograde vesicle-mediated transport, Golgi to ER	biological_process	0.38687	1	4	6813	8	18125	BVRB_3g050120,BVRB_6g143790,BVRB_2g031850,BVRB_5g123830
GO:0006338	chromatin remodeling	biological_process	0.38706	1	32	6813	81	18125	BVRB_4g079240,BVRB_3g070460,BVRB_3g049030,BVRB_013250,BVRB_003790,BVRB_5g100850,BVRB_4g084080,BVRB_4g097390,BVRB_8g201320,BVRB_2g035370,BVRB_3g060340,BVRB_6g154350,BVRB_4g073470,BVRB_2g037980,BVRB_2g046680,BVRB_4g088090,BVRB_4g078530,BVRB_4g073460,BVRB_7g172670,BVRB_005100,BVRB_6g141520,BVRB_008130,BVRB_8g184680,BVRB_8g181370,BVRB_1g001260,BVRB_2g040370,BVRB_7g163140,BVRB_6g130000,BVRB_4g075730,B…
GO:0046394	carboxylic acid biosynthetic process	biological_process	0.38716	1	109	6813	273	18125	BVRB_003120,BVRB_1g007880,BVRB_2g024850,BVRB_5g117640,XLOC_057750,BVRB_4g094290,BVRB_8g185430,BVRB_6g135660,BVRB_9g221940,BVRB_7g161710,BVRB_7g173850,BVRB_5g101900,BVRB_4g095240,BVRB_6g154080,BVRB_005270,BVRB_1g002310,BVRB_4g079360,BVRB_9g225460,BVRB_7g172900,BVRB_9g217390,BVRB_8g194880,BVRB_5g113870,BVRB_8g188450,BVRB_8g183040,BVRB_4g077790,BVRB_3g061150,BVRB_3g058090,BVRB_1g012740,BVRB_4g084590…
GO:0051345	positive regulation of hydrolase activity	biological_process	0.38747	1	4	6813	8	18125	BVRB_9g206740,BVRB_1g003030,BVRB_3g050340,BVRB_1g005220
GO:0008593	regulation of Notch signaling pathway	biological_process	0.38845	1	2	6813	4	18125	BVRB_2g044170,BVRB_2g032720
GO:0045747	positive regulation of Notch signaling pathway	biological_process	0.38845	1	2	6813	4	18125	BVRB_2g044170,BVRB_2g032720
GO:0008535	respiratory chain complex IV assembly	biological_process	0.38894	1	4	6813	8	18125	BVRB_5g102720,BVRB_2g043200,BVRB_8g183230,BVRB_6g153290
GO:0033617	mitochondrial respiratory chain complex IV assembly	biological_process	0.38894	1	4	6813	8	18125	BVRB_8g183230,BVRB_6g153290,BVRB_2g043200,BVRB_5g102720
GO:0009165	nucleotide biosynthetic process	biological_process	0.38903	1	101	6813	263	18125	BVRB_5g115340,BVRB_003200,BVRB_4g071080,BVRB_2g038140,BVRB_5g114300,BVRB_2g040270,BVRB_6g127190,XLOC_014141,BVRB_5g117180,BVRB_8g188640,BVRB_5g121470,BVRB_8g188470,BVRB_1g004120,BVRB_8g196130,BVRB_012930,BVRB_1g002590,XLOC_050163,BVRB_4g077240,BVRB_5g113970,BVRB_8g199840,XLOC_064130,BVRB_4g087430,BVRB_8g197870,BVRB_1g021890,BVRB_6g138960,BVRB_3g061240,BVRB_5g123510,BVRB_2g027680,BVRB_5g120180,BVR…
GO:1901293	nucleoside phosphate biosynthetic process	biological_process	0.38903	1	101	6813	263	18125	BVRB_3g058090,BVRB_4g090050,BVRB_037600,BVRB_6g136770,BVRB_7g172900,BVRB_6g148730,BVRB_8g194880,BVRB_5g105670,BVRB_6g151710,BVRB_2g034750,BVRB_9g224490,BVRB_006590,BVRB_6g136190,BVRB_7g161710,BVRB_9g208830,BVRB_032280,BVRB_3g048500,BVRB_6g146950,BVRB_5g109690,BVRB_7g174740,XLOC_015538,BVRB_1g022230,BVRB_2g032720,BVRB_4g083630,BVRB_1g007880,BVRB_5g120330,BVRB_8g185430,BVRB_3g067830,BVRB_6g149400,B…
GO:0009067	aspartate family amino acid biosynthetic process	biological_process	0.38922	1	17	6813	40	18125	BVRB_3g069380,BVRB_9g221940,BVRB_6g136400,BVRB_4g095240,BVRB_003120,BVRB_5g110740,BVRB_8g183040,BVRB_3g061150,BVRB_4g084590,BVRB_8g191780,BVRB_5g109920,BVRB_3g068720,BVRB_1g000180,BVRB_4g073300,BVRB_7g163610,BVRB_5g113870,BVRB_4g072600
GO:0071704	organic substance metabolic process	biological_process	0.3893	1	2986	6813	7781	18125	BVRB_015890,BVRB_9g205480,BVRB_6g156030,BVRB_014060,BVRB_9g210540,BVRB_3g052810,BVRB_7g167730,BVRB_5g115510,BVRB_7g168150,BVRB_8g188260,BVRB_3g062120,BVRB_5g120180,BVRB_5g104260,BVRB_6g150530,BVRB_5g124880,BVRB_3g069250,BVRB_3g069320,BVRB_9g216890,BVRB_7g157910,BVRB_7g175530,BVRB_5g098230,BVRB_9g203990,BVRB_3g051050,BVRB_6g132430,BVRB_4g073010,BVRB_2g045950,BVRB_3g053850,BVRB_5g124000,BVRB_6g1531…
GO:0018106	peptidyl-histidine phosphorylation	biological_process	0.3893	1	2	6813	4	18125	BVRB_000250,BVRB_8g182110
GO:0018202	peptidyl-histidine modification	biological_process	0.3893	1	2	6813	4	18125	BVRB_000250,BVRB_8g182110
GO:0046794	transport of virus	biological_process	0.39105	1	16	6813	37	18125	BVRB_3g054620,BVRB_6g133110,BVRB_6g132640,BVRB_2g040520,BVRB_2g029350,BVRB_7g174340,BVRB_8g185440,BVRB_7g165390,BVRB_1g000290,BVRB_4g093260,BVRB_8g193760,BVRB_6g135680,BVRB_6g134970,BVRB_7g171010,BVRB_009910,BVRB_1g022250
GO:0009415	response to water	biological_process	0.39158	1	5	6813	11	18125	BVRB_6g129380,BVRB_3g052970,BVRB_007160,BVRB_3g052010,BVRB_5g104900
GO:0031412	gas vesicle organization	biological_process	0.39231	1	3	6813	6	18125	BVRB_2g046470,BVRB_1g012690,BVRB_9g211880
GO:0009664	plant-type cell wall organization	biological_process	0.39255	1	6	6813	13	18125	BVRB_4g088910,BVRB_2g028030,BVRB_7g165020,BVRB_5g123900,BVRB_2g028010,BVRB_6g134370
GO:0071669	plant-type cell wall organization or biogenesis	biological_process	0.39255	1	6	6813	13	18125	BVRB_4g088910,BVRB_7g165020,BVRB_2g028030,BVRB_5g123900,BVRB_6g134370,BVRB_2g028010
GO:0018130	heterocycle biosynthetic process	biological_process	0.39334	1	885	6813	2325	18125	BVRB_9g214680,BVRB_7g156590,BVRB_3g056060,BVRB_8g185430,BVRB_5g125240,BVRB_9g205500,BVRB_7g174420,BVRB_1g007390,BVRB_7g157120,BVRB_8g190810,BVRB_6g146950,BVRB_5g121400,BVRB_6g145570,BVRB_4g085910,BVRB_6g155470,BVRB_9g225460,BVRB_9g209530,BVRB_5g112040,BVRB_3g049250,BVRB_9g216680,BVRB_2g032870,BVRB_005160,BVRB_1g006750,BVRB_4g096070,BVRB_7g161540,BVRB_6g128780,BVRB_5g105170,BVRB_9g221180,BVRB_6g12…
GO:0000079	regulation of cyclin-dependent protein serine/threonine kinase activity	biological_process	0.39396	1	3	6813	6	18125	BVRB_5g114670,BVRB_004440,BVRB_4g081550
GO:0071900	regulation of protein serine/threonine kinase activity	biological_process	0.39396	1	3	6813	6	18125	BVRB_004440,BVRB_5g114670,BVRB_4g081550
GO:1904029	regulation of cyclin-dependent protein kinase activity	biological_process	0.39396	1	3	6813	6	18125	BVRB_004440,BVRB_5g114670,BVRB_4g081550
GO:0016108	tetraterpenoid metabolic process	biological_process	0.39398	1	22	6813	50	18125	BVRB_5g114670,BVRB_2g023870,BVRB_5g102330,BVRB_007050,XLOC_013497,BVRB_3g057690,BVRB_7g165940,BVRB_1g004980,BVRB_8g199630,BVRB_3g064410,BVRB_6g128510,BVRB_9g203250,BVRB_3g054890,BVRB_7g159920,BVRB_9g213790,BVRB_2g035630,BVRB_8g190230,BVRB_9g213820,BVRB_5g118820,BVRB_6g128780,BVRB_6g127470,BVRB_1g014580
GO:0016109	tetraterpenoid biosynthetic process	biological_process	0.39398	1	22	6813	50	18125	BVRB_1g014580,BVRB_6g127470,BVRB_5g118820,BVRB_6g128780,BVRB_9g213820,BVRB_3g054890,BVRB_7g159920,BVRB_9g213790,BVRB_9g203250,BVRB_6g128510,BVRB_8g190230,BVRB_2g035630,BVRB_1g004980,BVRB_3g064410,BVRB_8g199630,BVRB_5g102330,BVRB_2g023870,BVRB_5g114670,BVRB_7g165940,BVRB_007050,XLOC_013497,BVRB_3g057690
GO:0016116	carotenoid metabolic process	biological_process	0.39398	1	22	6813	50	18125	BVRB_6g128780,BVRB_5g118820,BVRB_9g213820,BVRB_1g014580,BVRB_6g127470,BVRB_8g190230,BVRB_2g035630,BVRB_6g128510,BVRB_3g054890,BVRB_9g213790,BVRB_7g159920,BVRB_9g203250,BVRB_3g064410,BVRB_8g199630,BVRB_1g004980,XLOC_013497,BVRB_007050,BVRB_3g057690,BVRB_7g165940,BVRB_2g023870,BVRB_5g114670,BVRB_5g102330
GO:0016117	carotenoid biosynthetic process	biological_process	0.39398	1	22	6813	50	18125	BVRB_7g165940,XLOC_013497,BVRB_007050,BVRB_3g057690,BVRB_5g102330,BVRB_2g023870,BVRB_5g114670,BVRB_3g064410,BVRB_8g199630,BVRB_1g004980,BVRB_8g190230,BVRB_2g035630,BVRB_7g159920,BVRB_3g054890,BVRB_9g213790,BVRB_9g203250,BVRB_6g128510,BVRB_1g014580,BVRB_6g127470,BVRB_6g128780,BVRB_5g118820,BVRB_9g213820
GO:0006072	glycerol-3-phosphate metabolic process	biological_process	0.39467	1	8	6813	18	18125	BVRB_4g091980,BVRB_3g054890,BVRB_6g128510,BVRB_9g209120,BVRB_5g122810,BVRB_4g094790,BVRB_1g014580,BVRB_5g119210
GO:0046168	glycerol-3-phosphate catabolic process	biological_process	0.39467	1	8	6813	18	18125	BVRB_5g119210,BVRB_4g094790,BVRB_1g014580,BVRB_5g122810,BVRB_6g128510,BVRB_9g209120,BVRB_3g054890,BVRB_4g091980
GO:0052646	alditol phosphate metabolic process	biological_process	0.39467	1	8	6813	18	18125	BVRB_6g128510,BVRB_9g209120,BVRB_3g054890,BVRB_4g091980,BVRB_5g119210,BVRB_4g094790,BVRB_1g014580,BVRB_5g122810
GO:0019751	polyol metabolic process	biological_process	0.39482	1	9	6813	22	18125	BVRB_3g059330,BVRB_2g033770,BVRB_3g049650,BVRB_8g190480,BVRB_6g135490,BVRB_8g188620,BVRB_8g197960,BVRB_9g202430,BVRB_011670
GO:0015850	organic hydroxy compound transport	biological_process	0.39616	1	3	6813	6	18125	BVRB_4g087050,XLOC_022083,BVRB_9g218500
GO:0001510	RNA methylation	biological_process	0.39624	1	26	6813	61	18125	BVRB_8g195150,XLOC_023271,BVRB_5g097810,BVRB_3g053860,BVRB_9g208060,BVRB_3g053660,BVRB_9g202410,BVRB_5g106830,BVRB_2g030580,BVRB_8g184180,BVRB_3g049450,BVRB_4g072830,BVRB_8g186230,BVRB_3g048130,BVRB_8g195090,BVRB_2g042330,BVRB_4g096600,BVRB_3g057140,BVRB_5g111890,BVRB_6g143820,BVRB_2g034230,BVRB_2g029170,BVRB_4g090360,BVRB_003270,BVRB_6g141010,BVRB_9g211860
GO:0051817	modification of morphology or physiology of other organism involved in symbiotic interaction	biological_process	0.40118	1	39	6813	97	18125	BVRB_8g184860,BVRB_4g090820,BVRB_1g020250,BVRB_2g046640,BVRB_5g120960,BVRB_5g114280,BVRB_6g133130,BVRB_000750,BVRB_1g006470,BVRB_9g205130,BVRB_012040,BVRB_9g211950,BVRB_3g068860,BVRB_4g073780,BVRB_6g132960,BVRB_6g137570,BVRB_5g102910,BVRB_5g102580,BVRB_1g012380,BVRB_8g183240,BVRB_6g143730,BVRB_2g030290,BVRB_6g144730,BVRB_5g120270,BVRB_9g214830,BVRB_8g181550,BVRB_7g176940,BVRB_5g122690,BVRB_9g2229…
GO:0015995	chlorophyll biosynthetic process	biological_process	0.40344	1	4	6813	8	18125	BVRB_2g033550,BVRB_2g044920,BVRB_1g017730,XLOC_015538
GO:0020012	evasion or tolerance of host immune response	biological_process	0.40437	1	4	6813	8	18125	BVRB_2g046160,BVRB_1g002490,BVRB_9g205130,BVRB_012040
GO:0030683	evasion or tolerance by virus of host immune response	biological_process	0.40437	1	4	6813	8	18125	BVRB_2g046160,BVRB_1g002490,BVRB_012040,BVRB_9g205130
GO:0051805	evasion or tolerance of immune response of other organism involved in symbiotic interaction	biological_process	0.40437	1	4	6813	8	18125	BVRB_2g046160,BVRB_1g002490,BVRB_9g205130,BVRB_012040
GO:0052564	response to immune response of other organism involved in symbiotic interaction	biological_process	0.40437	1	4	6813	8	18125	BVRB_2g046160,BVRB_1g002490,BVRB_012040,BVRB_9g205130
GO:0052572	response to host immune response	biological_process	0.40437	1	4	6813	8	18125	BVRB_9g205130,BVRB_012040,BVRB_1g002490,BVRB_2g046160
GO:0032271	regulation of protein polymerization	biological_process	0.40484	1	13	6813	31	18125	BVRB_8g193060,BVRB_2g040130,BVRB_8g188480,BVRB_4g074760,BVRB_8g188900,BVRB_1g016640,BVRB_7g171570,BVRB_9g211330,BVRB_7g163840,BVRB_8g193130,BVRB_008960,BVRB_7g163870,BVRB_1g017990
GO:0043254	regulation of protein complex assembly	biological_process	0.40484	1	13	6813	31	18125	BVRB_1g016640,BVRB_7g171570,BVRB_9g211330,BVRB_8g188900,BVRB_7g163840,BVRB_8g193130,BVRB_008960,BVRB_7g163870,BVRB_1g017990,BVRB_8g193060,BVRB_8g188480,BVRB_2g040130,BVRB_4g074760
GO:1902903	regulation of supramolecular fiber organization	biological_process	0.40484	1	13	6813	31	18125	BVRB_8g193130,BVRB_008960,BVRB_7g163870,BVRB_1g017990,BVRB_1g016640,BVRB_7g171570,BVRB_9g211330,BVRB_8g188900,BVRB_7g163840,BVRB_8g188480,BVRB_2g040130,BVRB_4g074760,BVRB_8g193060
GO:0030203	glycosaminoglycan metabolic process	biological_process	0.40612	1	10	6813	23	18125	BVRB_7g164940,BVRB_4g081460,BVRB_7g172710,BVRB_2g024070,BVRB_8g202010,BVRB_4g087620,BVRB_4g075670,BVRB_3g067380,BVRB_1g019080,BVRB_4g093760
GO:0035268	protein mannosylation	biological_process	0.40789	1	1	6813	1	18125	BVRB_2g031230
GO:0035269	protein O-linked mannosylation	biological_process	0.40789	1	1	6813	1	18125	BVRB_2g031230
GO:0097502	mannosylation	biological_process	0.40789	1	1	6813	1	18125	BVRB_2g031230
GO:0009628	response to abiotic stimulus	biological_process	0.40799	1	12	6813	28	18125	BVRB_9g221130,BVRB_8g200960,BVRB_9g206360,BVRB_4g097540,BVRB_3g052010,BVRB_5g104900,BVRB_6g129380,BVRB_5g118060,BVRB_3g052970,BVRB_007160,BVRB_6g128320,BVRB_6g132500
GO:0009064	glutamine family amino acid metabolic process	biological_process	0.40825	1	16	6813	38	18125	BVRB_8g191780,BVRB_5g108070,BVRB_4g074870,BVRB_021470,BVRB_4g084590,BVRB_001510,BVRB_5g121470,BVRB_7g159090,BVRB_2g045950,BVRB_7g169640,BVRB_9g221940,BVRB_5g119220,BVRB_4g094290,BVRB_4g085320,BVRB_3g052140,XLOC_057750
GO:0035303	regulation of dephosphorylation	biological_process	0.40909	1	4	6813	9	18125	BVRB_7g174740,BVRB_6g130630,BVRB_4g089310,BVRB_3g066810
GO:0032065	cortical protein anchoring	biological_process	0.40931	1	3	6813	6	18125	BVRB_9g225940,BVRB_4g073540,BVRB_6g154230
GO:0006771	riboflavin metabolic process	biological_process	0.41	1	8	6813	18	18125	XLOC_037781,BVRB_7g165520,BVRB_2g026020,BVRB_8g198120,BVRB_5g100180,BVRB_8g181640,BVRB_9g202650,BVRB_4g096340
GO:0009231	riboflavin biosynthetic process	biological_process	0.41	1	8	6813	18	18125	XLOC_037781,BVRB_7g165520,BVRB_2g026020,BVRB_8g198120,BVRB_5g100180,BVRB_8g181640,BVRB_9g202650,BVRB_4g096340
GO:0042726	flavin-containing compound metabolic process	biological_process	0.41	1	8	6813	18	18125	BVRB_8g181640,BVRB_9g202650,BVRB_4g096340,XLOC_037781,BVRB_2g026020,BVRB_7g165520,BVRB_8g198120,BVRB_5g100180
GO:0042727	flavin-containing compound biosynthetic process	biological_process	0.41	1	8	6813	18	18125	BVRB_2g026020,BVRB_7g165520,BVRB_5g100180,BVRB_8g198120,XLOC_037781,BVRB_4g096340,BVRB_8g181640,BVRB_9g202650
GO:0006541	glutamine metabolic process	biological_process	0.4104	1	10	6813	23	18125	BVRB_7g159090,BVRB_8g191780,BVRB_4g074870,BVRB_4g084590,BVRB_5g119220,BVRB_001510,BVRB_9g221940,BVRB_5g121470,BVRB_4g085320,XLOC_057750
GO:0007213	G-protein coupled acetylcholine receptor signaling pathway	biological_process	0.41074	1	3	6813	6	18125	BVRB_8g191020,BVRB_2g037480,XLOC_002440
GO:0035690	cellular response to drug	biological_process	0.41074	1	3	6813	6	18125	BVRB_2g037480,BVRB_8g191020,XLOC_002440
GO:0043113	receptor clustering	biological_process	0.41074	1	3	6813	6	18125	XLOC_002440,BVRB_8g191020,BVRB_2g037480
GO:0051668	localization within membrane	biological_process	0.41074	1	3	6813	6	18125	BVRB_2g037480,BVRB_8g191020,XLOC_002440
GO:0060359	response to ammonium ion	biological_process	0.41074	1	3	6813	6	18125	BVRB_2g037480,BVRB_8g191020,XLOC_002440
GO:0071242	cellular response to ammonium ion	biological_process	0.41074	1	3	6813	6	18125	XLOC_002440,BVRB_8g191020,BVRB_2g037480
GO:0095500	acetylcholine receptor signaling pathway	biological_process	0.41074	1	3	6813	6	18125	BVRB_2g037480,BVRB_8g191020,XLOC_002440
GO:1903831	signal transduction involved in cellular response to ammonium ion	biological_process	0.41074	1	3	6813	6	18125	BVRB_8g191020,BVRB_2g037480,XLOC_002440
GO:1905144	response to acetylcholine	biological_process	0.41074	1	3	6813	6	18125	BVRB_8g191020,BVRB_2g037480,XLOC_002440
GO:1905145	cellular response to acetylcholine	biological_process	0.41074	1	3	6813	6	18125	BVRB_8g191020,BVRB_2g037480,XLOC_002440
GO:0044087	regulation of cellular component biogenesis	biological_process	0.41099	1	15	6813	36	18125	BVRB_4g074760,BVRB_2g040130,BVRB_8g188480,BVRB_6g153110,BVRB_8g193060,BVRB_1g017990,BVRB_7g163870,BVRB_008960,BVRB_4g075540,BVRB_8g193130,BVRB_7g163840,BVRB_8g188900,BVRB_1g016640,BVRB_7g171570,BVRB_9g211330
GO:0019073	viral DNA genome packaging	biological_process	0.41124	1	5	6813	10	18125	BVRB_7g180250,BVRB_1g017670,XLOC_011720,BVRB_005530,BVRB_9g204040
GO:0032507	maintenance of protein location in cell	biological_process	0.41127	1	18	6813	44	18125	BVRB_7g178770,BVRB_9g214700,BVRB_5g112550,BVRB_8g202140,BVRB_9g225940,BVRB_8g187120,BVRB_2g047680,BVRB_8g194260,BVRB_8g187300,BVRB_1g018680,BVRB_8g187070,BVRB_8g181280,BVRB_014060,BVRB_1g016150,BVRB_6g154230,BVRB_4g073540,BVRB_9g210280,BVRB_4g079840
GO:0045185	maintenance of protein location	biological_process	0.41127	1	18	6813	44	18125	BVRB_8g187300,BVRB_9g225940,BVRB_8g187120,BVRB_2g047680,BVRB_8g194260,BVRB_9g214700,BVRB_5g112550,BVRB_8g202140,BVRB_7g178770,BVRB_4g079840,BVRB_1g016150,BVRB_6g154230,BVRB_4g073540,BVRB_9g210280,BVRB_014060,BVRB_1g018680,BVRB_8g181280,BVRB_8g187070
GO:0051651	maintenance of location in cell	biological_process	0.41127	1	18	6813	44	18125	BVRB_9g210280,BVRB_6g154230,BVRB_4g073540,BVRB_1g016150,BVRB_4g079840,BVRB_8g181280,BVRB_8g187070,BVRB_1g018680,BVRB_014060,BVRB_8g194260,BVRB_2g047680,BVRB_8g187120,BVRB_9g225940,BVRB_8g187300,BVRB_7g178770,BVRB_8g202140,BVRB_5g112550,BVRB_9g214700
GO:0018205	peptidyl-lysine modification	biological_process	0.41314	1	12	6813	28	18125	BVRB_1g017910,BVRB_7g166750,BVRB_6g138130,BVRB_3g064920,BVRB_3g062010,BVRB_4g088530,BVRB_6g132950,BVRB_2g026300,BVRB_9g215590,BVRB_3g062020,XLOC_055666,BVRB_4g094880
GO:0044000	movement in host	biological_process	0.41401	1	15	6813	35	18125	BVRB_1g000290,BVRB_6g132640,BVRB_2g040520,BVRB_6g133110,BVRB_3g054620,BVRB_1g022250,BVRB_6g134970,BVRB_7g165390,BVRB_7g171010,BVRB_009910,BVRB_8g185440,BVRB_2g029350,BVRB_6g135680,BVRB_4g093260,BVRB_8g193760
GO:0046739	transport of virus in multicellular host	biological_process	0.41401	1	15	6813	35	18125	BVRB_7g171010,BVRB_6g134970,BVRB_7g165390,BVRB_8g185440,BVRB_009910,BVRB_1g022250,BVRB_8g193760,BVRB_4g093260,BVRB_6g135680,BVRB_2g029350,BVRB_1g000290,BVRB_6g133110,BVRB_3g054620,BVRB_2g040520,BVRB_6g132640
GO:0046740	transport of virus in host, cell to cell	biological_process	0.41401	1	15	6813	35	18125	BVRB_1g000290,BVRB_2g040520,BVRB_6g132640,BVRB_6g133110,BVRB_3g054620,BVRB_1g022250,BVRB_7g171010,BVRB_6g134970,BVRB_8g185440,BVRB_7g165390,BVRB_009910,BVRB_6g135680,BVRB_2g029350,BVRB_8g193760,BVRB_4g093260
GO:0051814	movement in other organism involved in symbiotic interaction	biological_process	0.41401	1	15	6813	35	18125	BVRB_1g000290,BVRB_3g054620,BVRB_6g133110,BVRB_6g132640,BVRB_2g040520,BVRB_7g165390,BVRB_6g134970,BVRB_7g171010,BVRB_009910,BVRB_8g185440,BVRB_1g022250,BVRB_4g093260,BVRB_8g193760,BVRB_2g029350,BVRB_6g135680
GO:1902586	multi-organism intercellular transport	biological_process	0.41401	1	15	6813	35	18125	BVRB_1g022250,BVRB_6g134970,BVRB_7g165390,BVRB_7g171010,BVRB_8g185440,BVRB_009910,BVRB_6g135680,BVRB_2g029350,BVRB_8g193760,BVRB_4g093260,BVRB_1g000290,BVRB_2g040520,BVRB_6g132640,BVRB_3g054620,BVRB_6g133110
GO:0018189	pyrroloquinoline quinone biosynthetic process	biological_process	0.41505	1	1	6813	1	18125	BVRB_3g055140
GO:0018212	peptidyl-tyrosine modification	biological_process	0.41505	1	1	6813	1	18125	BVRB_3g055140
GO:0019520	aldonic acid metabolic process	biological_process	0.41593	1	1	6813	1	18125	BVRB_7g172810
GO:0019583	galactonate metabolic process	biological_process	0.41593	1	1	6813	1	18125	BVRB_7g172810
GO:0019584	galactonate catabolic process	biological_process	0.41593	1	1	6813	1	18125	BVRB_7g172810
GO:0034192	D-galactonate metabolic process	biological_process	0.41593	1	1	6813	1	18125	BVRB_7g172810
GO:0034194	D-galactonate catabolic process	biological_process	0.41593	1	1	6813	1	18125	BVRB_7g172810
GO:0046176	aldonic acid catabolic process	biological_process	0.41593	1	1	6813	1	18125	BVRB_7g172810
GO:0007289	spermatid nucleus differentiation	biological_process	0.4164	1	1	6813	1	18125	BVRB_1g020540
GO:0035092	sperm chromatin condensation	biological_process	0.4164	1	1	6813	1	18125	BVRB_1g020540
GO:0043938	positive regulation of sporulation	biological_process	0.41724	1	3	6813	6	18125	BVRB_3g055860,BVRB_2g038300,BVRB_5g106390
GO:0045597	positive regulation of cell differentiation	biological_process	0.41724	1	3	6813	6	18125	BVRB_5g106390,BVRB_3g055860,BVRB_2g038300
GO:0045881	positive regulation of sporulation resulting in formation of a cellular spore	biological_process	0.41724	1	3	6813	6	18125	BVRB_2g038300,BVRB_3g055860,BVRB_5g106390
GO:0017000	antibiotic biosynthetic process	biological_process	0.41724	1	1	6813	1	18125	XLOC_046649
GO:0006047	UDP-N-acetylglucosamine metabolic process	biological_process	0.41739	1	1	6813	1	18125	BVRB_006140
GO:0017007	protein-bilin linkage	biological_process	0.41739	1	1	6813	1	18125	BVRB_006140
GO:0017009	protein-phycocyanobilin linkage	biological_process	0.41739	1	1	6813	1	18125	BVRB_006140
GO:0001501	skeletal system development	biological_process	0.41757	1	1	6813	1	18125	BVRB_4g074670
GO:0002062	chondrocyte differentiation	biological_process	0.41757	1	1	6813	1	18125	BVRB_4g074670
GO:0035988	chondrocyte proliferation	biological_process	0.41757	1	1	6813	1	18125	BVRB_4g074670
GO:0051216	cartilage development	biological_process	0.41757	1	1	6813	1	18125	BVRB_4g074670
GO:0061448	connective tissue development	biological_process	0.41757	1	1	6813	1	18125	BVRB_4g074670
GO:0044341	sodium-dependent phosphate transport	biological_process	0.41764	1	1	6813	1	18125	BVRB_3g068340
GO:0000255	allantoin metabolic process	biological_process	0.41772	1	1	6813	1	18125	BVRB_2g036580
GO:0000256	allantoin catabolic process	biological_process	0.41772	1	1	6813	1	18125	BVRB_2g036580
GO:0033539	fatty acid beta-oxidation using acyl-CoA dehydrogenase	biological_process	0.41774	1	1	6813	1	18125	BVRB_9g202640
GO:0009555	pollen development	biological_process	0.41776	1	1	6813	1	18125	BVRB_6g139120
GO:0048229	gametophyte development	biological_process	0.41776	1	1	6813	1	18125	BVRB_6g139120
GO:0006097	glyoxylate cycle	biological_process	0.41781	1	1	6813	1	18125	BVRB_5g110660
GO:0046487	glyoxylate metabolic process	biological_process	0.41781	1	1	6813	1	18125	BVRB_5g110660
GO:0022611	dormancy process	biological_process	0.41784	1	1	6813	1	18125	BVRB_6g144240
GO:0006857	oligopeptide transport	biological_process	0.41787	1	1	6813	1	18125	BVRB_3g050070
GO:0015814	p-aminobenzoyl-glutamate transport	biological_process	0.41787	1	1	6813	1	18125	BVRB_3g050070
GO:0035442	dipeptide transmembrane transport	biological_process	0.41787	1	1	6813	1	18125	BVRB_3g050070
GO:0035672	oligopeptide transmembrane transport	biological_process	0.41787	1	1	6813	1	18125	BVRB_3g050070
GO:0042938	dipeptide transport	biological_process	0.41787	1	1	6813	1	18125	BVRB_3g050070
GO:0072337	modified amino acid transport	biological_process	0.41787	1	1	6813	1	18125	BVRB_3g050070
GO:1902604	p-aminobenzoyl-glutamate transmembrane transport	biological_process	0.41787	1	1	6813	1	18125	BVRB_3g050070
GO:0009712	catechol-containing compound metabolic process	biological_process	0.41787	1	1	6813	1	18125	BVRB_9g219780
GO:0019051	induction by virus of host apoptotic process	biological_process	0.41789	1	1	6813	1	18125	BVRB_3g053760
GO:0031343	positive regulation of cell killing	biological_process	0.41789	1	1	6813	1	18125	BVRB_3g053760
GO:0043902	positive regulation of multi-organism process	biological_process	0.41789	1	1	6813	1	18125	BVRB_3g053760
GO:0044533	positive regulation of apoptotic process in other organism	biological_process	0.41789	1	1	6813	1	18125	BVRB_3g053760
GO:0051709	regulation of killing of cells of other organism	biological_process	0.41789	1	1	6813	1	18125	BVRB_3g053760
GO:0051712	positive regulation of killing of cells of other organism	biological_process	0.41789	1	1	6813	1	18125	BVRB_3g053760
GO:0052042	positive regulation by symbiont of host programmed cell death	biological_process	0.41789	1	1	6813	1	18125	BVRB_3g053760
GO:0052151	positive regulation by symbiont of host apoptotic process	biological_process	0.41789	1	1	6813	1	18125	BVRB_3g053760
GO:0052330	positive regulation by organism of programmed cell death in other organism involved in symbiotic interaction	biological_process	0.41789	1	1	6813	1	18125	BVRB_3g053760
GO:0052501	positive regulation by organism of apoptotic process in other organism involved in symbiotic interaction	biological_process	0.41789	1	1	6813	1	18125	BVRB_3g053760
GO:0060139	positive regulation of apoptotic process by virus	biological_process	0.41789	1	1	6813	1	18125	BVRB_3g053760
GO:0006885	regulation of pH	biological_process	0.4179	1	1	6813	1	18125	BVRB_1g017890
GO:0055067	monovalent inorganic cation homeostasis	biological_process	0.4179	1	1	6813	1	18125	BVRB_1g017890
GO:0008406	gonad development	biological_process	0.4179	1	1	6813	1	18125	BVRB_004940
GO:0045137	development of primary sexual characteristics	biological_process	0.4179	1	1	6813	1	18125	BVRB_004940
GO:0048608	reproductive structure development	biological_process	0.4179	1	1	6813	1	18125	BVRB_004940
GO:0061458	reproductive system development	biological_process	0.4179	1	1	6813	1	18125	BVRB_004940
GO:0043154	negative regulation of cysteine-type endopeptidase activity involved in apoptotic process	biological_process	0.4179	1	1	6813	1	18125	BVRB_5g105170
GO:2000117	negative regulation of cysteine-type endopeptidase activity	biological_process	0.4179	1	1	6813	1	18125	BVRB_5g105170
GO:0019251	anaerobic cobalamin biosynthetic process	biological_process	0.4179	1	1	6813	1	18125	BVRB_2g044390
GO:0046417	chorismate metabolic process	biological_process	0.4179	1	1	6813	1	18125	BVRB_2g040030
GO:0002685	regulation of leukocyte migration	biological_process	0.4179	1	1	6813	1	18125	BVRB_6g137160
GO:0050854	regulation of antigen receptor-mediated signaling pathway	biological_process	0.4179	1	1	6813	1	18125	BVRB_6g137160
GO:0050855	regulation of B cell receptor signaling pathway	biological_process	0.4179	1	1	6813	1	18125	BVRB_6g137160
GO:0050900	leukocyte migration	biological_process	0.4179	1	1	6813	1	18125	BVRB_6g137160
GO:0072676	lymphocyte migration	biological_process	0.4179	1	1	6813	1	18125	BVRB_6g137160
GO:2000401	regulation of lymphocyte migration	biological_process	0.4179	1	1	6813	1	18125	BVRB_6g137160
GO:0006695	cholesterol biosynthetic process	biological_process	0.4179	1	1	6813	1	18125	BVRB_2g033110
GO:0016126	sterol biosynthetic process	biological_process	0.4179	1	1	6813	1	18125	BVRB_2g033110
GO:0048013	ephrin receptor signaling pathway	biological_process	0.4179	1	1	6813	1	18125	BVRB_5g117540
GO:0007605	sensory perception of sound	biological_process	0.4179	1	1	6813	1	18125	BVRB_5g120970
GO:0050954	sensory perception of mechanical stimulus	biological_process	0.4179	1	1	6813	1	18125	BVRB_5g120970
GO:0045226	extracellular polysaccharide biosynthetic process	biological_process	0.4179	1	1	6813	1	18125	BVRB_3g068480
GO:0045227	capsule polysaccharide biosynthetic process	biological_process	0.4179	1	1	6813	1	18125	BVRB_3g068480
GO:0045230	capsule organization	biological_process	0.4179	1	1	6813	1	18125	BVRB_3g068480
GO:0046379	extracellular polysaccharide metabolic process	biological_process	0.4179	1	1	6813	1	18125	BVRB_3g068480
GO:0017013	protein flavinylation	biological_process	0.4179	1	1	6813	1	18125	BVRB_3g070600
GO:0042138	meiotic DNA double-strand break formation	biological_process	0.4179	1	1	6813	1	18125	BVRB_6g135570
GO:0035435	phosphate ion transmembrane transport	biological_process	0.4179	1	1	6813	1	18125	BVRB_8g183250
GO:0002143	tRNA wobble position uridine thiolation	biological_process	0.4179	1	1	6813	1	18125	BVRB_8g181410
GO:0009291	unidirectional conjugation	biological_process	0.4179	1	1	6813	1	18125	BVRB_012630
GO:0032978	protein insertion into membrane from inner side	biological_process	0.4179	1	1	6813	1	18125	BVRB_4g083380
GO:0032979	protein insertion into mitochondrial membrane from inner side	biological_process	0.4179	1	1	6813	1	18125	BVRB_4g083380
GO:0051204	protein insertion into mitochondrial membrane	biological_process	0.4179	1	1	6813	1	18125	BVRB_4g083380
GO:0010383	cell wall polysaccharide metabolic process	biological_process	0.4179	1	1	6813	1	18125	BVRB_2g041910
GO:0010410	hemicellulose metabolic process	biological_process	0.4179	1	1	6813	1	18125	BVRB_2g041910
GO:0045491	xylan metabolic process	biological_process	0.4179	1	1	6813	1	18125	BVRB_2g041910
GO:0045493	xylan catabolic process	biological_process	0.4179	1	1	6813	1	18125	BVRB_2g041910
GO:0006182	cGMP biosynthetic process	biological_process	0.4179	1	1	6813	1	18125	BVRB_2g040670
GO:0046068	cGMP metabolic process	biological_process	0.4179	1	1	6813	1	18125	BVRB_2g040670
GO:0000012	single strand break repair	biological_process	0.4179	1	1	6813	1	18125	BVRB_1g007310
GO:0018101	protein citrullination	biological_process	0.4179	1	1	6813	1	18125	BVRB_008850
GO:0042147	retrograde transport, endosome to Golgi	biological_process	0.41952	1	5	6813	11	18125	BVRB_6g142750,BVRB_7g179280,BVRB_6g130220,BVRB_9g225400,BVRB_004880
GO:0048468	cell development	biological_process	0.4204	1	21	6813	53	18125	BVRB_3g066960,BVRB_1g020540,BVRB_000270,BVRB_6g152920,BVRB_8g186180,BVRB_1g002090,BVRB_5g101560,BVRB_6g127500,BVRB_8g197470,BVRB_4g072220,BVRB_8g188930,BVRB_2g032140,XLOC_031110,BVRB_9g215390,BVRB_3g051310,BVRB_9g217530,BVRB_8g182790,BVRB_8g185770,BVRB_4g071450,BVRB_4g081570,BVRB_3g069250
GO:0051050	positive regulation of transport	biological_process	0.42045	1	3	6813	6	18125	BVRB_012820,BVRB_2g046910,BVRB_7g178240
GO:0007006	mitochondrial membrane organization	biological_process	0.42075	1	5	6813	11	18125	BVRB_6g132050,BVRB_8g183500,BVRB_4g083380,BVRB_4g077080,BVRB_7g171210
GO:0000281	mitotic cytokinesis	biological_process	0.4209	1	35	6813	91	18125	BVRB_6g148810,BVRB_013170,BVRB_9g221020,BVRB_3g049330,BVRB_7g156590,BVRB_006530,BVRB_3g050490,BVRB_5g121770,BVRB_1g004030,BVRB_9g224390,BVRB_3g052640,BVRB_6g130620,BVRB_2g027340,BVRB_1g006910,BVRB_3g059300,BVRB_9g214630,BVRB_3g053880,BVRB_6g143820,BVRB_9g207240,BVRB_5g102260,BVRB_7g170040,BVRB_3g063410,BVRB_011410,BVRB_6g152010,BVRB_8g189220,BVRB_005890,BVRB_6g153110,BVRB_5g110650,BVRB_4g075540,B…
GO:0000917	division septum assembly	biological_process	0.4209	1	35	6813	91	18125	BVRB_5g121770,BVRB_3g050490,BVRB_006530,BVRB_9g224390,BVRB_1g004030,BVRB_7g156590,BVRB_9g221020,BVRB_3g049330,BVRB_6g148810,BVRB_013170,BVRB_9g214630,BVRB_3g053880,BVRB_3g059300,BVRB_1g006910,BVRB_2g027340,BVRB_6g130620,BVRB_3g052640,BVRB_005890,BVRB_6g153110,BVRB_7g170040,BVRB_3g063410,BVRB_5g102260,BVRB_8g189220,BVRB_011410,BVRB_6g152010,BVRB_9g207240,BVRB_6g143820,BVRB_1g013480,BVRB_5g102280,B…
GO:0032506	cytokinetic process	biological_process	0.4209	1	35	6813	91	18125	BVRB_6g143820,BVRB_9g207240,BVRB_8g189220,BVRB_6g152010,BVRB_011410,BVRB_5g102260,BVRB_7g170040,BVRB_3g063410,BVRB_6g153110,BVRB_005890,BVRB_7g156720,BVRB_4g075540,BVRB_5g110650,BVRB_8g193840,BVRB_004080,BVRB_1g003640,BVRB_5g102280,BVRB_1g013480,BVRB_013170,BVRB_6g148810,BVRB_3g049330,BVRB_9g221020,BVRB_7g156590,BVRB_9g224390,BVRB_1g004030,BVRB_3g050490,BVRB_5g121770,BVRB_006530,BVRB_3g052640,BVR…
GO:0061640	cytoskeleton-dependent cytokinesis	biological_process	0.4209	1	35	6813	91	18125	BVRB_2g027340,BVRB_6g130620,BVRB_3g052640,BVRB_3g053880,BVRB_9g214630,BVRB_3g059300,BVRB_1g006910,BVRB_3g049330,BVRB_9g221020,BVRB_013170,BVRB_6g148810,BVRB_9g224390,BVRB_1g004030,BVRB_5g121770,BVRB_3g050490,BVRB_006530,BVRB_7g156590,BVRB_8g193840,BVRB_004080,BVRB_1g003640,BVRB_7g156720,BVRB_5g110650,BVRB_4g075540,BVRB_1g013480,BVRB_5g102280,BVRB_9g207240,BVRB_6g143820,BVRB_6g153110,BVRB_005890,B…
GO:0090529	cell septum assembly	biological_process	0.4209	1	35	6813	91	18125	BVRB_1g003640,BVRB_8g193840,BVRB_004080,BVRB_7g156720,BVRB_4g075540,BVRB_5g110650,BVRB_1g013480,BVRB_5g102280,BVRB_9g207240,BVRB_6g143820,BVRB_005890,BVRB_6g153110,BVRB_5g102260,BVRB_3g063410,BVRB_7g170040,BVRB_8g189220,BVRB_6g152010,BVRB_011410,BVRB_2g027340,BVRB_6g130620,BVRB_3g052640,BVRB_9g214630,BVRB_3g053880,BVRB_3g059300,BVRB_1g006910,BVRB_9g221020,BVRB_3g049330,BVRB_6g148810,BVRB_013170,B…
GO:1902410	mitotic cytokinetic process	biological_process	0.4209	1	35	6813	91	18125	BVRB_9g207240,BVRB_6g143820,BVRB_005890,BVRB_6g153110,BVRB_7g170040,BVRB_5g102260,BVRB_3g063410,BVRB_8g189220,BVRB_6g152010,BVRB_011410,BVRB_1g003640,BVRB_8g193840,BVRB_004080,BVRB_7g156720,BVRB_4g075540,BVRB_5g110650,BVRB_1g013480,BVRB_5g102280,BVRB_9g221020,BVRB_3g049330,BVRB_6g148810,BVRB_013170,BVRB_3g050490,BVRB_5g121770,BVRB_006530,BVRB_9g224390,BVRB_1g004030,BVRB_7g156590,BVRB_2g027340,BVR…
GO:1901362	organic cyclic compound biosynthetic process	biological_process	0.42201	1	925	6813	2430	18125	BVRB_1g010010,BVRB_7g162940,BVRB_1g013970,BVRB_5g100880,BVRB_2g027500,BVRB_9g212910,BVRB_1g002600,BVRB_4g075100,BVRB_3g064480,BVRB_9g216640,BVRB_1g002670,BVRB_7g163090,BVRB_7g174370,BVRB_1g001940,BVRB_5g123390,BVRB_8g188560,BVRB_8g187120,BVRB_1g020570,BVRB_8g196690,BVRB_014870,BVRB_8g186720,BVRB_6g129360,BVRB_5g119620,BVRB_2g030370,XLOC_061072,BVRB_2g042860,BVRB_6g127320,BVRB_7g169800,BVRB_7g1693…
GO:0016070	RNA metabolic process	biological_process	0.42297	1	979	6813	2567	18125	BVRB_2g031280,BVRB_9g220060,BVRB_5g113810,BVRB_6g145110,BVRB_1g004900,XLOC_019224,BVRB_9g221550,BVRB_8g190230,BVRB_4g074830,BVRB_6g152650,BVRB_5g119630,BVRB_8g195090,BVRB_7g160640,BVRB_042760,BVRB_6g145740,BVRB_1g012440,BVRB_4g092280,BVRB_1g012390,BVRB_7g160700,BVRB_3g070500,BVRB_9g209020,BVRB_9g214620,BVRB_2g023870,BVRB_5g108140,BVRB_4g078370,BVRB_1g002480,BVRB_5g104030,BVRB_5g101230,BVRB_4g0721…
GO:0032780	negative regulation of ATPase activity	biological_process	0.42363	1	3	6813	6	18125	BVRB_2g027150,BVRB_7g163000,BVRB_7g176000
GO:0006220	pyrimidine nucleotide metabolic process	biological_process	0.42384	1	10	6813	24	18125	BVRB_2g032720,BVRB_5g121470,BVRB_2g044170,BVRB_4g087430,BVRB_7g169770,BVRB_5g113970,BVRB_5g119220,BVRB_5g120410,BVRB_5g115340,BVRB_1g002590
GO:0023052	signaling	biological_process	0.42407	1	355	6813	935	18125	BVRB_9g218940,BVRB_9g213390,BVRB_1g019970,BVRB_5g101650,BVRB_3g054270,BVRB_7g166570,BVRB_4g083230,BVRB_8g197070,BVRB_2g037480,BVRB_9g205390,BVRB_6g140580,BVRB_1g020250,BVRB_005310,BVRB_7g156540,BVRB_9g205070,BVRB_6g145030,BVRB_4g096060,BVRB_7g172080,XLOC_030697,BVRB_008250,BVRB_9g214820,BVRB_2g040180,BVRB_2g036610,BVRB_5g107280,BVRB_5g114270,BVRB_2g026120,BVRB_2g039750,BVRB_1g008370,BVRB_4g097600…
GO:0015694	mercury ion transport	biological_process	0.42489	1	4	6813	8	18125	BVRB_4g075930,BVRB_9g213990,BVRB_6g149600,BVRB_8g198830
GO:0046689	response to mercury ion	biological_process	0.42489	1	4	6813	8	18125	BVRB_4g075930,BVRB_8g198830,BVRB_9g213990,BVRB_6g149600
GO:0050787	detoxification of mercury ion	biological_process	0.42489	1	4	6813	8	18125	BVRB_4g075930,BVRB_6g149600,BVRB_9g213990,BVRB_8g198830
GO:0050790	regulation of catalytic activity	biological_process	0.42526	1	22	6813	55	18125	BVRB_5g109630,BVRB_4g074980,BVRB_3g054960,BVRB_1g003030,BVRB_005140,BVRB_2g027150,BVRB_9g224840,BVRB_5g114670,BVRB_7g170780,BVRB_7g176000,BVRB_5g105170,BVRB_6g137570,BVRB_5g098660,BVRB_8g196030,BVRB_3g050340,BVRB_7g174740,BVRB_9g206740,BVRB_3g066810,BVRB_1g005220,BVRB_7g163000,BVRB_004440,BVRB_4g081550
GO:0019400	alditol metabolic process	biological_process	0.42585	1	2	6813	4	18125	BVRB_2g033770,BVRB_8g188620
GO:0018342	protein prenylation	biological_process	0.42658	1	6	6813	13	18125	BVRB_3g056900,BVRB_3g052300,BVRB_6g145750,BVRB_1g022070,BVRB_005190,BVRB_4g071450
GO:0097354	prenylation	biological_process	0.42658	1	6	6813	13	18125	BVRB_005190,BVRB_4g071450,BVRB_1g022070,BVRB_6g145750,BVRB_3g052300,BVRB_3g056900
GO:0002790	peptide secretion	biological_process	0.4287	1	18	6813	44	18125	BVRB_002660,BVRB_4g078270,BVRB_1g017550,BVRB_009010,BVRB_8g202000,BVRB_1g013880,BVRB_5g123560,BVRB_006700,BVRB_2g038360,BVRB_001000,BVRB_5g102170,BVRB_2g047030,BVRB_6g146970,BVRB_7g173810,BVRB_9g220150,BVRB_5g113750,BVRB_1g020650,BVRB_009740
GO:0009306	protein secretion	biological_process	0.4287	1	18	6813	44	18125	BVRB_006700,BVRB_2g038360,BVRB_9g220150,BVRB_5g113750,BVRB_1g020650,BVRB_009740,BVRB_5g102170,BVRB_001000,BVRB_2g047030,BVRB_6g146970,BVRB_7g173810,BVRB_4g078270,BVRB_002660,BVRB_1g013880,BVRB_5g123560,BVRB_009010,BVRB_1g017550,BVRB_8g202000
GO:0042546	cell wall biogenesis	biological_process	0.42951	1	11	6813	25	18125	BVRB_6g156080,BVRB_003000,BVRB_2g028010,BVRB_4g088910,BVRB_2g025550,BVRB_5g123900,BVRB_8g202010,BVRB_6g134370,BVRB_2g029710,BVRB_7g165020,BVRB_2g028030
GO:0022414	reproductive process	biological_process	0.42966	1	91	6813	237	18125	BVRB_9g204830,BVRB_6g143820,BVRB_005890,BVRB_3g063410,BVRB_7g170040,BVRB_8g202140,BVRB_8g189220,BVRB_6g152010,BVRB_004080,BVRB_8g193840,BVRB_9g202440,BVRB_6g135570,BVRB_4g072220,BVRB_1g004380,BVRB_6g131360,BVRB_5g102280,XLOC_003744,BVRB_9g221020,BVRB_3g051310,BVRB_3g049330,BVRB_6g148810,XLOC_052605,BVRB_9g211480,BVRB_5g121770,BVRB_5g117640,BVRB_006530,BVRB_1g004030,BVRB_5g117630,BVRB_4g071590,BVR…
GO:0006915	apoptotic process	biological_process	0.43138	1	28	6813	70	18125	BVRB_009050,BVRB_4g086250,BVRB_2g033350,BVRB_7g157740,BVRB_3g053760,BVRB_3g060920,BVRB_1g015720,BVRB_9g202370,BVRB_5g105170,BVRB_3g050340,BVRB_007120,BVRB_1g017950,BVRB_9g206740,XLOC_057907,BVRB_2g033640,BVRB_4g084210,BVRB_1g005970,BVRB_6g144730,BVRB_6g136110,BVRB_2g047330,BVRB_6g140050,BVRB_1g003030,BVRB_6g143810,BVRB_4g080480,BVRB_9g219510,BVRB_6g143270,BVRB_4g086990,BVRB_6g151420
GO:0012501	programmed cell death	biological_process	0.43138	1	28	6813	70	18125	BVRB_9g202370,BVRB_5g105170,XLOC_057907,BVRB_9g206740,BVRB_3g050340,BVRB_1g017950,BVRB_007120,BVRB_009050,BVRB_4g086250,BVRB_1g015720,BVRB_3g060920,BVRB_3g053760,BVRB_2g033350,BVRB_7g157740,BVRB_9g219510,BVRB_6g143270,BVRB_4g086990,BVRB_6g151420,BVRB_2g047330,BVRB_6g136110,BVRB_6g144730,BVRB_4g084210,BVRB_2g033640,BVRB_1g005970,BVRB_6g143810,BVRB_4g080480,BVRB_6g140050,BVRB_1g003030
GO:0019072	viral genome packaging	biological_process	0.43247	1	6	6813	13	18125	BVRB_7g180770,BVRB_005530,BVRB_9g204040,XLOC_011720,BVRB_7g180250,BVRB_1g017670
GO:1901564	organonitrogen compound metabolic process	biological_process	0.43336	1	1443	6813	3730	18125	BVRB_8g191680,BVRB_8g184190,BVRB_000730,BVRB_9g210520,BVRB_7g166040,BVRB_3g054500,BVRB_005580,BVRB_1g023000,BVRB_5g109250,BVRB_4g071450,BVRB_1g014400,BVRB_6g144150,BVRB_3g064510,BVRB_1g007770,BVRB_7g174440,BVRB_2g046640,BVRB_8g184590,BVRB_1g008980,BVRB_002140,BVRB_5g106470,BVRB_4g070880,BVRB_2g046940,BVRB_2g044970,BVRB_2g046160,BVRB_1g019930,BVRB_8g182790,XLOC_015904,BVRB_8g187380,BVRB_5g124850,X…
GO:0035821	modification of morphology or physiology of other organism	biological_process	0.43424	1	40	6813	101	18125	BVRB_9g214830,BVRB_8g181550,BVRB_7g176940,BVRB_5g122690,BVRB_9g222980,BVRB_001740,BVRB_5g108580,BVRB_1g006150,BVRB_8g183240,BVRB_6g143730,BVRB_2g030290,BVRB_6g144730,BVRB_5g120270,BVRB_9g204880,BVRB_1g002490,BVRB_5g117600,BVRB_5g122670,BVRB_3g053760,BVRB_2g046160,BVRB_3g067130,BVRB_009910,BVRB_000750,BVRB_1g006470,BVRB_9g205130,BVRB_012040,BVRB_8g184860,BVRB_4g090820,BVRB_1g020250,BVRB_2g046640,B…
GO:0019354	siroheme biosynthetic process	biological_process	0.43442	1	14	6813	32	18125	BVRB_9g216990,BVRB_5g101500,BVRB_2g023870,BVRB_3g054890,BVRB_8g196270,BVRB_5g099950,BVRB_7g167330,BVRB_5g124390,BVRB_6g133980,BVRB_6g127470,BVRB_1g004980,XLOC_011720,BVRB_8g181570,BVRB_3g052140
GO:0046156	siroheme metabolic process	biological_process	0.43442	1	14	6813	32	18125	BVRB_3g052140,BVRB_8g181570,BVRB_1g004980,XLOC_011720,BVRB_6g133980,BVRB_6g127470,BVRB_5g124390,BVRB_3g054890,BVRB_7g167330,BVRB_5g099950,BVRB_8g196270,BVRB_2g023870,BVRB_9g216990,BVRB_5g101500
GO:0001101	response to acid chemical	biological_process	0.43451	1	8	6813	19	18125	BVRB_3g052010,BVRB_5g122960,BVRB_5g104900,BVRB_4g090050,BVRB_3g052430,BVRB_007160,BVRB_6g129380,BVRB_3g052970
GO:0006812	cation transport	biological_process	0.43618	1	283	6813	740	18125	BVRB_8g184430,BVRB_1g015670,BVRB_3g060080,BVRB_007640,BVRB_1g004600,BVRB_001880,BVRB_2g032380,BVRB_9g223320,BVRB_9g221910,BVRB_3g064740,BVRB_5g122950,BVRB_4g071530,BVRB_013290,BVRB_3g064370,BVRB_2g028900,BVRB_038600,BVRB_2g035540,BVRB_5g097920,BVRB_5g107520,BVRB_8g188640,BVRB_4g087050,BVRB_6g127190,BVRB_2g040270,BVRB_6g135550,BVRB_3g059610,BVRB_1g008720,BVRB_3g060830,BVRB_7g175580,BVRB_5g111160,B…
GO:0009166	nucleotide catabolic process	biological_process	0.43622	1	22	6813	56	18125	BVRB_1g007880,BVRB_6g131970,BVRB_7g174130,BVRB_6g138960,BVRB_8g197870,BVRB_8g185430,BVRB_7g161710,BVRB_6g151140,XLOC_050163,BVRB_7g160370,BVRB_5g115080,BVRB_9g204510,BVRB_7g172900,BVRB_8g194880,BVRB_4g091040,BVRB_3g058070,BVRB_2g046600,BVRB_3g058090,BVRB_3g052850,BVRB_5g120180,BVRB_6g129880,BVRB_2g038140
GO:0051782	negative regulation of cell division	biological_process	0.43628	1	3	6813	6	18125	BVRB_8g192340,BVRB_1g019280,BVRB_3g069080
GO:0030154	cell differentiation	biological_process	0.43725	1	43	6813	110	18125	BVRB_9g215390,BVRB_3g048030,BVRB_7g166850,BVRB_9g217530,BVRB_3g051310,BVRB_8g182790,BVRB_4g081570,BVRB_8g185770,BVRB_3g066960,BVRB_1g010290,BVRB_6g152920,BVRB_001510,BVRB_1g020540,BVRB_000270,BVRB_8g186180,BVRB_6g127500,BVRB_2g036600,XLOC_031110,BVRB_3g055860,BVRB_005560,BVRB_9g218600,BVRB_7g165460,BVRB_5g106390,BVRB_1g011360,BVRB_3g069250,BVRB_7g176180,BVRB_2g038300,BVRB_4g071450,BVRB_6g140200,B…
GO:0006488	dolichol-linked oligosaccharide biosynthetic process	biological_process	0.43812	1	3	6813	6	18125	BVRB_3g063130,BVRB_8g195520,XLOC_046895
GO:0006490	oligosaccharide-lipid intermediate biosynthetic process	biological_process	0.43812	1	3	6813	6	18125	BVRB_3g063130,BVRB_8g195520,XLOC_046895
GO:0007050	cell cycle arrest	biological_process	0.43891	1	6	6813	14	18125	BVRB_003460,BVRB_7g162510,BVRB_4g073780,BVRB_007640,BVRB_7g167530,BVRB_009050
GO:0015804	neutral amino acid transport	biological_process	0.43974	1	3	6813	6	18125	BVRB_8g186610,BVRB_6g147640,BVRB_5g100820
GO:0032328	alanine transport	biological_process	0.43974	1	3	6813	6	18125	BVRB_6g147640,BVRB_8g186610,BVRB_5g100820
GO:0007165	signal transduction	biological_process	0.44113	1	352	6813	929	18125	BVRB_1g022420,BVRB_9g206360,BVRB_8g191970,BVRB_1g002590,BVRB_012930,BVRB_4g088390,BVRB_7g179280,BVRB_6g147080,BVRB_6g146860,BVRB_3g060830,BVRB_1g000440,BVRB_9g204590,BVRB_1g013770,BVRB_2g035330,BVRB_016360,BVRB_005750,BVRB_8g187980,BVRB_6g130630,BVRB_2g028740,BVRB_2g041820,BVRB_010590,BVRB_2g038140,BVRB_3g065090,BVRB_8g192370,BVRB_6g137160,BVRB_3g049190,BVRB_5g109940,BVRB_4g093430,BVRB_3g059640,B…
GO:0000003	reproduction	biological_process	0.44144	1	96	6813	251	18125	BVRB_1g013480,BVRB_2g044700,BVRB_5g119360,BVRB_004130,BVRB_1g003640,BVRB_7g160210,BVRB_7g165570,BVRB_3g064510,BVRB_7g156720,BVRB_4g074270,BVRB_5g110650,BVRB_5g117620,BVRB_5g117650,BVRB_5g113890,BVRB_6g148670,BVRB_5g102260,BVRB_011410,BVRB_8g201460,BVRB_8g201450,BVRB_8g191920,BVRB_7g159920,BVRB_9g207240,BVRB_000730,BVRB_6g150400,XLOC_031110,BVRB_9g222310,BVRB_9g214630,BVRB_004940,BVRB_3g053880,BVR…
GO:0051056	regulation of small GTPase mediated signal transduction	biological_process	0.44172	1	7	6813	17	18125	BVRB_4g084910,BVRB_9g211440,BVRB_9g207510,BVRB_6g153320,BVRB_2g045490,BVRB_1g019340,BVRB_4g084150
GO:0030162	regulation of proteolysis	biological_process	0.44258	1	4	6813	8	18125	BVRB_9g206740,BVRB_3g050340,BVRB_1g003030,BVRB_5g105170
GO:0040007	growth	biological_process	0.44311	1	14	6813	34	18125	BVRB_7g165020,BVRB_3g066250,BVRB_2g028030,BVRB_4g074740,BVRB_8g196180,BVRB_2g027570,BVRB_6g134370,BVRB_5g123900,BVRB_000890,BVRB_4g088910,BVRB_5g122720,BVRB_2g028010,BVRB_8g193000,BVRB_4g074670
GO:0019835	cytolysis	biological_process	0.44516	1	12	6813	29	18125	BVRB_9g211950,BVRB_1g020250,BVRB_8g184860,BVRB_6g143730,BVRB_8g181550,BVRB_7g176940,BVRB_4g081430,BVRB_9g214830,BVRB_005740,BVRB_6g132960,BVRB_5g111390,BVRB_5g102910
GO:0044766	multi-organism transport	biological_process	0.44632	1	16	6813	38	18125	BVRB_6g135680,BVRB_8g193760,BVRB_4g093260,BVRB_1g022250,BVRB_6g134970,BVRB_7g171010,BVRB_009910,BVRB_1g000290,BVRB_2g029350,BVRB_8g185440,BVRB_7g174340,BVRB_7g165390,BVRB_2g040520,BVRB_6g132640,BVRB_3g054620,BVRB_6g133110
GO:1902579	multi-organism localization	biological_process	0.44632	1	16	6813	38	18125	BVRB_1g000290,BVRB_6g135680,BVRB_8g193760,BVRB_4g093260,BVRB_1g022250,BVRB_6g134970,BVRB_7g171010,BVRB_009910,BVRB_2g040520,BVRB_6g132640,BVRB_3g054620,BVRB_6g133110,BVRB_2g029350,BVRB_8g185440,BVRB_7g174340,BVRB_7g165390
GO:0030258	lipid modification	biological_process	0.44725	1	19	6813	48	18125	BVRB_3g058970,BVRB_7g167190,BVRB_4g087280,BVRB_6g155170,BVRB_4g080750,BVRB_1g011710,BVRB_5g126230,BVRB_5g116340,BVRB_6g127510,BVRB_1g011650,BVRB_8g181310,BVRB_8g184830,BVRB_1g017470,BVRB_9g217040,BVRB_3g065160,BVRB_9g202640,BVRB_9g215360,BVRB_8g181410,BVRB_4g097150
GO:0007219	Notch signaling pathway	biological_process	0.44864	1	6	6813	14	18125	BVRB_2g032720,BVRB_8g182110,BVRB_2g044170,XLOC_031110,BVRB_008850,BVRB_2g027490
GO:0010038	response to metal ion	biological_process	0.45017	1	9	6813	21	18125	BVRB_7g160370,BVRB_4g075930,BVRB_8g198830,BVRB_6g143300,BVRB_7g165310,BVRB_7g165290,BVRB_6g149600,BVRB_9g213990,BVRB_5g123230
GO:1901135	carbohydrate derivative metabolic process	biological_process	0.45034	1	242	6813	626	18125	BVRB_6g151040,BVRB_3g070380,BVRB_5g099290,BVRB_013220,BVRB_6g143940,BVRB_7g160370,BVRB_9g223740,BVRB_8g194560,BVRB_6g128120,BVRB_4g083510,BVRB_017690,BVRB_1g017990,BVRB_6g129880,BVRB_030820,BVRB_4g078980,BVRB_4g090820,BVRB_2g046600,BVRB_4g072670,BVRB_5g120580,BVRB_8g196140,BVRB_7g159500,BVRB_5g122810,BVRB_9g220480,XLOC_061905,BVRB_5g105720,BVRB_6g151140,BVRB_6g146950,BVRB_2g031230,BVRB_5g109690,B…
GO:0009607	response to biotic stimulus	biological_process	0.45039	1	64	6813	176	18125	BVRB_7g163890,BVRB_8g197230,BVRB_9g205130,BVRB_2g032630,BVRB_012040,BVRB_7g162250,BVRB_8g196520,BVRB_8g196540,BVRB_3g049650,BVRB_8g196510,BVRB_5g122370,BVRB_3g056830,BVRB_5g126820,BVRB_8g196550,BVRB_1g003320,BVRB_2g040160,BVRB_3g068860,BVRB_015670,BVRB_1g007720,BVRB_4g081430,BVRB_6g130270,BVRB_5g106900,BVRB_9g209210,BVRB_1g008390,BVRB_6g149380,BVRB_4g079550,BVRB_1g022510,BVRB_2g023720,BVRB_8g1832…
GO:1901575	organic substance catabolic process	biological_process	0.45056	1	167	6813	432	18125	BVRB_7g172810,BVRB_7g170780,BVRB_3g058090,BVRB_8g190480,BVRB_2g042200,XLOC_043566,BVRB_9g203090,BVRB_1g012590,BVRB_5g110430,BVRB_7g172900,BVRB_3g048500,BVRB_3g067300,BVRB_6g154500,BVRB_028010,BVRB_7g161710,BVRB_4g094790,BVRB_1g007880,BVRB_7g163290,BVRB_8g189980,BVRB_3g067290,BVRB_5g119210,BVRB_9g220050,BVRB_4g091040,BVRB_1g002630,BVRB_3g058070,BVRB_3g067260,BVRB_9g224450,BVRB_007320,BVRB_9g204510…
GO:0006898	receptor-mediated endocytosis	biological_process	0.45136	1	3	6813	6	18125	BVRB_1g009440,BVRB_4g094710,BVRB_3g062470
GO:0006760	folic acid-containing compound metabolic process	biological_process	0.45229	1	8	6813	18	18125	BVRB_6g137210,BVRB_3g060710,BVRB_3g065500,BVRB_9g225460,BVRB_3g064910,BVRB_5g098210,BVRB_7g173850,BVRB_4g071540
GO:0019363	pyridine nucleotide biosynthetic process	biological_process	0.45265	1	22	6813	56	18125	BVRB_7g161710,XLOC_050163,BVRB_7g160370,BVRB_1g007880,BVRB_6g131970,BVRB_7g174130,BVRB_6g138960,BVRB_8g185430,BVRB_8g197870,BVRB_3g052850,BVRB_3g058090,BVRB_2g046600,BVRB_009200,BVRB_6g129880,BVRB_5g120180,BVRB_2g038140,BVRB_4g084970,BVRB_1g004120,BVRB_7g172900,BVRB_4g091040,BVRB_8g194880,BVRB_3g058070
GO:0010257	NADH dehydrogenase complex assembly	biological_process	0.45434	1	1	6813	2	18125	BVRB_2g043790
GO:0032981	mitochondrial respiratory chain complex I assembly	biological_process	0.45434	1	1	6813	2	18125	BVRB_2g043790
GO:0015980	energy derivation by oxidation of organic compounds	biological_process	0.45617	1	55	6813	140	18125	BVRB_6g151340,BVRB_4g086830,BVRB_4g079530,BVRB_5g106660,BVRB_8g181940,BVRB_9g210390,BVRB_9g218320,BVRB_5g108070,BVRB_004520,BVRB_3g051640,BVRB_2g030590,BVRB_4g090040,BVRB_7g164610,BVRB_9g211440,BVRB_7g161430,BVRB_6g134800,XLOC_064130,BVRB_1g004300,BVRB_4g084820,BVRB_6g144770,BVRB_2g046770,BVRB_4g077240,BVRB_9g202700,XLOC_012111,BVRB_8g183230,BVRB_2g026350,BVRB_2g047020,BVRB_9g220480,BVRB_7g159500…
GO:0032270	positive regulation of cellular protein metabolic process	biological_process	0.45723	1	7	6813	17	18125	BVRB_3g050340,BVRB_1g003030,BVRB_4g089310,BVRB_9g206740,BVRB_6g130630,BVRB_6g153120,BVRB_4g080950
GO:0051247	positive regulation of protein metabolic process	biological_process	0.45723	1	7	6813	17	18125	BVRB_4g080950,BVRB_1g003030,BVRB_3g050340,BVRB_4g089310,BVRB_6g153120,BVRB_6g130630,BVRB_9g206740
GO:0019083	viral transcription	biological_process	0.4579	1	8	6813	20	18125	BVRB_1g019280,BVRB_4g086010,XLOC_044531,BVRB_5g098660,BVRB_7g166820,BVRB_9g205430,BVRB_9g214390,BVRB_7g170340
GO:0015672	monovalent inorganic cation transport	biological_process	0.45947	1	139	6813	366	18125	BVRB_3g054890,BVRB_8g199840,XLOC_037781,BVRB_4g092650,BVRB_8g196130,BVRB_3g048040,BVRB_012930,BVRB_6g143180,BVRB_5g111390,BVRB_2g040270,BVRB_3g066890,BVRB_1g014710,BVRB_3g059610,BVRB_8g188640,BVRB_5g098710,BVRB_6g127190,BVRB_005100,BVRB_8g187120,BVRB_038600,BVRB_4g088060,BVRB_5g107520,BVRB_3g061530,BVRB_1g002600,BVRB_2g027500,BVRB_1g014580,BVRB_013290,BVRB_3g064370,BVRB_9g203370,BVRB_9g223320,BVR…
GO:0008219	cell death	biological_process	0.46133	1	28	6813	71	18125	BVRB_6g140050,BVRB_1g003030,BVRB_4g080480,BVRB_6g143810,BVRB_1g005970,BVRB_2g033640,BVRB_4g084210,BVRB_6g144730,BVRB_2g047330,BVRB_6g136110,BVRB_6g151420,BVRB_4g086990,BVRB_6g143270,BVRB_9g219510,BVRB_2g033350,BVRB_7g157740,BVRB_3g053760,BVRB_1g015720,BVRB_3g060920,BVRB_009050,BVRB_4g086250,BVRB_007120,BVRB_3g050340,BVRB_1g017950,XLOC_057907,BVRB_9g206740,BVRB_9g202370,BVRB_5g105170
GO:0030855	epithelial cell differentiation	biological_process	0.46187	1	7	6813	17	18125	BVRB_3g051310,BVRB_9g217530,BVRB_4g072220,BVRB_6g127500,BVRB_3g066960,BVRB_8g182790,XLOC_031110
GO:0060429	epithelium development	biological_process	0.46187	1	7	6813	17	18125	XLOC_031110,BVRB_8g182790,BVRB_3g066960,BVRB_4g072220,BVRB_9g217530,BVRB_6g127500,BVRB_3g051310
GO:0016485	protein processing	biological_process	0.46207	1	17	6813	42	18125	BVRB_6g137570,BVRB_8g196030,BVRB_3g062940,BVRB_2g031230,BVRB_7g162770,BVRB_7g170790,BVRB_2g040930,BVRB_003060,BVRB_002140,BVRB_3g054960,BVRB_9g210630,BVRB_2g047570,BVRB_6g143700,BVRB_6g128930,BVRB_7g171990,BVRB_9g224840,BVRB_2g031270
GO:1901700	response to oxygen-containing compound	biological_process	0.4627	1	12	6813	30	18125	BVRB_3g052010,BVRB_3g048950,BVRB_5g104900,BVRB_4g090050,BVRB_8g191020,BVRB_6g134370,BVRB_3g052430,BVRB_007160,XLOC_002440,BVRB_6g129380,BVRB_3g052970,BVRB_2g037480
GO:0006626	protein targeting to mitochondrion	biological_process	0.46502	1	10	6813	24	18125	BVRB_6g132050,BVRB_9g217710,BVRB_5g123230,BVRB_2g035360,BVRB_1g010860,BVRB_2g033180,BVRB_8g183500,BVRB_4g077080,BVRB_1g005180,BVRB_2g038610
GO:0098754	detoxification	biological_process	0.46744	1	5	6813	11	18125	BVRB_6g149600,BVRB_9g213990,BVRB_8g198830,BVRB_8g195090,BVRB_4g075930
GO:0006597	spermine biosynthetic process	biological_process	0.46878	1	2	6813	4	18125	BVRB_8g191830,BVRB_6g140590
GO:0008215	spermine metabolic process	biological_process	0.46878	1	2	6813	4	18125	BVRB_8g191830,BVRB_6g140590
GO:0010921	regulation of phosphatase activity	biological_process	0.4696	1	2	6813	4	18125	BVRB_7g174740,BVRB_3g066810
GO:0019359	nicotinamide nucleotide biosynthetic process	biological_process	0.46969	1	21	6813	54	18125	BVRB_1g007880,BVRB_6g138960,BVRB_7g174130,BVRB_8g185430,BVRB_8g197870,BVRB_7g161710,XLOC_050163,BVRB_7g160370,BVRB_4g084970,BVRB_1g004120,BVRB_7g172900,BVRB_4g091040,BVRB_8g194880,BVRB_3g058070,BVRB_3g052850,BVRB_3g058090,BVRB_2g046600,BVRB_009200,BVRB_2g038140,BVRB_5g120180,BVRB_6g129880
GO:0018298	protein-chromophore linkage	biological_process	0.47014	1	2	6813	4	18125	BVRB_9g206360,BVRB_6g132500
GO:0016482	cytosolic transport	biological_process	0.47196	1	5	6813	12	18125	BVRB_7g179280,BVRB_6g142750,BVRB_9g225400,BVRB_6g130220,BVRB_004880
GO:0006650	glycerophospholipid metabolic process	biological_process	0.47263	1	48	6813	119	18125	BVRB_3g056770,BVRB_8g182250,BVRB_6g143810,BVRB_1g000300,BVRB_1g017470,BVRB_2g038720,BVRB_8g184830,BVRB_6g134710,BVRB_7g159130,BVRB_7g159600,BVRB_1g021440,BVRB_1g000560,BVRB_8g197130,BVRB_8g181410,BVRB_7g167910,BVRB_1g004540,BVRB_9g218500,BVRB_5g126540,BVRB_028010,BVRB_4g087280,BVRB_4g074800,BVRB_008370,BVRB_1g013150,BVRB_7g179260,BVRB_8g182790,XLOC_046675,BVRB_012820,BVRB_9g217040,BVRB_7g167730,B…
GO:0006323	DNA packaging	biological_process	0.47271	1	20	6813	51	18125	BVRB_5g127040,BVRB_3g052640,XLOC_067035,BVRB_1g002480,BVRB_6g138290,BVRB_2g037980,BVRB_1g020540,BVRB_4g071600,BVRB_7g163140,BVRB_9g220620,BVRB_1g001420,BVRB_6g131540,BVRB_5g120470,BVRB_4g073470,BVRB_6g151870,BVRB_6g129940,BVRB_5g115670,BVRB_9g209610,BVRB_4g093300,BVRB_8g199270
GO:0007610	behavior	biological_process	0.47351	1	9	6813	22	18125	BVRB_5g100730,BVRB_003340,BVRB_9g213390,BVRB_5g119670,BVRB_4g087900,BVRB_4g083260,BVRB_6g147720,BVRB_1g022250,BVRB_1g007510
GO:0006508	proteolysis	biological_process	0.47358	1	276	6813	709	18125	BVRB_2g047030,BVRB_6g143700,BVRB_7g177040,BVRB_002990,BVRB_007320,BVRB_2g025170,BVRB_3g050110,BVRB_2g029270,BVRB_7g158650,BVRB_2g040930,BVRB_7g161090,BVRB_8g181680,BVRB_2g043010,BVRB_5g104940,BVRB_5g118790,BVRB_9g222420,BVRB_2g047140,BVRB_6g127740,XLOC_040047,BVRB_1g012590,BVRB_9g218500,BVRB_3g051580,BVRB_5g103460,BVRB_2g042200,BVRB_6g139940,BVRB_9g222780,BVRB_8g189210,BVRB_3g055270,BVRB_4g080620…
GO:0006779	porphyrin-containing compound biosynthetic process	biological_process	0.47489	1	28	6813	68	18125	BVRB_2g029980,XLOC_011720,BVRB_9g214470,BVRB_3g052140,BVRB_1g017730,XLOC_015538,BVRB_5g124390,BVRB_6g127470,BVRB_1g003180,BVRB_6g133980,BVRB_8g196270,BVRB_2g033330,BVRB_3g054890,BVRB_2g044920,BVRB_9g216990,BVRB_7g173350,BVRB_4g093010,BVRB_1g004980,BVRB_9g219840,BVRB_8g181570,BVRB_2g033550,BVRB_2g038890,BVRB_2g023870,BVRB_5g099950,BVRB_7g167330,BVRB_012760,BVRB_4g075730,BVRB_5g101500
GO:0061982	meiosis I cell cycle process	biological_process	0.47495	1	8	6813	19	18125	BVRB_9g211480,BVRB_7g177590,BVRB_5g113890,BVRB_5g119360,BVRB_7g159920,BVRB_4g093960,BVRB_6g135570,XLOC_052605
GO:0007586	digestion	biological_process	0.475	1	4	6813	9	18125	BVRB_3g050370,BVRB_2g033090,BVRB_6g135840,BVRB_5g118510
GO:0090305	nucleic acid phosphodiester bond hydrolysis	biological_process	0.47716	1	3	6813	6	18125	BVRB_2g029710,BVRB_6g135570,BVRB_004980
GO:0006595	polyamine metabolic process	biological_process	0.47731	1	4	6813	9	18125	BVRB_7g157800,BVRB_5g113750,BVRB_6g140590,BVRB_8g191830
GO:0006596	polyamine biosynthetic process	biological_process	0.47731	1	4	6813	9	18125	BVRB_8g191830,BVRB_7g157800,BVRB_6g140590,BVRB_5g113750
GO:0097164	ammonium ion metabolic process	biological_process	0.47731	1	4	6813	9	18125	BVRB_8g191830,BVRB_7g157800,BVRB_6g140590,BVRB_5g113750
GO:0002429	immune response-activating cell surface receptor signaling pathway	biological_process	0.47735	1	3	6813	6	18125	BVRB_1g013950,BVRB_7g169880,BVRB_6g137160
GO:0002757	immune response-activating signal transduction	biological_process	0.47735	1	3	6813	6	18125	BVRB_6g137160,BVRB_7g169880,BVRB_1g013950
GO:0002764	immune response-regulating signaling pathway	biological_process	0.47735	1	3	6813	6	18125	BVRB_7g169880,BVRB_1g013950,BVRB_6g137160
GO:0002768	immune response-regulating cell surface receptor signaling pathway	biological_process	0.47735	1	3	6813	6	18125	BVRB_7g169880,BVRB_1g013950,BVRB_6g137160
GO:0050851	antigen receptor-mediated signaling pathway	biological_process	0.47735	1	3	6813	6	18125	BVRB_1g013950,BVRB_7g169880,BVRB_6g137160
GO:0019062	virion attachment to host cell	biological_process	0.47869	1	5	6813	12	18125	BVRB_1g019310,BVRB_2g046630,BVRB_7g166210,BVRB_3g054690,BVRB_9g219160
GO:0044406	adhesion of symbiont to host	biological_process	0.47869	1	5	6813	12	18125	BVRB_9g219160,BVRB_3g054690,BVRB_7g166210,BVRB_2g046630,BVRB_1g019310
GO:0044650	adhesion of symbiont to host cell	biological_process	0.47869	1	5	6813	12	18125	BVRB_9g219160,BVRB_7g166210,BVRB_3g054690,BVRB_1g019310,BVRB_2g046630
GO:0019915	lipid storage	biological_process	0.47899	1	5	6813	12	18125	BVRB_9g222800,BVRB_4g078320,BVRB_1g001900,BVRB_4g090110,BVRB_1g014160
GO:1903509	liposaccharide metabolic process	biological_process	0.48091	1	49	6813	122	18125	BVRB_5g106470,BVRB_1g012720,BVRB_9g218670,BVRB_9g222200,BVRB_014150,BVRB_4g078650,BVRB_7g167730,BVRB_1g021770,BVRB_4g078980,BVRB_6g145800,BVRB_2g038390,BVRB_1g017990,BVRB_7g167820,BVRB_2g042450,BVRB_5g100990,BVRB_7g172230,BVRB_3g051480,BVRB_3g062330,BVRB_9g223740,BVRB_6g132430,BVRB_000710,BVRB_005640,BVRB_013220,BVRB_5g099290,BVRB_1g018260,BVRB_8g197130,BVRB_1g021440,BVRB_7g159600,BVRB_7g159130,B…
GO:0032505	reproduction of a single-celled organism	biological_process	0.48513	1	33	6813	88	18125	BVRB_7g156590,BVRB_006530,BVRB_3g050490,BVRB_5g121770,BVRB_1g004030,BVRB_9g224390,BVRB_6g148810,BVRB_013170,BVRB_9g221020,BVRB_3g049330,BVRB_1g006910,BVRB_3g059300,BVRB_9g214630,BVRB_3g053880,BVRB_3g052640,BVRB_6g130620,BVRB_2g027340,BVRB_7g170040,BVRB_5g102260,BVRB_3g063410,BVRB_011410,BVRB_6g152010,BVRB_8g189220,BVRB_005890,BVRB_6g143820,BVRB_9g207240,BVRB_5g102280,BVRB_1g013480,BVRB_5g110650,B…
GO:0043093	FtsZ-dependent cytokinesis	biological_process	0.48513	1	33	6813	88	18125	BVRB_3g059300,BVRB_1g006910,BVRB_9g214630,BVRB_3g053880,BVRB_3g052640,BVRB_2g027340,BVRB_6g130620,BVRB_7g156590,BVRB_5g121770,BVRB_3g050490,BVRB_006530,BVRB_9g224390,BVRB_1g004030,BVRB_6g148810,BVRB_013170,BVRB_9g221020,BVRB_3g049330,BVRB_5g102280,BVRB_1g013480,BVRB_7g156720,BVRB_5g110650,BVRB_1g003640,BVRB_8g193840,BVRB_004080,BVRB_5g102260,BVRB_7g170040,BVRB_3g063410,BVRB_8g189220,BVRB_011410,B…
GO:0031145	anaphase-promoting complex-dependent catabolic process	biological_process	0.48586	1	2	6813	4	18125	BVRB_8g183030,BVRB_8g193350
GO:0009620	response to fungus	biological_process	0.48819	1	3	6813	7	18125	BVRB_5g105200,BVRB_8g192220,BVRB_6g130270
GO:0050832	defense response to fungus	biological_process	0.48819	1	3	6813	7	18125	BVRB_6g130270,BVRB_8g192220,BVRB_5g105200
GO:0008653	lipopolysaccharide metabolic process	biological_process	0.48891	1	4	6813	9	18125	BVRB_9g218670,BVRB_5g099290,XLOC_058230,BVRB_6g132430
GO:0009103	lipopolysaccharide biosynthetic process	biological_process	0.48891	1	4	6813	9	18125	BVRB_6g132430,BVRB_9g218670,BVRB_5g099290,XLOC_058230
GO:0048646	anatomical structure formation involved in morphogenesis	biological_process	0.48892	1	15	6813	39	18125	BVRB_8g182790,BVRB_1g010050,BVRB_5g106390,BVRB_7g165460,BVRB_6g127500,BVRB_4g072220,BVRB_2g038300,BVRB_1g010290,XLOC_031110,BVRB_7g174960,BVRB_3g066960,BVRB_005560,BVRB_9g217530,BVRB_3g051310,BVRB_3g055860
GO:0042537	benzene-containing compound metabolic process	biological_process	0.48943	1	3	6813	6	18125	BVRB_8g195090,BVRB_9g224110,BVRB_9g224130
GO:0009372	quorum sensing	biological_process	0.4935	1	5	6813	13	18125	BVRB_9g218250,BVRB_2g026740,BVRB_1g012950,BVRB_5g118040,BVRB_8g197970
GO:0006811	ion transport	biological_process	0.49361	1	397	6813	1041	18125	BVRB_2g040270,BVRB_6g135550,BVRB_3g059610,BVRB_9g220150,BVRB_2g041820,BVRB_7g171200,BVRB_4g087050,BVRB_8g188640,BVRB_2g025570,BVRB_4g091170,BVRB_6g127190,BVRB_2g029680,BVRB_6g130920,BVRB_5g120240,BVRB_8g199840,BVRB_4g075740,XLOC_037781,BVRB_8g196130,BVRB_012930,BVRB_6g130910,BVRB_1g008720,BVRB_5g125960,BVRB_8g196030,BVRB_5g111160,BVRB_7g175580,BVRB_9g209990,BVRB_3g060830,BVRB_4g073280,BVRB_9g2233…
GO:0016477	cell migration	biological_process	0.49394	1	5	6813	12	18125	BVRB_1g018720,BVRB_4g091530,BVRB_6g137160,BVRB_8g190480,BVRB_7g157950
GO:0030334	regulation of cell migration	biological_process	0.49394	1	5	6813	12	18125	BVRB_1g018720,BVRB_4g091530,BVRB_6g137160,BVRB_7g157950,BVRB_8g190480
GO:0010256	endomembrane system organization	biological_process	0.49421	1	16	6813	41	18125	BVRB_1g012470,BVRB_1g017680,BVRB_6g155040,BVRB_2g042860,BVRB_9g214110,BVRB_4g076580,BVRB_4g083480,BVRB_6g145340,BVRB_3g055990,BVRB_005250,BVRB_006530,BVRB_6g139030,BVRB_4g088890,BVRB_1g006280,BVRB_3g062060,BVRB_000700
GO:0070972	protein localization to endoplasmic reticulum	biological_process	0.49428	1	33	6813	83	18125	BVRB_1g016150,BVRB_3g053460,BVRB_7g170340,BVRB_4g079840,BVRB_5g099530,BVRB_6g132280,BVRB_1g018680,BVRB_1g005730,BVRB_9g204330,BVRB_3g070320,BVRB_2g039560,BVRB_5g122200,BVRB_5g101520,BVRB_7g159990,BVRB_1g001780,BVRB_8g181280,BVRB_3g070160,BVRB_6g144220,BVRB_007680,BVRB_9g216910,BVRB_015690,BVRB_1g020050,BVRB_1g001940,BVRB_8g194260,BVRB_2g047680,BVRB_7g160010,BVRB_9g204680,BVRB_2g039750,BVRB_1g0093…
GO:0000160	phosphorelay signal transduction system	biological_process	0.49492	1	33	6813	86	18125	BVRB_6g130440,BVRB_004080,BVRB_005310,BVRB_6g128330,BVRB_9g225090,BVRB_4g074020,BVRB_4g086010,BVRB_8g182110,BVRB_9g224770,BVRB_4g083230,BVRB_5g101650,BVRB_6g147690,BVRB_3g051050,BVRB_5g114270,BVRB_000250,BVRB_2g031200,BVRB_3g056590,BVRB_1g002120,BVRB_9g214820,BVRB_3g056770,BVRB_012550,BVRB_2g038140,BVRB_4g093130,BVRB_7g159130,BVRB_4g095730,BVRB_8g199710,BVRB_7g179280,BVRB_2g041580,BVRB_9g224230,B…
GO:0006050	mannosamine metabolic process	biological_process	0.49781	1	2	6813	4	18125	BVRB_5g120250,BVRB_7g172100
GO:0006051	N-acetylmannosamine metabolic process	biological_process	0.49781	1	2	6813	4	18125	BVRB_7g172100,BVRB_5g120250
GO:0010167	response to nitrate	biological_process	0.49796	1	2	6813	4	18125	BVRB_3g052430,BVRB_4g090050
GO:0015706	nitrate transport	biological_process	0.49796	1	2	6813	4	18125	BVRB_4g090050,BVRB_3g052430
GO:0005986	sucrose biosynthetic process	biological_process	0.5012	1	2	6813	4	18125	BVRB_8g194420,BVRB_5g109020
GO:0006613	cotranslational protein targeting to membrane	biological_process	0.50159	1	30	6813	76	18125	BVRB_2g039560,BVRB_1g010700,BVRB_1g009300,BVRB_3g070320,BVRB_5g122200,BVRB_011410,BVRB_1g013540,BVRB_1g005730,BVRB_1g001940,BVRB_1g020050,BVRB_015690,BVRB_9g204330,BVRB_2g039750,BVRB_7g160010,BVRB_9g204680,BVRB_7g158550,BVRB_1g018680,BVRB_3g070160,BVRB_6g132280,BVRB_9g216910,BVRB_007680,BVRB_6g144220,BVRB_4g090240,BVRB_3g053460,BVRB_5g101520,BVRB_005360,BVRB_5g099530,BVRB_1g001780,BVRB_7g159990,B…
GO:0016197	endosomal transport	biological_process	0.50183	1	7	6813	17	18125	BVRB_6g128770,BVRB_004880,BVRB_9g225400,BVRB_6g130220,BVRB_6g142750,BVRB_7g179280,BVRB_2g044790
GO:0019954	asexual reproduction	biological_process	0.50185	1	38	6813	102	18125	BVRB_6g143820,BVRB_9g207240,BVRB_8g189220,BVRB_011410,BVRB_6g152010,BVRB_3g063410,BVRB_5g102260,BVRB_7g170040,BVRB_005890,BVRB_7g156720,BVRB_5g110650,BVRB_004080,BVRB_8g193840,BVRB_7g165570,BVRB_1g003640,BVRB_5g102280,BVRB_1g013480,BVRB_3g048590,BVRB_013170,BVRB_1g005050,BVRB_6g148810,BVRB_3g049330,BVRB_9g221020,BVRB_7g156590,BVRB_4g086700,BVRB_9g224390,BVRB_1g004030,BVRB_3g050490,BVRB_5g121770,B…
GO:0000910	cytokinesis	biological_process	0.50186	1	44	6813	118	18125	BVRB_1g003640,BVRB_004080,BVRB_8g193840,BVRB_4g075540,BVRB_5g110650,BVRB_7g156720,BVRB_6g136110,BVRB_1g005970,BVRB_1g013480,BVRB_7g163400,BVRB_6g143270,BVRB_5g102280,BVRB_9g207240,BVRB_2g033350,BVRB_6g143820,BVRB_4g070900,BVRB_005890,BVRB_6g153110,BVRB_3g063410,BVRB_5g102260,BVRB_7g170040,BVRB_011410,BVRB_6g152010,BVRB_8g189220,BVRB_6g130620,BVRB_2g027340,BVRB_3g052640,BVRB_9g214630,BVRB_3g053880…
GO:0046148	pigment biosynthetic process	biological_process	0.50673	1	40	6813	98	18125	BVRB_9g213820,BVRB_6g127470,BVRB_6g133980,XLOC_011720,BVRB_1g017730,BVRB_3g052140,XLOC_015538,BVRB_2g035630,BVRB_9g216990,BVRB_6g128510,BVRB_8g196270,BVRB_7g173220,BVRB_9g213790,BVRB_2g033330,BVRB_3g054890,BVRB_2g033550,BVRB_1g004980,BVRB_4g093010,BVRB_8g181570,BVRB_9g219840,XLOC_013497,BVRB_3g057690,BVRB_007050,BVRB_5g124390,BVRB_5g118820,BVRB_6g128780,BVRB_1g014580,BVRB_2g044920,BVRB_8g190230,B…
GO:0006413	translational initiation	biological_process	0.50827	1	19	6813	53	18125	BVRB_4g093640,BVRB_8g200850,BVRB_5g117550,BVRB_5g118090,BVRB_3g048330,BVRB_004510,BVRB_3g068410,BVRB_7g164060,XLOC_069940,BVRB_8g198990,BVRB_6g152730,BVRB_8g200620,BVRB_1g009720,BVRB_1g003700,BVRB_7g173200,BVRB_8g191450,BVRB_5g105120,BVRB_7g171470,BVRB_9g213770
GO:0046999	regulation of conjugation	biological_process	0.50893	1	3	6813	7	18125	BVRB_1g011360,BVRB_8g184430,BVRB_1g001450
GO:0046813	receptor-mediated virion attachment to host cell	biological_process	0.50937	1	2	6813	4	18125	BVRB_1g019310,BVRB_9g219160
GO:0061687	detoxification of inorganic compound	biological_process	0.51026	1	4	6813	9	18125	BVRB_6g149600,BVRB_9g213990,BVRB_8g198830,BVRB_4g075930
GO:0006614	SRP-dependent cotranslational protein targeting to membrane	biological_process	0.51049	1	25	6813	63	18125	BVRB_1g013540,BVRB_5g122200,BVRB_3g070320,BVRB_1g009300,BVRB_2g039560,BVRB_9g204330,BVRB_2g039750,BVRB_7g160010,BVRB_9g204680,BVRB_1g020050,BVRB_015690,BVRB_1g001940,BVRB_1g005730,BVRB_6g144220,BVRB_9g216910,BVRB_007680,BVRB_6g132280,BVRB_1g018680,BVRB_3g070160,BVRB_1g001780,BVRB_7g170340,BVRB_7g159990,BVRB_5g099530,BVRB_5g101520,BVRB_3g053460
GO:0045047	protein targeting to ER	biological_process	0.51049	1	25	6813	63	18125	BVRB_3g053460,BVRB_5g101520,BVRB_5g099530,BVRB_7g159990,BVRB_7g170340,BVRB_1g001780,BVRB_1g018680,BVRB_3g070160,BVRB_6g132280,BVRB_007680,BVRB_9g216910,BVRB_6g144220,BVRB_1g005730,BVRB_1g001940,BVRB_015690,BVRB_1g020050,BVRB_7g160010,BVRB_9g204680,BVRB_2g039750,BVRB_9g204330,BVRB_2g039560,BVRB_3g070320,BVRB_1g009300,BVRB_5g122200,BVRB_1g013540
GO:0072599	establishment of protein localization to endoplasmic reticulum	biological_process	0.51049	1	25	6813	63	18125	BVRB_3g053460,BVRB_5g101520,BVRB_5g099530,BVRB_7g170340,BVRB_7g159990,BVRB_1g001780,BVRB_3g070160,BVRB_1g018680,BVRB_6g132280,BVRB_007680,BVRB_9g216910,BVRB_6g144220,BVRB_1g001940,BVRB_1g005730,BVRB_015690,BVRB_1g020050,BVRB_9g204680,BVRB_7g160010,BVRB_2g039750,BVRB_9g204330,BVRB_2g039560,BVRB_3g070320,BVRB_1g009300,BVRB_5g122200,BVRB_1g013540
GO:0010564	regulation of cell cycle process	biological_process	0.51114	1	22	6813	58	18125	BVRB_8g183030,BVRB_3g069240,BVRB_9g208590,BVRB_6g143270,BVRB_7g162250,BVRB_3g061970,BVRB_015070,BVRB_8g190480,BVRB_1g005970,BVRB_6g136110,BVRB_4g075540,BVRB_6g150460,BVRB_8g193350,BVRB_6g153110,BVRB_7g178770,BVRB_6g150000,BVRB_4g085610,BVRB_7g175820,BVRB_2g033350,BVRB_3g053030,BVRB_9g203930,BVRB_9g220860
GO:0006816	calcium ion transport	biological_process	0.51436	1	11	6813	28	18125	BVRB_6g129940,BVRB_4g074060,BVRB_3g068240,BVRB_9g222150,BVRB_4g073290,BVRB_5g097920,BVRB_8g181850,BVRB_2g035540,BVRB_7g175580,BVRB_4g077290,BVRB_3g064740
GO:0006026	aminoglycan catabolic process	biological_process	0.51858	1	10	6813	26	18125	BVRB_1g007720,BVRB_4g088530,BVRB_8g190000,BVRB_8g190010,BVRB_8g190040,BVRB_4g075670,BVRB_8g189980,BVRB_3g058210,BVRB_8g186430,BVRB_5g119930
GO:0006401	RNA catabolic process	biological_process	0.51866	1	11	6813	27	18125	BVRB_1g002630,BVRB_6g132620,BVRB_7g180130,BVRB_2g028460,BVRB_1g020110,BVRB_3g066540,BVRB_7g165760,BVRB_004830,BVRB_9g206180,BVRB_7g170780,BVRB_8g188260
GO:0006402	mRNA catabolic process	biological_process	0.51866	1	11	6813	27	18125	BVRB_1g002630,BVRB_1g020110,BVRB_6g132620,BVRB_2g028460,BVRB_7g180130,BVRB_7g165760,BVRB_3g066540,BVRB_7g170780,BVRB_9g206180,BVRB_8g188260,BVRB_004830
GO:0006664	glycolipid metabolic process	biological_process	0.51873	1	45	6813	113	18125	BVRB_8g197130,BVRB_7g159600,BVRB_7g159130,BVRB_1g021440,BVRB_9g218500,BVRB_1g004540,BVRB_6g135600,BVRB_7g167910,XLOC_055396,BVRB_3g056770,BVRB_8g182250,BVRB_2g038720,BVRB_6g134710,BVRB_1g013150,BVRB_4g074800,BVRB_008370,BVRB_012820,XLOC_046675,BVRB_9g204440,BVRB_8g182790,BVRB_5g126540,BVRB_028010,BVRB_003270,BVRB_5g106470,BVRB_1g012720,BVRB_9g222200,BVRB_014150,BVRB_7g167730,BVRB_4g078650,BVRB_2g…
GO:0019362	pyridine nucleotide metabolic process	biological_process	0.51954	1	24	6813	63	18125	BVRB_1g007880,BVRB_6g131970,BVRB_4g083630,BVRB_7g174130,BVRB_6g138960,BVRB_8g185430,BVRB_8g197870,BVRB_6g140350,BVRB_7g161710,XLOC_050163,BVRB_7g160370,BVRB_4g084970,BVRB_1g004120,BVRB_7g172900,BVRB_4g091040,BVRB_8g194880,BVRB_3g058070,BVRB_3g052850,BVRB_3g058090,BVRB_2g046600,BVRB_009200,BVRB_6g129880,BVRB_5g120180,BVRB_2g038140
GO:0046496	nicotinamide nucleotide metabolic process	biological_process	0.51954	1	24	6813	63	18125	BVRB_7g160370,XLOC_050163,BVRB_7g161710,BVRB_6g140350,BVRB_8g197870,BVRB_8g185430,BVRB_7g174130,BVRB_6g138960,BVRB_4g083630,BVRB_1g007880,BVRB_6g131970,BVRB_5g120180,BVRB_6g129880,BVRB_2g038140,BVRB_009200,BVRB_2g046600,BVRB_3g058090,BVRB_3g052850,BVRB_3g058070,BVRB_8g194880,BVRB_4g091040,BVRB_7g172900,BVRB_1g004120,BVRB_4g084970
GO:0044238	primary metabolic process	biological_process	0.52073	1	2833	6813	7409	18125	BVRB_7g163940,BVRB_1g002880,BVRB_6g149240,BVRB_1g010800,BVRB_4g089020,BVRB_1g006680,BVRB_4g088550,BVRB_008830,BVRB_1g007370,BVRB_4g075450,BVRB_9g208980,BVRB_3g054970,BVRB_5g101010,BVRB_1g006030,BVRB_5g105310,BVRB_8g197880,BVRB_9g211340,BVRB_4g088060,BVRB_9g207240,BVRB_3g049020,BVRB_3g059450,BVRB_2g031460,BVRB_9g218150,BVRB_3g053660,BVRB_4g088660,BVRB_6g150190,BVRB_6g131710,BVRB_5g099480,BVRB_5g09…
GO:0032007	negative regulation of TOR signaling	biological_process	0.52081	1	1	6813	2	18125	BVRB_1g000880
GO:0038179	neurotrophin signaling pathway	biological_process	0.52081	1	1	6813	2	18125	BVRB_1g000880
GO:0048011	neurotrophin TRK receptor signaling pathway	biological_process	0.52081	1	1	6813	2	18125	BVRB_1g000880
GO:0070848	response to growth factor	biological_process	0.52081	1	1	6813	2	18125	BVRB_1g000880
GO:0071363	cellular response to growth factor stimulus	biological_process	0.52081	1	1	6813	2	18125	BVRB_1g000880
GO:1902532	negative regulation of intracellular signal transduction	biological_process	0.52081	1	1	6813	2	18125	BVRB_1g000880
GO:0030682	evasion or tolerance of host defense response	biological_process	0.52099	1	4	6813	9	18125	BVRB_1g002490,BVRB_012040,BVRB_9g205130,BVRB_2g046160
GO:0051807	evasion or tolerance of defense response of other organism involved in symbiotic interaction	biological_process	0.52099	1	4	6813	9	18125	BVRB_2g046160,BVRB_9g205130,BVRB_012040,BVRB_1g002490
GO:0034654	nucleobase-containing compound biosynthetic process	biological_process	0.52147	1	794	6813	2112	18125	XLOC_037781,BVRB_4g077430,BVRB_8g199840,BVRB_1g011610,BVRB_5g113580,BVRB_1g002590,BVRB_012930,BVRB_6g150500,BVRB_7g166630,BVRB_9g206360,BVRB_6g141950,BVRB_2g031130,BVRB_1g019280,BVRB_005750,BVRB_9g209990,BVRB_2g025660,BVRB_2g040270,BVRB_5g115060,BVRB_2g038140,XLOC_043141,BVRB_9g214630,BVRB_6g141990,BVRB_6g135390,BVRB_1g010050,BVRB_5g126330,BVRB_9g203750,BVRB_5g123670,BVRB_9g213510,BVRB_6g155140,B…
GO:0008216	spermidine metabolic process	biological_process	0.52262	1	3	6813	7	18125	BVRB_6g140590,BVRB_7g157800,BVRB_8g191830
GO:0008295	spermidine biosynthetic process	biological_process	0.52262	1	3	6813	7	18125	BVRB_8g191830,BVRB_7g157800,BVRB_6g140590
GO:0035429	gluconate transmembrane transport	biological_process	0.52459	1	1	6813	2	18125	BVRB_3g068590
GO:0006082	organic acid metabolic process	biological_process	0.52518	1	235	6813	604	18125	BVRB_6g131780,BVRB_7g156800,BVRB_7g160370,BVRB_6g134720,BVRB_6g151530,BVRB_5g119740,BVRB_6g136400,BVRB_9g209750,BVRB_6g128780,BVRB_4g072770,BVRB_4g087770,BVRB_6g137210,BVRB_004700,BVRB_8g191780,BVRB_4g093780,BVRB_6g129880,BVRB_3g068720,BVRB_4g074870,BVRB_2g040350,BVRB_7g157710,BVRB_1g003080,BVRB_2g046600,BVRB_3g049450,BVRB_3g058810,BVRB_8g182430,BVRB_8g198760,BVRB_3g055140,BVRB_4g096010,BVRB_4g07…
GO:0015988	energy coupled proton transmembrane transport, against electrochemical gradient	biological_process	0.52736	1	36	6813	96	18125	BVRB_1g004590,BVRB_3g064370,BVRB_4g095910,BVRB_011660,BVRB_6g140150,BVRB_5g107520,BVRB_4g080750,BVRB_5g115960,BVRB_1g004600,BVRB_1g008590,BVRB_6g135570,BVRB_1g002480,BVRB_017690,BVRB_1g014400,BVRB_4g072680,BVRB_9g223320,BVRB_9g205330,BVRB_5g111390,BVRB_5g103890,BVRB_3g048040,XLOC_037781,BVRB_5g099500,BVRB_8g183730,BVRB_7g180250,BVRB_3g069750,BVRB_3g049330,BVRB_6g135600,BVRB_9g206620,BVRB_1g018680…
GO:0015991	ATP hydrolysis coupled proton transport	biological_process	0.52736	1	36	6813	96	18125	BVRB_3g048040,XLOC_037781,BVRB_7g180250,BVRB_3g049330,BVRB_3g069750,BVRB_8g183730,BVRB_5g099500,BVRB_5g111390,BVRB_5g103890,BVRB_3g069950,BVRB_037600,BVRB_4g074640,BVRB_4g079310,BVRB_9g216880,BVRB_3g066890,BVRB_6g135600,BVRB_9g206620,BVRB_1g018680,BVRB_1g004960,BVRB_6g140150,BVRB_5g107520,BVRB_4g080750,BVRB_1g004590,BVRB_3g064370,BVRB_4g095910,BVRB_011660,BVRB_6g135570,BVRB_1g008590,BVRB_017690,B…
GO:0090662	ATP hydrolysis coupled transmembrane transport	biological_process	0.52736	1	36	6813	96	18125	BVRB_3g048040,XLOC_037781,BVRB_3g069750,BVRB_7g180250,BVRB_3g049330,BVRB_8g183730,BVRB_5g099500,BVRB_5g111390,BVRB_5g103890,BVRB_3g069950,BVRB_037600,BVRB_4g074640,BVRB_4g079310,BVRB_9g216880,BVRB_3g066890,BVRB_6g135600,BVRB_9g206620,BVRB_1g018680,BVRB_1g004960,BVRB_5g107520,BVRB_6g140150,BVRB_4g080750,BVRB_1g004590,BVRB_3g064370,BVRB_4g095910,BVRB_011660,BVRB_6g135570,BVRB_1g008590,BVRB_017690,B…
GO:0099131	ATP hydrolysis coupled ion transmembrane transport	biological_process	0.52736	1	36	6813	96	18125	BVRB_6g135570,BVRB_1g008590,BVRB_017690,BVRB_1g014400,BVRB_1g002480,BVRB_9g223320,BVRB_4g072680,BVRB_9g205330,BVRB_5g115960,BVRB_1g004600,BVRB_5g107520,BVRB_6g140150,BVRB_4g080750,BVRB_3g064370,BVRB_1g004590,BVRB_4g095910,BVRB_011660,BVRB_3g069950,BVRB_037600,BVRB_4g074640,BVRB_4g079310,BVRB_9g216880,BVRB_3g066890,BVRB_6g135600,BVRB_9g206620,BVRB_1g018680,BVRB_1g004960,BVRB_3g048040,XLOC_037781,B…
GO:0099132	ATP hydrolysis coupled cation transmembrane transport	biological_process	0.52736	1	36	6813	96	18125	BVRB_5g115960,BVRB_1g004600,BVRB_1g008590,BVRB_6g135570,BVRB_1g002480,BVRB_1g014400,BVRB_017690,BVRB_4g072680,BVRB_9g223320,BVRB_9g205330,BVRB_1g004590,BVRB_3g064370,BVRB_4g095910,BVRB_011660,BVRB_5g107520,BVRB_6g140150,BVRB_4g080750,BVRB_6g135600,BVRB_9g206620,BVRB_1g018680,BVRB_1g004960,BVRB_037600,BVRB_3g069950,BVRB_9g216880,BVRB_4g074640,BVRB_4g079310,BVRB_3g066890,BVRB_5g111390,BVRB_5g103890…
GO:0032324	molybdopterin cofactor biosynthetic process	biological_process	0.52978	1	2	6813	4	18125	BVRB_8g184480,BVRB_4g070880
GO:0010821	regulation of mitochondrion organization	biological_process	0.53064	1	1	6813	2	18125	BVRB_6g151420
GO:0010822	positive regulation of mitochondrion organization	biological_process	0.53064	1	1	6813	2	18125	BVRB_6g151420
GO:0090199	regulation of release of cytochrome c from mitochondria	biological_process	0.53064	1	1	6813	2	18125	BVRB_6g151420
GO:0090200	positive regulation of release of cytochrome c from mitochondria	biological_process	0.53064	1	1	6813	2	18125	BVRB_6g151420
GO:0097193	intrinsic apoptotic signaling pathway	biological_process	0.53064	1	1	6813	2	18125	BVRB_6g151420
GO:2001233	regulation of apoptotic signaling pathway	biological_process	0.53064	1	1	6813	2	18125	BVRB_6g151420
GO:2001235	positive regulation of apoptotic signaling pathway	biological_process	0.53064	1	1	6813	2	18125	BVRB_6g151420
GO:0030435	sporulation resulting in formation of a cellular spore	biological_process	0.53064	1	6	6813	16	18125	BVRB_005560,BVRB_2g038300,BVRB_3g055860,BVRB_1g010290,BVRB_7g165460,BVRB_5g106390
GO:1901699	cellular response to nitrogen compound	biological_process	0.53185	1	3	6813	7	18125	BVRB_8g191020,BVRB_2g037480,XLOC_002440
GO:1901701	cellular response to oxygen-containing compound	biological_process	0.53185	1	3	6813	7	18125	XLOC_002440,BVRB_2g037480,BVRB_8g191020
GO:0006998	nuclear envelope organization	biological_process	0.53211	1	3	6813	7	18125	BVRB_6g145340,BVRB_006530,BVRB_005250
GO:0007016	cytoskeletal anchoring at plasma membrane	biological_process	0.53257	1	7	6813	18	18125	BVRB_014060,BVRB_8g187300,BVRB_8g202140,BVRB_8g187120,BVRB_8g187070,BVRB_1g018680,BVRB_9g210280
GO:0010941	regulation of cell death	biological_process	0.533	1	19	6813	48	18125	BVRB_4g086250,BVRB_3g053760,BVRB_3g060920,BVRB_7g157740,BVRB_5g105170,XLOC_057907,BVRB_9g206740,BVRB_3g050340,BVRB_007120,BVRB_1g017950,BVRB_6g144730,BVRB_4g084210,BVRB_2g033640,BVRB_6g140050,BVRB_1g003030,BVRB_4g080480,BVRB_6g143810,BVRB_9g219510,BVRB_6g151420
GO:0042981	regulation of apoptotic process	biological_process	0.533	1	19	6813	48	18125	XLOC_057907,BVRB_9g206740,BVRB_1g017950,BVRB_3g050340,BVRB_007120,BVRB_5g105170,BVRB_3g060920,BVRB_3g053760,BVRB_7g157740,BVRB_4g086250,BVRB_6g151420,BVRB_9g219510,BVRB_6g143810,BVRB_4g080480,BVRB_1g003030,BVRB_6g140050,BVRB_6g144730,BVRB_2g033640,BVRB_4g084210
GO:0043067	regulation of programmed cell death	biological_process	0.533	1	19	6813	48	18125	BVRB_7g157740,BVRB_3g060920,BVRB_3g053760,BVRB_4g086250,BVRB_007120,BVRB_3g050340,BVRB_1g017950,BVRB_9g206740,XLOC_057907,BVRB_5g105170,BVRB_6g143810,BVRB_4g080480,BVRB_6g140050,BVRB_1g003030,BVRB_4g084210,BVRB_2g033640,BVRB_6g144730,BVRB_6g151420,BVRB_9g219510
GO:0007005	mitochondrion organization	biological_process	0.53334	1	33	6813	89	18125	BVRB_2g043200,BVRB_7g171210,BVRB_6g154530,BVRB_6g151420,BVRB_4g083380,BVRB_5g102720,BVRB_1g005220,BVRB_3g050340,BVRB_1g010860,BVRB_4g077080,BVRB_2g040150,BVRB_6g150200,BVRB_4g081190,BVRB_7g170020,BVRB_2g035360,BVRB_4g095730,BVRB_8g182130,BVRB_1g005180,BVRB_2g038610,BVRB_8g183230,BVRB_9g206340,BVRB_004360,BVRB_9g217710,BVRB_6g151870,BVRB_6g132050,BVRB_012930,BVRB_5g123230,BVRB_7g164610,BVRB_1g0024…
GO:0006000	fructose metabolic process	biological_process	0.53367	1	6	6813	14	18125	BVRB_5g113940,BVRB_5g111480,BVRB_3g059640,BVRB_6g127430,BVRB_6g128800,BVRB_9g224030
GO:0018958	phenol-containing compound metabolic process	biological_process	0.53369	1	1	6813	2	18125	BVRB_9g219780
GO:0006605	protein targeting	biological_process	0.53431	1	52	6813	136	18125	BVRB_7g159990,BVRB_7g179220,BVRB_1g001780,BVRB_5g101520,BVRB_4g090240,BVRB_015210,BVRB_6g144220,BVRB_007680,BVRB_9g216910,BVRB_3g070160,BVRB_7g160010,BVRB_8g196640,BVRB_9g204680,BVRB_7g158550,BVRB_7g158010,BVRB_2g039750,BVRB_015690,BVRB_6g127690,BVRB_3g065070,BVRB_1g020050,BVRB_1g001940,BVRB_1g013540,BVRB_4g077080,BVRB_011410,BVRB_4g089170,BVRB_3g061120,BVRB_1g009300,BVRB_1g010700,BVRB_1g010860,B…
GO:0042274	ribosomal small subunit biogenesis	biological_process	0.53674	1	2	6813	4	18125	BVRB_1g010830,BVRB_6g136310
GO:0072525	pyridine-containing compound biosynthetic process	biological_process	0.53713	1	24	6813	63	18125	BVRB_3g058070,BVRB_8g194880,BVRB_4g091040,BVRB_7g172900,BVRB_4g084970,BVRB_1g004120,BVRB_2g038140,BVRB_5g120180,BVRB_6g129880,BVRB_009200,BVRB_2g046600,BVRB_3g052850,BVRB_4g084590,BVRB_3g058090,BVRB_8g197870,BVRB_8g185430,BVRB_7g174130,BVRB_6g138960,BVRB_1g007880,BVRB_6g131970,BVRB_7g160370,XLOC_050163,BVRB_7g161710,BVRB_7g172100
GO:0006021	inositol biosynthetic process	biological_process	0.53755	1	1	6813	2	18125	BVRB_6g135490
GO:0009273	peptidoglycan-based cell wall biogenesis	biological_process	0.5403	1	3	6813	7	18125	BVRB_8g202010,BVRB_003000,BVRB_2g025550
GO:0006164	purine nucleotide biosynthetic process	biological_process	0.54081	1	85	6813	229	18125	BVRB_6g149400,BVRB_2g046600,BVRB_4g090820,BVRB_017690,BVRB_6g129880,BVRB_030820,XLOC_061905,BVRB_5g105720,BVRB_3g058070,BVRB_8g196140,BVRB_007930,BVRB_4g091040,BVRB_2g029420,BVRB_7g160370,BVRB_6g151040,BVRB_4g092050,BVRB_3g058090,BVRB_4g090050,BVRB_037600,BVRB_6g136770,BVRB_7g172900,BVRB_6g148730,BVRB_8g194880,BVRB_5g105670,BVRB_6g151710,BVRB_2g034750,BVRB_9g224490,BVRB_006590,BVRB_7g161710,BVRB_…
GO:0007346	regulation of mitotic cell cycle	biological_process	0.54254	1	16	6813	44	18125	BVRB_4g085610,BVRB_3g053030,BVRB_9g203930,BVRB_8g202010,BVRB_8g193350,BVRB_6g153110,BVRB_015070,BVRB_8g190480,BVRB_4g075540,BVRB_6g150460,BVRB_8g183030,BVRB_3g069240,BVRB_9g208590,BVRB_1g006910,BVRB_7g162250,BVRB_3g061970
GO:0040012	regulation of locomotion	biological_process	0.54263	1	5	6813	13	18125	BVRB_4g091530,BVRB_1g018720,BVRB_8g190480,BVRB_7g157950,BVRB_6g137160
GO:0051270	regulation of cellular component movement	biological_process	0.54263	1	5	6813	13	18125	BVRB_1g018720,BVRB_4g091530,BVRB_6g137160,BVRB_8g190480,BVRB_7g157950
GO:2000145	regulation of cell motility	biological_process	0.54263	1	5	6813	13	18125	BVRB_6g137160,BVRB_8g190480,BVRB_7g157950,BVRB_1g018720,BVRB_4g091530
GO:0046173	polyol biosynthetic process	biological_process	0.54285	1	2	6813	5	18125	BVRB_011670,BVRB_6g135490
GO:0009186	deoxyribonucleoside diphosphate metabolic process	biological_process	0.54342	1	1	6813	2	18125	XLOC_064225
GO:0098542	defense response to other organism	biological_process	0.54509	1	31	6813	88	18125	BVRB_2g044710,BVRB_5g103520,BVRB_4g081430,BVRB_1g007720,BVRB_2g040160,BVRB_015670,BVRB_6g130270,BVRB_5g111390,BVRB_9g209540,BVRB_1g004300,XLOC_009444,BVRB_5g106900,BVRB_5g105200,BVRB_1g008390,BVRB_9g209210,BVRB_4g079550,BVRB_4g079870,BVRB_2g037810,BVRB_1g015790,BVRB_1g022510,BVRB_6g147420,BVRB_2g023720,BVRB_9g204310,BVRB_5g122370,BVRB_3g049650,BVRB_4g076360,BVRB_010590,BVRB_8g192220,BVRB_5g126820…
GO:0006733	oxidoreduction coenzyme metabolic process	biological_process	0.54585	1	30	6813	79	18125	BVRB_5g103250,BVRB_7g174130,BVRB_6g138960,BVRB_4g083630,BVRB_8g185240,BVRB_1g007880,BVRB_6g131970,BVRB_8g197870,BVRB_8g185430,BVRB_7g161710,BVRB_7g163840,BVRB_6g140350,BVRB_7g160370,XLOC_050163,BVRB_7g172900,BVRB_4g084970,BVRB_1g004120,BVRB_3g058070,BVRB_3g048900,BVRB_8g194880,BVRB_4g091040,BVRB_009200,BVRB_2g046600,BVRB_6g130440,BVRB_3g058090,BVRB_3g052850,BVRB_2g034320,BVRB_5g120180,BVRB_2g0381…
GO:0031555	transcriptional attenuation	biological_process	0.5468	1	7	6813	18	18125	BVRB_2g026620,BVRB_5g113870,BVRB_9g219700,BVRB_4g095240,BVRB_6g149800,BVRB_3g061150,BVRB_8g181330
GO:0031556	transcriptional attenuation by ribosome	biological_process	0.5468	1	7	6813	18	18125	BVRB_6g149800,BVRB_5g113870,BVRB_2g026620,BVRB_9g219700,BVRB_4g095240,BVRB_3g061150,BVRB_8g181330
GO:0019048	modulation by virus of host morphology or physiology	biological_process	0.54731	1	30	6813	78	18125	BVRB_8g183240,BVRB_4g090820,BVRB_2g046640,BVRB_2g030290,BVRB_6g144730,BVRB_5g120960,BVRB_5g120270,BVRB_5g114280,BVRB_6g133130,BVRB_000750,BVRB_1g006470,BVRB_5g122690,BVRB_9g222980,BVRB_001740,BVRB_9g205130,BVRB_5g108580,BVRB_1g006150,BVRB_012040,BVRB_3g053760,BVRB_2g046160,BVRB_3g067130,BVRB_009910,BVRB_3g068860,BVRB_9g204880,BVRB_4g073780,BVRB_6g137570,BVRB_5g102580,BVRB_1g002490,BVRB_5g117600,B…
GO:0046839	phospholipid dephosphorylation	biological_process	0.54805	1	1	6813	2	18125	BVRB_1g017470
GO:0046856	phosphatidylinositol dephosphorylation	biological_process	0.54805	1	1	6813	2	18125	BVRB_1g017470
GO:0048598	embryonic morphogenesis	biological_process	0.54896	1	2	6813	5	18125	BVRB_5g103470,BVRB_8g197970
GO:0031929	TOR signaling	biological_process	0.54937	1	2	6813	5	18125	BVRB_1g002140,BVRB_1g000880
GO:0032006	regulation of TOR signaling	biological_process	0.54937	1	2	6813	5	18125	BVRB_1g002140,BVRB_1g000880
GO:0034227	tRNA thio-modification	biological_process	0.54985	1	3	6813	7	18125	BVRB_8g181410,BVRB_1g020060,BVRB_1g017250
GO:0006096	glycolytic process	biological_process	0.55058	1	18	6813	48	18125	BVRB_7g172900,BVRB_4g091040,BVRB_8g194880,BVRB_3g058070,BVRB_3g058090,BVRB_3g052850,BVRB_2g046600,BVRB_5g120180,BVRB_6g129880,BVRB_2g038140,BVRB_1g007880,BVRB_7g174130,BVRB_6g138960,BVRB_8g185430,BVRB_8g197870,BVRB_7g161710,XLOC_050163,BVRB_7g160370
GO:0006757	ATP generation from ADP	biological_process	0.55058	1	18	6813	48	18125	BVRB_5g120180,BVRB_2g038140,BVRB_6g129880,BVRB_2g046600,BVRB_3g058090,BVRB_3g052850,BVRB_8g194880,BVRB_4g091040,BVRB_3g058070,BVRB_7g172900,XLOC_050163,BVRB_7g160370,BVRB_7g161710,BVRB_8g197870,BVRB_8g185430,BVRB_1g007880,BVRB_7g174130,BVRB_6g138960
GO:0009135	purine nucleoside diphosphate metabolic process	biological_process	0.55058	1	18	6813	48	18125	BVRB_7g172900,BVRB_3g058070,BVRB_4g091040,BVRB_8g194880,BVRB_3g058090,BVRB_3g052850,BVRB_2g046600,BVRB_5g120180,BVRB_2g038140,BVRB_6g129880,BVRB_7g174130,BVRB_6g138960,BVRB_1g007880,BVRB_8g185430,BVRB_8g197870,BVRB_7g161710,BVRB_7g160370,XLOC_050163
GO:0009179	purine ribonucleoside diphosphate metabolic process	biological_process	0.55058	1	18	6813	48	18125	BVRB_7g161710,BVRB_7g160370,XLOC_050163,BVRB_7g174130,BVRB_6g138960,BVRB_1g007880,BVRB_8g185430,BVRB_8g197870,BVRB_3g052850,BVRB_3g058090,BVRB_2g046600,BVRB_6g129880,BVRB_5g120180,BVRB_2g038140,BVRB_7g172900,BVRB_3g058070,BVRB_4g091040,BVRB_8g194880
GO:0009185	ribonucleoside diphosphate metabolic process	biological_process	0.55058	1	18	6813	48	18125	BVRB_7g161710,XLOC_050163,BVRB_7g160370,BVRB_1g007880,BVRB_7g174130,BVRB_6g138960,BVRB_8g197870,BVRB_8g185430,BVRB_2g046600,BVRB_3g058090,BVRB_3g052850,BVRB_2g038140,BVRB_5g120180,BVRB_6g129880,BVRB_7g172900,BVRB_8g194880,BVRB_4g091040,BVRB_3g058070
GO:0042866	pyruvate biosynthetic process	biological_process	0.55058	1	18	6813	48	18125	BVRB_3g052850,BVRB_3g058090,BVRB_2g046600,BVRB_2g038140,BVRB_5g120180,BVRB_6g129880,BVRB_7g172900,BVRB_3g058070,BVRB_4g091040,BVRB_8g194880,BVRB_7g161710,BVRB_7g160370,XLOC_050163,BVRB_7g174130,BVRB_6g138960,BVRB_1g007880,BVRB_8g185430,BVRB_8g197870
GO:0046031	ADP metabolic process	biological_process	0.55058	1	18	6813	48	18125	BVRB_2g046600,BVRB_3g058090,BVRB_3g052850,BVRB_5g120180,BVRB_2g038140,BVRB_6g129880,BVRB_7g172900,BVRB_8g194880,BVRB_4g091040,BVRB_3g058070,BVRB_7g161710,XLOC_050163,BVRB_7g160370,BVRB_1g007880,BVRB_6g138960,BVRB_7g174130,BVRB_8g197870,BVRB_8g185430
GO:0022900	electron transport chain	biological_process	0.55178	1	42	6813	116	18125	BVRB_005630,BVRB_4g072670,BVRB_7g165280,BVRB_2g043200,BVRB_2g046890,BVRB_9g216400,BVRB_4g096820,BVRB_9g220480,BVRB_2g047020,BVRB_7g159500,BVRB_2g036840,BVRB_4g082610,BVRB_6g144670,BVRB_2g045680,BVRB_6g128120,BVRB_1g008880,BVRB_8g194560,BVRB_3g052310,BVRB_9g210390,XLOC_071397,BVRB_004220,BVRB_6g151340,BVRB_1g014940,BVRB_5g106660,BVRB_4g086830,BVRB_6g144770,BVRB_7g180220,BVRB_5g110350,BVRB_4g084820…
GO:0006891	intra-Golgi vesicle-mediated transport	biological_process	0.55215	1	13	6813	36	18125	BVRB_7g163610,BVRB_5g102280,XLOC_040053,BVRB_6g147190,BVRB_5g102260,BVRB_5g112040,BVRB_5g121760,XLOC_037852,BVRB_6g144930,BVRB_4g074490,BVRB_9g210390,BVRB_5g104030,BVRB_5g110790
GO:0009225	nucleotide-sugar metabolic process	biological_process	0.55229	1	4	6813	9	18125	BVRB_5g109020,BVRB_006140,BVRB_2g030450,XLOC_014141
GO:0072522	purine-containing compound biosynthetic process	biological_process	0.55255	1	86	6813	232	18125	BVRB_2g046600,BVRB_4g090820,BVRB_6g149400,BVRB_017690,BVRB_6g129880,BVRB_030820,BVRB_5g105720,XLOC_061905,BVRB_007930,BVRB_8g196140,BVRB_4g091040,BVRB_3g058070,BVRB_2g029420,BVRB_6g151040,BVRB_7g160370,BVRB_4g092050,BVRB_3g058090,BVRB_4g090050,BVRB_037600,BVRB_6g136770,BVRB_7g172900,BVRB_8g194880,BVRB_6g151710,BVRB_5g105670,BVRB_2g034750,BVRB_6g148730,BVRB_9g208830,BVRB_032280,BVRB_006590,BVRB_9g…
GO:0006446	regulation of translational initiation	biological_process	0.55389	1	1	6813	2	18125	BVRB_6g152730
GO:0045947	negative regulation of translational initiation	biological_process	0.55389	1	1	6813	2	18125	BVRB_6g152730
GO:1901661	quinone metabolic process	biological_process	0.55407	1	8	6813	20	18125	BVRB_7g163840,BVRB_6g130440,BVRB_3g055140,BVRB_2g034320,BVRB_5g103250,BVRB_8g185240,BVRB_3g048900,BVRB_1g004830
GO:1901663	quinone biosynthetic process	biological_process	0.55407	1	8	6813	20	18125	BVRB_7g163840,BVRB_6g130440,BVRB_3g055140,BVRB_2g034320,BVRB_5g103250,BVRB_8g185240,BVRB_3g048900,BVRB_1g004830
GO:0006621	protein retention in ER lumen	biological_process	0.55408	1	8	6813	20	18125	BVRB_7g178770,BVRB_8g181280,BVRB_5g112550,BVRB_9g214700,BVRB_1g016150,BVRB_8g194260,BVRB_2g047680,BVRB_4g079840
GO:0035437	maintenance of protein localization in endoplasmic reticulum	biological_process	0.55408	1	8	6813	20	18125	BVRB_8g181280,BVRB_7g178770,BVRB_5g112550,BVRB_9g214700,BVRB_1g016150,BVRB_8g194260,BVRB_2g047680,BVRB_4g079840
GO:0072595	maintenance of protein localization in organelle	biological_process	0.55408	1	8	6813	20	18125	BVRB_5g112550,BVRB_9g214700,BVRB_8g181280,BVRB_7g178770,BVRB_4g079840,BVRB_1g016150,BVRB_8g194260,BVRB_2g047680
GO:0015969	guanosine tetraphosphate metabolic process	biological_process	0.55509	1	2	6813	4	18125	BVRB_7g169990,BVRB_3g070380
GO:0034035	purine ribonucleoside bisphosphate metabolic process	biological_process	0.55509	1	2	6813	4	18125	BVRB_7g169990,BVRB_3g070380
GO:0016998	cell wall macromolecule catabolic process	biological_process	0.55531	1	9	6813	25	18125	BVRB_1g007720,BVRB_8g190000,BVRB_8g190010,BVRB_4g085530,BVRB_8g190040,BVRB_4g075670,BVRB_8g189980,BVRB_2g026150,BVRB_3g058210
GO:0016137	glycoside metabolic process	biological_process	0.55545	1	2	6813	4	18125	BVRB_4g072720,BVRB_5g103480
GO:0016138	glycoside biosynthetic process	biological_process	0.55545	1	2	6813	4	18125	BVRB_4g072720,BVRB_5g103480
GO:0051478	mannosylglycerate metabolic process	biological_process	0.55545	1	2	6813	4	18125	BVRB_5g103480,BVRB_4g072720
GO:0051479	mannosylglycerate biosynthetic process	biological_process	0.55545	1	2	6813	4	18125	BVRB_4g072720,BVRB_5g103480
GO:0006569	tryptophan catabolic process	biological_process	0.55549	1	2	6813	4	18125	BVRB_9g224110,BVRB_9g224130
GO:0009310	amine catabolic process	biological_process	0.55549	1	2	6813	4	18125	BVRB_9g224130,BVRB_9g224110
GO:0019441	tryptophan catabolic process to kynurenine	biological_process	0.55549	1	2	6813	4	18125	BVRB_9g224110,BVRB_9g224130
GO:0042402	cellular biogenic amine catabolic process	biological_process	0.55549	1	2	6813	4	18125	BVRB_9g224130,BVRB_9g224110
GO:0042436	indole-containing compound catabolic process	biological_process	0.55549	1	2	6813	4	18125	BVRB_9g224110,BVRB_9g224130
GO:0046218	indolalkylamine catabolic process	biological_process	0.55549	1	2	6813	4	18125	BVRB_9g224130,BVRB_9g224110
GO:0070189	kynurenine metabolic process	biological_process	0.55549	1	2	6813	4	18125	BVRB_9g224130,BVRB_9g224110
GO:0042173	regulation of sporulation resulting in formation of a cellular spore	biological_process	0.55552	1	3	6813	8	18125	BVRB_3g055860,BVRB_2g038300,BVRB_5g106390
GO:0043937	regulation of sporulation	biological_process	0.55552	1	3	6813	8	18125	BVRB_5g106390,BVRB_2g038300,BVRB_3g055860
GO:0031347	regulation of defense response	biological_process	0.55561	1	3	6813	8	18125	BVRB_5g122370,BVRB_4g079870,BVRB_015670
GO:0045088	regulation of innate immune response	biological_process	0.55561	1	3	6813	8	18125	BVRB_5g122370,BVRB_015670,BVRB_4g079870
GO:0098661	inorganic anion transmembrane transport	biological_process	0.55623	1	1	6813	2	18125	BVRB_8g183250
GO:0000045	autophagosome assembly	biological_process	0.55666	1	4	6813	10	18125	BVRB_4g090150,BVRB_8g186120,XLOC_028671,BVRB_5g122250
GO:0016236	macroautophagy	biological_process	0.55666	1	4	6813	10	18125	BVRB_5g122250,XLOC_028671,BVRB_8g186120,BVRB_4g090150
GO:1905037	autophagosome organization	biological_process	0.55666	1	4	6813	10	18125	XLOC_028671,BVRB_5g122250,BVRB_8g186120,BVRB_4g090150
GO:0003333	amino acid transmembrane transport	biological_process	0.55676	1	24	6813	61	18125	BVRB_4g074330,BVRB_4g090170,BVRB_1g001670,BVRB_2g029700,BVRB_5g105290,BVRB_6g143200,BVRB_4g071200,BVRB_2g029680,BVRB_5g109630,BVRB_4g091170,BVRB_005140,BVRB_8g187580,BVRB_4g073280,BVRB_2g028450,BVRB_5g108010,BVRB_2g046750,BVRB_4g071210,BVRB_5g118540,XLOC_029720,BVRB_5g106610,BVRB_4g097430,BVRB_3g069080,BVRB_5g120840,BVRB_7g160550
GO:0006820	anion transport	biological_process	0.55688	1	83	6813	218	18125	BVRB_4g075740,BVRB_8g186280,BVRB_5g117200,BVRB_9g220590,BVRB_5g099190,BVRB_5g125960,BVRB_8g196030,BVRB_5g106610,BVRB_2g026370,BVRB_2g028450,BVRB_4g081750,BVRB_7g171200,BVRB_5g108010,BVRB_9g220150,BVRB_008720,BVRB_2g041820,BVRB_8g190390,BVRB_3g052430,BVRB_5g105290,BVRB_4g091170,BVRB_2g029680,BVRB_6g127800,BVRB_1g004050,BVRB_7g161870,BVRB_9g221170,BVRB_4g097430,BVRB_5g118540,BVRB_5g100820,BVRB_5g11…
GO:0046834	lipid phosphorylation	biological_process	0.55731	1	5	6813	12	18125	BVRB_8g184830,BVRB_4g087280,BVRB_9g217040,BVRB_8g181410,BVRB_4g097150
GO:0046854	phosphatidylinositol phosphorylation	biological_process	0.55731	1	5	6813	12	18125	BVRB_4g087280,BVRB_8g184830,BVRB_4g097150,BVRB_9g217040,BVRB_8g181410
GO:0009314	response to radiation	biological_process	0.55845	1	7	6813	17	18125	BVRB_4g097540,BVRB_6g132500,BVRB_6g128320,BVRB_5g118060,BVRB_9g206360,BVRB_8g200960,BVRB_9g221130
GO:0009416	response to light stimulus	biological_process	0.55845	1	7	6813	17	18125	BVRB_5g118060,BVRB_9g206360,BVRB_9g221130,BVRB_8g200960,BVRB_4g097540,BVRB_6g132500,BVRB_6g128320
GO:0016569	covalent chromatin modification	biological_process	0.55849	1	14	6813	35	18125	BVRB_6g138130,BVRB_1g017910,BVRB_7g166750,BVRB_3g062010,BVRB_3g064920,BVRB_002790,BVRB_6g132950,BVRB_4g088530,BVRB_4g094880,BVRB_2g026300,XLOC_055666,BVRB_9g215590,BVRB_3g062020,BVRB_5g122700
GO:0016570	histone modification	biological_process	0.55849	1	14	6813	35	18125	BVRB_6g132950,BVRB_002790,BVRB_4g088530,BVRB_3g062020,BVRB_2g026300,XLOC_055666,BVRB_9g215590,BVRB_4g094880,BVRB_5g122700,BVRB_1g017910,BVRB_7g166750,BVRB_6g138130,BVRB_3g062010,BVRB_3g064920
GO:0006276	plasmid maintenance	biological_process	0.56017	1	4	6813	9	18125	BVRB_4g077240,BVRB_5g113490,BVRB_3g059020,BVRB_2g046370
GO:0007008	outer mitochondrial membrane organization	biological_process	0.56341	1	3	6813	7	18125	BVRB_6g132050,BVRB_8g183500,BVRB_4g077080
GO:0045040	protein import into mitochondrial outer membrane	biological_process	0.56341	1	3	6813	7	18125	BVRB_8g183500,BVRB_4g077080,BVRB_6g132050
GO:0090151	establishment of protein localization to mitochondrial membrane	biological_process	0.56341	1	3	6813	7	18125	BVRB_4g077080,BVRB_8g183500,BVRB_6g132050
GO:0009081	branched-chain amino acid metabolic process	biological_process	0.56349	1	6	6813	14	18125	BVRB_3g068480,BVRB_5g117640,BVRB_3g058810,BVRB_7g172570,BVRB_4g077440,BVRB_1g008980
GO:0009082	branched-chain amino acid biosynthetic process	biological_process	0.56349	1	6	6813	14	18125	BVRB_1g008980,BVRB_4g077440,BVRB_7g172570,BVRB_3g058810,BVRB_3g068480,BVRB_5g117640
GO:0007167	enzyme linked receptor protein signaling pathway	biological_process	0.56392	1	2	6813	5	18125	BVRB_1g000880,BVRB_5g117540
GO:0007169	transmembrane receptor protein tyrosine kinase signaling pathway	biological_process	0.56392	1	2	6813	5	18125	BVRB_1g000880,BVRB_5g117540
GO:0044283	small molecule biosynthetic process	biological_process	0.56565	1	153	6813	400	18125	BVRB_3g069380,BVRB_7g163840,BVRB_9g220470,BVRB_3g057400,BVRB_9g202650,BVRB_6g146840,BVRB_2g034310,BVRB_6g130440,BVRB_2g034320,BVRB_9g204510,BVRB_4g090610,BVRB_014590,BVRB_3g058070,BVRB_6g141470,BVRB_4g091040,BVRB_7g161710,BVRB_005270,BVRB_4g087300,BVRB_5g101900,BVRB_7g173850,XLOC_057750,BVRB_5g103250,BVRB_5g117640,BVRB_1g007880,BVRB_4g096340,BVRB_4g094290,BVRB_5g101910,BVRB_3g058090,BVRB_3g061150…
GO:0006353	DNA-templated transcription, termination	biological_process	0.56589	1	10	6813	27	18125	BVRB_9g219700,BVRB_5g121420,BVRB_4g095240,BVRB_1g019590,BVRB_3g061150,BVRB_6g149800,BVRB_5g113870,BVRB_004980,BVRB_2g026620,BVRB_8g181330
GO:0051604	protein maturation	biological_process	0.56601	1	17	6813	44	18125	BVRB_003060,BVRB_3g054960,BVRB_9g210630,BVRB_002140,BVRB_2g047570,BVRB_2g031270,BVRB_7g171990,BVRB_6g143700,BVRB_6g128930,BVRB_9g224840,BVRB_6g137570,BVRB_3g062940,BVRB_8g196030,BVRB_2g031230,BVRB_7g162770,BVRB_7g170790,BVRB_2g040930
GO:0035306	positive regulation of dephosphorylation	biological_process	0.56777	1	2	6813	5	18125	BVRB_6g130630,BVRB_4g089310
GO:0035307	positive regulation of protein dephosphorylation	biological_process	0.56777	1	2	6813	5	18125	BVRB_4g089310,BVRB_6g130630
GO:0015936	coenzyme A metabolic process	biological_process	0.56796	1	6	6813	15	18125	BVRB_6g149930,BVRB_5g120330,BVRB_6g148730,BVRB_9g215930,BVRB_4g071080,BVRB_5g117180
GO:0009152	purine ribonucleotide biosynthetic process	biological_process	0.57034	1	83	6813	225	18125	BVRB_6g127190,BVRB_5g117180,BVRB_8g188640,BVRB_8g188470,BVRB_4g071080,BVRB_003200,BVRB_2g038140,BVRB_5g114300,BVRB_2g040270,BVRB_8g197870,BVRB_1g021890,BVRB_6g138960,BVRB_8g196130,BVRB_012930,XLOC_050163,BVRB_8g199840,BVRB_4g077240,XLOC_064130,BVRB_6g150240,BVRB_014060,BVRB_6g149970,BVRB_3g060860,BVRB_5g123510,BVRB_2g027680,BVRB_5g120180,BVRB_3g052850,BVRB_5g124610,BVRB_7g169770,BVRB_7g162630,BVR…
GO:0009260	ribonucleotide biosynthetic process	biological_process	0.57034	1	83	6813	225	18125	BVRB_3g067830,BVRB_8g185430,BVRB_5g120330,BVRB_1g007880,BVRB_1g022230,BVRB_4g083630,XLOC_015538,BVRB_7g174740,BVRB_5g109690,BVRB_6g146950,BVRB_3g048500,BVRB_032280,BVRB_9g208830,BVRB_6g136190,BVRB_7g161710,BVRB_006590,BVRB_9g224490,BVRB_6g151710,BVRB_5g105670,BVRB_2g034750,BVRB_8g194880,BVRB_6g148730,BVRB_7g172900,BVRB_6g136770,BVRB_037600,BVRB_4g090050,BVRB_3g058090,BVRB_4g092050,BVRB_6g151040,B…
GO:0046390	ribose phosphate biosynthetic process	biological_process	0.57034	1	83	6813	225	18125	BVRB_003200,BVRB_4g071080,BVRB_2g038140,BVRB_2g040270,BVRB_5g114300,BVRB_5g117180,BVRB_6g127190,BVRB_8g188640,BVRB_8g188470,XLOC_050163,BVRB_8g196130,BVRB_012930,XLOC_064130,BVRB_8g199840,BVRB_4g077240,BVRB_8g197870,BVRB_6g138960,BVRB_1g021890,BVRB_2g027680,BVRB_5g120180,BVRB_5g123510,BVRB_3g052850,BVRB_6g149970,BVRB_6g150240,BVRB_014060,BVRB_3g060860,BVRB_3g061530,BVRB_8g187120,XLOC_009444,BVRB_…
GO:0030488	tRNA methylation	biological_process	0.57065	1	6	6813	15	18125	BVRB_2g030580,BVRB_5g097810,BVRB_3g053660,BVRB_8g195090,BVRB_4g072830,BVRB_9g211860
GO:0051606	detection of stimulus	biological_process	0.57068	1	3	6813	7	18125	BVRB_6g132500,BVRB_2g026490,BVRB_9g206360
GO:0000278	mitotic cell cycle	biological_process	0.57074	1	48	6813	131	18125	BVRB_1g006910,BVRB_3g059300,BVRB_3g069240,BVRB_9g214630,BVRB_8g183030,BVRB_3g053880,BVRB_6g150460,BVRB_3g052640,BVRB_8g190480,BVRB_6g130620,BVRB_015070,BVRB_2g027340,BVRB_7g156590,BVRB_006530,BVRB_3g050490,BVRB_5g121770,BVRB_1g004030,BVRB_9g224390,BVRB_8g193350,BVRB_8g202010,BVRB_6g148810,BVRB_013170,BVRB_9g221020,BVRB_3g053030,BVRB_3g049330,BVRB_3g061970,BVRB_7g162250,BVRB_5g102280,BVRB_9g208590…
GO:1903047	mitotic cell cycle process	biological_process	0.57074	1	48	6813	131	18125	BVRB_9g214630,BVRB_3g069240,BVRB_8g183030,BVRB_3g053880,BVRB_3g059300,BVRB_1g006910,BVRB_8g190480,BVRB_2g027340,BVRB_015070,BVRB_6g130620,BVRB_3g052640,BVRB_6g150460,BVRB_3g050490,BVRB_5g121770,BVRB_006530,BVRB_9g224390,BVRB_8g193350,BVRB_1g004030,BVRB_7g156590,BVRB_9g221020,BVRB_3g053030,BVRB_3g049330,BVRB_6g148810,BVRB_8g202010,BVRB_013170,BVRB_1g013480,BVRB_9g208590,BVRB_7g162250,BVRB_3g061970…
GO:0019645	anaerobic electron transport chain	biological_process	0.57096	1	1	6813	2	18125	XLOC_012111
GO:0051346	negative regulation of hydrolase activity	biological_process	0.57122	1	4	6813	10	18125	BVRB_2g027150,BVRB_7g163000,BVRB_7g176000,BVRB_5g105170
GO:0043436	oxoacid metabolic process	biological_process	0.57404	1	232	6813	600	18125	BVRB_5g102330,BVRB_6g152820,BVRB_2g034310,BVRB_8g185660,BVRB_9g208230,BVRB_5g098210,BVRB_4g090610,BVRB_4g074670,BVRB_3g058070,BVRB_1g017610,BVRB_9g214920,BVRB_6g141470,BVRB_3g064910,BVRB_3g069700,BVRB_013130,BVRB_4g091040,BVRB_5g119210,BVRB_9g224770,BVRB_5g119220,BVRB_3g069380,BVRB_6g148110,BVRB_4g086200,BVRB_9g220470,BVRB_8g190230,BVRB_5g110660,BVRB_6g146840,BVRB_9g224110,BVRB_2g024180,BVRB_8g19…
GO:0006367	transcription initiation from RNA polymerase II promoter	biological_process	0.57478	1	31	6813	83	18125	BVRB_6g147500,BVRB_1g002670,BVRB_1g015730,BVRB_5g105450,BVRB_5g111010,BVRB_2g026330,BVRB_7g173320,BVRB_2g032260,BVRB_5g123670,BVRB_4g078640,BVRB_9g203750,XLOC_019224,BVRB_5g098230,BVRB_8g193670,BVRB_7g176150,BVRB_6g145370,BVRB_9g217640,BVRB_1g006470,BVRB_7g169340,BVRB_4g090180,BVRB_1g005090,BVRB_4g083340,BVRB_4g094600,BVRB_2g023660,BVRB_7g160700,BVRB_3g048100,BVRB_3g055930,BVRB_7g175780,BVRB_8g19…
GO:0022008	neurogenesis	biological_process	0.57529	1	14	6813	37	18125	BVRB_6g152920,BVRB_000270,BVRB_9g215390,BVRB_8g188930,BVRB_3g069250,BVRB_2g032140,BVRB_2g036600,BVRB_8g185770,BVRB_5g101560,BVRB_4g071450,BVRB_4g081570,BVRB_8g197470,BVRB_8g186180,BVRB_1g002090
GO:0030182	neuron differentiation	biological_process	0.57529	1	14	6813	37	18125	BVRB_6g152920,BVRB_000270,BVRB_9g215390,BVRB_8g188930,BVRB_3g069250,BVRB_2g032140,BVRB_2g036600,BVRB_5g101560,BVRB_4g071450,BVRB_8g185770,BVRB_8g197470,BVRB_4g081570,BVRB_8g186180,BVRB_1g002090
GO:0048699	generation of neurons	biological_process	0.57529	1	14	6813	37	18125	BVRB_9g215390,BVRB_000270,BVRB_6g152920,BVRB_1g002090,BVRB_8g186180,BVRB_2g036600,BVRB_5g101560,BVRB_8g197470,BVRB_4g071450,BVRB_8g185770,BVRB_4g081570,BVRB_2g032140,BVRB_3g069250,BVRB_8g188930
GO:0009966	regulation of signal transduction	biological_process	0.57626	1	28	6813	80	18125	BVRB_1g002140,BVRB_2g034950,BVRB_6g151420,BVRB_2g029970,BVRB_1g004750,BVRB_015240,BVRB_2g044170,BVRB_7g168260,BVRB_9g209950,BVRB_6g137160,BVRB_1g019340,BVRB_5g098600,BVRB_9g211440,BVRB_3g051790,BVRB_7g174740,BVRB_1g000880,BVRB_2g032720,BVRB_2g037090,BVRB_3g050470,BVRB_2g040180,BVRB_4g084150,BVRB_9g207510,BVRB_4g084910,BVRB_6g153320,BVRB_2g045490,BVRB_6g127640,BVRB_3g066810,BVRB_6g140150
GO:0051493	regulation of cytoskeleton organization	biological_process	0.57701	1	21	6813	54	18125	BVRB_1g016640,BVRB_9g211330,BVRB_7g171570,BVRB_8g188900,BVRB_3g051100,BVRB_1g017990,BVRB_5g118420,BVRB_9g214630,BVRB_8g188480,BVRB_5g108580,BVRB_7g175820,BVRB_7g163840,BVRB_6g150000,BVRB_008960,BVRB_7g163870,BVRB_8g193130,BVRB_9g220860,BVRB_8g193060,BVRB_7g178770,BVRB_2g040130,BVRB_4g074760
GO:0032774	RNA biosynthetic process	biological_process	0.57846	1	690	6813	1842	18125	BVRB_5g113870,BVRB_7g168470,BVRB_4g083830,BVRB_7g158290,BVRB_2g037980,BVRB_5g099870,BVRB_2g040120,BVRB_1g015730,BVRB_4g078820,XLOC_037224,BVRB_8g181330,BVRB_5g118590,BVRB_5g110880,BVRB_5g100260,BVRB_012640,BVRB_2g039550,BVRB_5g101470,BVRB_8g196390,BVRB_2g046860,BVRB_9g215590,BVRB_6g128410,BVRB_5g102280,BVRB_6g141250,BVRB_4g072100,BVRB_5g101230,BVRB_5g104030,BVRB_1g002480,BVRB_4g078370,BVRB_7g1607…
GO:0032886	regulation of microtubule-based process	biological_process	0.5795	1	13	6813	33	18125	BVRB_9g220860,BVRB_3g051100,BVRB_7g175820,BVRB_7g163840,BVRB_6g150000,BVRB_7g171570,BVRB_1g016640,BVRB_9g211330,BVRB_5g108580,BVRB_4g074760,BVRB_7g178770,BVRB_9g214630,BVRB_5g118420
GO:0070507	regulation of microtubule cytoskeleton organization	biological_process	0.5795	1	13	6813	33	18125	BVRB_7g163840,BVRB_3g051100,BVRB_7g175820,BVRB_6g150000,BVRB_9g211330,BVRB_1g016640,BVRB_7g171570,BVRB_9g220860,BVRB_9g214630,BVRB_7g178770,BVRB_5g118420,BVRB_5g108580,BVRB_4g074760
GO:0006261	DNA-dependent DNA replication	biological_process	0.57991	1	45	6813	120	18125	BVRB_4g072530,BVRB_6g148370,BVRB_3g069240,BVRB_6g131540,BVRB_4g083340,BVRB_5g127040,BVRB_1g005090,BVRB_9g221670,BVRB_2g043020,BVRB_4g093480,BVRB_1g017150,BVRB_7g175780,BVRB_1g014620,BVRB_2g026370,BVRB_8g183990,BVRB_3g052140,BVRB_9g206740,BVRB_6g150500,BVRB_6g137260,BVRB_4g082750,BVRB_4g075740,BVRB_5g119080,BVRB_6g156290,BVRB_2g037480,BVRB_4g084870,BVRB_4g074880,BVRB_2g038160,BVRB_5g119730,BVRB_6g…
GO:0006355	regulation of transcription, DNA-templated	biological_process	0.58047	1	560	6813	1492	18125	BVRB_5g119820,BVRB_6g128090,BVRB_7g175820,BVRB_9g208190,BVRB_3g054330,BVRB_9g214060,BVRB_4g093610,BVRB_6g138670,BVRB_3g068320,BVRB_012550,BVRB_6g142620,BVRB_6g130620,BVRB_7g170920,BVRB_8g185850,BVRB_1g018680,BVRB_1g003520,BVRB_005470,BVRB_4g082270,BVRB_002070,BVRB_8g182840,BVRB_1g009210,BVRB_2g032310,BVRB_1g020650,BVRB_1g007570,BVRB_6g132950,BVRB_7g176630,BVRB_1g003410,BVRB_1g006470,BVRB_2g047020…
GO:1903506	regulation of nucleic acid-templated transcription	biological_process	0.58047	1	560	6813	1492	18125	BVRB_1g012590,BVRB_8g195450,BVRB_2g035870,BVRB_1g020260,BVRB_3g053860,BVRB_9g223060,BVRB_5g104190,BVRB_2g045730,BVRB_4g076560,BVRB_3g061150,BVRB_4g077390,BVRB_3g063480,BVRB_9g221210,BVRB_5g099960,BVRB_009610,BVRB_2g045310,BVRB_002120,BVRB_4g087440,BVRB_6g133680,BVRB_6g142730,BVRB_3g049330,BVRB_1g002940,BVRB_1g007680,BVRB_8g182110,BVRB_7g170690,BVRB_7g168670,BVRB_006700,BVRB_6g128450,BVRB_5g099600…
GO:2001141	regulation of RNA biosynthetic process	biological_process	0.58047	1	560	6813	1492	18125	BVRB_5g107210,BVRB_3g064820,BVRB_2g031000,BVRB_6g147500,BVRB_4g094710,BVRB_9g222030,BVRB_1g020680,BVRB_6g145820,BVRB_6g140150,BVRB_6g153730,BVRB_9g208930,BVRB_7g174080,BVRB_8g184170,BVRB_4g089320,BVRB_2g025910,BVRB_6g144930,BVRB_6g145550,BVRB_9g204880,XLOC_005536,XLOC_055666,BVRB_6g149800,BVRB_3g050300,BVRB_3g052060,BVRB_8g183230,BVRB_9g206510,BVRB_1g000450,BVRB_5g126970,BVRB_6g135680,BVRB_8g1824…
GO:0002263	cell activation involved in immune response	biological_process	0.58122	1	1	6813	2	18125	BVRB_5g112910
GO:0002274	myeloid leukocyte activation	biological_process	0.58122	1	1	6813	2	18125	BVRB_5g112910
GO:0002275	myeloid cell activation involved in immune response	biological_process	0.58122	1	1	6813	2	18125	BVRB_5g112910
GO:0002279	mast cell activation involved in immune response	biological_process	0.58122	1	1	6813	2	18125	BVRB_5g112910
GO:0002366	leukocyte activation involved in immune response	biological_process	0.58122	1	1	6813	2	18125	BVRB_5g112910
GO:0002443	leukocyte mediated immunity	biological_process	0.58122	1	1	6813	2	18125	BVRB_5g112910
GO:0002444	myeloid leukocyte mediated immunity	biological_process	0.58122	1	1	6813	2	18125	BVRB_5g112910
GO:0002448	mast cell mediated immunity	biological_process	0.58122	1	1	6813	2	18125	BVRB_5g112910
GO:0032418	lysosome localization	biological_process	0.58122	1	1	6813	2	18125	BVRB_5g112910
GO:0043299	leukocyte degranulation	biological_process	0.58122	1	1	6813	2	18125	BVRB_5g112910
GO:0043303	mast cell degranulation	biological_process	0.58122	1	1	6813	2	18125	BVRB_5g112910
GO:0045576	mast cell activation	biological_process	0.58122	1	1	6813	2	18125	BVRB_5g112910
GO:0051336	regulation of hydrolase activity	biological_process	0.58367	1	11	6813	29	18125	BVRB_7g163000,BVRB_3g066810,BVRB_1g005220,BVRB_1g003030,BVRB_2g027150,BVRB_4g074980,BVRB_7g176000,BVRB_5g105170,BVRB_7g174740,BVRB_9g206740,BVRB_3g050340
GO:0071806	protein transmembrane transport	biological_process	0.58421	1	11	6813	29	18125	BVRB_8g202000,BVRB_5g102170,BVRB_9g217710,BVRB_5g113750,BVRB_8g190390,BVRB_1g010860,BVRB_5g123230,BVRB_2g035360,BVRB_2g038610,BVRB_1g005180,BVRB_2g033180
GO:0006473	protein acetylation	biological_process	0.58524	1	4	6813	11	18125	BVRB_4g088530,BVRB_9g215590,BVRB_2g026300,XLOC_055666
GO:0006475	internal protein amino acid acetylation	biological_process	0.58524	1	4	6813	11	18125	BVRB_4g088530,XLOC_055666,BVRB_2g026300,BVRB_9g215590
GO:0018393	internal peptidyl-lysine acetylation	biological_process	0.58524	1	4	6813	11	18125	BVRB_4g088530,BVRB_2g026300,BVRB_9g215590,XLOC_055666
GO:0018394	peptidyl-lysine acetylation	biological_process	0.58524	1	4	6813	11	18125	BVRB_2g026300,XLOC_055666,BVRB_9g215590,BVRB_4g088530
GO:0043543	protein acylation	biological_process	0.58524	1	4	6813	11	18125	BVRB_9g215590,BVRB_2g026300,XLOC_055666,BVRB_4g088530
GO:0007127	meiosis I	biological_process	0.58549	1	7	6813	18	18125	XLOC_052605,BVRB_7g159920,BVRB_7g177590,BVRB_9g211480,BVRB_5g113890,BVRB_5g119360,BVRB_4g093960
GO:0050801	ion homeostasis	biological_process	0.58571	1	22	6813	60	18125	BVRB_7g156610,BVRB_2g044700,BVRB_1g015670,BVRB_4g083340,BVRB_2g038160,BVRB_3g063460,BVRB_3g060490,BVRB_4g095410,BVRB_7g175780,BVRB_7g174430,BVRB_7g173820,BVRB_1g015730,BVRB_4g072420,BVRB_5g103250,BVRB_6g137260,BVRB_3g070600,BVRB_1g020300,BVRB_2g038940,BVRB_5g122100,BVRB_1g004050,BVRB_1g017890,BVRB_5g119080
GO:0055080	cation homeostasis	biological_process	0.58571	1	22	6813	60	18125	BVRB_3g060490,BVRB_4g095410,BVRB_7g175780,BVRB_7g174430,BVRB_4g083340,BVRB_2g038160,BVRB_3g063460,BVRB_2g044700,BVRB_1g015670,BVRB_7g156610,BVRB_5g122100,BVRB_2g038940,BVRB_1g004050,BVRB_1g017890,BVRB_5g119080,BVRB_6g137260,BVRB_3g070600,BVRB_1g020300,BVRB_5g103250,BVRB_4g072420,BVRB_7g173820,BVRB_1g015730
GO:0098771	inorganic ion homeostasis	biological_process	0.58571	1	22	6813	60	18125	BVRB_5g122100,BVRB_2g038940,BVRB_1g004050,BVRB_1g017890,BVRB_5g119080,BVRB_6g137260,BVRB_1g020300,BVRB_3g070600,BVRB_5g103250,BVRB_4g072420,BVRB_7g173820,BVRB_1g015730,BVRB_3g060490,BVRB_4g095410,BVRB_7g175780,BVRB_7g174430,BVRB_4g083340,BVRB_3g063460,BVRB_2g038160,BVRB_2g044700,BVRB_1g015670,BVRB_7g156610
GO:0070647	protein modification by small protein conjugation or removal	biological_process	0.58607	1	51	6813	135	18125	BVRB_6g128940,BVRB_2g044210,BVRB_007320,BVRB_7g157400,BVRB_1g004600,BVRB_5g121730,BVRB_2g033400,BVRB_3g068000,BVRB_1g014400,BVRB_8g201840,BVRB_1g007770,BVRB_7g167990,BVRB_1g004610,BVRB_9g207620,BVRB_2g045140,BVRB_3g050470,BVRB_1g004590,BVRB_2g033790,BVRB_6g139030,BVRB_4g094310,BVRB_7g171170,BVRB_5g116300,BVRB_6g140150,BVRB_9g211050,BVRB_7g171470,BVRB_006290,BVRB_005560,BVRB_1g023000,BVRB_4g093360…
GO:0009439	cyanate metabolic process	biological_process	0.58776	1	1	6813	2	18125	BVRB_3g048570
GO:0097435	supramolecular fiber organization	biological_process	0.58816	1	15	6813	40	18125	BVRB_8g188900,BVRB_1g016640,BVRB_4g082190,BVRB_7g171570,BVRB_9g211330,BVRB_7g163840,BVRB_8g193130,BVRB_008960,BVRB_7g163870,BVRB_1g017990,BVRB_8g193060,BVRB_1g004030,BVRB_2g040130,BVRB_8g188480,BVRB_4g074760
GO:0039526	modulation by virus of host apoptotic process	biological_process	0.58939	1	2	6813	5	18125	BVRB_3g053760,BVRB_6g144730
GO:0044531	modulation of programmed cell death in other organism	biological_process	0.58939	1	2	6813	5	18125	BVRB_6g144730,BVRB_3g053760
GO:0044532	modulation of apoptotic process in other organism	biological_process	0.58939	1	2	6813	5	18125	BVRB_6g144730,BVRB_3g053760
GO:0052040	modulation by symbiont of host programmed cell death	biological_process	0.58939	1	2	6813	5	18125	BVRB_3g053760,BVRB_6g144730
GO:0052150	modulation by symbiont of host apoptotic process	biological_process	0.58939	1	2	6813	5	18125	BVRB_6g144730,BVRB_3g053760
GO:0052248	modulation of programmed cell death in other organism involved in symbiotic interaction	biological_process	0.58939	1	2	6813	5	18125	BVRB_6g144730,BVRB_3g053760
GO:0052433	modulation by organism of apoptotic process in other organism involved in symbiotic interaction	biological_process	0.58939	1	2	6813	5	18125	BVRB_6g144730,BVRB_3g053760
GO:0033013	tetrapyrrole metabolic process	biological_process	0.59163	1	63	6813	168	18125	BVRB_1g012720,BVRB_3g067270,BVRB_2g038890,BVRB_3g067320,BVRB_3g067260,BVRB_7g173350,BVRB_3g062120,BVRB_5g101500,BVRB_4g075730,BVRB_8g191780,BVRB_3g067290,BVRB_5g099950,BVRB_7g167330,BVRB_1g017050,BVRB_2g023870,BVRB_4g086080,BVRB_7g161540,BVRB_5g124390,BVRB_5g109250,BVRB_5g109610,BVRB_2g044920,BVRB_1g006190,BVRB_011370,BVRB_2g042200,BVRB_2g033550,BVRB_9g219840,BVRB_8g181570,BVRB_1g004980,BVRB_4g09…
GO:0016052	carbohydrate catabolic process	biological_process	0.59189	1	32	6813	84	18125	BVRB_8g197960,BVRB_7g172900,BVRB_3g056990,BVRB_8g194880,BVRB_3g058090,BVRB_8g190480,BVRB_9g203760,BVRB_2g038140,BVRB_7g172810,BVRB_1g007880,BVRB_6g138960,BVRB_003830,BVRB_8g185430,BVRB_8g193320,BVRB_8g197870,BVRB_7g161710,XLOC_050163,BVRB_4g091040,BVRB_3g058070,BVRB_3g052850,BVRB_2g046600,BVRB_3g059150,BVRB_9g220170,BVRB_6g129880,BVRB_5g120180,BVRB_7g174130,BVRB_5g124880,BVRB_005770,BVRB_4g081000…
GO:0031047	gene silencing by RNA	biological_process	0.59282	1	6	6813	15	18125	XLOC_016995,BVRB_6g151870,BVRB_5g120960,BVRB_5g124010,BVRB_5g118580,BVRB_4g077580
GO:0018193	peptidyl-amino acid modification	biological_process	0.59372	1	27	6813	71	18125	BVRB_6g140510,BVRB_3g062010,BVRB_000250,BVRB_6g138130,BVRB_1g017910,BVRB_7g166750,BVRB_4g094880,XLOC_055666,BVRB_3g062020,BVRB_2g046110,BVRB_4g087340,BVRB_7g176490,BVRB_4g088530,BVRB_2g023770,BVRB_1g019750,BVRB_2g041850,BVRB_008850,BVRB_3g064920,BVRB_2g043020,BVRB_7g160700,BVRB_3g055140,BVRB_4g095580,BVRB_2g026300,BVRB_9g215590,BVRB_8g182110,BVRB_6g132950,BVRB_6g128200
GO:0050830	defense response to Gram-positive bacterium	biological_process	0.59479	1	4	6813	11	18125	BVRB_9g209540,BVRB_6g147420,BVRB_1g007720,BVRB_5g106900
GO:0072524	pyridine-containing compound metabolic process	biological_process	0.59558	1	26	6813	70	18125	BVRB_7g160370,XLOC_050163,BVRB_7g172100,BVRB_7g161710,BVRB_6g140350,BVRB_8g185430,BVRB_8g197870,BVRB_6g138960,BVRB_7g174130,BVRB_1g007880,BVRB_6g131970,BVRB_4g083630,BVRB_5g120180,BVRB_6g129880,BVRB_2g038140,BVRB_009200,BVRB_3g058090,BVRB_4g084590,BVRB_3g052850,BVRB_2g046600,BVRB_3g058070,BVRB_4g091040,BVRB_8g194880,BVRB_7g172900,BVRB_1g004120,BVRB_4g084970
GO:0009432	SOS response	biological_process	0.59658	1	7	6813	18	18125	BVRB_8g192340,BVRB_1g019280,BVRB_7g174630,BVRB_3g062120,BVRB_8g191150,BVRB_3g069080,BVRB_6g144240
GO:0031175	neuron projection development	biological_process	0.59989	1	13	6813	35	18125	BVRB_8g186180,BVRB_1g002090,BVRB_5g101560,BVRB_4g081570,BVRB_4g071450,BVRB_8g185770,BVRB_8g197470,BVRB_8g188930,BVRB_3g069250,BVRB_2g032140,BVRB_9g215390,BVRB_000270,BVRB_6g152920
GO:0048666	neuron development	biological_process	0.59989	1	13	6813	35	18125	BVRB_6g152920,BVRB_000270,BVRB_9g215390,BVRB_3g069250,BVRB_2g032140,BVRB_8g188930,BVRB_5g101560,BVRB_4g081570,BVRB_4g071450,BVRB_8g185770,BVRB_8g197470,BVRB_1g002090,BVRB_8g186180
GO:0009132	nucleoside diphosphate metabolic process	biological_process	0.60099	1	20	6813	55	18125	BVRB_7g172900,BVRB_3g058070,BVRB_8g194880,BVRB_4g091040,BVRB_2g046600,BVRB_3g052850,BVRB_3g058090,BVRB_5g120180,BVRB_2g038140,BVRB_6g129880,BVRB_7g174130,BVRB_6g138960,BVRB_1g007880,BVRB_8g197870,BVRB_7g169770,BVRB_8g185430,BVRB_7g161710,XLOC_064225,BVRB_7g160370,XLOC_050163
GO:0120036	plasma membrane bounded cell projection organization	biological_process	0.6027	1	14	6813	38	18125	BVRB_000270,BVRB_6g152920,BVRB_9g215390,BVRB_5g101560,BVRB_4g071450,BVRB_4g081570,BVRB_8g185770,BVRB_8g197470,BVRB_4g072330,BVRB_3g069250,BVRB_2g032140,BVRB_8g188930,BVRB_8g186180,BVRB_1g002090
GO:0009878	nodule morphogenesis	biological_process	0.60321	1	11	6813	31	18125	BVRB_6g129280,BVRB_4g091680,BVRB_4g091660,BVRB_008570,BVRB_4g077570,BVRB_3g064270,BVRB_7g180660,BVRB_2g040370,BVRB_9g226070,BVRB_8g189500,BVRB_5g100230
GO:0044111	development involved in symbiotic interaction	biological_process	0.60321	1	11	6813	31	18125	BVRB_6g129280,BVRB_4g091680,BVRB_008570,BVRB_4g091660,BVRB_4g077570,BVRB_3g064270,BVRB_7g180660,BVRB_2g040370,BVRB_9g226070,BVRB_8g189500,BVRB_5g100230
GO:0008064	regulation of actin polymerization or depolymerization	biological_process	0.60506	1	8	6813	21	18125	BVRB_8g193060,BVRB_2g040130,BVRB_8g188480,BVRB_8g188900,BVRB_8g193130,BVRB_008960,BVRB_7g163870,BVRB_1g017990
GO:0008154	actin polymerization or depolymerization	biological_process	0.60506	1	8	6813	21	18125	BVRB_8g188900,BVRB_8g193130,BVRB_008960,BVRB_7g163870,BVRB_1g017990,BVRB_8g193060,BVRB_8g188480,BVRB_2g040130
GO:0030041	actin filament polymerization	biological_process	0.60506	1	8	6813	21	18125	BVRB_8g188900,BVRB_1g017990,BVRB_7g163870,BVRB_008960,BVRB_8g193130,BVRB_8g193060,BVRB_2g040130,BVRB_8g188480
GO:0030832	regulation of actin filament length	biological_process	0.60506	1	8	6813	21	18125	BVRB_7g163870,BVRB_008960,BVRB_8g193130,BVRB_1g017990,BVRB_8g188900,BVRB_8g188480,BVRB_2g040130,BVRB_8g193060
GO:0030833	regulation of actin filament polymerization	biological_process	0.60506	1	8	6813	21	18125	BVRB_1g017990,BVRB_008960,BVRB_8g193130,BVRB_7g163870,BVRB_8g188900,BVRB_8g188480,BVRB_2g040130,BVRB_8g193060
GO:0032535	regulation of cellular component size	biological_process	0.60506	1	8	6813	21	18125	BVRB_8g193060,BVRB_2g040130,BVRB_8g188480,BVRB_8g188900,BVRB_008960,BVRB_7g163870,BVRB_8g193130,BVRB_1g017990
GO:0032956	regulation of actin cytoskeleton organization	biological_process	0.60506	1	8	6813	21	18125	BVRB_2g040130,BVRB_8g188480,BVRB_8g193060,BVRB_7g163870,BVRB_008960,BVRB_8g193130,BVRB_1g017990,BVRB_8g188900
GO:0032970	regulation of actin filament-based process	biological_process	0.60506	1	8	6813	21	18125	BVRB_8g188900,BVRB_7g163870,BVRB_008960,BVRB_8g193130,BVRB_1g017990,BVRB_8g193060,BVRB_2g040130,BVRB_8g188480
GO:0110053	regulation of actin filament organization	biological_process	0.60506	1	8	6813	21	18125	BVRB_8g193060,BVRB_2g040130,BVRB_8g188480,BVRB_8g188900,BVRB_8g193130,BVRB_008960,BVRB_7g163870,BVRB_1g017990
GO:0006897	endocytosis	biological_process	0.60715	1	8	6813	22	18125	BVRB_3g062470,BVRB_4g094710,BVRB_6g131360,BVRB_1g009440,BVRB_1g004030,BVRB_7g171220,BVRB_4g082190,BVRB_5g121280
GO:0051252	regulation of RNA metabolic process	biological_process	0.60834	1	561	6813	1498	18125	BVRB_007520,BVRB_4g080900,BVRB_1g009340,XLOC_067035,BVRB_9g216410,BVRB_012940,BVRB_6g150470,BVRB_9g210990,XLOC_040053,XLOC_028671,BVRB_5g122810,BVRB_4g072220,BVRB_4g073590,BVRB_9g219700,BVRB_2g039750,BVRB_5g105560,BVRB_1g021380,BVRB_9g225950,BVRB_4g092710,BVRB_6g136400,BVRB_7g157950,BVRB_007490,BVRB_6g134740,BVRB_8g199170,BVRB_3g049280,BVRB_5g120300,BVRB_2g046670,BVRB_2g040150,BVRB_6g154230,BVRB_…
GO:0007131	reciprocal meiotic recombination	biological_process	0.60864	1	5	6813	13	18125	XLOC_052605,BVRB_5g119360,BVRB_4g093960,BVRB_7g159920,BVRB_9g211480
GO:0035825	homologous recombination	biological_process	0.60864	1	5	6813	13	18125	BVRB_9g211480,BVRB_7g159920,BVRB_4g093960,BVRB_5g119360,XLOC_052605
GO:0009226	nucleotide-sugar biosynthetic process	biological_process	0.60869	1	3	6813	7	18125	BVRB_5g109020,BVRB_2g030450,XLOC_014141
GO:0009298	GDP-mannose biosynthetic process	biological_process	0.60869	1	3	6813	7	18125	BVRB_5g109020,XLOC_014141,BVRB_2g030450
GO:0019673	GDP-mannose metabolic process	biological_process	0.60869	1	3	6813	7	18125	BVRB_5g109020,XLOC_014141,BVRB_2g030450
GO:0090066	regulation of anatomical structure size	biological_process	0.60895	1	10	6813	26	18125	BVRB_8g188480,BVRB_2g040130,BVRB_013480,BVRB_8g193060,BVRB_1g017990,BVRB_7g163870,BVRB_008960,BVRB_8g193130,BVRB_7g174510,BVRB_8g188900
GO:0015937	coenzyme A biosynthetic process	biological_process	0.60943	1	5	6813	13	18125	BVRB_5g117180,BVRB_4g071080,BVRB_5g120330,BVRB_6g148730,BVRB_6g149930
GO:0033866	nucleoside bisphosphate biosynthetic process	biological_process	0.60943	1	5	6813	13	18125	BVRB_6g149930,BVRB_6g148730,BVRB_5g120330,BVRB_4g071080,BVRB_5g117180
GO:0034030	ribonucleoside bisphosphate biosynthetic process	biological_process	0.60943	1	5	6813	13	18125	BVRB_6g149930,BVRB_5g120330,BVRB_6g148730,BVRB_4g071080,BVRB_5g117180
GO:0034033	purine nucleoside bisphosphate biosynthetic process	biological_process	0.60943	1	5	6813	13	18125	BVRB_5g120330,BVRB_6g148730,BVRB_5g117180,BVRB_4g071080,BVRB_6g149930
GO:0008285	negative regulation of cell proliferation	biological_process	0.60945	1	1	6813	3	18125	BVRB_009050
GO:0009127	purine nucleoside monophosphate biosynthetic process	biological_process	0.60975	1	73	6813	201	18125	BVRB_8g187120,BVRB_4g088060,BVRB_3g061530,BVRB_1g002600,BVRB_7g174130,BVRB_8g182840,BVRB_6g134160,BVRB_2g027500,BVRB_7g162630,BVRB_5g124610,BVRB_3g052850,BVRB_5g120180,BVRB_2g027680,BVRB_5g123510,BVRB_3g060860,BVRB_6g149970,BVRB_014060,BVRB_6g150240,XLOC_064130,BVRB_8g199840,BVRB_4g077240,XLOC_050163,BVRB_012930,BVRB_8g196130,BVRB_6g138960,BVRB_1g021890,BVRB_8g197870,BVRB_2g040270,BVRB_5g114300,B…
GO:0009156	ribonucleoside monophosphate biosynthetic process	biological_process	0.60975	1	73	6813	201	18125	BVRB_5g123510,BVRB_5g120180,BVRB_2g027680,BVRB_3g052850,BVRB_014060,BVRB_6g150240,BVRB_6g149970,BVRB_3g060860,BVRB_3g061530,BVRB_4g088060,BVRB_8g187120,BVRB_5g124610,BVRB_7g162630,BVRB_8g182840,BVRB_7g174130,BVRB_6g134160,BVRB_2g027500,BVRB_1g002600,BVRB_2g038140,BVRB_003200,BVRB_5g114300,BVRB_2g040270,BVRB_6g127190,BVRB_8g188640,BVRB_012930,BVRB_8g196130,XLOC_050163,BVRB_4g077240,BVRB_8g199840,X…
GO:0009168	purine ribonucleoside monophosphate biosynthetic process	biological_process	0.60975	1	73	6813	201	18125	BVRB_6g127190,BVRB_8g188640,BVRB_003200,BVRB_2g038140,BVRB_5g114300,BVRB_2g040270,BVRB_8g197870,BVRB_6g138960,BVRB_1g021890,BVRB_8g196130,BVRB_012930,XLOC_050163,BVRB_8g199840,BVRB_4g077240,XLOC_064130,BVRB_6g150240,BVRB_014060,BVRB_6g149970,BVRB_3g060860,BVRB_5g123510,BVRB_2g027680,BVRB_5g120180,BVRB_3g052850,BVRB_5g124610,BVRB_7g162630,BVRB_2g027500,BVRB_6g134160,BVRB_8g182840,BVRB_7g174130,BVR…
GO:0045595	regulation of cell differentiation	biological_process	0.60995	1	3	6813	9	18125	BVRB_5g106390,BVRB_2g038300,BVRB_3g055860
GO:0017187	peptidyl-glutamic acid carboxylation	biological_process	0.60998	1	1	6813	2	18125	BVRB_7g160700
GO:0018200	peptidyl-glutamic acid modification	biological_process	0.60998	1	1	6813	2	18125	BVRB_7g160700
GO:0018214	protein carboxylation	biological_process	0.60998	1	1	6813	2	18125	BVRB_7g160700
GO:0006551	leucine metabolic process	biological_process	0.61119	1	3	6813	7	18125	BVRB_3g068480,BVRB_3g058810,BVRB_1g008980
GO:0009098	leucine biosynthetic process	biological_process	0.61119	1	3	6813	7	18125	BVRB_3g058810,BVRB_3g068480,BVRB_1g008980
GO:0043934	sporulation	biological_process	0.61252	1	11	6813	31	18125	BVRB_2g037660,BVRB_1g005050,BVRB_1g010290,BVRB_3g048590,BVRB_7g165570,BVRB_3g055860,BVRB_005560,BVRB_7g165460,BVRB_5g106390,BVRB_2g038300,BVRB_4g086700
GO:0010646	regulation of cell communication	biological_process	0.61392	1	28	6813	81	18125	BVRB_6g140150,BVRB_3g066810,BVRB_6g127640,BVRB_6g153320,BVRB_2g045490,BVRB_4g084910,BVRB_9g207510,BVRB_4g084150,BVRB_3g050470,BVRB_2g040180,BVRB_2g037090,BVRB_2g032720,BVRB_1g000880,BVRB_3g051790,BVRB_9g211440,BVRB_7g174740,BVRB_5g098600,BVRB_1g019340,BVRB_7g168260,BVRB_6g137160,BVRB_9g209950,BVRB_2g044170,BVRB_015240,BVRB_6g151420,BVRB_2g029970,BVRB_1g004750,BVRB_2g034950,BVRB_1g002140
GO:0000746	conjugation	biological_process	0.61427	1	11	6813	30	18125	BVRB_2g033790,BVRB_012630,BVRB_7g176640,BVRB_9g202640,BVRB_1g016700,BVRB_1g011360,BVRB_007320,BVRB_8g184430,BVRB_1g001450,BVRB_7g170920,BVRB_1g018210
GO:0009236	cobalamin biosynthetic process	biological_process	0.61519	1	14	6813	39	18125	BVRB_9g221940,BVRB_2g033330,XLOC_037781,BVRB_011370,BVRB_4g084590,BVRB_4g083340,BVRB_3g062120,BVRB_4g087300,BVRB_5g109610,BVRB_6g130910,BVRB_8g191780,BVRB_2g044390,BVRB_4g086080,BVRB_7g161540
GO:0006270	DNA replication initiation	biological_process	0.61553	1	40	6813	109	18125	BVRB_4g084870,BVRB_6g156290,BVRB_2g037480,BVRB_5g119730,BVRB_6g136320,BVRB_4g074880,BVRB_2g038160,BVRB_2g031200,BVRB_1g007260,BVRB_2g040670,BVRB_9g205140,BVRB_7g161540,BVRB_1g004050,BVRB_5g122100,BVRB_038600,BVRB_1g020570,BVRB_8g188560,BVRB_7g159360,BVRB_8g187640,BVRB_3g070600,BVRB_5g105560,BVRB_3g069240,BVRB_6g131540,BVRB_4g072530,BVRB_6g148370,BVRB_4g093480,BVRB_2g043020,BVRB_7g175780,BVRB_4g08…
GO:0009124	nucleoside monophosphate biosynthetic process	biological_process	0.61555	1	76	6813	209	18125	BVRB_3g067830,BVRB_8g185430,BVRB_1g007880,BVRB_4g083630,BVRB_1g022230,BVRB_7g174740,XLOC_015538,BVRB_6g146950,BVRB_5g109690,BVRB_3g048500,BVRB_032280,BVRB_9g208830,BVRB_7g161710,BVRB_6g136190,BVRB_006590,BVRB_9g224490,BVRB_6g151710,BVRB_5g105670,BVRB_2g034750,BVRB_8g194880,BVRB_7g172900,BVRB_037600,BVRB_4g090050,BVRB_3g058090,BVRB_4g092050,BVRB_6g151040,BVRB_7g160370,BVRB_2g029420,BVRB_4g091040,B…
GO:0009084	glutamine family amino acid biosynthetic process	biological_process	0.61734	1	7	6813	19	18125	BVRB_4g094290,BVRB_2g045950,XLOC_057750,BVRB_3g052140,BVRB_001510,BVRB_7g169640,BVRB_021470
GO:0045017	glycerolipid biosynthetic process	biological_process	0.61745	1	26	6813	66	18125	BVRB_3g052050,BVRB_9g205030,BVRB_3g056770,BVRB_1g003080,BVRB_2g038390,BVRB_4g078980,BVRB_1g017990,BVRB_7g159600,BVRB_5g106470,BVRB_1g004540,BVRB_9g224560,BVRB_9g222200,BVRB_7g167910,BVRB_3g062330,BVRB_5g126540,BVRB_9g217840,BVRB_9g217830,BVRB_013220,BVRB_3g056370,BVRB_9g211210,BVRB_3g056360,BVRB_7g167820,BVRB_008370,BVRB_5g100990,BVRB_2g042450,BVRB_8g182790
GO:0016556	mRNA modification	biological_process	0.61842	1	3	6813	7	18125	BVRB_4g090360,BVRB_6g143820,BVRB_3g053860
GO:0080009	mRNA methylation	biological_process	0.61842	1	3	6813	7	18125	BVRB_3g053860,BVRB_4g090360,BVRB_6g143820
GO:0031554	regulation of DNA-templated transcription, termination	biological_process	0.61976	1	7	6813	20	18125	BVRB_3g061150,BVRB_8g181330,BVRB_6g149800,BVRB_9g219700,BVRB_5g113870,BVRB_4g095240,BVRB_2g026620
GO:0019079	viral genome replication	biological_process	0.62331	1	26	6813	67	18125	BVRB_6g144150,BVRB_1g001780,BVRB_3g058490,BVRB_2g034480,BVRB_1g019850,BVRB_3g050200,BVRB_3g050210,BVRB_2g028980,BVRB_8g188800,BVRB_9g224630,BVRB_3g062770,BVRB_3g068480,BVRB_1g004900,BVRB_2g044760,BVRB_8g182820,BVRB_8g195300,BVRB_7g180250,BVRB_3g051200,BVRB_016920,BVRB_1g001940,BVRB_5g105170,BVRB_8g199120,BVRB_004060,XLOC_033839,BVRB_5g115160,BVRB_3g056980
GO:0000302	response to reactive oxygen species	biological_process	0.62455	1	2	6813	5	18125	BVRB_6g134370,BVRB_3g048950
GO:1901031	regulation of response to reactive oxygen species	biological_process	0.62455	1	2	6813	5	18125	BVRB_3g048950,BVRB_6g134370
GO:1902882	regulation of response to oxidative stress	biological_process	0.62455	1	2	6813	5	18125	BVRB_6g134370,BVRB_3g048950
GO:0006873	cellular ion homeostasis	biological_process	0.62521	1	20	6813	56	18125	BVRB_7g156610,BVRB_2g044700,BVRB_1g015670,BVRB_4g083340,BVRB_2g038160,BVRB_3g063460,BVRB_3g060490,BVRB_4g095410,BVRB_7g175780,BVRB_7g174430,BVRB_1g015730,BVRB_4g072420,BVRB_5g103250,BVRB_6g137260,BVRB_3g070600,BVRB_1g020300,BVRB_2g038940,BVRB_5g122100,BVRB_1g004050,BVRB_5g119080
GO:0006875	cellular metal ion homeostasis	biological_process	0.62521	1	20	6813	56	18125	BVRB_2g044700,BVRB_1g015670,BVRB_7g156610,BVRB_4g095410,BVRB_3g060490,BVRB_7g174430,BVRB_7g175780,BVRB_4g083340,BVRB_2g038160,BVRB_3g063460,BVRB_4g072420,BVRB_5g103250,BVRB_1g015730,BVRB_1g004050,BVRB_5g122100,BVRB_2g038940,BVRB_5g119080,BVRB_1g020300,BVRB_3g070600,BVRB_6g137260
GO:0030003	cellular cation homeostasis	biological_process	0.62521	1	20	6813	56	18125	BVRB_1g015670,BVRB_2g044700,BVRB_7g156610,BVRB_7g175780,BVRB_7g174430,BVRB_3g060490,BVRB_4g095410,BVRB_2g038160,BVRB_3g063460,BVRB_4g083340,BVRB_5g103250,BVRB_4g072420,BVRB_1g015730,BVRB_5g119080,BVRB_5g122100,BVRB_2g038940,BVRB_1g004050,BVRB_6g137260,BVRB_3g070600,BVRB_1g020300
GO:0055082	cellular chemical homeostasis	biological_process	0.62521	1	20	6813	56	18125	BVRB_7g156610,BVRB_1g015670,BVRB_2g044700,BVRB_3g063460,BVRB_2g038160,BVRB_4g083340,BVRB_7g175780,BVRB_7g174430,BVRB_3g060490,BVRB_4g095410,BVRB_1g015730,BVRB_4g072420,BVRB_5g103250,BVRB_6g137260,BVRB_1g020300,BVRB_3g070600,BVRB_5g119080,BVRB_5g122100,BVRB_2g038940,BVRB_1g004050
GO:0000154	rRNA modification	biological_process	0.62521	1	8	6813	20	18125	BVRB_003270,BVRB_3g057140,BVRB_9g202410,BVRB_4g096600,BVRB_2g042330,XLOC_023271,BVRB_8g186230,BVRB_8g195150
GO:0031167	rRNA methylation	biological_process	0.62521	1	8	6813	20	18125	BVRB_2g042330,BVRB_4g096600,BVRB_9g202410,BVRB_8g195150,BVRB_8g186230,XLOC_023271,BVRB_003270,BVRB_3g057140
GO:0006448	regulation of translational elongation	biological_process	0.62611	1	2	6813	5	18125	BVRB_6g153120,BVRB_4g080950
GO:0006449	regulation of translational termination	biological_process	0.62611	1	2	6813	5	18125	BVRB_6g153120,BVRB_4g080950
GO:0006452	translational frameshifting	biological_process	0.62611	1	2	6813	5	18125	BVRB_4g080950,BVRB_6g153120
GO:0034250	positive regulation of cellular amide metabolic process	biological_process	0.62611	1	2	6813	5	18125	BVRB_6g153120,BVRB_4g080950
GO:0043243	positive regulation of protein complex disassembly	biological_process	0.62611	1	2	6813	5	18125	BVRB_4g080950,BVRB_6g153120
GO:0045727	positive regulation of translation	biological_process	0.62611	1	2	6813	5	18125	BVRB_4g080950,BVRB_6g153120
GO:0045901	positive regulation of translational elongation	biological_process	0.62611	1	2	6813	5	18125	BVRB_4g080950,BVRB_6g153120
GO:0045905	positive regulation of translational termination	biological_process	0.62611	1	2	6813	5	18125	BVRB_6g153120,BVRB_4g080950
GO:0006313	transposition, DNA-mediated	biological_process	0.627	1	25	6813	69	18125	BVRB_4g083540,BVRB_2g044460,BVRB_1g009240,BVRB_1g018230,BVRB_1g002480,BVRB_5g105600,BVRB_9g219290,BVRB_4g079510,XLOC_061133,BVRB_1g018220,BVRB_6g133280,BVRB_9g216910,BVRB_3g062050,BVRB_5g112560,BVRB_5g099660,BVRB_009910,BVRB_1g003690,BVRB_1g012340,BVRB_2g044260,BVRB_004700,XLOC_039613,BVRB_9g214470,BVRB_3g069320,XLOC_068108,BVRB_7g170850
GO:0032196	transposition	biological_process	0.627	1	25	6813	69	18125	BVRB_6g133280,BVRB_9g216910,BVRB_3g062050,BVRB_5g112560,BVRB_4g079510,BVRB_9g219290,BVRB_1g018220,XLOC_061133,BVRB_1g009240,BVRB_1g018230,BVRB_1g002480,BVRB_5g105600,BVRB_4g083540,BVRB_2g044460,XLOC_068108,BVRB_7g170850,BVRB_004700,XLOC_039613,BVRB_2g044260,BVRB_9g214470,BVRB_3g069320,BVRB_1g003690,BVRB_1g012340,BVRB_009910,BVRB_5g099660
GO:0043462	regulation of ATPase activity	biological_process	0.62702	1	3	6813	8	18125	BVRB_7g176000,BVRB_7g163000,BVRB_2g027150
GO:0072348	sulfur compound transport	biological_process	0.62814	1	6	6813	15	18125	BVRB_7g165570,BVRB_8g196030,BVRB_6g148230,BVRB_5g122690,BVRB_9g221170,BVRB_9g220590
GO:0048856	anatomical structure development	biological_process	0.62939	1	103	6813	285	18125	BVRB_7g173880,BVRB_3g051570,BVRB_2g040220,BVRB_2g027490,BVRB_2g027570,BVRB_4g074740,BVRB_6g143380,BVRB_3g051310,BVRB_6g151020,BVRB_5g103470,BVRB_6g143390,XLOC_012531,BVRB_6g127500,BVRB_8g189500,BVRB_3g066960,BVRB_9g213220,BVRB_1g010290,BVRB_8g197970,BVRB_3g060300,BVRB_000270,BVRB_9g221110,BVRB_5g106390,BVRB_7g165460,BVRB_7g162220,BVRB_2g038300,BVRB_000890,BVRB_4g091530,BVRB_7g174960,BVRB_4g097600…
GO:0006559	L-phenylalanine catabolic process	biological_process	0.63115	1	1	6813	2	18125	BVRB_4g086200
GO:1902222	erythrose 4-phosphate/phosphoenolpyruvate family amino acid catabolic process	biological_process	0.63115	1	1	6813	2	18125	BVRB_4g086200
GO:0007399	nervous system development	biological_process	0.63198	1	15	6813	41	18125	BVRB_9g215390,BVRB_000270,BVRB_6g152920,BVRB_7g162220,BVRB_8g186180,BVRB_1g002090,BVRB_2g036600,BVRB_8g185770,BVRB_5g101560,BVRB_4g071450,BVRB_4g081570,BVRB_8g197470,BVRB_8g188930,BVRB_3g069250,BVRB_2g032140
GO:0006612	protein targeting to membrane	biological_process	0.63341	1	30	6813	80	18125	BVRB_6g144220,BVRB_9g216910,BVRB_007680,BVRB_6g132280,BVRB_1g018680,BVRB_3g070160,BVRB_1g001780,BVRB_7g170340,BVRB_7g159990,BVRB_5g099530,BVRB_005360,BVRB_5g101520,BVRB_4g090240,BVRB_3g053460,BVRB_011410,BVRB_1g013540,BVRB_5g122200,BVRB_1g010700,BVRB_1g009300,BVRB_3g070320,BVRB_2g039560,BVRB_9g204330,BVRB_2g039750,BVRB_7g160010,BVRB_9g204680,BVRB_7g158550,BVRB_1g020050,BVRB_015690,BVRB_1g001940,B…
GO:0009758	carbohydrate utilization	biological_process	0.63356	1	1	6813	2	18125	BVRB_7g177630
GO:0043484	regulation of RNA splicing	biological_process	0.63496	1	1	6813	2	18125	BVRB_5g117690
GO:0048024	regulation of mRNA splicing, via spliceosome	biological_process	0.63496	1	1	6813	2	18125	BVRB_5g117690
GO:0050684	regulation of mRNA processing	biological_process	0.63496	1	1	6813	2	18125	BVRB_5g117690
GO:0051028	mRNA transport	biological_process	0.63596	1	17	6813	47	18125	BVRB_6g145340,BVRB_6g153320,BVRB_1g017960,BVRB_005250,BVRB_003540,BVRB_006530,BVRB_6g142930,BVRB_9g210390,BVRB_1g012470,BVRB_8g198400,BVRB_6g155040,BVRB_6g136580,BVRB_2g042860,BVRB_5g108410,BVRB_6g145450,BVRB_4g083480,BVRB_6g128670
GO:0019438	aromatic compound biosynthetic process	biological_process	0.63658	1	855	6813	2283	18125	BVRB_3g059730,BVRB_2g031510,BVRB_6g128900,BVRB_1g007210,BVRB_2g023660,BVRB_9g222140,XLOC_027871,BVRB_9g219350,BVRB_8g183900,BVRB_7g166250,BVRB_6g145370,BVRB_3g052060,BVRB_9g221940,BVRB_3g050300,BVRB_8g182450,BVRB_6g135680,BVRB_5g126970,BVRB_1g000450,BVRB_8g183230,BVRB_9g206510,BVRB_9g204880,BVRB_7g164040,BVRB_1g017730,BVRB_7g174740,BVRB_6g145550,XLOC_055666,BVRB_6g149800,XLOC_005536,BVRB_5g120330…
GO:0051494	negative regulation of cytoskeleton organization	biological_process	0.6368	1	5	6813	13	18125	BVRB_6g150000,BVRB_7g175820,BVRB_7g178770,BVRB_9g220860,BVRB_8g188480
GO:0098609	cell-cell adhesion	biological_process	0.63718	1	1	6813	2	18125	BVRB_4g081470
GO:0098742	cell-cell adhesion via plasma-membrane adhesion molecules	biological_process	0.63718	1	1	6813	2	18125	BVRB_4g081470
GO:0018941	organomercury metabolic process	biological_process	0.63851	1	1	6813	2	18125	BVRB_3g056190
GO:0018942	organometal metabolic process	biological_process	0.63851	1	1	6813	2	18125	BVRB_3g056190
GO:0046413	organomercury catabolic process	biological_process	0.63851	1	1	6813	2	18125	BVRB_3g056190
GO:0033014	tetrapyrrole biosynthetic process	biological_process	0.63854	1	47	6813	124	18125	BVRB_7g173350,BVRB_2g038890,BVRB_2g023870,BVRB_5g099950,BVRB_7g167330,BVRB_1g017050,BVRB_8g191780,BVRB_3g062120,BVRB_5g101500,BVRB_4g075730,BVRB_7g161540,BVRB_5g124390,BVRB_4g086080,BVRB_011370,BVRB_5g109610,BVRB_2g044920,BVRB_1g004980,BVRB_4g093010,BVRB_8g181570,BVRB_9g219840,BVRB_2g033550,BVRB_4g084590,BVRB_012760,BVRB_4g083340,BVRB_2g044390,BVRB_9g214470,XLOC_011720,BVRB_2g029980,BVRB_1g017730…
GO:0006865	amino acid transport	biological_process	0.63898	1	29	6813	76	18125	BVRB_5g108010,BVRB_2g033110,BVRB_2g046750,BVRB_005140,BVRB_8g187580,BVRB_2g028450,BVRB_4g073280,BVRB_2g029680,BVRB_4g071200,BVRB_6g143200,BVRB_5g109630,BVRB_4g091170,BVRB_4g090170,BVRB_2g029700,BVRB_1g001670,BVRB_5g105290,BVRB_4g074330,BVRB_3g069080,BVRB_4g097430,BVRB_7g160550,BVRB_5g120840,XLOC_029720,BVRB_5g106610,BVRB_9g211340,BVRB_8g186610,BVRB_6g147640,BVRB_4g071210,BVRB_5g118540,BVRB_5g1008…
GO:0000086	G2/M transition of mitotic cell cycle	biological_process	0.63987	1	1	6813	2	18125	BVRB_8g190480
GO:0010389	regulation of G2/M transition of mitotic cell cycle	biological_process	0.63987	1	1	6813	2	18125	BVRB_8g190480
GO:0010972	negative regulation of G2/M transition of mitotic cell cycle	biological_process	0.63987	1	1	6813	2	18125	BVRB_8g190480
GO:0030336	negative regulation of cell migration	biological_process	0.63987	1	1	6813	2	18125	BVRB_8g190480
GO:0044839	cell cycle G2/M phase transition	biological_process	0.63987	1	1	6813	2	18125	BVRB_8g190480
GO:1902749	regulation of cell cycle G2/M phase transition	biological_process	0.63987	1	1	6813	2	18125	BVRB_8g190480
GO:1902750	negative regulation of cell cycle G2/M phase transition	biological_process	0.63987	1	1	6813	2	18125	BVRB_8g190480
GO:0006165	nucleoside diphosphate phosphorylation	biological_process	0.64063	1	19	6813	53	18125	BVRB_7g160370,XLOC_050163,BVRB_7g161710,BVRB_8g185430,BVRB_8g197870,BVRB_7g169770,BVRB_7g174130,BVRB_6g138960,BVRB_1g007880,BVRB_6g129880,BVRB_5g120180,BVRB_2g038140,BVRB_3g058090,BVRB_3g052850,BVRB_2g046600,BVRB_3g058070,BVRB_4g091040,BVRB_8g194880,BVRB_7g172900
GO:0046939	nucleotide phosphorylation	biological_process	0.64063	1	19	6813	53	18125	BVRB_2g038140,BVRB_5g120180,BVRB_6g129880,BVRB_2g046600,BVRB_3g052850,BVRB_3g058090,BVRB_8g194880,BVRB_4g091040,BVRB_3g058070,BVRB_7g172900,XLOC_050163,BVRB_7g160370,BVRB_7g161710,BVRB_7g169770,BVRB_8g197870,BVRB_8g185430,BVRB_1g007880,BVRB_6g138960,BVRB_7g174130
GO:1901576	organic substance biosynthetic process	biological_process	0.64082	1	1474	6813	3906	18125	BVRB_2g043410,BVRB_6g145510,BVRB_6g155790,BVRB_2g038880,BVRB_6g132770,BVRB_6g134920,BVRB_8g184200,XLOC_069940,BVRB_8g182430,BVRB_5g105170,BVRB_4g072770,BVRB_7g161540,BVRB_6g151510,BVRB_4g083510,BVRB_4g097450,BVRB_5g099290,BVRB_013220,BVRB_8g187640,BVRB_9g203250,BVRB_6g141670,BVRB_8g188450,BVRB_4g084020,BVRB_6g145570,BVRB_2g032870,BVRB_4g096070,BVRB_5g116720,BVRB_6g147720,BVRB_9g216680,BVRB_008590…
GO:0050789	regulation of biological process	biological_process	0.64133	1	1097	6813	2933	18125	BVRB_8g198840,BVRB_4g072100,BVRB_7g164350,BVRB_1g002480,BVRB_6g136110,BVRB_9g209020,BVRB_5g102280,BVRB_1g016960,BVRB_1g014160,BVRB_1g002630,BVRB_7g163700,BVRB_2g033350,BVRB_9g207510,BVRB_5g113810,BVRB_2g031280,BVRB_4g092280,BVRB_8g202140,BVRB_7g160640,BVRB_042760,BVRB_4g080380,BVRB_3g062300,BVRB_2g040120,BVRB_5g103970,BVRB_4g078480,BVRB_2g037240,BVRB_1g017540,BVRB_7g168470,BVRB_4g083830,BVRB_7g15…
GO:0006275	regulation of DNA replication	biological_process	0.6417	1	8	6813	21	18125	BVRB_4g084130,BVRB_6g127470,BVRB_9g221040,BVRB_4g084870,BVRB_005250,BVRB_8g188370,BVRB_7g167990,BVRB_2g043020
GO:0034599	cellular response to oxidative stress	biological_process	0.64183	1	4	6813	12	18125	BVRB_5g109610,BVRB_007100,BVRB_7g173520,BVRB_7g173610
GO:0075519	microtubule-dependent intracellular transport of viral material	biological_process	0.64261	1	1	6813	2	18125	BVRB_7g174340
GO:0075521	microtubule-dependent intracellular transport of viral material towards nucleus	biological_process	0.64261	1	1	6813	2	18125	BVRB_7g174340
GO:0075606	transport of viral material towards nucleus	biological_process	0.64261	1	1	6813	2	18125	BVRB_7g174340
GO:0075733	intracellular transport of virus	biological_process	0.64261	1	1	6813	2	18125	BVRB_7g174340
GO:0006351	transcription, DNA-templated	biological_process	0.64328	1	683	6813	1833	18125	BVRB_6g153320,BVRB_5g121330,XLOC_014524,BVRB_6g135660,BVRB_1g009160,XLOC_014568,BVRB_5g122980,BVRB_7g173760,BVRB_5g099430,BVRB_5g104020,BVRB_002790,BVRB_4g071010,BVRB_6g154230,BVRB_2g040150,BVRB_9g202810,BVRB_2g046670,BVRB_5g120300,BVRB_4g079360,BVRB_5g122740,BVRB_6g149630,BVRB_4g073350,BVRB_6g154770,BVRB_7g179460,BVRB_4g079110,BVRB_007490,BVRB_7g157950,BVRB_9g225950,BVRB_4g092710,BVRB_6g136400,B…
GO:0097659	nucleic acid-templated transcription	biological_process	0.64328	1	683	6813	1833	18125	BVRB_4g071010,BVRB_5g104020,BVRB_002790,BVRB_7g173760,BVRB_5g122980,XLOC_014568,BVRB_1g009160,BVRB_5g099430,BVRB_5g121330,BVRB_6g153320,BVRB_6g135660,XLOC_014524,BVRB_7g179460,BVRB_4g079110,BVRB_4g079360,BVRB_5g122740,BVRB_6g154770,BVRB_6g149630,BVRB_4g073350,BVRB_5g120300,BVRB_2g046670,BVRB_2g040150,BVRB_6g154230,BVRB_9g202810,BVRB_8g199170,BVRB_3g049280,BVRB_4g078640,BVRB_6g134740,BVRB_5g105560…
GO:0006644	phospholipid metabolic process	biological_process	0.64411	1	62	6813	162	18125	BVRB_9g222200,BVRB_014150,BVRB_1g012720,BVRB_4g097150,BVRB_5g106470,BVRB_1g017990,BVRB_1g021770,BVRB_4g078980,BVRB_2g038390,BVRB_4g078650,BVRB_6g135490,BVRB_7g167730,BVRB_9g217040,BVRB_7g170110,BVRB_3g051480,BVRB_5g100990,BVRB_2g042450,BVRB_7g172230,BVRB_7g167820,BVRB_1g018260,BVRB_005640,BVRB_000710,BVRB_013220,BVRB_9g223740,BVRB_4g084270,BVRB_3g062330,BVRB_7g167910,BVRB_1g004540,BVRB_6g135600,B…
GO:0007033	vacuole organization	biological_process	0.64534	1	4	6813	11	18125	BVRB_8g186120,BVRB_4g090150,XLOC_028671,BVRB_5g122250
GO:0023051	regulation of signaling	biological_process	0.64559	1	28	6813	82	18125	BVRB_9g209950,BVRB_7g168260,BVRB_6g137160,BVRB_5g098600,BVRB_1g019340,BVRB_015240,BVRB_2g029970,BVRB_6g151420,BVRB_1g004750,BVRB_2g034950,BVRB_1g002140,BVRB_2g044170,BVRB_6g153320,BVRB_2g045490,BVRB_9g207510,BVRB_4g084910,BVRB_3g066810,BVRB_6g140150,BVRB_6g127640,BVRB_2g037090,BVRB_2g032720,BVRB_1g000880,BVRB_9g211440,BVRB_3g051790,BVRB_7g174740,BVRB_4g084150,BVRB_2g040180,BVRB_3g050470
GO:0044036	cell wall macromolecule metabolic process	biological_process	0.64592	1	11	6813	32	18125	BVRB_8g190000,BVRB_8g190010,BVRB_1g007720,BVRB_2g026150,BVRB_8g189980,BVRB_8g202010,BVRB_3g058210,BVRB_2g041910,BVRB_4g085530,BVRB_8g190040,BVRB_4g075670
GO:0055065	metal ion homeostasis	biological_process	0.64651	1	21	6813	59	18125	BVRB_7g173820,BVRB_1g015730,BVRB_4g072420,BVRB_5g103250,BVRB_3g070600,BVRB_1g020300,BVRB_6g137260,BVRB_1g004050,BVRB_5g122100,BVRB_2g038940,BVRB_5g119080,BVRB_7g156610,BVRB_2g044700,BVRB_1g015670,BVRB_4g083340,BVRB_2g038160,BVRB_3g063460,BVRB_4g095410,BVRB_3g060490,BVRB_7g174430,BVRB_7g175780
GO:0016559	peroxisome fission	biological_process	0.64692	1	4	6813	12	18125	BVRB_4g078280,BVRB_7g170020,BVRB_1g022250,BVRB_4g080530
GO:0098657	import into cell	biological_process	0.64715	1	9	6813	26	18125	BVRB_1g016110,BVRB_7g171220,BVRB_5g121280,BVRB_4g082190,BVRB_1g009440,BVRB_6g131360,BVRB_3g062470,BVRB_4g094710,BVRB_1g004030
GO:0008544	epidermis development	biological_process	0.64817	1	3	6813	8	18125	BVRB_9g202700,BVRB_1g005180,BVRB_9g202410
GO:0006643	membrane lipid metabolic process	biological_process	0.64819	1	48	6813	125	18125	BVRB_1g013150,BVRB_008370,BVRB_4g074800,BVRB_012820,XLOC_046675,BVRB_9g204440,BVRB_8g182790,BVRB_5g126540,BVRB_028010,BVRB_1g022250,BVRB_003270,BVRB_8g201320,BVRB_8g197130,BVRB_7g159600,BVRB_7g159130,BVRB_1g021440,BVRB_6g135600,BVRB_1g004540,BVRB_9g218500,BVRB_7g167910,XLOC_055396,BVRB_3g056770,BVRB_8g182250,BVRB_2g038720,BVRB_6g134710,BVRB_7g167820,BVRB_5g118540,BVRB_7g172230,BVRB_2g042450,BVRB_…
GO:0043248	proteasome assembly	biological_process	0.64863	1	9	6813	25	18125	BVRB_3g048040,BVRB_5g126970,BVRB_6g140390,BVRB_6g156310,BVRB_4g086620,BVRB_038600,BVRB_2g041100,BVRB_1g011970,BVRB_1g007690
GO:0031399	regulation of protein modification process	biological_process	0.64874	1	7	6813	21	18125	BVRB_3g066810,BVRB_7g174740,BVRB_4g081550,BVRB_4g089310,BVRB_6g130630,BVRB_5g114670,BVRB_004440
GO:0051701	interaction with host	biological_process	0.64948	1	74	6813	194	18125	BVRB_001740,BVRB_6g133110,BVRB_9g222980,BVRB_5g120270,BVRB_013560,BVRB_2g030290,BVRB_8g194530,BVRB_8g183240,BVRB_1g002490,BVRB_1g000290,BVRB_9g204880,BVRB_6g135680,BVRB_3g067130,BVRB_9g205130,BVRB_012040,BVRB_1g004750,BVRB_9g224450,BVRB_000750,BVRB_5g114280,BVRB_4g090820,BVRB_1g020250,BVRB_1g015860,BVRB_8g184860,BVRB_6g137570,BVRB_6g132960,BVRB_5g102910,BVRB_4g073780,BVRB_3g059810,BVRB_2g045680,B…
GO:0007128	meiotic prophase I	biological_process	0.65069	1	2	6813	5	18125	BVRB_5g113890,BVRB_7g177590
GO:0051324	prophase	biological_process	0.65069	1	2	6813	5	18125	BVRB_5g113890,BVRB_7g177590
GO:0098762	meiotic cell cycle phase	biological_process	0.65069	1	2	6813	5	18125	BVRB_5g113890,BVRB_7g177590
GO:0098764	meiosis I cell cycle phase	biological_process	0.65069	1	2	6813	5	18125	BVRB_7g177590,BVRB_5g113890
GO:0001765	membrane raft assembly	biological_process	0.65164	1	2	6813	5	18125	BVRB_000700,BVRB_9g214110
GO:0031579	membrane raft organization	biological_process	0.65164	1	2	6813	5	18125	BVRB_9g214110,BVRB_000700
GO:0044091	membrane biogenesis	biological_process	0.65164	1	2	6813	5	18125	BVRB_000700,BVRB_9g214110
GO:0044854	plasma membrane raft assembly	biological_process	0.65164	1	2	6813	5	18125	BVRB_9g214110,BVRB_000700
GO:0044857	plasma membrane raft organization	biological_process	0.65164	1	2	6813	5	18125	BVRB_9g214110,BVRB_000700
GO:0070836	caveola assembly	biological_process	0.65164	1	2	6813	5	18125	BVRB_9g214110,BVRB_000700
GO:0071709	membrane assembly	biological_process	0.65164	1	2	6813	5	18125	BVRB_000700,BVRB_9g214110
GO:0080134	regulation of response to stress	biological_process	0.65173	1	6	6813	17	18125	BVRB_3g048950,BVRB_4g079870,BVRB_015670,BVRB_5g122370,BVRB_1g000290,BVRB_6g134370
GO:0009069	serine family amino acid metabolic process	biological_process	0.65211	1	7	6813	18	18125	BVRB_3g068720,BVRB_4g090050,BVRB_4g087770,BVRB_8g191780,BVRB_2g024180,BVRB_9g221940,BVRB_4g084590
GO:0051301	cell division	biological_process	0.6524	1	54	6813	149	18125	BVRB_6g130620,BVRB_2g027340,BVRB_3g052640,BVRB_1g000260,BVRB_5g118420,BVRB_9g214630,BVRB_3g053880,BVRB_1g006910,BVRB_3g059300,BVRB_5g108580,BVRB_9g221020,BVRB_3g049330,BVRB_7g165610,BVRB_6g148810,XLOC_022215,BVRB_3g069080,BVRB_6g150890,BVRB_1g019300,BVRB_013170,BVRB_006530,BVRB_1g019280,BVRB_3g050490,BVRB_5g121770,BVRB_1g004030,BVRB_9g224390,BVRB_5g111390,BVRB_7g156590,BVRB_1g003640,BVRB_004080,B…
GO:0006743	ubiquinone metabolic process	biological_process	0.65302	1	6	6813	16	18125	BVRB_8g185240,BVRB_6g130440,BVRB_7g163840,BVRB_5g103250,BVRB_3g048900,BVRB_2g034320
GO:0006744	ubiquinone biosynthetic process	biological_process	0.65302	1	6	6813	16	18125	BVRB_5g103250,BVRB_8g185240,BVRB_6g130440,BVRB_7g163840,BVRB_3g048900,BVRB_2g034320
GO:0006487	protein N-linked glycosylation	biological_process	0.65407	1	7	6813	19	18125	BVRB_6g154800,BVRB_9g204880,BVRB_8g195520,BVRB_008740,XLOC_046895,BVRB_6g143940,BVRB_3g063130
GO:0002097	tRNA wobble base modification	biological_process	0.65413	1	2	6813	5	18125	BVRB_8g181410,BVRB_1g017250
GO:0002098	tRNA wobble uridine modification	biological_process	0.65413	1	2	6813	5	18125	BVRB_8g181410,BVRB_1g017250
GO:0006808	regulation of nitrogen utilization	biological_process	0.65442	1	1	6813	2	18125	BVRB_8g201420
GO:0019740	nitrogen utilization	biological_process	0.65442	1	1	6813	2	18125	BVRB_8g201420
GO:0016458	gene silencing	biological_process	0.65448	1	7	6813	19	18125	BVRB_5g124010,BVRB_5g120960,BVRB_6g151870,XLOC_016995,BVRB_003200,BVRB_4g077580,BVRB_5g118580
GO:0044237	cellular metabolic process	biological_process	0.65452	1	2673	6813	7056	18125	BVRB_4g081550,BVRB_2g029170,BVRB_5g118590,BVRB_5g100260,BVRB_8g182960,BVRB_013490,BVRB_7g179260,BVRB_6g136870,BVRB_2g040750,BVRB_6g153770,BVRB_6g149100,BVRB_2g040120,BVRB_4g085240,BVRB_013660,BVRB_1g011320,BVRB_9g219620,BVRB_7g168470,BVRB_4g083830,XLOC_061133,BVRB_6g134040,BVRB_042230,BVRB_5g111480,BVRB_5g097810,BVRB_1g022700,BVRB_5g113810,BVRB_2g031280,BVRB_9g217830,BVRB_9g204830,BVRB_1g018260,B…
GO:0006415	translational termination	biological_process	0.65467	1	8	6813	22	18125	BVRB_4g082190,BVRB_6g153120,BVRB_4g080950,BVRB_4g074830,BVRB_3g066800,XLOC_022560,BVRB_7g170040,BVRB_5g122670
GO:0010498	proteasomal protein catabolic process	biological_process	0.65524	1	7	6813	19	18125	BVRB_7g169220,BVRB_4g096670,BVRB_3g064510,BVRB_8g193350,BVRB_6g134970,BVRB_8g183030,BVRB_005580
GO:0006805	xenobiotic metabolic process	biological_process	0.65551	1	1	6813	2	18125	BVRB_8g195090
GO:0009407	toxin catabolic process	biological_process	0.65551	1	1	6813	2	18125	BVRB_8g195090
GO:0009410	response to xenobiotic stimulus	biological_process	0.65551	1	1	6813	2	18125	BVRB_8g195090
GO:0009850	auxin metabolic process	biological_process	0.65551	1	1	6813	2	18125	BVRB_8g195090
GO:0009852	auxin catabolic process	biological_process	0.65551	1	1	6813	2	18125	BVRB_8g195090
GO:0010124	phenylacetate catabolic process	biological_process	0.65551	1	1	6813	2	18125	BVRB_8g195090
GO:0042178	xenobiotic catabolic process	biological_process	0.65551	1	1	6813	2	18125	BVRB_8g195090
GO:0042447	hormone catabolic process	biological_process	0.65551	1	1	6813	2	18125	BVRB_8g195090
GO:0071466	cellular response to xenobiotic stimulus	biological_process	0.65551	1	1	6813	2	18125	BVRB_8g195090
GO:0000266	mitochondrial fission	biological_process	0.6558	1	1	6813	2	18125	BVRB_1g005220
GO:0042592	homeostatic process	biological_process	0.65654	1	83	6813	234	18125	BVRB_9g204360,BVRB_5g103020,BVRB_2g034500,BVRB_9g207980,BVRB_1g020300,BVRB_3g070600,BVRB_4g072420,BVRB_4g080380,BVRB_9g220920,BVRB_8g186000,BVRB_8g182670,BVRB_7g164350,BVRB_2g038160,BVRB_009400,BVRB_1g011750,BVRB_9g217750,BVRB_3g062470,BVRB_3g059980,BVRB_8g182160,BVRB_5g117320,BVRB_1g017890,BVRB_6g146220,BVRB_6g137260,BVRB_009580,BVRB_3g070280,BVRB_5g103250,BVRB_5g110910,BVRB_6g129610,BVRB_2g0414…
GO:0018195	peptidyl-arginine modification	biological_process	0.65717	1	1	6813	2	18125	BVRB_008850
GO:0006754	ATP biosynthetic process	biological_process	0.65756	1	68	6813	190	18125	BVRB_2g029420,BVRB_6g151040,BVRB_7g160370,BVRB_4g092050,BVRB_2g046600,BVRB_6g149400,BVRB_017690,BVRB_6g129880,BVRB_030820,BVRB_5g105720,XLOC_061905,BVRB_4g091040,BVRB_3g058070,BVRB_9g208830,BVRB_032280,BVRB_006590,BVRB_6g136190,BVRB_7g161710,BVRB_3g048500,BVRB_5g109690,BVRB_6g146950,BVRB_4g083630,BVRB_1g022230,BVRB_1g007880,BVRB_7g174740,XLOC_015538,BVRB_3g067830,BVRB_8g185430,BVRB_3g058090,BVRB_…
GO:0060627	regulation of vesicle-mediated transport	biological_process	0.65831	1	3	6813	8	18125	BVRB_2g046910,BVRB_012820,BVRB_7g178240
GO:0006538	glutamate catabolic process	biological_process	0.65924	1	1	6813	2	18125	BVRB_5g108070
GO:0009065	glutamine family amino acid catabolic process	biological_process	0.65924	1	1	6813	2	18125	BVRB_5g108070
GO:0019670	anaerobic glutamate catabolic process	biological_process	0.65924	1	1	6813	2	18125	BVRB_5g108070
GO:0043649	dicarboxylic acid catabolic process	biological_process	0.65924	1	1	6813	2	18125	BVRB_5g108070
GO:0021549	cerebellum development	biological_process	0.65927	1	1	6813	2	18125	BVRB_2g036600
GO:0022037	metencephalon development	biological_process	0.65927	1	1	6813	2	18125	BVRB_2g036600
GO:0030902	hindbrain development	biological_process	0.65927	1	1	6813	2	18125	BVRB_2g036600
GO:0018143	nucleic acid-protein covalent cross-linking	biological_process	0.65927	1	2	6813	6	18125	BVRB_1g018640,BVRB_9g212550
GO:0018144	RNA-protein covalent cross-linking	biological_process	0.65927	1	2	6813	6	18125	BVRB_9g212550,BVRB_1g018640
GO:0006144	purine nucleobase metabolic process	biological_process	0.65996	1	1	6813	2	18125	BVRB_7g173220
GO:0009113	purine nucleobase biosynthetic process	biological_process	0.65996	1	1	6813	2	18125	BVRB_7g173220
GO:0007276	gamete generation	biological_process	0.66021	1	13	6813	37	18125	BVRB_4g072220,BVRB_6g127500,BVRB_9g222310,BVRB_8g182790,BVRB_9g212200,BVRB_4g071590,BVRB_1g020540,BVRB_9g217530,BVRB_3g051310,BVRB_6g146940,BVRB_8g191920,XLOC_031110,BVRB_3g066960
GO:0007286	spermatid development	biological_process	0.66027	1	1	6813	2	18125	BVRB_1g020540
GO:0048515	spermatid differentiation	biological_process	0.66027	1	1	6813	2	18125	BVRB_1g020540
GO:0006742	NADP catabolic process	biological_process	0.66096	1	1	6813	2	18125	BVRB_6g131970
GO:0009109	coenzyme catabolic process	biological_process	0.66096	1	1	6813	2	18125	BVRB_6g131970
GO:0019364	pyridine nucleotide catabolic process	biological_process	0.66096	1	1	6813	2	18125	BVRB_6g131970
GO:0072526	pyridine-containing compound catabolic process	biological_process	0.66096	1	1	6813	2	18125	BVRB_6g131970
GO:0006783	heme biosynthetic process	biological_process	0.66097	1	17	6813	45	18125	BVRB_9g219840,BVRB_8g181570,BVRB_1g004980,BVRB_4g093010,BVRB_5g101500,BVRB_5g099950,BVRB_7g167330,BVRB_2g023870,BVRB_6g127470,BVRB_6g133980,BVRB_5g124390,BVRB_3g052140,XLOC_011720,BVRB_9g216990,BVRB_8g196270,BVRB_2g033330,BVRB_3g054890
GO:0006690	icosanoid metabolic process	biological_process	0.66104	1	1	6813	2	18125	BVRB_5g105310
GO:0006691	leukotriene metabolic process	biological_process	0.66104	1	1	6813	2	18125	BVRB_5g105310
GO:0019370	leukotriene biosynthetic process	biological_process	0.66104	1	1	6813	2	18125	BVRB_5g105310
GO:0046456	icosanoid biosynthetic process	biological_process	0.66104	1	1	6813	2	18125	BVRB_5g105310
GO:1901568	fatty acid derivative metabolic process	biological_process	0.66104	1	1	6813	2	18125	BVRB_5g105310
GO:1901570	fatty acid derivative biosynthetic process	biological_process	0.66104	1	1	6813	2	18125	BVRB_5g105310
GO:0009887	animal organ morphogenesis	biological_process	0.66111	1	1	6813	2	18125	BVRB_5g121730
GO:0042475	odontogenesis of dentin-containing tooth	biological_process	0.66111	1	1	6813	2	18125	BVRB_5g121730
GO:0042476	odontogenesis	biological_process	0.66111	1	1	6813	2	18125	BVRB_5g121730
GO:0006677	glycosylceramide metabolic process	biological_process	0.66114	1	1	6813	2	18125	XLOC_055396
GO:0006681	galactosylceramide metabolic process	biological_process	0.66114	1	1	6813	2	18125	XLOC_055396
GO:0006683	galactosylceramide catabolic process	biological_process	0.66114	1	1	6813	2	18125	XLOC_055396
GO:0006687	glycosphingolipid metabolic process	biological_process	0.66114	1	1	6813	2	18125	XLOC_055396
GO:0019374	galactolipid metabolic process	biological_process	0.66114	1	1	6813	2	18125	XLOC_055396
GO:0019376	galactolipid catabolic process	biological_process	0.66114	1	1	6813	2	18125	XLOC_055396
GO:0019377	glycolipid catabolic process	biological_process	0.66114	1	1	6813	2	18125	XLOC_055396
GO:0030149	sphingolipid catabolic process	biological_process	0.66114	1	1	6813	2	18125	XLOC_055396
GO:0046466	membrane lipid catabolic process	biological_process	0.66114	1	1	6813	2	18125	XLOC_055396
GO:0046477	glycosylceramide catabolic process	biological_process	0.66114	1	1	6813	2	18125	XLOC_055396
GO:0046479	glycosphingolipid catabolic process	biological_process	0.66114	1	1	6813	2	18125	XLOC_055396
GO:0046514	ceramide catabolic process	biological_process	0.66114	1	1	6813	2	18125	XLOC_055396
GO:0009445	putrescine metabolic process	biological_process	0.66117	1	1	6813	2	18125	BVRB_5g113750
GO:0009446	putrescine biosynthetic process	biological_process	0.66117	1	1	6813	2	18125	BVRB_5g113750
GO:0030541	plasmid partitioning	biological_process	0.66117	1	1	6813	2	18125	BVRB_4g077240
GO:0006274	DNA replication termination	biological_process	0.66117	1	1	6813	2	18125	BVRB_3g052140
GO:0019075	virus maturation	biological_process	0.66117	1	1	6813	2	18125	BVRB_6g133130
GO:0046797	viral procapsid maturation	biological_process	0.66117	1	1	6813	2	18125	BVRB_6g133130
GO:0090630	activation of GTPase activity	biological_process	0.66117	1	1	6813	2	18125	BVRB_1g005220
GO:0006426	glycyl-tRNA aminoacylation	biological_process	0.66117	1	1	6813	2	18125	BVRB_5g113870
GO:0009395	phospholipid catabolic process	biological_process	0.66117	1	1	6813	2	18125	BVRB_7g170110
GO:0043419	urea catabolic process	biological_process	0.66117	1	1	6813	2	18125	BVRB_8g201230
GO:0060966	regulation of gene silencing by RNA	biological_process	0.66117	1	1	6813	2	18125	BVRB_5g120960
GO:0060967	negative regulation of gene silencing by RNA	biological_process	0.66117	1	1	6813	2	18125	BVRB_5g120960
GO:0060968	regulation of gene silencing	biological_process	0.66117	1	1	6813	2	18125	BVRB_5g120960
GO:0060969	negative regulation of gene silencing	biological_process	0.66117	1	1	6813	2	18125	BVRB_5g120960
GO:0010827	regulation of glucose transmembrane transport	biological_process	0.66117	1	1	6813	2	18125	BVRB_6g139990
GO:0010829	negative regulation of glucose transmembrane transport	biological_process	0.66117	1	1	6813	2	18125	BVRB_6g139990
GO:0034763	negative regulation of transmembrane transport	biological_process	0.66117	1	1	6813	2	18125	BVRB_6g139990
GO:0046323	glucose import	biological_process	0.66117	1	1	6813	2	18125	BVRB_6g139990
GO:0046324	regulation of glucose import	biological_process	0.66117	1	1	6813	2	18125	BVRB_6g139990
GO:0046325	negative regulation of glucose import	biological_process	0.66117	1	1	6813	2	18125	BVRB_6g139990
GO:1904659	glucose transmembrane transport	biological_process	0.66117	1	1	6813	2	18125	BVRB_6g139990
GO:0050794	regulation of cellular process	biological_process	0.66176	1	1058	6813	2834	18125	BVRB_7g159010,BVRB_9g202500,BVRB_8g196310,BVRB_3g067530,BVRB_1g002410,BVRB_8g188850,BVRB_5g116210,BVRB_2g039230,BVRB_1g006660,BVRB_2g028120,BVRB_8g194420,BVRB_000250,BVRB_4g075060,BVRB_6g153110,BVRB_2g037090,BVRB_1g014480,BVRB_8g187530,BVRB_011410,XLOC_075205,BVRB_002090,BVRB_3g049190,BVRB_7g170020,BVRB_003460,BVRB_6g137160,BVRB_7g169290,BVRB_010590,BVRB_015240,BVRB_8g199060,BVRB_1g003380,BVRB_7g…
GO:0002520	immune system development	biological_process	0.66249	1	2	6813	5	18125	BVRB_6g151020,XLOC_066252
GO:0019219	regulation of nucleobase-containing compound metabolic process	biological_process	0.66292	1	565	6813	1514	18125	BVRB_9g204580,BVRB_7g156860,BVRB_5g117690,BVRB_9g219440,BVRB_4g078750,BVRB_4g073470,BVRB_1g015740,BVRB_1g003570,BVRB_3g052400,BVRB_8g188690,BVRB_9g209600,BVRB_9g221110,BVRB_2g047140,BVRB_3g069950,BVRB_6g132850,BVRB_5g101530,BVRB_1g016730,BVRB_4g095040,BVRB_3g056980,BVRB_8g190740,BVRB_5g104590,BVRB_2g040930,BVRB_7g175410,BVRB_9g216690,BVRB_2g046590,BVRB_6g143700,BVRB_8g188370,BVRB_5g121730,BVRB_4g…
GO:0051656	establishment of organelle localization	biological_process	0.6632	1	1	6813	3	18125	BVRB_5g112910
GO:1901698	response to nitrogen compound	biological_process	0.66344	1	5	6813	14	18125	BVRB_2g037480,BVRB_4g090050,BVRB_8g191020,XLOC_002440,BVRB_3g052430
GO:0048878	chemical homeostasis	biological_process	0.66421	1	22	6813	62	18125	BVRB_2g038940,BVRB_5g122100,BVRB_1g004050,BVRB_1g017890,BVRB_5g119080,BVRB_6g137260,BVRB_3g070600,BVRB_1g020300,BVRB_4g072420,BVRB_5g103250,BVRB_7g173820,BVRB_1g015730,BVRB_3g060490,BVRB_4g095410,BVRB_7g175780,BVRB_7g174430,BVRB_4g083340,BVRB_3g063460,BVRB_2g038160,BVRB_2g044700,BVRB_1g015670,BVRB_7g156610
GO:0051382	kinetochore assembly	biological_process	0.66617	1	13	6813	38	18125	BVRB_9g205970,XLOC_040053,BVRB_4g083220,BVRB_2g036550,BVRB_2g044040,BVRB_9g225500,BVRB_7g172660,BVRB_7g174990,BVRB_4g081710,BVRB_4g086160,BVRB_6g144930,BVRB_6g150880,BVRB_8g184590
GO:0051383	kinetochore organization	biological_process	0.66617	1	13	6813	38	18125	BVRB_2g044040,BVRB_2g036550,BVRB_4g083220,BVRB_9g205970,XLOC_040053,BVRB_8g184590,BVRB_6g144930,BVRB_6g150880,BVRB_4g081710,BVRB_4g086160,BVRB_7g172660,BVRB_7g174990,BVRB_9g225500
GO:0019236	response to pheromone	biological_process	0.66726	1	2	6813	6	18125	BVRB_7g162510,BVRB_7g165290
GO:0006231	dTMP biosynthetic process	biological_process	0.66862	1	3	6813	8	18125	BVRB_1g002590,BVRB_5g120410,BVRB_5g113970
GO:0009129	pyrimidine nucleoside monophosphate metabolic process	biological_process	0.66862	1	3	6813	8	18125	BVRB_5g113970,BVRB_1g002590,BVRB_5g120410
GO:0009130	pyrimidine nucleoside monophosphate biosynthetic process	biological_process	0.66862	1	3	6813	8	18125	BVRB_1g002590,BVRB_5g120410,BVRB_5g113970
GO:0009157	deoxyribonucleoside monophosphate biosynthetic process	biological_process	0.66862	1	3	6813	8	18125	BVRB_5g113970,BVRB_1g002590,BVRB_5g120410
GO:0009176	pyrimidine deoxyribonucleoside monophosphate metabolic process	biological_process	0.66862	1	3	6813	8	18125	BVRB_5g120410,BVRB_1g002590,BVRB_5g113970
GO:0009177	pyrimidine deoxyribonucleoside monophosphate biosynthetic process	biological_process	0.66862	1	3	6813	8	18125	BVRB_5g113970,BVRB_5g120410,BVRB_1g002590
GO:0009221	pyrimidine deoxyribonucleotide biosynthetic process	biological_process	0.66862	1	3	6813	8	18125	BVRB_5g120410,BVRB_1g002590,BVRB_5g113970
GO:0009263	deoxyribonucleotide biosynthetic process	biological_process	0.66862	1	3	6813	8	18125	BVRB_5g113970,BVRB_5g120410,BVRB_1g002590
GO:0009265	2'-deoxyribonucleotide biosynthetic process	biological_process	0.66862	1	3	6813	8	18125	BVRB_5g120410,BVRB_1g002590,BVRB_5g113970
GO:0046073	dTMP metabolic process	biological_process	0.66862	1	3	6813	8	18125	BVRB_5g113970,BVRB_5g120410,BVRB_1g002590
GO:0046385	deoxyribose phosphate biosynthetic process	biological_process	0.66862	1	3	6813	8	18125	BVRB_5g120410,BVRB_1g002590,BVRB_5g113970
GO:1902600	proton transmembrane transport	biological_process	0.67149	1	83	6813	231	18125	BVRB_5g114300,BVRB_9g216880,BVRB_2g040270,BVRB_3g066890,BVRB_003200,BVRB_1g018680,BVRB_8g188640,BVRB_6g135600,BVRB_6g127190,BVRB_8g199840,BVRB_4g077240,XLOC_037781,BVRB_3g069750,XLOC_064130,BVRB_8g183730,BVRB_8g196130,BVRB_3g048040,BVRB_012930,BVRB_5g111390,BVRB_9g223320,BVRB_5g123510,BVRB_2g027680,BVRB_1g014400,BVRB_1g004600,BVRB_3g060860,BVRB_6g150240,BVRB_014060,BVRB_5g115960,BVRB_6g149970,BVR…
GO:0022603	regulation of anatomical structure morphogenesis	biological_process	0.67241	1	5	6813	15	18125	BVRB_3g055860,BVRB_2g038300,BVRB_7g174960,BVRB_1g010050,BVRB_5g106390
GO:0019752	carboxylic acid metabolic process	biological_process	0.67313	1	227	6813	595	18125	BVRB_5g098210,BVRB_9g208230,BVRB_6g152820,BVRB_5g102330,BVRB_8g185660,BVRB_2g034310,BVRB_9g214920,BVRB_3g064910,BVRB_6g141470,BVRB_3g058070,BVRB_1g017610,BVRB_4g074670,BVRB_9g224770,BVRB_5g119210,BVRB_013130,BVRB_3g069700,BVRB_4g091040,BVRB_4g090610,BVRB_9g220470,BVRB_4g086200,BVRB_6g148110,BVRB_5g110660,BVRB_8g190230,BVRB_3g069380,BVRB_5g119220,BVRB_2g024180,BVRB_6g146840,BVRB_9g224110,BVRB_8g19…
GO:0006954	inflammatory response	biological_process	0.67387	1	2	6813	5	18125	BVRB_6g132610,BVRB_6g149910
GO:0006904	vesicle docking involved in exocytosis	biological_process	0.67443	1	8	6813	22	18125	BVRB_7g163610,BVRB_1g019150,BVRB_005240,BVRB_5g103890,BVRB_1g017050,BVRB_9g212720,BVRB_3g063430,BVRB_4g076360
GO:0140029	exocytic process	biological_process	0.67443	1	8	6813	22	18125	BVRB_1g017050,BVRB_9g212720,BVRB_3g063430,BVRB_4g076360,BVRB_7g163610,BVRB_005240,BVRB_1g019150,BVRB_5g103890
GO:0090231	regulation of spindle checkpoint	biological_process	0.67501	1	2	6813	5	18125	BVRB_3g069240,BVRB_015070
GO:0090266	regulation of mitotic cell cycle spindle assembly checkpoint	biological_process	0.67501	1	2	6813	5	18125	BVRB_3g069240,BVRB_015070
GO:1901976	regulation of cell cycle checkpoint	biological_process	0.67501	1	2	6813	5	18125	BVRB_3g069240,BVRB_015070
GO:1903504	regulation of mitotic spindle checkpoint	biological_process	0.67501	1	2	6813	5	18125	BVRB_015070,BVRB_3g069240
GO:0006379	mRNA cleavage	biological_process	0.67818	1	2	6813	5	18125	BVRB_2g029710,BVRB_004980
GO:0090501	RNA phosphodiester bond hydrolysis	biological_process	0.67818	1	2	6813	5	18125	BVRB_2g029710,BVRB_004980
GO:0050852	T cell receptor signaling pathway	biological_process	0.67836	1	2	6813	5	18125	BVRB_1g013950,BVRB_7g169880
GO:0015985	energy coupled proton transport, down electrochemical gradient	biological_process	0.68137	1	49	6813	139	18125	BVRB_5g124610,BVRB_7g162630,BVRB_8g182840,BVRB_2g027500,BVRB_4g092050,BVRB_1g002600,BVRB_3g061530,BVRB_6g151040,BVRB_4g088060,BVRB_2g029420,BVRB_8g187120,BVRB_014060,BVRB_6g150240,BVRB_6g149970,XLOC_061905,BVRB_5g105720,BVRB_3g060860,BVRB_5g123510,BVRB_030820,BVRB_2g027680,BVRB_017690,BVRB_6g149400,BVRB_3g067830,XLOC_015538,BVRB_7g174740,BVRB_4g083630,BVRB_1g022230,BVRB_6g146950,BVRB_5g109690,BVR…
GO:0015986	ATP synthesis coupled proton transport	biological_process	0.68137	1	49	6813	139	18125	BVRB_9g208830,BVRB_032280,XLOC_064130,BVRB_006590,BVRB_4g077240,BVRB_8g199840,BVRB_6g136190,BVRB_8g196130,BVRB_3g048500,BVRB_5g109690,BVRB_6g146950,BVRB_012930,BVRB_4g083630,BVRB_1g022230,XLOC_015538,BVRB_7g174740,BVRB_3g067830,BVRB_2g040270,BVRB_5g114300,BVRB_003200,BVRB_4g090050,BVRB_037600,BVRB_8g188640,BVRB_5g105670,BVRB_6g151710,BVRB_2g034750,BVRB_6g127190,BVRB_8g187120,BVRB_4g088060,BVRB_2g…
GO:0030493	bacteriochlorophyll metabolic process	biological_process	0.68329	1	2	6813	5	18125	BVRB_2g044920,XLOC_015538
GO:0030494	bacteriochlorophyll biosynthetic process	biological_process	0.68329	1	2	6813	5	18125	BVRB_2g044920,XLOC_015538
GO:0048583	regulation of response to stimulus	biological_process	0.68517	1	36	6813	105	18125	BVRB_015670,BVRB_2g037090,BVRB_2g040180,BVRB_3g050470,BVRB_4g084150,BVRB_9g207510,BVRB_6g140150,BVRB_6g134370,BVRB_2g034950,BVRB_6g151420,BVRB_2g029970,BVRB_1g004750,BVRB_7g169880,BVRB_2g044170,BVRB_5g122370,BVRB_5g098600,BVRB_3g051790,BVRB_9g211440,BVRB_7g174740,BVRB_1g000290,BVRB_1g000880,BVRB_2g032720,BVRB_4g084910,BVRB_3g048950,BVRB_2g045490,BVRB_6g153320,BVRB_6g127640,BVRB_3g066810,BVRB_1g00…
GO:0019722	calcium-mediated signaling	biological_process	0.68688	1	2	6813	5	18125	BVRB_5g100180,BVRB_7g163700
GO:0019932	second-messenger-mediated signaling	biological_process	0.68688	1	2	6813	5	18125	BVRB_5g100180,BVRB_7g163700
GO:0019220	regulation of phosphate metabolic process	biological_process	0.68689	1	7	6813	22	18125	BVRB_5g114670,BVRB_004440,BVRB_7g174740,BVRB_4g081550,BVRB_4g089310,BVRB_6g130630,BVRB_3g066810
GO:0051174	regulation of phosphorus metabolic process	biological_process	0.68689	1	7	6813	22	18125	BVRB_3g066810,BVRB_004440,BVRB_5g114670,BVRB_4g089310,BVRB_6g130630,BVRB_7g174740,BVRB_4g081550
GO:0015849	organic acid transport	biological_process	0.68715	1	52	6813	140	18125	BVRB_6g148230,BVRB_1g004050,BVRB_4g097430,BVRB_9g221170,BVRB_3g067180,BVRB_5g120840,BVRB_7g160550,BVRB_4g071210,BVRB_9g211340,BVRB_5g112910,BVRB_8g186610,BVRB_5g118540,BVRB_5g100820,BVRB_7g161540,BVRB_9g209750,XLOC_029720,BVRB_3g050070,BVRB_7g171110,BVRB_4g073280,BVRB_2g038160,BVRB_1g002480,BVRB_2g046750,BVRB_7g167870,BVRB_4g074330,BVRB_5g110840,BVRB_1g001670,BVRB_8g201350,BVRB_6g143200,BVRB_5g10…
GO:0046942	carboxylic acid transport	biological_process	0.68715	1	52	6813	140	18125	BVRB_5g109630,BVRB_6g143200,BVRB_8g201350,BVRB_1g001670,BVRB_5g110840,BVRB_7g167870,BVRB_4g074330,BVRB_2g046750,BVRB_1g002480,BVRB_2g038160,BVRB_4g073280,BVRB_7g171110,BVRB_3g050070,BVRB_9g209750,BVRB_7g161540,XLOC_029720,BVRB_5g100820,BVRB_5g118540,BVRB_8g186610,BVRB_5g112910,BVRB_9g211340,BVRB_4g071210,BVRB_7g160550,BVRB_3g067180,BVRB_5g120840,BVRB_4g097430,BVRB_9g221170,BVRB_1g004050,BVRB_6g14…
GO:0034755	iron ion transmembrane transport	biological_process	0.6898	1	2	6813	5	18125	BVRB_8g181360,BVRB_5g120550
GO:0007166	cell surface receptor signaling pathway	biological_process	0.69218	1	33	6813	97	18125	BVRB_2g045400,BVRB_3g069200,BVRB_3g050470,BVRB_5g117540,BVRB_6g144070,BVRB_4g097600,XLOC_031110,BVRB_1g019970,BVRB_7g160060,BVRB_7g169880,BVRB_8g188250,BVRB_2g044170,BVRB_8g182110,BVRB_7g160790,BVRB_8g196310,BVRB_008850,BVRB_9g205070,BVRB_3g048650,BVRB_4g072060,BVRB_1g000880,BVRB_6g151830,BVRB_2g032720,BVRB_5g102940,BVRB_4g088390,BVRB_2g027490,BVRB_015240,BVRB_2g037240,BVRB_1g013950,BVRB_8g192370…
GO:0003018	vascular process in circulatory system	biological_process	0.69289	1	2	6813	5	18125	BVRB_013480,BVRB_7g174510
GO:0019229	regulation of vasoconstriction	biological_process	0.69289	1	2	6813	5	18125	BVRB_7g174510,BVRB_013480
GO:0035150	regulation of tube size	biological_process	0.69289	1	2	6813	5	18125	BVRB_7g174510,BVRB_013480
GO:0035296	regulation of tube diameter	biological_process	0.69289	1	2	6813	5	18125	BVRB_013480,BVRB_7g174510
GO:0042310	vasoconstriction	biological_process	0.69289	1	2	6813	5	18125	BVRB_013480,BVRB_7g174510
GO:0050880	regulation of blood vessel size	biological_process	0.69289	1	2	6813	5	18125	BVRB_013480,BVRB_7g174510
GO:0097746	regulation of blood vessel diameter	biological_process	0.69289	1	2	6813	5	18125	BVRB_7g174510,BVRB_013480
GO:0097756	negative regulation of blood vessel diameter	biological_process	0.69289	1	2	6813	5	18125	BVRB_7g174510,BVRB_013480
GO:1903522	regulation of blood circulation	biological_process	0.69289	1	2	6813	5	18125	BVRB_7g174510,BVRB_013480
GO:0044550	secondary metabolite biosynthetic process	biological_process	0.69292	1	6	6813	18	18125	BVRB_9g216400,BVRB_7g165290,BVRB_7g160370,BVRB_6g143300,BVRB_7g165310,BVRB_8g184200
GO:0000724	double-strand break repair via homologous recombination	biological_process	0.69292	1	2	6813	5	18125	BVRB_2g044790,BVRB_6g128770
GO:0016255	attachment of GPI anchor to protein	biological_process	0.69321	1	2	6813	5	18125	BVRB_7g167820,BVRB_7g167910
GO:0043161	proteasome-mediated ubiquitin-dependent protein catabolic process	biological_process	0.69324	1	6	6813	17	18125	BVRB_005580,BVRB_8g193350,BVRB_8g183030,BVRB_3g064510,BVRB_7g169220,BVRB_4g096670
GO:0019988	charged-tRNA amino acid modification	biological_process	0.6933	1	2	6813	5	18125	BVRB_010910,BVRB_9g204470
GO:0006821	chloride transport	biological_process	0.69426	1	4	6813	13	18125	BVRB_5g113110,BVRB_9g218670,BVRB_2g041820,BVRB_008720
GO:0009790	embryo development	biological_process	0.69491	1	6	6813	19	18125	BVRB_7g157950,BVRB_5g103470,BVRB_3g060300,BVRB_1g018720,BVRB_8g197970,BVRB_4g091530
GO:0044743	protein transmembrane import into intracellular organelle	biological_process	0.69516	1	8	6813	22	18125	BVRB_2g033180,BVRB_2g038610,BVRB_1g005180,BVRB_2g035360,BVRB_5g123230,BVRB_8g190390,BVRB_1g010860,BVRB_9g217710
GO:0065002	intracellular protein transmembrane transport	biological_process	0.69516	1	8	6813	22	18125	BVRB_2g035360,BVRB_5g123230,BVRB_8g190390,BVRB_1g010860,BVRB_2g033180,BVRB_1g005180,BVRB_2g038610,BVRB_9g217710
GO:0055085	transmembrane transport	biological_process	0.69579	1	409	6813	1077	18125	BVRB_008680,BVRB_1g004200,BVRB_008720,BVRB_5g108010,BVRB_5g114300,BVRB_2g028450,BVRB_1g014020,BVRB_1g005180,BVRB_6g135600,BVRB_1g018680,BVRB_4g090180,BVRB_5g105120,BVRB_7g165810,BVRB_3g049950,BVRB_6g149660,BVRB_3g061190,BVRB_6g130680,BVRB_7g166070,BVRB_3g069750,BVRB_8g200620,BVRB_4g094840,BVRB_5g106610,BVRB_5g107600,BVRB_9g210310,BVRB_4g087830,BVRB_6g140910,BVRB_9g219390,BVRB_1g014030,BVRB_8g2005…
GO:0044282	small molecule catabolic process	biological_process	0.69634	1	21	6813	57	18125	BVRB_8g190480,BVRB_8g201230,BVRB_6g154100,BVRB_5g108070,BVRB_7g172810,BVRB_5g110430,BVRB_8g197960,BVRB_9g202640,BVRB_4g077240,BVRB_6g154500,BVRB_6g134720,BVRB_4g086200,BVRB_2g047130,BVRB_9g224130,BVRB_2g024180,BVRB_004700,BVRB_2g047110,BVRB_9g224110,BVRB_3g065330,BVRB_8g195090,BVRB_4g090650
GO:0045995	regulation of embryonic development	biological_process	0.69959	1	3	6813	9	18125	BVRB_7g157950,BVRB_4g091530,BVRB_1g018720
GO:0009142	nucleoside triphosphate biosynthetic process	biological_process	0.70063	1	69	6813	195	18125	BVRB_7g172900,BVRB_2g034750,BVRB_5g105670,BVRB_6g151710,BVRB_8g194880,BVRB_3g058090,BVRB_037600,BVRB_4g090050,XLOC_015538,BVRB_7g174740,BVRB_1g007880,BVRB_1g022230,BVRB_4g083630,BVRB_8g185430,BVRB_3g067830,BVRB_6g136190,BVRB_7g161710,BVRB_006590,BVRB_032280,BVRB_9g208830,BVRB_6g146950,BVRB_5g109690,BVRB_3g048500,XLOC_061905,BVRB_5g105720,BVRB_3g058070,BVRB_4g091040,BVRB_6g149400,BVRB_2g046600,BVR…
GO:0009145	purine nucleoside triphosphate biosynthetic process	biological_process	0.70063	1	69	6813	195	18125	XLOC_061905,BVRB_5g105720,BVRB_3g058070,BVRB_4g091040,BVRB_6g149400,BVRB_2g046600,BVRB_017690,BVRB_030820,BVRB_6g129880,BVRB_4g092050,BVRB_2g029420,BVRB_7g160370,BVRB_6g151040,BVRB_7g172900,BVRB_8g194880,BVRB_5g105670,BVRB_2g034750,BVRB_6g151710,BVRB_3g058090,BVRB_4g090050,BVRB_037600,BVRB_7g174740,XLOC_015538,BVRB_1g022230,BVRB_4g083630,BVRB_1g007880,BVRB_8g185430,BVRB_3g067830,BVRB_006590,BVRB_…
GO:0009201	ribonucleoside triphosphate biosynthetic process	biological_process	0.70063	1	69	6813	195	18125	BVRB_5g105670,BVRB_6g151710,BVRB_2g034750,BVRB_8g194880,BVRB_7g172900,BVRB_037600,BVRB_4g090050,BVRB_3g058090,BVRB_8g185430,BVRB_3g067830,BVRB_7g174740,XLOC_015538,BVRB_1g007880,BVRB_4g083630,BVRB_1g022230,BVRB_5g109690,BVRB_6g146950,BVRB_3g048500,BVRB_7g161710,BVRB_6g136190,BVRB_006590,BVRB_032280,BVRB_9g208830,BVRB_3g058070,BVRB_4g091040,BVRB_5g105720,XLOC_061905,BVRB_6g129880,BVRB_030820,BVRB_…
GO:0009206	purine ribonucleoside triphosphate biosynthetic process	biological_process	0.70063	1	69	6813	195	18125	BVRB_006590,BVRB_6g136190,BVRB_7g161710,BVRB_9g208830,BVRB_032280,BVRB_3g048500,BVRB_6g146950,BVRB_5g109690,XLOC_015538,BVRB_7g174740,BVRB_4g083630,BVRB_1g022230,BVRB_1g007880,BVRB_8g185430,BVRB_3g067830,BVRB_3g058090,BVRB_4g090050,BVRB_037600,BVRB_7g172900,BVRB_8g194880,BVRB_5g105670,BVRB_2g034750,BVRB_6g151710,BVRB_2g029420,BVRB_7g160370,BVRB_6g151040,BVRB_4g092050,BVRB_6g149400,BVRB_2g046600,B…
GO:0019538	protein metabolic process	biological_process	0.70172	1	1097	6813	2874	18125	BVRB_7g162780,BVRB_6g142450,BVRB_4g090510,BVRB_5g113870,BVRB_9g207580,BVRB_5g103580,BVRB_5g110880,XLOC_003744,BVRB_8g183200,BVRB_6g150170,BVRB_9g211860,BVRB_5g103890,BVRB_5g109720,BVRB_6g149910,BVRB_3g057170,BVRB_9g215800,BVRB_1g001490,XLOC_074280,BVRB_6g130230,BVRB_4g080480,BVRB_4g079440,BVRB_3g069700,BVRB_8g199050,BVRB_9g215590,BVRB_3g060110,BVRB_4g074830,BVRB_9g221550,XLOC_019224,BVRB_8g185820…
GO:0046483	heterocycle metabolic process	biological_process	0.70223	1	1535	6813	4085	18125	BVRB_4g090780,BVRB_9g208190,BVRB_9g223050,BVRB_4g079950,BVRB_5g119820,BVRB_6g128090,BVRB_4g082750,BVRB_009010,BVRB_4g093610,BVRB_6g138670,BVRB_2g026370,BVRB_1g016660,BVRB_7g161820,BVRB_6g154100,BVRB_7g170920,XLOC_041599,BVRB_6g142250,BVRB_3g068320,BVRB_6g130620,BVRB_6g142620,BVRB_6g141200,BVRB_1g005180,BVRB_005470,BVRB_6g138600,BVRB_8g185850,BVRB_1g003520,BVRB_4g082270,BVRB_002070,BVRB_6g151290,B…
GO:0006542	glutamine biosynthetic process	biological_process	0.70253	1	2	6813	6	18125	BVRB_001510,XLOC_057750
GO:0006399	tRNA metabolic process	biological_process	0.70342	1	145	6813	375	18125	BVRB_9g204330,BVRB_4g079950,BVRB_2g046160,BVRB_6g138520,BVRB_6g128510,BVRB_3g052140,BVRB_5g106160,BVRB_1g016660,BVRB_9g220710,BVRB_6g139220,BVRB_1g023350,BVRB_012550,BVRB_9g220340,BVRB_1g005180,BVRB_1g018680,BVRB_1g004980,BVRB_8g184190,BVRB_4g070900,BVRB_2g045950,BVRB_1g019080,BVRB_004060,BVRB_010910,BVRB_5g118820,BVRB_1g020060,BVRB_6g149930,BVRB_2g045290,BVRB_3g064510,BVRB_6g144150,XLOC_029832,B…
GO:0006556	S-adenosylmethionine biosynthetic process	biological_process	0.70429	1	2	6813	6	18125	BVRB_4g079640,BVRB_5g113910
GO:0046500	S-adenosylmethionine metabolic process	biological_process	0.70429	1	2	6813	6	18125	BVRB_5g113910,BVRB_4g079640
GO:0006302	double-strand break repair	biological_process	0.70632	1	15	6813	41	18125	BVRB_7g172010,BVRB_2g044790,BVRB_6g128770,BVRB_6g136150,BVRB_5g104260,BVRB_013170,BVRB_1g019280,BVRB_6g130060,BVRB_2g033310,BVRB_9g212200,BVRB_5g113870,BVRB_011610,BVRB_4g075770,BVRB_8g191570,BVRB_8g181160
GO:1901068	guanosine-containing compound metabolic process	biological_process	0.70842	1	5	6813	14	18125	BVRB_4g070880,BVRB_8g184480,BVRB_3g070380,BVRB_7g169990,BVRB_7g169770
GO:0044249	cellular biosynthetic process	biological_process	0.71023	1	1418	6813	3777	18125	BVRB_3g057690,BVRB_4g077440,BVRB_2g046470,BVRB_1g001740,BVRB_7g170520,BVRB_7g174070,BVRB_004290,BVRB_1g007130,BVRB_7g176890,BVRB_3g061720,BVRB_6g147160,BVRB_9g222020,BVRB_4g087390,BVRB_3g052410,BVRB_8g182500,BVRB_9g225500,BVRB_005270,BVRB_5g116400,BVRB_1g007950,BVRB_4g088220,BVRB_4g075350,BVRB_4g083630,BVRB_5g103800,BVRB_2g038160,BVRB_4g084470,BVRB_5g126820,BVRB_4g073990,BVRB_2g030450,BVRB_2g0446…
GO:0040013	negative regulation of locomotion	biological_process	0.71037	1	1	6813	3	18125	BVRB_8g190480
GO:0051271	negative regulation of cellular component movement	biological_process	0.71037	1	1	6813	3	18125	BVRB_8g190480
GO:2000146	negative regulation of cell motility	biological_process	0.71037	1	1	6813	3	18125	BVRB_8g190480
GO:0045087	innate immune response	biological_process	0.711	1	3	6813	10	18125	BVRB_5g122370,BVRB_4g079870,BVRB_015670
GO:0009235	cobalamin metabolic process	biological_process	0.71215	1	14	6813	41	18125	BVRB_2g044390,BVRB_4g086080,BVRB_7g161540,BVRB_2g033330,BVRB_9g221940,XLOC_037781,BVRB_011370,BVRB_4g084590,BVRB_4g083340,BVRB_3g062120,BVRB_4g087300,BVRB_5g109610,BVRB_8g191780,BVRB_6g130910
GO:0043549	regulation of kinase activity	biological_process	0.71302	1	3	6813	10	18125	BVRB_4g081550,BVRB_004440,BVRB_5g114670
GO:0045859	regulation of protein kinase activity	biological_process	0.71302	1	3	6813	10	18125	BVRB_4g081550,BVRB_004440,BVRB_5g114670
GO:0051338	regulation of transferase activity	biological_process	0.71302	1	3	6813	10	18125	BVRB_5g114670,BVRB_004440,BVRB_4g081550
GO:0007409	axonogenesis	biological_process	0.71542	1	11	6813	32	18125	BVRB_6g152920,BVRB_000270,BVRB_9g215390,BVRB_3g069250,BVRB_8g197470,BVRB_5g101560,BVRB_4g071450,BVRB_4g081570,BVRB_8g185770,BVRB_1g002090,BVRB_8g186180
GO:0007411	axon guidance	biological_process	0.71542	1	11	6813	32	18125	BVRB_000270,BVRB_6g152920,BVRB_9g215390,BVRB_8g197470,BVRB_5g101560,BVRB_4g071450,BVRB_4g081570,BVRB_8g185770,BVRB_3g069250,BVRB_8g186180,BVRB_1g002090
GO:0032990	cell part morphogenesis	biological_process	0.71542	1	11	6813	32	18125	BVRB_6g152920,BVRB_000270,BVRB_9g215390,BVRB_3g069250,BVRB_5g101560,BVRB_8g185770,BVRB_4g071450,BVRB_8g197470,BVRB_4g081570,BVRB_1g002090,BVRB_8g186180
GO:0048667	cell morphogenesis involved in neuron differentiation	biological_process	0.71542	1	11	6813	32	18125	BVRB_1g002090,BVRB_8g186180,BVRB_8g197470,BVRB_5g101560,BVRB_4g071450,BVRB_4g081570,BVRB_8g185770,BVRB_3g069250,BVRB_9g215390,BVRB_000270,BVRB_6g152920
GO:0048812	neuron projection morphogenesis	biological_process	0.71542	1	11	6813	32	18125	BVRB_000270,BVRB_6g152920,BVRB_9g215390,BVRB_5g101560,BVRB_8g185770,BVRB_4g071450,BVRB_8g197470,BVRB_4g081570,BVRB_3g069250,BVRB_1g002090,BVRB_8g186180
GO:0048858	cell projection morphogenesis	biological_process	0.71542	1	11	6813	32	18125	BVRB_000270,BVRB_6g152920,BVRB_9g215390,BVRB_5g101560,BVRB_4g071450,BVRB_8g197470,BVRB_4g081570,BVRB_8g185770,BVRB_3g069250,BVRB_1g002090,BVRB_8g186180
GO:0061564	axon development	biological_process	0.71542	1	11	6813	32	18125	BVRB_9g215390,BVRB_000270,BVRB_6g152920,BVRB_8g186180,BVRB_1g002090,BVRB_8g185770,BVRB_5g101560,BVRB_4g071450,BVRB_8g197470,BVRB_4g081570,BVRB_3g069250
GO:0097485	neuron projection guidance	biological_process	0.71542	1	11	6813	32	18125	BVRB_9g215390,BVRB_000270,BVRB_6g152920,BVRB_8g186180,BVRB_1g002090,BVRB_5g101560,BVRB_8g197470,BVRB_4g071450,BVRB_4g081570,BVRB_8g185770,BVRB_3g069250
GO:0120039	plasma membrane bounded cell projection morphogenesis	biological_process	0.71542	1	11	6813	32	18125	BVRB_8g186180,BVRB_1g002090,BVRB_4g081570,BVRB_5g101560,BVRB_4g071450,BVRB_8g197470,BVRB_8g185770,BVRB_3g069250,BVRB_9g215390,BVRB_000270,BVRB_6g152920
GO:0030436	asexual sporulation	biological_process	0.71729	1	5	6813	15	18125	BVRB_3g048590,BVRB_1g005050,BVRB_2g037660,BVRB_4g086700,BVRB_7g165570
GO:0034220	ion transmembrane transport	biological_process	0.71736	1	137	6813	378	18125	BVRB_9g216880,BVRB_2g028450,BVRB_5g114300,BVRB_5g108010,BVRB_003200,BVRB_1g018680,BVRB_6g135600,BVRB_4g077240,XLOC_064130,BVRB_8g183730,BVRB_3g069750,BVRB_5g106610,BVRB_1g014400,BVRB_1g001670,BVRB_3g060860,BVRB_014060,BVRB_6g150240,BVRB_5g109630,BVRB_6g149970,BVRB_5g115960,BVRB_4g080750,BVRB_8g182840,BVRB_5g124610,BVRB_7g162630,BVRB_3g050070,BVRB_4g095910,XLOC_029720,BVRB_004990,BVRB_005140,BVRB_…
GO:0006305	DNA alkylation	biological_process	0.71764	1	6	6813	17	18125	BVRB_4g096600,BVRB_2g045610,BVRB_9g221180,BVRB_8g192450,BVRB_3g057140,BVRB_4g075790
GO:0006306	DNA methylation	biological_process	0.71764	1	6	6813	17	18125	BVRB_4g075790,BVRB_3g057140,BVRB_9g221180,BVRB_8g192450,BVRB_2g045610,BVRB_4g096600
GO:0044728	DNA methylation or demethylation	biological_process	0.71764	1	6	6813	17	18125	BVRB_4g096600,BVRB_2g045610,BVRB_9g221180,BVRB_8g192450,BVRB_3g057140,BVRB_4g075790
GO:0016999	antibiotic metabolic process	biological_process	0.71918	1	13	6813	36	18125	BVRB_6g141100,BVRB_006300,BVRB_4g077240,BVRB_8g181940,BVRB_1g003080,BVRB_4g095480,XLOC_064130,BVRB_8g183230,BVRB_6g133460,BVRB_004700,XLOC_046649,BVRB_4g090650,BVRB_9g209750
GO:0006729	tetrahydrobiopterin biosynthetic process	biological_process	0.71929	1	1	6813	3	18125	BVRB_011670
GO:0034311	diol metabolic process	biological_process	0.71929	1	1	6813	3	18125	BVRB_011670
GO:0034312	diol biosynthetic process	biological_process	0.71929	1	1	6813	3	18125	BVRB_011670
GO:0046146	tetrahydrobiopterin metabolic process	biological_process	0.71929	1	1	6813	3	18125	BVRB_011670
GO:0043207	response to external biotic stimulus	biological_process	0.71935	1	41	6813	122	18125	BVRB_4g079870,BVRB_4g079550,BVRB_3g053880,BVRB_1g022510,BVRB_2g037810,BVRB_8g183240,BVRB_6g147420,BVRB_2g023720,BVRB_9g204310,BVRB_6g152690,BVRB_010590,BVRB_8g192220,BVRB_4g078820,BVRB_2g044710,BVRB_5g103520,BVRB_9g209540,BVRB_5g111390,BVRB_1g002490,BVRB_2g046160,BVRB_1g004300,BVRB_7g163890,BVRB_002140,BVRB_1g015790,BVRB_9g205130,BVRB_012040,BVRB_5g122370,BVRB_3g049650,BVRB_5g126820,BVRB_3g056830…
GO:0051707	response to other organism	biological_process	0.71935	1	41	6813	122	18125	BVRB_7g163890,BVRB_002140,BVRB_012040,BVRB_9g205130,BVRB_1g015790,BVRB_5g122370,BVRB_3g049650,BVRB_5g126820,BVRB_3g056830,BVRB_4g076360,BVRB_4g081430,BVRB_1g007720,BVRB_015670,BVRB_3g068860,BVRB_2g040160,BVRB_6g130270,BVRB_5g106900,BVRB_5g105200,XLOC_009444,BVRB_1g008390,BVRB_9g209210,BVRB_4g079870,BVRB_4g079550,BVRB_3g053880,BVRB_1g022510,BVRB_2g037810,BVRB_8g183240,BVRB_6g147420,BVRB_2g023720,B…
GO:0051775	response to redox state	biological_process	0.72015	1	1	6813	3	18125	XLOC_031110
GO:0042873	aldonate transmembrane transport	biological_process	0.72024	1	1	6813	3	18125	BVRB_3g068590
GO:0048731	system development	biological_process	0.72078	1	22	6813	61	18125	BVRB_5g121730,BVRB_000270,BVRB_6g152920,BVRB_1g010050,XLOC_066252,BVRB_8g186180,BVRB_1g002090,BVRB_6g151020,BVRB_4g074670,BVRB_5g101560,BVRB_8g197470,BVRB_2g036600,BVRB_8g188930,BVRB_004940,BVRB_2g032140,BVRB_7g174960,BVRB_9g215390,BVRB_7g162220,BVRB_8g185770,BVRB_4g071450,BVRB_4g081570,BVRB_3g069250
GO:0008272	sulfate transport	biological_process	0.72091	1	3	6813	8	18125	BVRB_9g220590,BVRB_7g165570,BVRB_8g196030
GO:0000966	RNA 5'-end processing	biological_process	0.72091	1	2	6813	6	18125	BVRB_7g170040,BVRB_003460
GO:0001682	tRNA 5'-leader removal	biological_process	0.72091	1	2	6813	6	18125	BVRB_003460,BVRB_7g170040
GO:0034471	ncRNA 5'-end processing	biological_process	0.72091	1	2	6813	6	18125	BVRB_7g170040,BVRB_003460
GO:0099116	tRNA 5'-end processing	biological_process	0.72091	1	2	6813	6	18125	BVRB_7g170040,BVRB_003460
GO:0019491	ectoine biosynthetic process	biological_process	0.72094	1	1	6813	3	18125	BVRB_2g034310
GO:0042399	ectoine metabolic process	biological_process	0.72094	1	1	6813	3	18125	BVRB_2g034310
GO:0009063	cellular amino acid catabolic process	biological_process	0.7214	1	13	6813	36	18125	BVRB_5g108070,BVRB_4g086200,BVRB_6g134720,BVRB_6g154500,BVRB_4g077240,BVRB_4g090650,BVRB_3g065330,BVRB_004700,BVRB_2g047110,BVRB_9g224110,BVRB_9g224130,BVRB_2g024180,BVRB_5g110430
GO:0051716	cellular response to stimulus	biological_process	0.72181	1	496	6813	1333	18125	BVRB_3g054270,BVRB_4g083230,BVRB_7g166570,BVRB_5g101650,BVRB_8g197070,BVRB_2g037480,BVRB_9g205390,BVRB_9g218940,BVRB_9g213390,BVRB_1g019970,BVRB_7g156540,BVRB_9g205070,BVRB_6g145030,BVRB_005310,BVRB_6g142820,BVRB_1g020250,BVRB_9g214820,BVRB_2g040180,BVRB_4g096060,BVRB_7g172080,XLOC_030697,BVRB_008250,BVRB_4g071630,BVRB_006170,BVRB_2g026120,BVRB_2g039750,XLOC_068320,BVRB_9g221850,BVRB_1g008370,BVR…
GO:0042398	cellular modified amino acid biosynthetic process	biological_process	0.72338	1	11	6813	31	18125	BVRB_7g165520,BVRB_7g173850,BVRB_5g122980,BVRB_4g093780,BVRB_4g071540,BVRB_7g167060,BVRB_3g056660,BVRB_3g065500,BVRB_9g225460,BVRB_6g137210,XLOC_064494
GO:0007007	inner mitochondrial membrane organization	biological_process	0.72352	1	1	6813	3	18125	BVRB_7g171210
GO:0042407	cristae formation	biological_process	0.72352	1	1	6813	3	18125	BVRB_7g171210
GO:0052126	movement in host environment	biological_process	0.7243	1	22	6813	59	18125	BVRB_9g205060,BVRB_1g000290,BVRB_4g093260,BVRB_8g193760,BVRB_6g144940,BVRB_6g135680,BVRB_7g171010,BVRB_6g134970,BVRB_009910,BVRB_1g022250,BVRB_3g054620,BVRB_6g133110,BVRB_6g132640,BVRB_2g040520,BVRB_9g224450,BVRB_8g190330,BVRB_7g162490,BVRB_2g029350,BVRB_7g174340,BVRB_8g185440,BVRB_7g165390,BVRB_1g015860
GO:0052192	movement in environment of other organism involved in symbiotic interaction	biological_process	0.7243	1	22	6813	59	18125	BVRB_6g132640,BVRB_2g040520,BVRB_3g054620,BVRB_6g133110,BVRB_8g190330,BVRB_9g224450,BVRB_7g162490,BVRB_2g029350,BVRB_1g015860,BVRB_8g185440,BVRB_7g174340,BVRB_7g165390,BVRB_9g205060,BVRB_1g000290,BVRB_6g135680,BVRB_6g144940,BVRB_4g093260,BVRB_8g193760,BVRB_1g022250,BVRB_7g171010,BVRB_6g134970,BVRB_009910
GO:0006423	cysteinyl-tRNA aminoacylation	biological_process	0.72434	1	1	6813	3	18125	BVRB_6g141670
GO:0006481	C-terminal protein methylation	biological_process	0.72521	1	4	6813	12	18125	BVRB_2g046630,BVRB_9g223030,BVRB_5g116720,BVRB_7g178920
GO:0018410	C-terminal protein amino acid modification	biological_process	0.72521	1	4	6813	12	18125	BVRB_7g178920,BVRB_5g116720,BVRB_9g223030,BVRB_2g046630
GO:0043687	post-translational protein modification	biological_process	0.72521	1	4	6813	12	18125	BVRB_2g046630,BVRB_9g223030,BVRB_5g116720,BVRB_7g178920
GO:0010970	transport along microtubule	biological_process	0.72534	1	1	6813	3	18125	BVRB_4g072330
GO:0030705	cytoskeleton-dependent intracellular transport	biological_process	0.72534	1	1	6813	3	18125	BVRB_4g072330
GO:0042073	intraciliary transport	biological_process	0.72534	1	1	6813	3	18125	BVRB_4g072330
GO:0044782	cilium organization	biological_process	0.72534	1	1	6813	3	18125	BVRB_4g072330
GO:0099111	microtubule-based transport	biological_process	0.72534	1	1	6813	3	18125	BVRB_4g072330
GO:0009767	photosynthetic electron transport chain	biological_process	0.72572	1	7	6813	25	18125	BVRB_004220,BVRB_4g086440,BVRB_7g180220,BVRB_7g180250,BVRB_4g082610,XLOC_071397,BVRB_5g110350
GO:0046165	alcohol biosynthetic process	biological_process	0.72579	1	4	6813	12	18125	BVRB_2g033110,BVRB_6g136800,BVRB_011670,BVRB_6g135490
GO:0034404	nucleobase-containing small molecule biosynthetic process	biological_process	0.72611	1	26	6813	75	18125	BVRB_2g046600,BVRB_3g052850,BVRB_3g058090,BVRB_6g129880,BVRB_5g120180,BVRB_2g038140,XLOC_061072,BVRB_9g204510,BVRB_7g172900,BVRB_5g115080,BVRB_3g058070,XLOC_027871,BVRB_8g194880,BVRB_4g091040,XLOC_043566,BVRB_7g161710,BVRB_7g160370,BVRB_6g151140,XLOC_050163,BVRB_7g174130,BVRB_6g138960,BVRB_1g007880,BVRB_6g131970,BVRB_8g197870,BVRB_7g169770,BVRB_8g185430
GO:0072657	protein localization to membrane	biological_process	0.72631	1	43	6813	118	18125	BVRB_2g046910,BVRB_1g018680,BVRB_6g132280,BVRB_5g099530,BVRB_7g170340,BVRB_7g178240,BVRB_3g053460,BVRB_005360,BVRB_1g006280,BVRB_012820,BVRB_5g122200,BVRB_8g183500,BVRB_2g039560,BVRB_3g070320,XLOC_002440,BVRB_6g132050,BVRB_9g204330,BVRB_8g191020,BVRB_1g005730,BVRB_9g202960,BVRB_007680,BVRB_9g216910,BVRB_4g083380,BVRB_2g037480,BVRB_6g144220,BVRB_3g070160,BVRB_7g159990,BVRB_1g001780,BVRB_4g090240,B…
GO:0009058	biosynthetic process	biological_process	0.7266	1	1533	6813	4070	18125	BVRB_3g048270,BVRB_3g058070,BVRB_2g044600,BVRB_2g030450,BVRB_4g091040,BVRB_9g224630,BVRB_014590,BVRB_5g126930,BVRB_9g204510,XLOC_046895,BVRB_2g037030,BVRB_5g126820,BVRB_4g084470,BVRB_2g038160,BVRB_4g073990,BVRB_7g175520,BVRB_6g152010,BVRB_4g081430,BVRB_5g107320,BVRB_6g148110,BVRB_8g183180,BVRB_5g119750,BVRB_5g119220,BVRB_6g137950,BVRB_1g007130,BVRB_3g061720,BVRB_7g176890,BVRB_6g147160,BVRB_9g2220…
GO:0008283	cell proliferation	biological_process	0.72674	1	7	6813	22	18125	BVRB_9g222800,BVRB_4g078320,BVRB_7g160220,BVRB_1g014160,BVRB_4g074670,BVRB_009050,BVRB_002080
GO:1901360	organic cyclic compound metabolic process	biological_process	0.72677	1	1577	6813	4197	18125	BVRB_2g032500,BVRB_6g142760,BVRB_2g032260,BVRB_3g056860,BVRB_9g202650,BVRB_8g182820,BVRB_7g158010,BVRB_3g063710,BVRB_2g026010,BVRB_6g153400,BVRB_2g036840,BVRB_2g030630,BVRB_2g045080,BVRB_1g005540,BVRB_1g002940,BVRB_3g062770,BVRB_4g081650,BVRB_3g067260,BVRB_2g029510,BVRB_7g168670,BVRB_7g170690,BVRB_1g000510,BVRB_1g019680,BVRB_6g153720,BVRB_5g099600,BVRB_1g022350,BVRB_5g119730,BVRB_2g027840,BVRB_1g…
GO:0010883	regulation of lipid storage	biological_process	0.72739	1	3	6813	9	18125	BVRB_1g014160,BVRB_4g078320,BVRB_9g222800
GO:0010884	positive regulation of lipid storage	biological_process	0.72739	1	3	6813	9	18125	BVRB_9g222800,BVRB_4g078320,BVRB_1g014160
GO:1905952	regulation of lipid localization	biological_process	0.72739	1	3	6813	9	18125	BVRB_9g222800,BVRB_4g078320,BVRB_1g014160
GO:1905954	positive regulation of lipid localization	biological_process	0.72739	1	3	6813	9	18125	BVRB_1g014160,BVRB_4g078320,BVRB_9g222800
GO:0010393	galacturonan metabolic process	biological_process	0.72807	1	1	6813	3	18125	BVRB_3g059150
GO:0045488	pectin metabolic process	biological_process	0.72807	1	1	6813	3	18125	BVRB_3g059150
GO:0045490	pectin catabolic process	biological_process	0.72807	1	1	6813	3	18125	BVRB_3g059150
GO:0006948	induction by virus of host cell-cell fusion	biological_process	0.72984	1	2	6813	6	18125	BVRB_5g108580,BVRB_5g114280
GO:0006090	pyruvate metabolic process	biological_process	0.73012	1	18	6813	53	18125	BVRB_7g172900,BVRB_3g058070,BVRB_8g194880,BVRB_4g091040,BVRB_2g046600,BVRB_3g058090,BVRB_3g052850,BVRB_5g120180,BVRB_2g038140,BVRB_6g129880,BVRB_7g174130,BVRB_6g138960,BVRB_1g007880,BVRB_8g197870,BVRB_8g185430,BVRB_7g161710,BVRB_7g160370,XLOC_050163
GO:0007015	actin filament organization	biological_process	0.73119	1	10	6813	29	18125	BVRB_8g188480,BVRB_2g040130,BVRB_1g004030,BVRB_8g193060,BVRB_1g017990,BVRB_8g193130,BVRB_008960,BVRB_7g163870,BVRB_4g082190,BVRB_8g188900
GO:0042127	regulation of cell proliferation	biological_process	0.73434	1	5	6813	16	18125	BVRB_1g014160,BVRB_002080,BVRB_009050,BVRB_4g078320,BVRB_9g222800
GO:0043385	mycotoxin metabolic process	biological_process	0.73439	1	1	6813	3	18125	BVRB_8g184200
GO:0043386	mycotoxin biosynthetic process	biological_process	0.73439	1	1	6813	3	18125	BVRB_8g184200
GO:0045122	aflatoxin biosynthetic process	biological_process	0.73439	1	1	6813	3	18125	BVRB_8g184200
GO:0046222	aflatoxin metabolic process	biological_process	0.73439	1	1	6813	3	18125	BVRB_8g184200
GO:1901376	organic heteropentacyclic compound metabolic process	biological_process	0.73439	1	1	6813	3	18125	BVRB_8g184200
GO:1901378	organic heteropentacyclic compound biosynthetic process	biological_process	0.73439	1	1	6813	3	18125	BVRB_8g184200
GO:0034453	microtubule anchoring	biological_process	0.73472	1	1	6813	3	18125	BVRB_2g045900
GO:0046039	GTP metabolic process	biological_process	0.7358	1	3	6813	9	18125	BVRB_7g169770,BVRB_4g070880,BVRB_8g184480
GO:0009297	pilus assembly	biological_process	0.73735	1	9	6813	26	18125	BVRB_9g203750,BVRB_9g209620,BVRB_2g042840,BVRB_2g038360,BVRB_011340,BVRB_1g001260,BVRB_3g069240,BVRB_6g146970,BVRB_4g073990
GO:0043711	pilus organization	biological_process	0.73735	1	9	6813	26	18125	BVRB_6g146970,BVRB_4g073990,BVRB_9g203750,BVRB_9g209620,BVRB_2g038360,BVRB_2g042840,BVRB_011340,BVRB_3g069240,BVRB_1g001260
GO:0045048	protein insertion into ER membrane	biological_process	0.7388	1	2	6813	6	18125	BVRB_1g006280,BVRB_6g139030
GO:0071816	tail-anchored membrane protein insertion into ER membrane	biological_process	0.7388	1	2	6813	6	18125	BVRB_1g006280,BVRB_6g139030
GO:0007266	Rho protein signal transduction	biological_process	0.73885	1	3	6813	10	18125	BVRB_4g084150,BVRB_9g207510,BVRB_4g084910
GO:0035023	regulation of Rho protein signal transduction	biological_process	0.73885	1	3	6813	10	18125	BVRB_4g084150,BVRB_4g084910,BVRB_9g207510
GO:0001558	regulation of cell growth	biological_process	0.73914	1	2	6813	6	18125	BVRB_8g193000,BVRB_5g122720
GO:0000904	cell morphogenesis involved in differentiation	biological_process	0.73938	1	11	6813	33	18125	BVRB_000270,BVRB_6g152920,BVRB_9g215390,BVRB_5g101560,BVRB_4g071450,BVRB_4g081570,BVRB_8g197470,BVRB_8g185770,BVRB_3g069250,BVRB_1g002090,BVRB_8g186180
GO:0030155	regulation of cell adhesion	biological_process	0.74062	1	3	6813	10	18125	BVRB_7g157950,BVRB_1g018720,BVRB_4g091530
GO:0015711	organic anion transport	biological_process	0.74097	1	52	6813	143	18125	BVRB_5g125960,BVRB_6g147640,BVRB_5g106610,BVRB_2g026370,BVRB_3g068590,BVRB_3g069080,BVRB_5g099190,XLOC_022083,BVRB_4g090170,BVRB_5g105290,BVRB_2g029700,BVRB_4g091170,BVRB_2g029680,BVRB_4g071200,BVRB_8g183240,BVRB_4g081750,BVRB_2g028450,BVRB_8g187580,BVRB_005140,BVRB_2g023660,BVRB_5g108010,BVRB_7g171200,BVRB_2g033110,BVRB_5g118540,BVRB_5g100820,BVRB_4g071210,BVRB_9g211340,BVRB_5g112910,BVRB_8g1866…
GO:0016071	mRNA metabolic process	biological_process	0.74118	1	94	6813	264	18125	BVRB_3g063170,BVRB_9g221670,BVRB_7g164060,BVRB_8g183810,BVRB_1g018250,BVRB_7g170780,BVRB_7g170520,BVRB_9g221110,BVRB_8g193850,BVRB_6g148370,BVRB_1g005930,BVRB_3g054780,BVRB_3g053860,BVRB_2g044730,BVRB_6g154770,BVRB_8g199390,BVRB_2g029710,BVRB_6g135660,BVRB_8g200320,BVRB_5g117690,BVRB_7g173880,BVRB_3g070320,BVRB_8g195250,BVRB_2g046300,BVRB_6g148970,BVRB_2g025720,BVRB_4g081710,BVRB_9g220300,BVRB_9g…
GO:0019087	transformation of host cell by virus	biological_process	0.74134	1	15	6813	43	18125	BVRB_000750,BVRB_9g204880,BVRB_4g073780,BVRB_9g222980,BVRB_5g102580,BVRB_5g122690,BVRB_6g137570,BVRB_1g012380,BVRB_001740,BVRB_2g030290,BVRB_2g046640,BVRB_3g067130,BVRB_4g090820,BVRB_6g133130,BVRB_5g120270
GO:0042737	drug catabolic process	biological_process	0.74156	1	16	6813	47	18125	BVRB_8g190040,BVRB_4g077240,BVRB_3g058210,BVRB_5g119930,BVRB_4g086200,BVRB_4g088530,BVRB_1g007720,BVRB_2g024180,BVRB_004700,BVRB_2g036580,BVRB_4g090650,BVRB_8g190010,BVRB_8g190000,BVRB_3g059150,BVRB_8g186430,BVRB_8g189980
GO:0043648	dicarboxylic acid metabolic process	biological_process	0.74302	1	11	6813	32	18125	BVRB_2g040030,BVRB_5g110740,BVRB_4g094290,BVRB_003120,BVRB_4g073300,BVRB_3g052140,BVRB_6g138000,BVRB_2g045950,BVRB_5g108070,BVRB_7g169640,BVRB_3g069380
GO:0065007	biological regulation	biological_process	0.7431	1	1152	6813	3098	18125	BVRB_4g088390,BVRB_3g066250,BVRB_7g179280,BVRB_6g146940,BVRB_1g017200,BVRB_1g022420,BVRB_8g196130,BVRB_3g051240,BVRB_1g003530,BVRB_016360,BVRB_4g077580,BVRB_5g119670,BVRB_1g001120,BVRB_6g146860,BVRB_6g130540,BVRB_9g204590,BVRB_3g064920,BVRB_8g193660,BVRB_4g095730,BVRB_5g109940,BVRB_6g127190,BVRB_3g049200,BVRB_004440,BVRB_2g032710,BVRB_5g114920,BVRB_1g018720,BVRB_3g052760,BVRB_5g114440,XLOC_057907…
GO:0000184	nuclear-transcribed mRNA catabolic process, nonsense-mediated decay	biological_process	0.7445	1	4	6813	11	18125	BVRB_7g165760,BVRB_9g206180,BVRB_8g188260,BVRB_004830
GO:0007417	central nervous system development	biological_process	0.74506	1	2	6813	6	18125	BVRB_7g162220,BVRB_2g036600
GO:0007420	brain development	biological_process	0.74506	1	2	6813	6	18125	BVRB_7g162220,BVRB_2g036600
GO:0060322	head development	biological_process	0.74506	1	2	6813	6	18125	BVRB_7g162220,BVRB_2g036600
GO:0042559	pteridine-containing compound biosynthetic process	biological_process	0.74562	1	6	6813	17	18125	BVRB_7g173850,BVRB_4g071540,BVRB_011670,BVRB_9g225460,BVRB_3g065500,BVRB_6g137210
GO:0006397	mRNA processing	biological_process	0.74568	1	79	6813	226	18125	BVRB_6g148190,BVRB_3g064510,BVRB_2g028980,BVRB_4g073770,BVRB_005730,BVRB_6g132710,BVRB_2g039850,BVRB_2g040490,BVRB_4g088910,BVRB_6g128420,BVRB_4g090430,BVRB_005250,BVRB_4g088450,BVRB_9g212570,BVRB_3g059430,BVRB_4g090130,BVRB_2g038640,BVRB_9g202860,BVRB_6g135950,BVRB_2g034990,BVRB_5g113160,BVRB_5g099320,BVRB_6g153330,BVRB_6g135960,BVRB_004590,BVRB_4g081750,BVRB_6g138600,BVRB_4g088170,BVRB_9g218150…
GO:0009056	catabolic process	biological_process	0.75024	1	248	6813	679	18125	BVRB_3g060300,BVRB_2g028150,BVRB_5g111870,BVRB_2g026150,BVRB_1g000700,BVRB_8g194880,BVRB_5g098720,XLOC_027871,BVRB_8g183030,BVRB_4g073350,XLOC_065906,BVRB_8g196250,BVRB_1g019300,BVRB_6g151140,XLOC_025883,BVRB_7g165780,BVRB_4g091980,BVRB_8g185430,BVRB_4g083210,BVRB_6g152730,BVRB_2g040220,BVRB_003830,BVRB_6g129880,BVRB_7g169790,BVRB_5g118510,BVRB_2g046600,BVRB_5g119970,BVRB_5g122250,BVRB_5g120580,B…
GO:0009066	aspartate family amino acid metabolic process	biological_process	0.75047	1	22	6813	62	18125	BVRB_6g136400,BVRB_9g221940,BVRB_4g077240,BVRB_3g069380,BVRB_9g219110,BVRB_4g095240,BVRB_004700,BVRB_003120,BVRB_5g110740,BVRB_4g090650,BVRB_3g061150,BVRB_4g084590,BVRB_3g059580,BVRB_8g183040,BVRB_1g000180,BVRB_3g068720,BVRB_5g109920,BVRB_8g191780,BVRB_7g163610,BVRB_4g073300,BVRB_4g072600,BVRB_5g113870
GO:1901565	organonitrogen compound catabolic process	biological_process	0.7514	1	80	6813	223	18125	BVRB_3g060300,BVRB_2g042200,BVRB_5g098720,BVRB_1g012590,BVRB_8g183030,BVRB_5g110430,BVRB_6g151140,BVRB_1g019300,BVRB_3g048500,BVRB_6g154500,BVRB_7g165780,BVRB_028010,BVRB_4g083210,BVRB_8g189980,BVRB_3g067290,BVRB_2g035270,BVRB_5g120580,BVRB_9g216260,BVRB_2g037480,BVRB_5g125170,BVRB_9g208290,BVRB_3g067260,BVRB_9g204510,BVRB_007320,BVRB_5g119930,BVRB_4g086200,BVRB_3g050110,BVRB_5g104910,BVRB_3g0551…
GO:0009233	menaquinone metabolic process	biological_process	0.75174	1	1	6813	3	18125	BVRB_1g004830
GO:0009234	menaquinone biosynthetic process	biological_process	0.75174	1	1	6813	3	18125	BVRB_1g004830
GO:0051341	regulation of oxidoreductase activity	biological_process	0.75285	1	1	6813	3	18125	BVRB_5g098660
GO:0051354	negative regulation of oxidoreductase activity	biological_process	0.75285	1	1	6813	3	18125	BVRB_5g098660
GO:1900757	regulation of D-amino-acid oxidase activity	biological_process	0.75285	1	1	6813	3	18125	BVRB_5g098660
GO:1900758	negative regulation of D-amino-acid oxidase activity	biological_process	0.75285	1	1	6813	3	18125	BVRB_5g098660
GO:0001503	ossification	biological_process	0.75294	1	5	6813	16	18125	BVRB_9g208980,BVRB_8g189740,BVRB_5g105560,BVRB_9g202870,BVRB_5g104240
GO:0045786	negative regulation of cell cycle	biological_process	0.7533	1	20	6813	60	18125	BVRB_6g150460,BVRB_7g167530,BVRB_015070,BVRB_8g190480,BVRB_7g162510,BVRB_003460,BVRB_4g075770,BVRB_1g006910,BVRB_007640,BVRB_3g069240,BVRB_009050,BVRB_9g220860,BVRB_8g202010,BVRB_3g053030,BVRB_7g175820,BVRB_6g150000,BVRB_9g203930,BVRB_4g073780,BVRB_7g165380,BVRB_7g178770
GO:0006216	cytidine catabolic process	biological_process	0.75452	1	1	6813	3	18125	BVRB_6g154100
GO:0009164	nucleoside catabolic process	biological_process	0.75452	1	1	6813	3	18125	BVRB_6g154100
GO:0009972	cytidine deamination	biological_process	0.75452	1	1	6813	3	18125	BVRB_6g154100
GO:0034656	nucleobase-containing small molecule catabolic process	biological_process	0.75452	1	1	6813	3	18125	BVRB_6g154100
GO:0042454	ribonucleoside catabolic process	biological_process	0.75452	1	1	6813	3	18125	BVRB_6g154100
GO:0046087	cytidine metabolic process	biological_process	0.75452	1	1	6813	3	18125	BVRB_6g154100
GO:0046133	pyrimidine ribonucleoside catabolic process	biological_process	0.75452	1	1	6813	3	18125	BVRB_6g154100
GO:0046135	pyrimidine nucleoside catabolic process	biological_process	0.75452	1	1	6813	3	18125	BVRB_6g154100
GO:0072529	pyrimidine-containing compound catabolic process	biological_process	0.75452	1	1	6813	3	18125	BVRB_6g154100
GO:1901658	glycosyl compound catabolic process	biological_process	0.75452	1	1	6813	3	18125	BVRB_6g154100
GO:0015675	nickel cation transport	biological_process	0.75585	1	6	6813	21	18125	BVRB_6g155260,BVRB_2g028900,BVRB_5g123040,BVRB_8g185420,BVRB_5g103620,BVRB_8g201340
GO:0035444	nickel cation transmembrane transport	biological_process	0.75585	1	6	6813	21	18125	BVRB_8g201340,BVRB_5g103620,BVRB_8g185420,BVRB_5g123040,BVRB_2g028900,BVRB_6g155260
GO:0042181	ketone biosynthetic process	biological_process	0.75858	1	9	6813	26	18125	BVRB_1g004830,BVRB_6g136800,BVRB_3g048900,BVRB_8g185240,BVRB_5g103250,BVRB_2g034320,BVRB_7g163840,BVRB_6g130440,BVRB_3g055140
GO:0009396	folic acid-containing compound biosynthetic process	biological_process	0.75868	1	5	6813	14	18125	BVRB_9g225460,BVRB_3g065500,BVRB_6g137210,BVRB_7g173850,BVRB_4g071540
GO:0015743	malate transport	biological_process	0.76357	1	13	6813	40	18125	BVRB_7g167870,BVRB_5g110840,BVRB_7g161540,BVRB_2g026370,BVRB_8g183240,BVRB_4g081750,BVRB_1g004050,BVRB_7g171110,BVRB_5g099190,BVRB_7g171200,BVRB_1g002480,BVRB_2g023660,BVRB_2g038160
GO:0006298	mismatch repair	biological_process	0.7644	1	17	6813	51	18125	BVRB_9g225190,BVRB_3g066180,BVRB_1g001770,BVRB_6g135740,BVRB_6g129810,BVRB_3g053340,BVRB_4g092670,BVRB_5g108580,BVRB_6g132560,BVRB_8g181820,BVRB_5g126110,BVRB_3g066900,BVRB_5g099980,BVRB_8g202010,BVRB_9g204680,BVRB_5g121690,BVRB_5g126950
GO:0007591	molting cycle, chitin-based cuticle	biological_process	0.76659	1	1	6813	3	18125	BVRB_7g177250
GO:0018990	ecdysis, chitin-based cuticle	biological_process	0.76659	1	1	6813	3	18125	BVRB_7g177250
GO:0022404	molting cycle process	biological_process	0.76659	1	1	6813	3	18125	BVRB_7g177250
GO:0042303	molting cycle	biological_process	0.76659	1	1	6813	3	18125	BVRB_7g177250
GO:0009987	cellular process	biological_process	0.76751	1	3296	6813	8753	18125	BVRB_1g019150,BVRB_4g095730,BVRB_8g188640,BVRB_8g183160,BVRB_8g197960,BVRB_5g109940,BVRB_9g215410,BVRB_6g152210,BVRB_6g127190,BVRB_7g177630,XLOC_038116,BVRB_5g113490,BVRB_1g003530,BVRB_2g044710,BVRB_3g062360,BVRB_2g044040,BVRB_1g020450,BVRB_8g183990,BVRB_1g014100,BVRB_9g204440,BVRB_6g146860,BVRB_013250,BVRB_005530,BVRB_6g153290,BVRB_9g204590,BVRB_9g204040,BVRB_1g003180,BVRB_6g146940,BVRB_2g039240…
GO:0001525	angiogenesis	biological_process	0.76779	1	2	6813	6	18125	BVRB_1g010050,BVRB_7g174960
GO:0001568	blood vessel development	biological_process	0.76779	1	2	6813	6	18125	BVRB_7g174960,BVRB_1g010050
GO:0001944	vasculature development	biological_process	0.76779	1	2	6813	6	18125	BVRB_7g174960,BVRB_1g010050
GO:0035239	tube morphogenesis	biological_process	0.76779	1	2	6813	6	18125	BVRB_1g010050,BVRB_7g174960
GO:0035295	tube development	biological_process	0.76779	1	2	6813	6	18125	BVRB_1g010050,BVRB_7g174960
GO:0045765	regulation of angiogenesis	biological_process	0.76779	1	2	6813	6	18125	BVRB_7g174960,BVRB_1g010050
GO:0048514	blood vessel morphogenesis	biological_process	0.76779	1	2	6813	6	18125	BVRB_7g174960,BVRB_1g010050
GO:0072358	cardiovascular system development	biological_process	0.76779	1	2	6813	6	18125	BVRB_7g174960,BVRB_1g010050
GO:0072359	circulatory system development	biological_process	0.76779	1	2	6813	6	18125	BVRB_7g174960,BVRB_1g010050
GO:1901342	regulation of vasculature development	biological_process	0.76779	1	2	6813	6	18125	BVRB_1g010050,BVRB_7g174960
GO:0000272	polysaccharide catabolic process	biological_process	0.76888	1	8	6813	23	18125	BVRB_3g059150,BVRB_9g203760,BVRB_2g041910,BVRB_005770,BVRB_003830,BVRB_5g124880,BVRB_4g081000,BVRB_8g193320
GO:0006535	cysteine biosynthetic process from serine	biological_process	0.76949	1	1	6813	3	18125	BVRB_4g090050
GO:0006563	L-serine metabolic process	biological_process	0.76949	1	1	6813	3	18125	BVRB_4g090050
GO:0019344	cysteine biosynthetic process	biological_process	0.76949	1	1	6813	3	18125	BVRB_4g090050
GO:0006281	DNA repair	biological_process	0.7735	1	143	6813	383	18125	BVRB_5g098600,BVRB_6g142820,BVRB_2g025910,BVRB_9g206210,BVRB_2g039750,BVRB_006170,BVRB_9g204680,BVRB_4g071630,BVRB_9g221850,XLOC_068320,BVRB_9g208930,BVRB_5g126110,BVRB_6g145820,BVRB_7g157950,BVRB_2g044790,BVRB_9g217150,BVRB_6g137230,BVRB_7g172660,BVRB_9g219360,BVRB_3g056910,BVRB_2g040150,BVRB_6g128900,BVRB_6g129310,BVRB_1g015200,BVRB_9g205970,BVRB_2g032020,BVRB_2g035440,BVRB_6g136150,BVRB_5g1269…
GO:0006425	glutaminyl-tRNA aminoacylation	biological_process	0.77481	1	1	6813	3	18125	BVRB_5g103890
GO:0016054	organic acid catabolic process	biological_process	0.77528	1	16	6813	46	18125	BVRB_7g172810,BVRB_5g108070,BVRB_9g202640,BVRB_5g110430,BVRB_4g086200,BVRB_6g134720,BVRB_6g154500,BVRB_4g077240,BVRB_4g090650,BVRB_8g195090,BVRB_3g065330,BVRB_004700,BVRB_2g047110,BVRB_9g224110,BVRB_9g224130,BVRB_2g024180
GO:0046395	carboxylic acid catabolic process	biological_process	0.77528	1	16	6813	46	18125	BVRB_4g090650,BVRB_9g224110,BVRB_2g047110,BVRB_004700,BVRB_9g224130,BVRB_2g024180,BVRB_8g195090,BVRB_3g065330,BVRB_4g086200,BVRB_6g154500,BVRB_4g077240,BVRB_6g134720,BVRB_9g202640,BVRB_5g110430,BVRB_7g172810,BVRB_5g108070
GO:0022412	cellular process involved in reproduction in multicellular organism	biological_process	0.77573	1	9	6813	29	18125	BVRB_4g072220,BVRB_6g127500,BVRB_8g182790,BVRB_6g131360,BVRB_3g051310,BVRB_9g217530,BVRB_1g020540,BVRB_3g066960,XLOC_031110
GO:0045055	regulated exocytosis	biological_process	0.77593	1	2	6813	8	18125	BVRB_5g112910,BVRB_6g131360
GO:0090150	establishment of protein localization to membrane	biological_process	0.77666	1	40	6813	112	18125	BVRB_8g183500,BVRB_5g122200,BVRB_1g006280,BVRB_012820,BVRB_3g070320,BVRB_2g039560,BVRB_9g204330,BVRB_6g132050,BVRB_9g202960,BVRB_1g005730,BVRB_2g046910,BVRB_6g132280,BVRB_1g018680,BVRB_7g170340,BVRB_5g099530,BVRB_005360,BVRB_3g053460,BVRB_7g178240,BVRB_4g077080,BVRB_011410,BVRB_1g013540,BVRB_1g010700,BVRB_6g139030,BVRB_1g009300,BVRB_2g039750,BVRB_9g204680,BVRB_7g160010,BVRB_7g158550,BVRB_1g020050…
GO:0006304	DNA modification	biological_process	0.77682	1	24	6813	69	18125	BVRB_1g001740,BVRB_8g193750,BVRB_5g121760,BVRB_3g057530,BVRB_5g105680,BVRB_4g075790,BVRB_9g221910,BVRB_8g192450,BVRB_9g203500,BVRB_6g140600,BVRB_1g009150,BVRB_6g139490,BVRB_008130,BVRB_7g180250,BVRB_2g047310,BVRB_2g032280,BVRB_3g057140,BVRB_2g045610,BVRB_4g096600,BVRB_4g096110,BVRB_6g127840,BVRB_7g170270,BVRB_6g137570,BVRB_9g221180
GO:0006303	double-strand break repair via nonhomologous end joining	biological_process	0.77709	1	5	6813	15	18125	BVRB_8g181160,BVRB_4g075770,BVRB_5g104260,BVRB_6g136150,BVRB_1g019280
GO:0051180	vitamin transport	biological_process	0.77772	1	3	6813	9	18125	BVRB_6g148230,BVRB_5g122690,BVRB_9g221170
GO:0051052	regulation of DNA metabolic process	biological_process	0.77881	1	9	6813	26	18125	BVRB_6g127470,BVRB_4g084130,BVRB_9g221040,BVRB_4g084870,BVRB_1g000290,BVRB_005250,BVRB_2g043020,BVRB_8g188370,BVRB_7g167990
GO:0042168	heme metabolic process	biological_process	0.78129	1	17	6813	48	18125	BVRB_9g216990,BVRB_8g196270,BVRB_2g033330,BVRB_3g054890,BVRB_5g124390,BVRB_6g127470,BVRB_6g133980,XLOC_011720,BVRB_3g052140,BVRB_5g101500,BVRB_2g023870,BVRB_5g099950,BVRB_7g167330,BVRB_4g093010,BVRB_1g004980,BVRB_8g181570,BVRB_9g219840
GO:0007029	endoplasmic reticulum organization	biological_process	0.78178	1	8	6813	25	18125	BVRB_6g155040,BVRB_3g055990,BVRB_1g012470,BVRB_4g088890,BVRB_2g042860,BVRB_6g139030,BVRB_4g083480,BVRB_1g006280
GO:1902531	regulation of intracellular signal transduction	biological_process	0.78362	1	10	6813	31	18125	BVRB_4g084910,BVRB_9g207510,BVRB_2g045490,BVRB_6g153320,BVRB_1g019340,BVRB_1g000880,BVRB_9g211440,BVRB_1g002140,BVRB_2g040180,BVRB_4g084150
GO:0098660	inorganic ion transmembrane transport	biological_process	0.78493	1	104	6813	297	18125	BVRB_2g040270,BVRB_3g066890,BVRB_5g114300,BVRB_9g216880,BVRB_003200,BVRB_8g181360,BVRB_8g188640,BVRB_1g018680,BVRB_6g127190,BVRB_6g135600,BVRB_3g069750,BVRB_8g183730,XLOC_064130,BVRB_6g130920,BVRB_4g073290,BVRB_8g199840,BVRB_4g077240,XLOC_037781,BVRB_3g048040,BVRB_8g196130,BVRB_012930,BVRB_5g111390,BVRB_9g223320,BVRB_2g027680,BVRB_1g014400,BVRB_5g123510,BVRB_3g060860,BVRB_1g004600,BVRB_5g115960,B…
GO:0006672	ceramide metabolic process	biological_process	0.78541	1	3	6813	9	18125	BVRB_5g118540,XLOC_055396,BVRB_8g201320
GO:0008284	positive regulation of cell proliferation	biological_process	0.78622	1	4	6813	13	18125	BVRB_4g078320,BVRB_9g222800,BVRB_002080,BVRB_1g014160
GO:0007267	cell-cell signaling	biological_process	0.78757	1	15	6813	50	18125	BVRB_015240,BVRB_9g202920,BVRB_4g072060,BVRB_5g118070,BVRB_7g160790,BVRB_3g050470,BVRB_7g160060,BVRB_000270,BVRB_5g102720,BVRB_4g088390,BVRB_8g192370,BVRB_5g113970,BVRB_6g140580,BVRB_2g041820,BVRB_4g097600
GO:0010467	gene expression	biological_process	0.78804	1	1173	6813	3162	18125	BVRB_4g079110,BVRB_6g149630,BVRB_5g120300,BVRB_5g106830,BVRB_5g116280,BVRB_2g040150,BVRB_8g195250,BVRB_5g099430,BVRB_1g009160,BVRB_7g173760,XLOC_014568,BVRB_7g172100,BVRB_6g153320,BVRB_5g121330,XLOC_023271,BVRB_9g210990,BVRB_9g202430,BVRB_4g073590,BVRB_4g072220,BVRB_7g163990,BVRB_4g080900,BVRB_007520,BVRB_1g017990,XLOC_067035,BVRB_7g169930,BVRB_012940,BVRB_3g049450,BVRB_6g140050,BVRB_6g137570,BVR…
GO:0043086	negative regulation of catalytic activity	biological_process	0.78895	1	5	6813	17	18125	BVRB_5g098660,BVRB_7g163000,BVRB_5g105170,BVRB_7g176000,BVRB_2g027150
GO:0044092	negative regulation of molecular function	biological_process	0.78895	1	5	6813	17	18125	BVRB_2g027150,BVRB_7g176000,BVRB_5g105170,BVRB_7g163000,BVRB_5g098660
GO:0006739	NADP metabolic process	biological_process	0.79002	1	5	6813	16	18125	BVRB_4g083630,BVRB_6g140350,BVRB_6g131970,BVRB_1g004120,BVRB_4g084970
GO:0002253	activation of immune response	biological_process	0.79164	1	3	6813	9	18125	BVRB_1g013950,BVRB_7g169880,BVRB_6g137160
GO:0016567	protein ubiquitination	biological_process	0.79209	1	33	6813	97	18125	BVRB_1g004600,BVRB_007320,BVRB_7g157400,BVRB_6g128940,BVRB_7g167990,BVRB_1g004610,BVRB_1g014400,BVRB_3g068000,BVRB_5g121730,BVRB_8g201840,BVRB_7g171170,BVRB_5g116300,BVRB_9g207620,BVRB_3g050470,BVRB_1g004590,BVRB_005560,BVRB_006290,BVRB_9g211050,BVRB_6g140150,BVRB_6g133060,BVRB_9g216090,BVRB_6g128200,BVRB_6g150050,BVRB_8g199300,BVRB_5g116810,BVRB_005750,BVRB_2g043510,BVRB_6g139380,BVRB_6g151150,B…
GO:0072329	monocarboxylic acid catabolic process	biological_process	0.79278	1	3	6813	10	18125	BVRB_9g202640,BVRB_7g172810,BVRB_8g195090
GO:0031221	arabinan metabolic process	biological_process	0.7931	1	1	6813	3	18125	BVRB_8g199520
GO:0042180	cellular ketone metabolic process	biological_process	0.79344	1	11	6813	32	18125	BVRB_2g034320,BVRB_7g163840,BVRB_3g055140,BVRB_6g130440,BVRB_1g004830,BVRB_6g136800,BVRB_3g048900,BVRB_5g103250,BVRB_9g224130,BVRB_9g224110,BVRB_8g185240
GO:0005993	trehalose catabolic process	biological_process	0.7944	1	1	6813	3	18125	BVRB_9g220170
GO:0009313	oligosaccharide catabolic process	biological_process	0.7944	1	1	6813	3	18125	BVRB_9g220170
GO:0046352	disaccharide catabolic process	biological_process	0.7944	1	1	6813	3	18125	BVRB_9g220170
GO:0043461	proton-transporting ATP synthase complex assembly	biological_process	0.79474	1	1	6813	3	18125	BVRB_5g108850
GO:0009264	deoxyribonucleotide catabolic process	biological_process	0.79556	1	1	6813	4	18125	BVRB_6g151140
GO:0098662	inorganic cation transmembrane transport	biological_process	0.79729	1	103	6813	295	18125	BVRB_5g105720,XLOC_061905,XLOC_059022,BVRB_9g205330,BVRB_4g072680,BVRB_6g149400,BVRB_1g002480,BVRB_030820,BVRB_017690,BVRB_1g008590,BVRB_8g201340,BVRB_6g135570,BVRB_4g092050,BVRB_011660,BVRB_1g004590,BVRB_5g103620,BVRB_6g155260,BVRB_2g029420,BVRB_3g068240,BVRB_6g151040,BVRB_6g140150,BVRB_8g185420,BVRB_1g004960,BVRB_7g171890,BVRB_6g151710,BVRB_5g105670,BVRB_9g206620,BVRB_2g034750,BVRB_004990,BVRB_…
GO:0006493	protein O-linked glycosylation	biological_process	0.79799	1	1	6813	3	18125	BVRB_2g031230
GO:0000956	nuclear-transcribed mRNA catabolic process	biological_process	0.7982	1	5	6813	15	18125	BVRB_8g188260,BVRB_7g170780,BVRB_9g206180,BVRB_004830,BVRB_7g165760
GO:0030908	protein splicing	biological_process	0.79864	1	1	6813	3	18125	BVRB_7g171990
GO:0051094	positive regulation of developmental process	biological_process	0.79871	1	3	6813	10	18125	BVRB_2g038300,BVRB_3g055860,BVRB_5g106390
GO:0006855	drug transmembrane transport	biological_process	0.79998	1	22	6813	61	18125	BVRB_4g087890,BVRB_3g066530,BVRB_8g200590,BVRB_9g216630,BVRB_6g142980,BVRB_6g138860,BVRB_7g166080,BVRB_9g216650,BVRB_1g004390,BVRB_5g119330,BVRB_4g082550,BVRB_3g053630,BVRB_3g053620,BVRB_3g050070,BVRB_7g166100,BVRB_7g170590,BVRB_6g138870,BVRB_5g124870,BVRB_7g166070,BVRB_4g095830,BVRB_4g097450,BVRB_6g138880
GO:0006888	ER to Golgi vesicle-mediated transport	biological_process	0.80052	1	17	6813	49	18125	BVRB_5g114920,BVRB_7g162090,BVRB_9g213830,BVRB_3g067550,BVRB_9g209230,BVRB_7g157480,BVRB_5g098860,BVRB_6g142940,BVRB_1g020650,BVRB_6g150710,BVRB_4g082100,BVRB_6g137660,BVRB_2g038380,BVRB_4g079960,BVRB_5g101200,BVRB_8g194310,BVRB_9g208270
GO:0008645	hexose transmembrane transport	biological_process	0.80103	1	1	6813	3	18125	BVRB_6g139990
GO:0006282	regulation of DNA repair	biological_process	0.80195	1	1	6813	3	18125	BVRB_1g000290
GO:0080135	regulation of cellular response to stress	biological_process	0.80195	1	1	6813	3	18125	BVRB_1g000290
GO:2001020	regulation of response to DNA damage stimulus	biological_process	0.80195	1	1	6813	3	18125	BVRB_1g000290
GO:0006546	glycine catabolic process	biological_process	0.80211	1	1	6813	3	18125	BVRB_2g024180
GO:0009071	serine family amino acid catabolic process	biological_process	0.80211	1	1	6813	3	18125	BVRB_2g024180
GO:0042135	neurotransmitter catabolic process	biological_process	0.80211	1	1	6813	3	18125	BVRB_2g024180
GO:0009611	response to wounding	biological_process	0.80248	1	27	6813	87	18125	BVRB_3g066250,BVRB_5g120650,BVRB_8g194020,BVRB_7g175820,BVRB_4g074740,BVRB_2g040930,BVRB_9g214380,BVRB_2g030630,BVRB_5g120630,BVRB_2g024640,BVRB_2g027570,BVRB_1g008370,BVRB_000890,BVRB_012930,BVRB_5g117690,BVRB_7g158080,BVRB_7g170040,BVRB_004080,BVRB_9g205330,BVRB_5g120640,BVRB_5g120700,BVRB_8g196180,BVRB_6g153340,BVRB_6g154530,BVRB_4g079550,BVRB_5g120690,BVRB_4g074670
GO:0017148	negative regulation of translation	biological_process	0.80252	1	7	6813	25	18125	BVRB_9g207470,BVRB_9g202490,BVRB_6g152730,BVRB_9g202500,BVRB_9g202430,BVRB_4g097610,BVRB_9g207450
GO:0034249	negative regulation of cellular amide metabolic process	biological_process	0.80252	1	7	6813	25	18125	BVRB_9g202500,BVRB_9g202430,BVRB_4g097610,BVRB_9g207450,BVRB_9g202490,BVRB_9g207470,BVRB_6g152730
GO:0043570	maintenance of DNA repeat elements	biological_process	0.8027	1	1	6813	3	18125	BVRB_3g069200
GO:0043571	maintenance of CRISPR repeat elements	biological_process	0.8027	1	1	6813	3	18125	BVRB_3g069200
GO:0051191	prosthetic group biosynthetic process	biological_process	0.80273	1	1	6813	3	18125	BVRB_5g108290
GO:0010466	negative regulation of peptidase activity	biological_process	0.80274	1	1	6813	3	18125	BVRB_5g105170
GO:0010951	negative regulation of endopeptidase activity	biological_process	0.80274	1	1	6813	3	18125	BVRB_5g105170
GO:0045861	negative regulation of proteolysis	biological_process	0.80274	1	1	6813	3	18125	BVRB_5g105170
GO:0034762	regulation of transmembrane transport	biological_process	0.80277	1	1	6813	3	18125	BVRB_6g139990
GO:0009251	glucan catabolic process	biological_process	0.80279	1	1	6813	3	18125	BVRB_8g193320
GO:0030245	cellulose catabolic process	biological_process	0.80279	1	1	6813	3	18125	BVRB_8g193320
GO:0031532	actin cytoskeleton reorganization	biological_process	0.80279	1	1	6813	3	18125	BVRB_1g005220
GO:0044247	cellular polysaccharide catabolic process	biological_process	0.80279	1	1	6813	3	18125	BVRB_8g193320
GO:0051275	beta-glucan catabolic process	biological_process	0.80279	1	1	6813	3	18125	BVRB_8g193320
GO:0015716	organic phosphonate transport	biological_process	0.80364	1	1	6813	4	18125	BVRB_8g188470
GO:1901617	organic hydroxy compound biosynthetic process	biological_process	0.80409	1	6	6813	19	18125	BVRB_2g033110,BVRB_011670,BVRB_6g136800,BVRB_4g084590,BVRB_6g135490,BVRB_7g172100
GO:0006807	nitrogen compound metabolic process	biological_process	0.80446	1	2503	6813	6634	18125	BVRB_2g029980,BVRB_5g099340,BVRB_5g123450,BVRB_6g138830,BVRB_9g202940,BVRB_013170,BVRB_5g110370,BVRB_5g098550,XLOC_050753,BVRB_6g128830,BVRB_7g168020,BVRB_7g163350,BVRB_004830,BVRB_8g185160,BVRB_3g064680,BVRB_007120,BVRB_4g076810,BVRB_5g117310,BVRB_2g042450,BVRB_6g132870,BVRB_9g219110,BVRB_5g122100,BVRB_7g165520,BVRB_3g057140,BVRB_4g078790,BVRB_8g196420,BVRB_2g044170,BVRB_1g012720,BVRB_2g030440,B…
GO:0051640	organelle localization	biological_process	0.80519	1	9	6813	29	18125	BVRB_9g212720,BVRB_1g017050,BVRB_4g076360,BVRB_3g063430,BVRB_005240,BVRB_1g019150,BVRB_7g163610,BVRB_5g112910,BVRB_5g103890
GO:0006098	pentose-phosphate shunt	biological_process	0.8053	1	2	6813	7	18125	BVRB_4g083630,BVRB_6g140350
GO:0051156	glucose 6-phosphate metabolic process	biological_process	0.8053	1	2	6813	7	18125	BVRB_4g083630,BVRB_6g140350
GO:0006741	NADP biosynthetic process	biological_process	0.80628	1	2	6813	7	18125	BVRB_4g084970,BVRB_1g004120
GO:0010468	regulation of gene expression	biological_process	0.80704	1	617	6813	1673	18125	BVRB_1g011510,XLOC_067072,BVRB_1g005230,BVRB_8g197270,BVRB_8g199930,BVRB_9g215660,BVRB_004060,BVRB_4g095910,BVRB_1g014730,BVRB_6g132040,BVRB_6g139240,BVRB_001350,BVRB_4g071870,BVRB_5g110650,BVRB_6g144150,BVRB_7g165760,BVRB_5g125390,BVRB_002140,BVRB_014190,BVRB_7g176150,BVRB_1g018210,BVRB_9g207470,BVRB_9g216820,BVRB_2g046940,BVRB_1g004420,BVRB_5g106160,BVRB_3g050990,BVRB_1g006280,BVRB_6g136840,BVR…
GO:0009219	pyrimidine deoxyribonucleotide metabolic process	biological_process	0.80713	1	3	6813	10	18125	BVRB_5g120410,BVRB_1g002590,BVRB_5g113970
GO:0009394	2'-deoxyribonucleotide metabolic process	biological_process	0.80713	1	3	6813	10	18125	BVRB_1g002590,BVRB_5g120410,BVRB_5g113970
GO:0019692	deoxyribose phosphate metabolic process	biological_process	0.80713	1	3	6813	10	18125	BVRB_5g120410,BVRB_1g002590,BVRB_5g113970
GO:0000105	histidine biosynthetic process	biological_process	0.80904	1	8	6813	24	18125	BVRB_9g211340,BVRB_1g010010,BVRB_4g094290,BVRB_7g169640,BVRB_9g203990,BVRB_8g183240,BVRB_6g135660,BVRB_5g120250
GO:0034622	cellular protein-containing complex assembly	biological_process	0.81101	1	98	6813	280	18125	BVRB_9g216950,BVRB_1g016640,BVRB_2g037980,BVRB_6g153340,BVRB_8g183810,BVRB_7g164060,BVRB_7g172660,BVRB_4g073470,BVRB_5g120470,BVRB_4g079550,BVRB_1g001420,BVRB_8g198750,BVRB_9g205970,BVRB_7g169940,BVRB_8g183230,BVRB_2g031230,BVRB_008960,BVRB_9g225500,BVRB_5g126970,BVRB_7g176490,BVRB_2g044260,BVRB_5g117690,BVRB_2g043790,BVRB_2g040130,BVRB_9g205330,BVRB_5g115350,BVRB_4g081710,BVRB_004080,BVRB_5g1088…
GO:0045321	leukocyte activation	biological_process	0.81136	1	3	6813	10	18125	BVRB_012630,BVRB_8g202140,BVRB_5g112910
GO:0006139	nucleobase-containing compound metabolic process	biological_process	0.81139	1	1442	6813	3867	18125	BVRB_3g050730,BVRB_003110,BVRB_5g104890,BVRB_4g072530,BVRB_8g183030,BVRB_6g143360,BVRB_5g111870,BVRB_4g094600,BVRB_9g225270,BVRB_8g183240,BVRB_2g029200,BVRB_7g174900,BVRB_005360,BVRB_1g017250,BVRB_6g133390,BVRB_1g009870,BVRB_1g000290,XLOC_025883,BVRB_5g109690,BVRB_4g095240,XLOC_052605,BVRB_6g151140,BVRB_9g221020,BVRB_2g046510,BVRB_2g037480,BVRB_5g100130,BVRB_8g182320,BVRB_2g042840,BVRB_6g134230,B…
GO:0050896	response to stimulus	biological_process	0.81245	1	811	6813	2209	18125	BVRB_9g209020,BVRB_8g196540,BVRB_004080,BVRB_9g223460,BVRB_3g049650,BVRB_8g198840,BVRB_1g004750,BVRB_8g197230,BVRB_6g149600,BVRB_5g118050,BVRB_1g016960,BVRB_7g163700,BVRB_3g061930,BVRB_5g113810,BVRB_7g170590,BVRB_9g207510,BVRB_2g031280,BVRB_1g004900,BVRB_9g209210,BVRB_1g012440,BVRB_1g003320,BVRB_6g128800,BVRB_8g195090,BVRB_1g007720,BVRB_9g213990,BVRB_1g012390,BVRB_8g202140,BVRB_3g062300,BVRB_5g10…
GO:0044085	cellular component biogenesis	biological_process	0.81266	1	248	6813	681	18125	BVRB_2g045380,BVRB_6g150750,BVRB_6g131540,BVRB_3g053880,BVRB_1g005180,BVRB_3g056190,BVRB_4g083220,BVRB_4g090920,BVRB_8g188900,BVRB_7g172440,BVRB_7g175780,BVRB_2g027340,BVRB_6g130620,BVRB_3g050490,BVRB_7g179910,BVRB_5g120570,BVRB_3g051660,BVRB_8g199270,BVRB_4g090150,BVRB_5g113970,BVRB_4g086620,BVRB_7g175820,BVRB_5g123900,BVRB_8g193130,BVRB_9g205930,BVRB_5g115670,BVRB_1g013480,BVRB_2g034950,BVRB_6g…
GO:0032940	secretion by cell	biological_process	0.81266	1	32	6813	94	18125	BVRB_002660,BVRB_5g112910,BVRB_5g123560,BVRB_1g013880,BVRB_3g063430,BVRB_5g124350,BVRB_8g202000,BVRB_6g131360,BVRB_7g163610,BVRB_006700,BVRB_005240,BVRB_009740,BVRB_1g020650,BVRB_5g113750,BVRB_4g076360,BVRB_1g017050,BVRB_5g102170,BVRB_001000,BVRB_2g047030,BVRB_4g078270,BVRB_5g103890,BVRB_7g169730,BVRB_9g212720,BVRB_009010,BVRB_1g017550,BVRB_2g038360,BVRB_1g019150,BVRB_9g220150,BVRB_7g173810,BVRB_…
GO:0046903	secretion	biological_process	0.81266	1	32	6813	94	18125	BVRB_5g112910,BVRB_002660,BVRB_5g124350,BVRB_3g063430,BVRB_1g013880,BVRB_5g123560,BVRB_8g202000,BVRB_6g131360,BVRB_005240,BVRB_006700,BVRB_7g163610,BVRB_4g076360,BVRB_5g113750,BVRB_1g020650,BVRB_009740,BVRB_001000,BVRB_5g102170,BVRB_2g047030,BVRB_1g017050,BVRB_5g103890,BVRB_4g078270,BVRB_1g017550,BVRB_009010,BVRB_9g212720,BVRB_7g169730,BVRB_1g019150,BVRB_2g038360,BVRB_9g220150,BVRB_4g078530,BVRB_…
GO:0006725	cellular aromatic compound metabolic process	biological_process	0.81286	1	1529	6813	4095	18125	BVRB_1g003780,BVRB_6g136660,BVRB_2g045070,BVRB_2g032990,BVRB_6g136770,BVRB_1g005090,BVRB_6g128710,BVRB_5g114620,XLOC_013497,BVRB_3g061010,BVRB_5g101280,BVRB_5g117140,BVRB_3g051910,BVRB_1g022230,BVRB_2g036190,BVRB_8g197920,BVRB_5g115640,BVRB_1g013750,BVRB_4g072390,BVRB_4g086260,BVRB_004980,BVRB_4g076900,XLOC_061905,BVRB_7g163890,BVRB_4g087890,BVRB_7g156540,BVRB_8g191780,BVRB_5g114670,BVRB_4g083540…
GO:0048193	Golgi vesicle transport	biological_process	0.81299	1	49	6813	143	18125	BVRB_5g098860,BVRB_6g142940,BVRB_5g110790,BVRB_7g178240,BVRB_5g121760,XLOC_004107,BVRB_9g210390,BVRB_4g082100,BVRB_5g112040,BVRB_4g079960,BVRB_6g147190,BVRB_5g101200,BVRB_8g194310,BVRB_2g046910,BVRB_8g202010,BVRB_4g074490,BVRB_4g074400,BVRB_012820,BVRB_9g225080,BVRB_005750,BVRB_3g050120,BVRB_9g209230,BVRB_4g089310,BVRB_2g031850,BVRB_7g157480,BVRB_9g214470,BVRB_5g104030,BVRB_6g150710,BVRB_1g020650…
GO:0019050	suppression by virus of host apoptotic process	biological_process	0.8146	1	1	6813	4	18125	BVRB_6g144730
GO:0033668	negative regulation by symbiont of host apoptotic process	biological_process	0.8146	1	1	6813	4	18125	BVRB_6g144730
GO:0052041	negative regulation by symbiont of host programmed cell death	biological_process	0.8146	1	1	6813	4	18125	BVRB_6g144730
GO:0052490	negative regulation by organism of programmed cell death in other organism involved in symbiotic interaction	biological_process	0.8146	1	1	6813	4	18125	BVRB_6g144730
GO:0032879	regulation of localization	biological_process	0.81542	1	13	6813	41	18125	BVRB_1g018720,BVRB_9g222150,BVRB_4g091530,BVRB_6g137160,BVRB_8g190480,BVRB_4g078320,BVRB_7g178240,BVRB_7g157950,BVRB_9g222800,BVRB_6g139990,BVRB_2g046910,BVRB_1g014160,BVRB_012820
GO:0044403	symbiont process	biological_process	0.8164	1	198	6813	534	18125	BVRB_1g000290,BVRB_9g204880,BVRB_5g115160,BVRB_3g048480,XLOC_050792,BVRB_016920,BVRB_7g157740,BVRB_7g180250,BVRB_5g111890,BVRB_6g135680,BVRB_5g098720,BVRB_001740,BVRB_6g133110,BVRB_8g183240,BVRB_8g194530,BVRB_2g041330,BVRB_2g030290,BVRB_013560,BVRB_3g050200,BVRB_3g050210,BVRB_5g106830,BVRB_2g029650,BVRB_3g059810,BVRB_4g073780,XLOC_044531,BVRB_2g045680,BVRB_8g186610,BVRB_6g137570,BVRB_5g105170,BVR…
GO:0006403	RNA localization	biological_process	0.81825	1	22	6813	66	18125	BVRB_4g083480,BVRB_6g128670,BVRB_6g145450,BVRB_5g108410,BVRB_7g160060,BVRB_2g042860,BVRB_6g136580,BVRB_6g155040,BVRB_4g089400,BVRB_8g198400,BVRB_1g012470,BVRB_6g132580,BVRB_8g188260,BVRB_9g210390,BVRB_6g142930,BVRB_2g046730,BVRB_003540,BVRB_006530,BVRB_005250,BVRB_1g017960,BVRB_6g153320,BVRB_6g145340
GO:0015931	nucleobase-containing compound transport	biological_process	0.81825	1	22	6813	66	18125	BVRB_8g198400,BVRB_4g089400,BVRB_6g155040,BVRB_1g012470,BVRB_6g132580,BVRB_8g188260,BVRB_9g210390,BVRB_6g145450,BVRB_6g128670,BVRB_4g083480,BVRB_7g160060,BVRB_5g108410,BVRB_2g042860,BVRB_6g136580,BVRB_005250,BVRB_6g153320,BVRB_1g017960,BVRB_6g145340,BVRB_6g142930,BVRB_2g046730,BVRB_003540,BVRB_006530
GO:0050657	nucleic acid transport	biological_process	0.81825	1	22	6813	66	18125	BVRB_8g188260,BVRB_6g132580,BVRB_9g210390,BVRB_6g155040,BVRB_8g198400,BVRB_4g089400,BVRB_1g012470,BVRB_2g042860,BVRB_6g136580,BVRB_6g128670,BVRB_4g083480,BVRB_6g145450,BVRB_5g108410,BVRB_7g160060,BVRB_1g017960,BVRB_6g153320,BVRB_6g145340,BVRB_005250,BVRB_2g046730,BVRB_006530,BVRB_003540,BVRB_6g142930
GO:0050658	RNA transport	biological_process	0.81825	1	22	6813	66	18125	BVRB_2g042860,BVRB_6g136580,BVRB_6g145450,BVRB_6g128670,BVRB_4g083480,BVRB_7g160060,BVRB_5g108410,BVRB_8g188260,BVRB_6g132580,BVRB_9g210390,BVRB_4g089400,BVRB_8g198400,BVRB_6g155040,BVRB_1g012470,BVRB_2g046730,BVRB_006530,BVRB_003540,BVRB_6g142930,BVRB_6g153320,BVRB_1g017960,BVRB_6g145340,BVRB_005250
GO:0051236	establishment of RNA localization	biological_process	0.81825	1	22	6813	66	18125	BVRB_005250,BVRB_6g145340,BVRB_6g153320,BVRB_1g017960,BVRB_6g142930,BVRB_006530,BVRB_003540,BVRB_2g046730,BVRB_1g012470,BVRB_4g089400,BVRB_8g198400,BVRB_6g155040,BVRB_9g210390,BVRB_6g132580,BVRB_8g188260,BVRB_7g160060,BVRB_5g108410,BVRB_6g145450,BVRB_6g128670,BVRB_4g083480,BVRB_6g136580,BVRB_2g042860
GO:0006342	chromatin silencing	biological_process	0.81942	1	1	6813	4	18125	BVRB_003200
GO:0006476	protein deacetylation	biological_process	0.81942	1	1	6813	4	18125	BVRB_003200
GO:0035601	protein deacylation	biological_process	0.81942	1	1	6813	4	18125	BVRB_003200
GO:0040029	regulation of gene expression, epigenetic	biological_process	0.81942	1	1	6813	4	18125	BVRB_003200
GO:0045814	negative regulation of gene expression, epigenetic	biological_process	0.81942	1	1	6813	4	18125	BVRB_003200
GO:0098732	macromolecule deacylation	biological_process	0.81942	1	1	6813	4	18125	BVRB_003200
GO:0051321	meiotic cell cycle	biological_process	0.82008	1	10	6813	30	18125	BVRB_5g119360,BVRB_5g113890,BVRB_7g177590,BVRB_9g211480,XLOC_052605,BVRB_6g135570,BVRB_4g093960,BVRB_5g120970,BVRB_7g159920,BVRB_5g118970
GO:0006497	protein lipidation	biological_process	0.82066	1	17	6813	49	18125	BVRB_9g222200,BVRB_7g167910,BVRB_1g004540,BVRB_5g106470,BVRB_7g159600,BVRB_1g017990,BVRB_2g038390,BVRB_4g078980,BVRB_3g056770,BVRB_8g182790,BVRB_2g042450,BVRB_5g100990,BVRB_008370,BVRB_7g167820,BVRB_013220,BVRB_3g062330,BVRB_5g126540
GO:0006506	GPI anchor biosynthetic process	biological_process	0.82066	1	17	6813	49	18125	BVRB_1g017990,BVRB_2g038390,BVRB_4g078980,BVRB_3g056770,BVRB_9g222200,BVRB_7g167910,BVRB_1g004540,BVRB_5g106470,BVRB_7g159600,BVRB_013220,BVRB_3g062330,BVRB_5g126540,BVRB_8g182790,BVRB_2g042450,BVRB_5g100990,BVRB_008370,BVRB_7g167820
GO:0006661	phosphatidylinositol biosynthetic process	biological_process	0.82066	1	17	6813	49	18125	BVRB_8g182790,BVRB_2g042450,BVRB_5g100990,BVRB_008370,BVRB_7g167820,BVRB_013220,BVRB_5g126540,BVRB_3g062330,BVRB_7g167910,BVRB_9g222200,BVRB_1g004540,BVRB_5g106470,BVRB_7g159600,BVRB_1g017990,BVRB_4g078980,BVRB_2g038390,BVRB_3g056770
GO:0042158	lipoprotein biosynthetic process	biological_process	0.82066	1	17	6813	49	18125	BVRB_8g182790,BVRB_5g100990,BVRB_2g042450,BVRB_008370,BVRB_7g167820,BVRB_013220,BVRB_5g126540,BVRB_3g062330,BVRB_9g222200,BVRB_7g167910,BVRB_1g004540,BVRB_5g106470,BVRB_7g159600,BVRB_1g017990,BVRB_4g078980,BVRB_2g038390,BVRB_3g056770
GO:0009262	deoxyribonucleotide metabolic process	biological_process	0.82068	1	4	6813	14	18125	BVRB_5g113970,BVRB_6g151140,BVRB_5g120410,BVRB_1g002590
GO:0044267	cellular protein metabolic process	biological_process	0.82141	1	862	6813	2286	18125	BVRB_2g046160,BVRB_2g044970,BVRB_1g019930,BVRB_3g058150,BVRB_9g207470,BVRB_2g046940,BVRB_5g123230,XLOC_015904,BVRB_2g027930,BVRB_8g182790,BVRB_8g187380,BVRB_9g217990,BVRB_3g052600,BVRB_1g015250,BVRB_8g199300,BVRB_4g080950,BVRB_2g030750,BVRB_8g185910,BVRB_011450,BVRB_6g143900,BVRB_8g185260,BVRB_5g121240,BVRB_4g081090,BVRB_005580,BVRB_1g023000,BVRB_000730,BVRB_9g210520,BVRB_9g218810,BVRB_3g054500,X…
GO:0032446	protein modification by small protein conjugation	biological_process	0.82315	1	34	6813	101	18125	BVRB_5g116300,BVRB_7g171170,BVRB_9g207620,BVRB_1g004590,BVRB_3g050470,BVRB_005560,BVRB_006290,BVRB_9g211050,BVRB_6g140150,BVRB_007320,BVRB_7g157400,BVRB_1g004600,BVRB_6g128940,BVRB_7g167990,BVRB_1g004610,BVRB_3g068000,BVRB_1g014400,BVRB_5g121730,BVRB_8g201840,BVRB_5g123990,BVRB_005750,BVRB_2g043510,BVRB_6g151150,BVRB_6g139380,BVRB_6g146940,BVRB_3g055100,BVRB_9g204280,BVRB_8g200020,BVRB_9g216090,B…
GO:0030260	entry into host cell	biological_process	0.8241	1	8	6813	24	18125	BVRB_5g098880,BVRB_8g194530,BVRB_7g174340,BVRB_7g160790,BVRB_7g164610,BVRB_5g119670,BVRB_2g027660,BVRB_2g045680
GO:0044409	entry into host	biological_process	0.8241	1	8	6813	24	18125	BVRB_8g194530,BVRB_7g174340,BVRB_5g098880,BVRB_7g164610,BVRB_5g119670,BVRB_2g045680,BVRB_2g027660,BVRB_7g160790
GO:0046718	viral entry into host cell	biological_process	0.8241	1	8	6813	24	18125	BVRB_7g160790,BVRB_2g045680,BVRB_2g027660,BVRB_7g164610,BVRB_5g119670,BVRB_5g098880,BVRB_7g174340,BVRB_8g194530
GO:0051806	entry into cell of other organism involved in symbiotic interaction	biological_process	0.8241	1	8	6813	24	18125	BVRB_5g098880,BVRB_8g194530,BVRB_7g174340,BVRB_7g160790,BVRB_5g119670,BVRB_7g164610,BVRB_2g027660,BVRB_2g045680
GO:0051828	entry into other organism involved in symbiotic interaction	biological_process	0.8241	1	8	6813	24	18125	BVRB_7g174340,BVRB_8g194530,BVRB_5g098880,BVRB_2g027660,BVRB_2g045680,BVRB_5g119670,BVRB_7g164610,BVRB_7g160790
GO:0042262	DNA protection	biological_process	0.82423	1	2	6813	7	18125	BVRB_004590,BVRB_5g102690
GO:0010562	positive regulation of phosphorus metabolic process	biological_process	0.82501	1	2	6813	8	18125	BVRB_4g089310,BVRB_6g130630
GO:0031401	positive regulation of protein modification process	biological_process	0.82501	1	2	6813	8	18125	BVRB_4g089310,BVRB_6g130630
GO:0045937	positive regulation of phosphate metabolic process	biological_process	0.82501	1	2	6813	8	18125	BVRB_6g130630,BVRB_4g089310
GO:0042278	purine nucleoside metabolic process	biological_process	0.82535	1	5	6813	16	18125	BVRB_3g070380,BVRB_7g169990,BVRB_7g169770,BVRB_4g070880,BVRB_8g184480
GO:0046128	purine ribonucleoside metabolic process	biological_process	0.82535	1	5	6813	16	18125	BVRB_8g184480,BVRB_4g070880,BVRB_7g169770,BVRB_7g169990,BVRB_3g070380
GO:0022406	membrane docking	biological_process	0.82609	1	8	6813	26	18125	BVRB_1g017050,BVRB_9g212720,BVRB_3g063430,BVRB_4g076360,BVRB_7g163610,BVRB_1g019150,BVRB_005240,BVRB_5g103890
GO:0048278	vesicle docking	biological_process	0.82609	1	8	6813	26	18125	BVRB_1g019150,BVRB_005240,BVRB_7g163610,BVRB_5g103890,BVRB_9g212720,BVRB_1g017050,BVRB_4g076360,BVRB_3g063430
GO:0140056	organelle localization by membrane tethering	biological_process	0.82609	1	8	6813	26	18125	BVRB_005240,BVRB_1g019150,BVRB_7g163610,BVRB_5g103890,BVRB_9g212720,BVRB_1g017050,BVRB_4g076360,BVRB_3g063430
GO:0009245	lipid A biosynthetic process	biological_process	0.82764	1	6	6813	19	18125	BVRB_7g172230,BVRB_6g135600,BVRB_000710,BVRB_3g051480,BVRB_9g204440,BVRB_003270
GO:0046493	lipid A metabolic process	biological_process	0.82764	1	6	6813	19	18125	BVRB_003270,BVRB_6g135600,BVRB_000710,BVRB_7g172230,BVRB_3g051480,BVRB_9g204440
GO:1901269	lipooligosaccharide metabolic process	biological_process	0.82764	1	6	6813	19	18125	BVRB_003270,BVRB_3g051480,BVRB_9g204440,BVRB_6g135600,BVRB_000710,BVRB_7g172230
GO:1901271	lipooligosaccharide biosynthetic process	biological_process	0.82764	1	6	6813	19	18125	BVRB_9g204440,BVRB_3g051480,BVRB_000710,BVRB_6g135600,BVRB_7g172230,BVRB_003270
GO:0015893	drug transport	biological_process	0.82766	1	25	6813	70	18125	BVRB_9g216650,BVRB_7g166080,BVRB_5g119330,BVRB_1g004390,BVRB_3g066530,BVRB_4g087890,BVRB_9g216630,BVRB_6g142980,BVRB_6g138860,BVRB_8g200590,BVRB_5g122690,BVRB_5g124870,BVRB_6g148230,BVRB_7g166070,BVRB_7g170590,BVRB_6g138870,BVRB_9g221170,BVRB_6g138880,BVRB_4g095830,BVRB_4g097450,BVRB_4g082550,BVRB_3g050070,BVRB_7g166100,BVRB_3g053620,BVRB_3g053630
GO:0044770	cell cycle phase transition	biological_process	0.82794	1	12	6813	40	18125	BVRB_6g150460,BVRB_9g203930,BVRB_8g190480,BVRB_3g053030,BVRB_4g085610,BVRB_015070,BVRB_3g061970,BVRB_7g162250,BVRB_9g208590,BVRB_3g069240,BVRB_8g183030,BVRB_8g193350
GO:0044772	mitotic cell cycle phase transition	biological_process	0.82794	1	12	6813	40	18125	BVRB_3g061970,BVRB_7g162250,BVRB_3g069240,BVRB_9g208590,BVRB_8g193350,BVRB_8g183030,BVRB_6g150460,BVRB_8g190480,BVRB_9g203930,BVRB_3g053030,BVRB_015070,BVRB_4g085610
GO:1901987	regulation of cell cycle phase transition	biological_process	0.82794	1	12	6813	40	18125	BVRB_3g061970,BVRB_7g162250,BVRB_8g193350,BVRB_8g183030,BVRB_9g208590,BVRB_3g069240,BVRB_6g150460,BVRB_3g053030,BVRB_015070,BVRB_4g085610,BVRB_8g190480,BVRB_9g203930
GO:1901990	regulation of mitotic cell cycle phase transition	biological_process	0.82794	1	12	6813	40	18125	BVRB_9g208590,BVRB_3g069240,BVRB_8g183030,BVRB_8g193350,BVRB_3g061970,BVRB_7g162250,BVRB_8g190480,BVRB_9g203930,BVRB_3g053030,BVRB_4g085610,BVRB_015070,BVRB_6g150460
GO:0051128	regulation of cellular component organization	biological_process	0.8281	1	46	6813	135	18125	BVRB_8g188900,BVRB_1g016640,BVRB_015070,BVRB_3g051100,BVRB_3g061150,BVRB_4g080950,BVRB_6g150460,BVRB_9g214630,BVRB_5g118420,BVRB_3g069240,BVRB_8g183030,BVRB_2g026620,BVRB_5g113870,BVRB_8g193000,BVRB_5g108580,BVRB_7g175820,BVRB_6g150000,BVRB_3g053030,BVRB_008960,BVRB_4g095240,BVRB_8g193130,BVRB_7g163870,BVRB_8g193350,BVRB_8g181330,BVRB_6g149800,BVRB_2g040130,BVRB_4g074760,BVRB_6g153120,BVRB_7g1715…
GO:0000413	protein peptidyl-prolyl isomerization	biological_process	0.83051	1	9	6813	28	18125	BVRB_2g046110,BVRB_4g095580,BVRB_2g023770,BVRB_1g019750,BVRB_7g176490,BVRB_6g128200,BVRB_4g087340,BVRB_2g041850,BVRB_2g043020
GO:0018208	peptidyl-proline modification	biological_process	0.83051	1	9	6813	28	18125	BVRB_2g041850,BVRB_2g043020,BVRB_4g095580,BVRB_2g046110,BVRB_7g176490,BVRB_6g128200,BVRB_4g087340,BVRB_2g023770,BVRB_1g019750
GO:0043244	regulation of protein complex disassembly	biological_process	0.83162	1	10	6813	33	18125	BVRB_8g181330,BVRB_6g149800,BVRB_5g113870,BVRB_8g188480,BVRB_2g026620,BVRB_6g153120,BVRB_3g061150,BVRB_4g080950,BVRB_9g219700,BVRB_4g095240
GO:0000245	spliceosomal complex assembly	biological_process	0.83198	1	3	6813	11	18125	BVRB_3g053880,BVRB_7g164060,BVRB_8g183810
GO:0098655	cation transmembrane transport	biological_process	0.83256	1	103	6813	298	18125	BVRB_6g149970,BVRB_5g115960,BVRB_014060,BVRB_5g123040,BVRB_6g150240,BVRB_3g060860,BVRB_1g004600,BVRB_1g014400,BVRB_2g027680,BVRB_5g123510,BVRB_9g223320,BVRB_7g162630,BVRB_4g095910,BVRB_3g064370,BVRB_013290,BVRB_5g124610,BVRB_3g064740,BVRB_1g002600,BVRB_8g182840,BVRB_2g027500,BVRB_5g107520,BVRB_3g061530,BVRB_8g187120,BVRB_038600,BVRB_2g028900,BVRB_4g080750,BVRB_2g035540,BVRB_4g088060,BVRB_6g135600…
GO:0008218	bioluminescence	biological_process	0.83275	1	3	6813	11	18125	BVRB_8g199310,BVRB_8g195850,BVRB_7g173760
GO:0071103	DNA conformation change	biological_process	0.8329	1	31	6813	92	18125	BVRB_2g029200,BVRB_1g020540,BVRB_6g138290,BVRB_1g002480,BVRB_2g037980,XLOC_067035,BVRB_4g072100,BVRB_3g052640,BVRB_5g127040,BVRB_4g073470,BVRB_6g131540,BVRB_5g120470,BVRB_1g001420,BVRB_2g035360,BVRB_9g220620,BVRB_7g163140,BVRB_013520,BVRB_4g071600,BVRB_3g063000,BVRB_4g094970,BVRB_4g093300,BVRB_9g209610,BVRB_4g078790,BVRB_6g129940,BVRB_6g151870,BVRB_5g115670,BVRB_6g150500,BVRB_8g199270,BVRB_2g0401…
GO:0031109	microtubule polymerization or depolymerization	biological_process	0.83433	1	9	6813	28	18125	BVRB_1g016640,BVRB_7g171570,BVRB_9g211330,BVRB_3g051100,BVRB_7g163840,BVRB_9g214630,BVRB_5g118420,BVRB_5g108580,BVRB_4g074760
GO:0031110	regulation of microtubule polymerization or depolymerization	biological_process	0.83433	1	9	6813	28	18125	BVRB_9g214630,BVRB_5g118420,BVRB_4g074760,BVRB_5g108580,BVRB_9g211330,BVRB_1g016640,BVRB_7g171570,BVRB_7g163840,BVRB_3g051100
GO:0032957	inositol trisphosphate metabolic process	biological_process	0.83819	1	3	6813	11	18125	BVRB_3g059330,BVRB_9g202430,BVRB_3g049650
GO:0043647	inositol phosphate metabolic process	biological_process	0.83819	1	3	6813	11	18125	BVRB_9g202430,BVRB_3g059330,BVRB_3g049650
GO:0070071	proton-transporting two-sector ATPase complex assembly	biological_process	0.83838	1	3	6813	10	18125	BVRB_1g018240,BVRB_9g211400,BVRB_5g108850
GO:0009403	toxin biosynthetic process	biological_process	0.83851	1	2	6813	8	18125	BVRB_9g216400,BVRB_8g184200
GO:0006825	copper ion transport	biological_process	0.83868	1	4	6813	14	18125	BVRB_004990,BVRB_6g145670,BVRB_6g130920,BVRB_9g221910
GO:0010556	regulation of macromolecule biosynthetic process	biological_process	0.83883	1	603	6813	1642	18125	BVRB_9g219110,BVRB_9g207240,BVRB_5g122100,BVRB_5g109610,XLOC_032038,BVRB_2g036980,BVRB_006850,BVRB_8g192560,BVRB_4g084130,BVRB_6g132870,BVRB_3g069200,BVRB_9g208980,BVRB_8g188800,BVRB_5g120410,BVRB_008850,BVRB_1g002880,BVRB_1g010800,BVRB_7g179240,BVRB_6g140290,BVRB_008830,BVRB_9g214790,BVRB_013170,BVRB_8g200260,BVRB_5g121060,BVRB_7g170200,BVRB_6g155570,XLOC_036975,BVRB_7g163350,BVRB_2g030080,BVRB_…
GO:0031326	regulation of cellular biosynthetic process	biological_process	0.83883	1	603	6813	1642	18125	BVRB_8g196390,BVRB_2g046860,BVRB_012640,BVRB_2g039550,BVRB_5g100260,BVRB_5g118590,BVRB_8g181330,BVRB_4g078820,XLOC_037224,BVRB_1g015730,BVRB_2g040120,BVRB_5g099870,BVRB_2g037980,BVRB_7g158290,BVRB_1g017540,BVRB_4g083830,BVRB_5g113870,BVRB_5g113810,BVRB_2g031280,BVRB_9g221550,BVRB_1g004900,BVRB_7g160640,BVRB_042760,BVRB_1g012440,BVRB_5g119630,BVRB_1g012390,BVRB_4g092280,BVRB_9g209020,BVRB_4g080480…
GO:2000112	regulation of cellular macromolecule biosynthetic process	biological_process	0.83883	1	603	6813	1642	18125	BVRB_1g013750,BVRB_4g095240,BVRB_9g221020,BVRB_2g046510,BVRB_4g072390,BVRB_3g051910,BVRB_1g009870,BVRB_1g000290,BVRB_1g005090,BVRB_6g128710,BVRB_5g114620,BVRB_7g174900,BVRB_005360,BVRB_1g003780,BVRB_6g136660,BVRB_003110,BVRB_5g104890,BVRB_2g045070,BVRB_2g032990,BVRB_8g183030,BVRB_2g039040,BVRB_7g179440,BVRB_4g086160,BVRB_8g182410,BVRB_5g123730,BVRB_6g150450,BVRB_3g063870,BVRB_6g151560,BVRB_3g0596…
GO:0042816	vitamin B6 metabolic process	biological_process	0.83902	1	2	6813	7	18125	BVRB_7g172100,BVRB_4g084590
GO:0042819	vitamin B6 biosynthetic process	biological_process	0.83902	1	2	6813	7	18125	BVRB_7g172100,BVRB_4g084590
GO:0042822	pyridoxal phosphate metabolic process	biological_process	0.83902	1	2	6813	7	18125	BVRB_4g084590,BVRB_7g172100
GO:0042823	pyridoxal phosphate biosynthetic process	biological_process	0.83902	1	2	6813	7	18125	BVRB_4g084590,BVRB_7g172100
[truncated: 2,352 more rows]
