# Supplementary material for: Genome-wide analysis of long non-coding RNAs in sugar beet (Beta vulgaris L.) under drought stress
Source: Front Plant Sci. 2023 Feb 14;14:1118011. doi: 10.3389/fpls.2023.1118011 (PMC9971629; doi:10.3389/fpls.2023.1118011)
Supplement: Supplementary file 7 [file Table_7.xlsx]

## Sheet: Table S7
##Databases: KEGG PATHWAY
##Statistical test method: hypergeometric test / Fisher's exact test
##FDR correction method: Benjamini and Hochberg
#Term	Database	ID	Input number	Background number	P-Value	Corrected P-Value	Input	Hyperlink
Metabolic pathways	KEGG PATHWAY	ath01100	246	2246	5.11368e-16	5.98301e-14	BVRB_7g159760|BVRB_1g007560|BVRB_5g118010|BVRB_2g026840|BVRB_5g099950|BVRB_8g197940|BVRB_6g129440|BVRB_3g053140|BVRB_1g023190|BVRB_6g152330|BVRB_2g026810|BVRB_5g109010|BVRB_1g005140|BVRB_7g172070|BVRB_8g195640|BVRB_6g145470|BVRB_5g108020|BVRB_8g195840|BVRB_2g037930|BVRB_7g176660|BVRB_3g067750|XLOC_042966|BVRB_4g095330|BVRB_4g079020|BVRB_5g116770|BVRB_7g180250|BVRB_4g095480|BVRB_2g037030|BVRB_0120…	http://www.genome.jp/kegg-bin/show_pathway?ath01100/ath:AT5G40870%09red/ath:AT2G29690%09red/ath:AT5G23960%09red/ath:AT1G02310%09red/ath:AT4G18180%09red/ath:AT2G23420%09red/ath:AT1G64660%09red/ath:AT1G32210%09red/ath:AT2G32290%09red/ath:AT4G13360%09red/ath:AT3G10850%09red/ath:AT1G74340%09red/ath:AT4G31500%09red/ath:AT5G44640%09red/ath:AT1G49710%09red/ath:AT5G25880%09red/ath:AT1G73480%09red/ath:AT5…
Biosynthesis of secondary metabolites	KEGG PATHWAY	ath01110	130	1107	1.22951e-10	7.19262e-09	BVRB_4g072000|BVRB_5g118010|BVRB_6g129440|BVRB_6g152330|BVRB_2g026810|BVRB_5g106550|BVRB_4g072080|BVRB_5g110510|BVRB_5g108020|BVRB_7g176660|BVRB_3g067750|XLOC_042966|BVRB_4g077650|BVRB_4g079020|BVRB_5g116770|BVRB_012000|BVRB_7g177970|BVRB_3g052140|BVRB_2g026460|BVRB_9g215360|BVRB_6g129450|BVRB_1g016280|BVRB_4g072070|BVRB_9g222300|BVRB_6g152240|BVRB_4g092540|BVRB_6g152160|BVRB_1g005130|BVRB_4g0953…	http://www.genome.jp/kegg-bin/show_pathway?ath01110/ath:AT2G30920%09red/ath:AT5G23960%09red/ath:AT1G22360%09red/ath:AT3G24220%09red/ath:AT3G60880%09red/ath:AT4G33010%09red/ath:AT3G57650%09red/ath:AT5G19040%09red/ath:AT4G35650%09red/ath:AT5G53460%09red/ath:AT1G20330%09red/ath:AT2G43480%09red/ath:AT5G42800%09red/ath:AT5G64300%09red/ath:AT2G36770%09red/ath:AT2G26250%09red/ath:AT2G45150%09red/ath:AT3…
Linoleic acid metabolism	KEGG PATHWAY	ath00591	8	9	2.19467e-06	8.55923e-05	BVRB_8g196630|BVRB_5g116770|BVRB_4g072050|BVRB_8g198160|BVRB_4g072070|BVRB_4g072060|BVRB_4g072080|BVRB_4g072090	http://www.genome.jp/kegg-bin/show_pathway?ath00591/ath:AT1G72520%09red/ath:AT2G06925%09red/ath:AT3G45140%09red
Protein processing in endoplasmic reticulum	KEGG PATHWAY	ath04141	31	211	4.34222e-05	0.0012701	BVRB_2g026730|BVRB_6g135950|BVRB_1g016910|BVRB_2g025750|BVRB_9g205180|BVRB_2g025830|BVRB_6g151020|BVRB_5g109010|BVRB_5g119250|BVRB_1g010000|BVRB_010500|BVRB_7g173590|BVRB_2g037660|BVRB_2g024630|XLOC_009122|BVRB_4g096870|BVRB_1g009980|BVRB_2g034210|BVRB_2g025840|BVRB_2g025740|BVRB_1g016860|XLOC_006893|BVRB_1g007410|BVRB_6g134270|BVRB_1g007430|BVRB_2g037670|BVRB_000230|XLOC_012531|BVRB_1g003360|BVR…	http://www.genome.jp/kegg-bin/show_pathway?ath04141/ath:AT5G02500%09red/ath:AT4G02570%09red/ath:AT4G27670%09red/ath:AT1G32210%09red/ath:AT2G21270%09red/ath:AT5G50650%09red/ath:AT2G17520%09red/ath:AT5G56360%09red/ath:AT1G67490%09red/ath:AT3G02540%09red/ath:AT3G12580%09red/ath:AT4G25230%09red/ath:AT4G20310%09red/ath:AT4G27470%09red/ath:AT4G16660%09red/ath:AT1G77510%09red/ath:AT1G53540%09red/ath:AT5…
Glucosinolate biosynthesis	KEGG PATHWAY	ath00966	8	23	0.000338565	0.00792242	BVRB_1g005160|BVRB_1g005100|BVRB_1g005110|BVRB_1g005130|BVRB_1g005120|BVRB_2g026670|BVRB_1g005140|BVRB_1g005150	http://www.genome.jp/kegg-bin/show_pathway?ath00966/ath:AT1G24100%09red/ath:AT4G31500%09red
Spliceosome	KEGG PATHWAY	ath03040	26	192	0.000531695	0.0103681	BVRB_1g022260|BVRB_005130|BVRB_9g204430|BVRB_9g206630|BVRB_5g119350|BVRB_1g010000|BVRB_7g176700|BVRB_2g037660|BVRB_000160|BVRB_9g202860|BVRB_5g099800|BVRB_6g135900|XLOC_009122|BVRB_2g025720|BVRB_1g009980|BVRB_6g135960|BVRB_3g052120|BVRB_5g118040|XLOC_006893|BVRB_1g007220|BVRB_9g215670|BVRB_7g172000|BVRB_2g037670|XLOC_012531|BVRB_2g024810|BVRB_7g179660	http://www.genome.jp/kegg-bin/show_pathway?ath03040/ath:AT5G02500%09red/ath:AT1G60900%09red/ath:AT5G63120%09red/ath:AT5G64200%09red/ath:AT4G03430%09red/ath:AT1G55150%09red/ath:AT1G56410%09red/ath:AT5G06160%09red/ath:AT3G12580%09red/ath:AT5G12190%09red/ath:AT5G41770%09red/ath:AT4G03120%09red/ath:AT4G21110%09red/ath:AT5G25060%09red/ath:AT3G55460%09red/ath:AT5G08290%09red/ath:AT2G30000%09red/ath:AT3…
Plant-pathogen interaction	KEGG PATHWAY	ath04626	23	170	0.00109126	0.0162289	BVRB_8g193830|BVRB_5g099870|BVRB_9g222350|BVRB_3g062040|BVRB_1g003240|BVRB_2g045670|BVRB_1g003220|BVRB_2g044780|BVRB_4g077510|BVRB_5g124230|BVRB_3g067750|BVRB_5g099740|BVRB_1g000790|BVRB_1g000650|BVRB_1g002310|BVRB_3g052330|BVRB_1g003250|BVRB_4g077520|BVRB_9g215750|BVRB_3g053080|BVRB_3g061980|BVRB_004120|BVRB_6g130630	http://www.genome.jp/kegg-bin/show_pathway?ath04626/ath:AT2G26250%09red/ath:AT3G47450%09red/ath:AT3G59350%09red/ath:AT5G53130%09red/ath:AT4G09570%09red/ath:AT5G15410%09red/ath:AT3G10300%09red/ath:AT5G66210%09red/ath:AT1G01120%09red/ath:AT4G11260%09red/ath:AT1G35670%09red/ath:AT1G05990%09red/ath:AT2G28260%09red/ath:AT5G04170%09red/ath:AT4G01250%09red/ath:AT5G57940%09red/ath:AT1G64060%09red/ath:AT4…
alpha-Linolenic acid metabolism	KEGG PATHWAY	ath00592	10	44	0.00110967	0.0162289	BVRB_8g196630|BVRB_2g026470|BVRB_5g116770|BVRB_4g072050|BVRB_8g198160|BVRB_4g072070|BVRB_4g072060|BVRB_4g072080|BVRB_7g171950|BVRB_4g072090	http://www.genome.jp/kegg-bin/show_pathway?ath00592/ath:AT1G13280%09red/ath:AT1G76690%09red/ath:AT2G06925%09red/ath:AT1G72520%09red/ath:AT3G45140%09red
RNA polymerase	KEGG PATHWAY	ath03020	10	45	0.00128548	0.0167113	BVRB_3g067920|BVRB_005160|BVRB_1g007210|BVRB_1g007130|BVRB_6g135800|BVRB_1g020650|BVRB_3g055310|BVRB_9g215190|BVRB_3g067900|BVRB_4g082890	http://www.genome.jp/kegg-bin/show_pathway?ath03020/ath:AT3G49000%09red/ath:AT5G09380%09red/ath:AT4G25180%09red/ath:AT3G22320%09red/ath:ArthCp014%09red/ath:AT3G57660%09red/ath:AT3G25940%09red
Starch and sucrose metabolism	KEGG PATHWAY	ath00500	22	165	0.00163301	0.0170481	BVRB_4g072000|BVRB_3g053100|BVRB_7g176950|BVRB_1g003280|BVRB_3g053140|BVRB_9g206490|BVRB_5g124290|BVRB_8g198150|BVRB_3g059420|BVRB_4g071990|BVRB_5g103540|BVRB_3g053110|BVRB_4g072010|BVRB_5g109020|BVRB_9g209520|BVRB_2g039230|BVRB_5g101570|BVRB_4g092420|BVRB_6g135330|BVRB_4g071980|BVRB_7g176750|BVRB_7g173620	http://www.genome.jp/kegg-bin/show_pathway?ath00500/ath:AT3G18080%09red/ath:AT4G24040%09red/ath:AT5G11720%09red/ath:AT3G43190%09red/ath:AT1G05610%09red/ath:AT5G20830%09red/ath:AT5G44640%09red/ath:AT2G44480%09red/ath:AT4G11980%09red/ath:AT4G39770%09red/ath:AT2G22190%09red/ath:AT2G35840%09red/ath:AT2G32290%09red/ath:AT1G66250%09red/ath:AT5G65140%09red/ath:AT5G42260%09red/ath:AT1G03310%09red/ath:AT2…
2-Oxocarboxylic acid metabolism	KEGG PATHWAY	ath01210	13	74	0.00174559	0.0170481	BVRB_9g215860|BVRB_1g005160|BVRB_1g005100|BVRB_3g058820|BVRB_3g058810|BVRB_1g005110|BVRB_1g005130|BVRB_1g005120|BVRB_2g026670|BVRB_1g005140|BVRB_9g210550|BVRB_6g152160|BVRB_1g005150	http://www.genome.jp/kegg-bin/show_pathway?ath01210/ath:AT3G58750%09red/ath:AT4G35650%09red/ath:AT4G31500%09red/ath:AT4G38220%09red/ath:AT1G24100%09red/ath:AT1G74040%09red
Phenylpropanoid biosynthesis	KEGG PATHWAY	ath00940	22	166	0.00174853	0.0170481	BVRB_4g072000|BVRB_6g129460|BVRB_6g129440|BVRB_5g106570|XLOC_019875|BVRB_4g071990|BVRB_8g195860|BVRB_6g150930|BVRB_6g129470|BVRB_6g129780|BVRB_4g072010|BVRB_6g129450|BVRB_6g129430|BVRB_3g057870|BVRB_6g152240|BVRB_4g092420|BVRB_4g071980|BVRB_7g176750|BVRB_8g195850|BVRB_8g195870|BVRB_4g095320|BVRB_2g044860	http://www.genome.jp/kegg-bin/show_pathway?ath00940/ath:AT3G18080%09red/ath:AT5G54160%09red/ath:AT4G31760%09red/ath:AT3G24503%09red/ath:AT5G44640%09red/ath:AT2G44480%09red/ath:AT2G43480%09red/ath:AT5G66390%09red/ath:AT1G67980%09red/ath:AT4G36220%09red/ath:AT5G42260%09red/ath:AT2G35380%09red/ath:AT5G54570%09red/ath:AT2G44450%09red
Zeatin biosynthesis	KEGG PATHWAY	ath00908	8	32	0.00205572	0.0185015	BVRB_3g069300|BVRB_9g215250|BVRB_9g215360|BVRB_4g077650|BVRB_4g077630|BVRB_3g052160|BVRB_4g077620|BVRB_4g077610	http://www.genome.jp/kegg-bin/show_pathway?ath00908/ath:AT1G22380%09red/ath:AT1G22370%09red/ath:AT5G19040%09red/ath:AT1G22360%09red/ath:AT2G36770%09red
Glutathione metabolism	KEGG PATHWAY	ath00480	15	102	0.00377034	0.0315092	BVRB_1g007560|BVRB_7g179630|BVRB_8g197940|BVRB_5g114830|BVRB_5g114910|BVRB_5g114920|BVRB_1g007470|BVRB_6g151700|BVRB_5g114850|BVRB_5g114870|BVRB_5g114860|BVRB_5g114900|BVRB_5g114880|BVRB_3g052300|BVRB_5g114890	http://www.genome.jp/kegg-bin/show_pathway?ath00480/ath:AT5G53120%09red/ath:AT1G77490%09red/ath:AT1G44790%09red/ath:AT1G74590%09red/ath:AT4G29210%09red/ath:AT5G62480%09red/ath:AT3G09640%09red/ath:AT1G17180%09red
Flavonoid biosynthesis	KEGG PATHWAY	ath00941	6	22	0.0051545	0.0402051	BVRB_1g007170|BVRB_1g016280|BVRB_6g151690|BVRB_6g130650|BVRB_6g152260|BVRB_6g150930	http://www.genome.jp/kegg-bin/show_pathway?ath00941/ath:AT5G42800%09red/ath:AT5G13930%09red/ath:AT3G51240%09red/ath:AT1G67980%09red
Endocytosis	KEGG PATHWAY	ath04144	18	144	0.00744949	0.0544744	BVRB_4g089180|BVRB_9g210570|BVRB_1g010000|BVRB_6g152420|BVRB_2g037670|BVRB_6g139150|XLOC_012531|BVRB_7g176660|XLOC_042966|XLOC_006893|BVRB_6g130690|BVRB_2g037660|BVRB_6g127420|XLOC_036197|BVRB_4g087840|XLOC_009122|BVRB_6g127430|BVRB_1g009980	http://www.genome.jp/kegg-bin/show_pathway?ath04144/ath:AT5G02500%09red/ath:AT1G55180%09red/ath:AT4G26750%09red/ath:AT1G56410%09red/ath:AT1G10630%09red/ath:AT1G47830%09red/ath:AT3G12580%09red/ath:AT4G35730%09red/ath:AT4G27040%09red/ath:AT4G09720%09red/ath:AT5G14670%09red/ath:AT2G31300%09red
Ascorbate and aldarate metabolism	KEGG PATHWAY	ath00053	9	53	0.010257	0.0705925	BVRB_7g179630|BVRB_5g099950|BVRB_8g197960|BVRB_1g002280|BVRB_1g002270|BVRB_4g081820|BVRB_1g007470|BVRB_9g222300|BVRB_6g129700	http://www.genome.jp/kegg-bin/show_pathway?ath00053/ath:AT1G77490%09red/ath:AT5G28840%09red/ath:AT4G36250%09red/ath:AT2G46760%09red/ath:AT4G33670%09red/ath:AT4G26260%09red/ath:AT3G09640%09red/ath:AT1G63940%09red
N-Glycan biosynthesis	KEGG PATHWAY	ath00510	8	45	0.0120407	0.07724	BVRB_9g206370|BVRB_2g024670|BVRB_6g148460|BVRB_2g045850|BVRB_2g026740|BVRB_5g106930|BVRB_6g151020|BVRB_5g109010	http://www.genome.jp/kegg-bin/show_pathway?ath00510/ath:AT2G05320%09red/ath:AT1G74340%09red/ath:AT1G67490%09red/ath:AT5G38460%09red/ath:AT2G39630%09red/ath:AT1G32210%09red/ath:AT1G12990%09red
Glycerophospholipid metabolism	KEGG PATHWAY	ath00564	13	97	0.0130003	0.07724	BVRB_3g061220|BVRB_8g198120|BVRB_6g132250|BVRB_6g143230|BVRB_7g176660|XLOC_042966|BVRB_2g035170|BVRB_8g198160|BVRB_4g089220|BVRB_3g061940|BVRB_9g208940|BVRB_6g143240|BVRB_8g184180	http://www.genome.jp/kegg-bin/show_pathway?ath00564/ath:AT2G38670%09red/ath:AT1G13560%09red/ath:AT2G06925%09red/ath:AT4G15130%09red/ath:AT1G15080%09red/ath:AT1G48600%09red/ath:AT2G45150%09red/ath:AT3G57650%09red/ath:AT3G02600%09red/ath:AT1G55180%09red/ath:AT2G41540%09red/ath:AT4G01950%09red
Phosphonate and phosphinate metabolism	KEGG PATHWAY	ath00440	3	6	0.0132034	0.07724	BVRB_8g198120|BVRB_2g035170|BVRB_6g132250	http://www.genome.jp/kegg-bin/show_pathway?ath00440/ath:AT2G38670%09red/ath:AT1G13560%09red/ath:AT4G15130%09red
Glyoxylate and dicarboxylate metabolism	KEGG PATHWAY	ath00630	11	78	0.0156527	0.087208	BVRB_5g119210|BVRB_1g005180|BVRB_2g026820|BVRB_2g026810|BVRB_2g037220|BVRB_5g106360|BVRB_012000|BVRB_7g180300|BVRB_7g180280|BVRB_2g026840|BVRB_9g210550	http://www.genome.jp/kegg-bin/show_pathway?ath00630/ath:AT4G33010%09red/ath:AT5G38430%09red/ath:ArthCp030%09red/ath:AT3G58750%09red/ath:AT1G32470%09red/ath:AT5G26780%09red/ath:AT1G67090%09red/ath:AT3G25530%09red
Carbon fixation in photosynthetic organisms	KEGG PATHWAY	ath00710	10	69	0.017698	0.0941212	BVRB_4g095480|BVRB_2g024780|BVRB_2g032690|BVRB_7g180280|BVRB_2g026810|BVRB_2g037220|BVRB_2g044900|BVRB_2g026840|BVRB_7g180300|BVRB_2g026820	http://www.genome.jp/kegg-bin/show_pathway?ath00710/ath:AT1G68750%09red/ath:AT5G38430%09red/ath:AT5G25880%09red/ath:ArthCp030%09red/ath:AT2G45290%09red/ath:AT3G55440%09red/ath:AT1G67090%09red
Tryptophan metabolism	KEGG PATHWAY	ath00380	9	60	0.0198803	0.10113	BVRB_1g005160|BVRB_1g005100|BVRB_1g005110|BVRB_1g005130|BVRB_1g005120|BVRB_2g026670|BVRB_1g005140|BVRB_6g129700|BVRB_1g005150	http://www.genome.jp/kegg-bin/show_pathway?ath00380/ath:AT1G24100%09red/ath:AT4G36250%09red/ath:AT4G31500%09red
Glycosylphosphatidylinositol (GPI)-anchor biosynthesis	KEGG PATHWAY	ath00563	5	25	0.0296701	0.144642	BVRB_1g011860|BVRB_4g078980|BVRB_9g210580|BVRB_5g106930|BVRB_1g021000	http://www.genome.jp/kegg-bin/show_pathway?ath00563/ath:AT1G74340%09red/ath:AT5G19130%09red/ath:AT1G08750%09red/ath:AT1G16040%09red/ath:AT5G17250%09red
Photosynthesis	KEGG PATHWAY	ath00195	10	77	0.0323101	0.151211	BVRB_8g195650|BVRB_7g180220|BVRB_7g180200|BVRB_7g180210|BVRB_8g185160|BVRB_7g176760|BVRB_7g180190|BVRB_7g180180|BVRB_2g037630|BVRB_7g180250	http://www.genome.jp/kegg-bin/show_pathway?ath00195/ath:ArthCp039%09red/ath:ArthCp021%09red/ath:ArthCp022%09red/ath:AT1G30380%09red/ath:AT2G27510%09red/ath:ArthCp049%09red/ath:ArthCp019%09red/ath:ArthCp018%09red/ath:ArthCp007%09red
ABC transporters	KEGG PATHWAY	ath02010	5	26	0.0337101	0.151696	BVRB_3g061630|BVRB_7g164640|BVRB_2g037180|BVRB_8g197930|BVRB_7g161500	http://www.genome.jp/kegg-bin/show_pathway?ath02010/ath:AT2G39480%09red/ath:AT3G62150%09red/ath:AT2G41700%09red/ath:AT3G55320%09red/ath:AT2G36910%09red
Riboflavin metabolism	KEGG PATHWAY	ath00740	4	18	0.03782	0.163887	BVRB_9g210320|BVRB_7g162720|BVRB_8g181640|BVRB_3g059400	http://www.genome.jp/kegg-bin/show_pathway?ath00740/ath:AT4G21470%09red/ath:AT2G44050%09red/ath:AT5G64300%09red
Ribosome	KEGG PATHWAY	ath03010	32	364	0.0458616	0.191636	BVRB_2g038660|BVRB_5g118030|BVRB_7g180320|BVRB_7g158470|BVRB_5g119120|BVRB_7g175230|BVRB_7g172440|BVRB_2g026790|BVRB_8g198030|BVRB_8g181800|BVRB_1g016890|BVRB_5g118020|BVRB_6g150970|BVRB_5g111540|BVRB_6g135920|BVRB_2g036630|BVRB_3g069270|BVRB_2g037010|BVRB_5g119050|BVRB_5g119340|BVRB_5g099980|BVRB_4g082900|BVRB_6g151850|BVRB_2g025920|BVRB_5g108050|BVRB_5g099720|BVRB_5g114840|BVRB_7g172550|BVRB_2g…	http://www.genome.jp/kegg-bin/show_pathway?ath03010/ath:AT1G07320%09red/ath:AT4G25740%09red/ath:AT2G31610%09red/ath:AT2G01250%09red/ath:AT5G39740%09red/ath:AT2G43030%09red/ath:ArthCp058%09red/ath:AT1G29070%09red/ath:AT1G64880%09red/ath:AT3G09500%09red/ath:AT1G16740%09red/ath:AT2G37190%09red/ath:AT5G04800%09red/ath:AT4G23620%09red/ath:AT3G55280%09red/ath:AT2G36160%09red/ath:AT5G02960%09red/ath:AT2…
AGE-RAGE signaling pathway in diabetic complications	KEGG PATHWAY	ath04933	4	20	0.0500828	0.202058	BVRB_7g172080|BVRB_7g172070|BVRB_7g172050|BVRB_7g172040	http://www.genome.jp/kegg-bin/show_pathway?ath04933/ath:AT5G58700%09red/ath:AT3G08510%09red
Autophagy - other	KEGG PATHWAY	ath04136	6	40	0.0523319	0.204095	BVRB_7g177000|BVRB_8g181770|BVRB_000800|BVRB_8g186120|BVRB_9g222360|BVRB_9g218760	http://www.genome.jp/kegg-bin/show_pathway?ath04136/ath:AT5G50230%09red/ath:AT1G50030%09red/ath:AT3G19190%09red/ath:AT1G62040%09red/ath:AT2G05630%09red/ath:AT5G45900%09red
Thiamine metabolism	KEGG PATHWAY	ath00730	4	21	0.0569369	0.214891	BVRB_5g110510|BVRB_6g150990|BVRB_2g037030|BVRB_7g172570	http://www.genome.jp/kegg-bin/show_pathway?ath00730/ath:AT5G63400%09red/ath:AT1G02880%09red/ath:AT2G29630%09red/ath:AT1G67440%09red
Inositol phosphate metabolism	KEGG PATHWAY	ath00562	9	78	0.0711148	0.260013	BVRB_2g024780|BVRB_8g197960|BVRB_7g172080|BVRB_7g172070|BVRB_7g172050|BVRB_7g172040|BVRB_6g150860|BVRB_7g172180|BVRB_4g089170	http://www.genome.jp/kegg-bin/show_pathway?ath00562/ath:AT5G66020%09red/ath:AT5G16760%09red/ath:AT3G08510%09red/ath:AT5G58730%09red/ath:AT4G26260%09red/ath:AT3G55440%09red/ath:AT5G58700%09red
Carbon metabolism	KEGG PATHWAY	ath01200	24	273	0.0751297	0.266369	BVRB_2g024780|BVRB_5g119210|BVRB_1g005180|BVRB_6g152330|BVRB_2g026810|BVRB_5g106550|BVRB_7g160680|BVRB_5g106360|BVRB_7g180280|BVRB_9g210550|BVRB_3g061950|BVRB_8g195840|BVRB_9g202840|BVRB_4g095480|BVRB_6g152160|BVRB_012000|BVRB_2g032690|BVRB_2g026840|BVRB_2g026820|BVRB_6g135270|BVRB_6g132360|BVRB_2g037220|BVRB_2g044900|BVRB_7g180300	http://www.genome.jp/kegg-bin/show_pathway?ath01200/ath:AT1G68750%09red/ath:AT2G41530%09red/ath:AT2G20420%09red/ath:AT5G23250%09red/ath:AT4G33010%09red/ath:AT3G25530%09red/ath:AT4G35650%09red/ath:AT4G13360%09red/ath:AT2G35390%09red/ath:AT5G38430%09red/ath:AT5G25880%09red/ath:ArthCp030%09red/ath:AT3G58750%09red/ath:AT1G32470%09red/ath:AT5G26780%09red/ath:ArthCp031%09red/ath:AT2G45290%09red/ath:AT3…
Cyanoamino acid metabolism	KEGG PATHWAY	ath00460	8	69	0.0840233	0.283982	BVRB_4g092420|BVRB_4g072000|BVRB_8g197940|BVRB_4g071980|BVRB_4g072010|BVRB_1g005180|BVRB_7g176750|BVRB_4g071990	http://www.genome.jp/kegg-bin/show_pathway?ath00460/ath:AT3G18080%09red/ath:AT2G44480%09red/ath:AT5G44640%09red/ath:AT5G26780%09red/ath:AT4G29210%09red/ath:AT5G42260%09red/ath:AT5G54570%09red/ath:AT2G44450%09red
Fatty acid elongation	KEGG PATHWAY	ath00062	5	35	0.084952	0.283982	BVRB_2g036990|BVRB_1g002310|BVRB_2g024650|BVRB_2g044780|BVRB_2g026750	http://www.genome.jp/kegg-bin/show_pathway?ath00062/ath:AT2G26250%09red/ath:AT3G55360%09red/ath:AT5G04530%09red/ath:AT1G68530%09red/ath:AT1G01120%09red
Glycerolipid metabolism	KEGG PATHWAY	ath00561	7	60	0.0996719	0.323934	BVRB_2g034600|BVRB_3g061220|BVRB_6g143230|BVRB_6g143240|BVRB_2g032620|BVRB_9g208940|BVRB_6g129700	http://www.genome.jp/kegg-bin/show_pathway?ath00561/ath:AT4G36250%09red/ath:AT1G15080%09red/ath:AT3G57650%09red/ath:AT4G33030%09red/ath:AT3G02600%09red/ath:AT4G01950%09red/ath:AT1G73480%09red
Ether lipid metabolism	KEGG PATHWAY	ath00565	4	27	0.107691	0.334014	XLOC_042966|BVRB_2g035170|BVRB_8g198160|BVRB_7g176660	http://www.genome.jp/kegg-bin/show_pathway?ath00565/ath:AT1G13560%09red/ath:AT1G55180%09red/ath:AT2G06925%09red
Pyruvate metabolism	KEGG PATHWAY	ath00620	9	86	0.108483	0.334014	BVRB_2g032690|BVRB_3g058820|BVRB_3g058810|BVRB_8g186030|BVRB_6g152330|BVRB_2g038590|BVRB_7g160680|BVRB_4g095480|BVRB_6g129700	http://www.genome.jp/kegg-bin/show_pathway?ath00620/ath:AT4G36250%09red/ath:AT1G68750%09red/ath:ArthCp031%09red/ath:AT1G74040%09red/ath:AT2G36580%09red/ath:AT5G25880%09red/ath:AT1G11840%09red/ath:AT3G10850%09red
beta-Alanine metabolism	KEGG PATHWAY	ath00410	6	50	0.111564	0.334693	BVRB_5g118010|BVRB_5g108020|BVRB_8g195840|BVRB_7g169320|BVRB_3g052300|BVRB_6g129700	http://www.genome.jp/kegg-bin/show_pathway?ath00410/ath:AT5G53120%09red/ath:AT4G36250%09red/ath:AT4G12290%09red/ath:AT2G42490%09red/ath:AT5G13700%09red/ath:AT4G13360%09red
Other glycan degradation	KEGG PATHWAY	ath00511	3	19	0.137616	0.392708	BVRB_6g151860|BVRB_6g151840|BVRB_9g225280	http://www.genome.jp/kegg-bin/show_pathway?ath00511/ath:AT3G26720%09red
Butanoate metabolism	KEGG PATHWAY	ath00650	3	19	0.137616	0.392708	BVRB_8g186060|BVRB_5g119210|BVRB_6g132200	http://www.genome.jp/kegg-bin/show_pathway?ath00650/ath:AT3G25530%09red/ath:AT4G11820%09red/ath:AT3G22200%09red
Arginine and proline metabolism	KEGG PATHWAY	ath00330	6	54	0.141984	0.395528	BVRB_2g039000|BVRB_3g067750|BVRB_7g169320|BVRB_3g052300|BVRB_6g129700|BVRB_2g025900	http://www.genome.jp/kegg-bin/show_pathway?ath00330/ath:AT5G53120%09red/ath:AT4G36250%09red/ath:AT3G47450%09red/ath:AT5G13700%09red/ath:AT5G38710%09red/ath:AT2G39800%09red
Oxidative phosphorylation	KEGG PATHWAY	ath00190	14	160	0.149418	0.404084	BVRB_7g180240|BVRB_6g135270|BVRB_1g022400|XLOC_056635|BVRB_8g185160|BVRB_7g168330|BVRB_1g014940|BVRB_4g089340|BVRB_9g206620|BVRB_7g180310|BVRB_7g180260|BVRB_6g151780|XLOC_056744|BVRB_7g180230	http://www.genome.jp/kegg-bin/show_pathway?ath00190/ath:AT3G58730%09red/ath:AT5G65165%09red/ath:ArthCp086%09red/ath:AT2G07687%09red/ath:ArthCp027%09red/ath:ArthMp043%09red/ath:ArthCp007%09red/ath:AT5G67590%09red/ath:AT4G26710%09red/ath:ArthCp074%09red/ath:ArthCp077%09red/ath:AT5G13440%09red
Fatty acid biosynthesis	KEGG PATHWAY	ath00061	5	43	0.151963	0.404084	BVRB_6g152330|BVRB_8g195640|BVRB_7g175090|BVRB_1g003210|BVRB_7g176720	http://www.genome.jp/kegg-bin/show_pathway?ath00061/ath:AT1G08510%09red/ath:ArthCp031%09red/ath:AT4G23850%09red/ath:AT2G30200%09red
Glycine, serine and threonine metabolism	KEGG PATHWAY	ath00260	7	70	0.169057	0.439549	BVRB_5g118010|BVRB_5g108020|BVRB_1g005180|BVRB_1g023190|BVRB_9g215700|BVRB_5g106360|BVRB_012000	http://www.genome.jp/kegg-bin/show_pathway?ath00260/ath:AT4G33010%09red/ath:AT4G12290%09red/ath:AT2G42490%09red/ath:AT1G74920%09red/ath:AT1G32470%09red/ath:AT5G26780%09red/ath:AT2G17265%09red
Diterpenoid biosynthesis	KEGG PATHWAY	ath00904	3	22	0.18112	0.459603	BVRB_1g016980|BVRB_1g016990|BVRB_4g079020	http://www.genome.jp/kegg-bin/show_pathway?ath00904/ath:AT4G25420%09red/ath:AT1G05160%09red
Lysine degradation	KEGG PATHWAY	ath00310	4	34	0.184627	0.459603	BVRB_3g062020|BVRB_6g151810|BVRB_6g129700|BVRB_3g062010	http://www.genome.jp/kegg-bin/show_pathway?ath00310/ath:AT5G13960%09red/ath:AT2G22740%09red/ath:AT4G36250%09red
Purine metabolism	KEGG PATHWAY	ath00230	9	100	0.195137	0.468865	BVRB_1g017020|BVRB_3g070380|BVRB_6g145470|BVRB_7g160680|BVRB_7g163390|BVRB_5g106550|BVRB_3g061240|BVRB_5g101570|BVRB_5g110510	http://www.genome.jp/kegg-bin/show_pathway?ath00230/ath:AT3G17470%09red/ath:AT5G63400%09red/ath:AT3G06200%09red/ath:AT2G35390%09red/ath:AT4G11980%09red/ath:AT3G57610%09red/ath:AT2G36580%09red/ath:AT4G02260%09red/ath:AT5G58220%09red
Sesquiterpenoid and triterpenoid biosynthesis	KEGG PATHWAY	ath00909	3	23	0.196362	0.468865	BVRB_7g177970|BVRB_7g177990|BVRB_4g092540	http://www.genome.jp/kegg-bin/show_pathway?ath00909/ath:AT5G23960%09red/ath:AT1G78955%09red/ath:AT1G78950%09red
Phosphatidylinositol signaling system	KEGG PATHWAY	ath04070	7	76	0.218574	0.511463	BVRB_7g172080|BVRB_7g172070|BVRB_7g172050|BVRB_7g172040|BVRB_6g150860|BVRB_4g089170|BVRB_4g089220	http://www.genome.jp/kegg-bin/show_pathway?ath04070/ath:AT5G58700%09red/ath:AT2G45150%09red/ath:AT3G08510%09red/ath:AT5G66020%09red/ath:AT5G16760%09red
Fructose and mannose metabolism	KEGG PATHWAY	ath00051	6	64	0.231707	0.531562	BVRB_2g024780|BVRB_8g185180|BVRB_009080|BVRB_5g101570|BVRB_7g168280|BVRB_1g007140	http://www.genome.jp/kegg-bin/show_pathway?ath00051/ath:AT1G02310%09red/ath:AT4G11980%09red/ath:AT5G66460%09red/ath:AT2G20680%09red/ath:AT3G55440%09red/ath:AT2G45790%09red
Tyrosine metabolism	KEGG PATHWAY	ath00350	4	40	0.260901	0.586486	BVRB_5g118010|BVRB_1g015110|BVRB_5g108020|BVRB_8g185200	http://www.genome.jp/kegg-bin/show_pathway?ath00350/ath:AT4G12290%09red/ath:AT2G42490%09red/ath:AT1G06570%09red/ath:AT1G12050%09red
Lysine biosynthesis	KEGG PATHWAY	ath00300	2	15	0.265673	0.586486	BVRB_2g034170|BVRB_3g053090	http://www.genome.jp/kegg-bin/show_pathway?ath00300/ath:AT4G33680%09red/ath:AT3G60880%09red
Fatty acid metabolism	KEGG PATHWAY	ath01212	6	69	0.281965	0.597044	BVRB_2g024650|BVRB_8g195640|BVRB_7g175090|BVRB_6g152330|BVRB_1g003210|BVRB_7g176720	http://www.genome.jp/kegg-bin/show_pathway?ath01212/ath:AT1G08510%09red/ath:AT3G55360%09red/ath:ArthCp031%09red/ath:AT4G23850%09red/ath:AT2G30200%09red
Nucleotide excision repair	KEGG PATHWAY	ath03420	6	69	0.281965	0.597044	BVRB_2g026730|BVRB_1g007540|BVRB_1g007610|BVRB_1g015130|BVRB_4g078990|BVRB_9g226100	http://www.genome.jp/kegg-bin/show_pathway?ath03420/ath:AT1G18340%09red/ath:AT1G77470%09red/ath:AT3G02540%09red/ath:AT5G63960%09red/ath:AT1G27840%09red/ath:AT4G05420%09red
Nicotinate and nicotinamide metabolism	KEGG PATHWAY	ath00760	2	16	0.288069	0.597044	BVRB_7g159760|BVRB_008600	http://www.genome.jp/kegg-bin/show_pathway?ath00760/ath:AT2G36310%09red/ath:AT2G23420%09red
Carotenoid biosynthesis	KEGG PATHWAY	ath00906	3	29	0.292566	0.597044	BVRB_9g204380|BVRB_7g158480|BVRB_9g213700	http://www.genome.jp/kegg-bin/show_pathway?ath00906/ath:AT3G04870%09red/ath:AT3G24220%09red/ath:AT1G52340%09red
Base excision repair	KEGG PATHWAY	ath03410	4	43	0.301073	0.597044	BVRB_5g119190|BVRB_4g078990|BVRB_011910|BVRB_6g130610	http://www.genome.jp/kegg-bin/show_pathway?ath03410/ath:AT4G36050%09red/ath:AT3G07930%09red/ath:AT4G12740%09red/ath:AT5G63960%09red
Propanoate metabolism	KEGG PATHWAY	ath00640	4	43	0.301073	0.597044	BVRB_6g132360|BVRB_6g152330|BVRB_8g195840|BVRB_9g202840	http://www.genome.jp/kegg-bin/show_pathway?ath00640/ath:AT2G20420%09red/ath:AT5G23250%09red/ath:ArthCp031%09red/ath:AT4G13360%09red
Arachidonic acid metabolism	KEGG PATHWAY	ath00590	2	17	0.310382	0.605087	BVRB_8g198160|BVRB_8g197940	http://www.genome.jp/kegg-bin/show_pathway?ath00590/ath:AT2G06925%09red/ath:AT4G29210%09red
Ribosome biogenesis in eukaryotes	KEGG PATHWAY	ath03008	8	101	0.315473	0.605087	BVRB_5g110520|BVRB_8g181730|BVRB_6g129640|BVRB_3g067890|BVRB_8g181710|BVRB_6g139110|BVRB_4g097000|BVRB_4g096230	http://www.genome.jp/kegg-bin/show_pathway?ath03008/ath:AT1G10490%09red/ath:AT3G57000%09red/ath:AT1G52980%09red/ath:AT5G22100%09red/ath:AT2G21440%09red
Amino sugar and nucleotide sugar metabolism	KEGG PATHWAY	ath00520	10	131	0.321914	0.606557	BVRB_8g198230|BVRB_2g035200|BVRB_2g034600|BVRB_2g028590|BVRB_3g059420|BVRB_009080|BVRB_4g081820|BVRB_1g007720|BVRB_7g162730|BVRB_8g184210	http://www.genome.jp/kegg-bin/show_pathway?ath00520/ath:AT1G05610%09red/ath:AT3G53520%09red/ath:AT5G28840%09red/ath:AT4G33030%09red/ath:AT3G10700%09red/ath:AT5G47780%09red/ath:AT3G12500%09red/ath:AT4G16130%09red/ath:AT3G02350%09red/ath:AT2G45790%09red
Biosynthesis of amino acids	KEGG PATHWAY	ath01230	18	251	0.326607	0.606557	BVRB_2g024780|BVRB_7g172430|BVRB_2g026460|BVRB_3g053090|BVRB_2g034170|BVRB_3g058810|BVRB_3g058820|BVRB_1g005180|BVRB_3g052140|BVRB_9g215860|BVRB_9g215700|BVRB_5g106550|BVRB_7g160680|BVRB_8g186040|BVRB_2g044900|BVRB_9g210550|BVRB_6g152160|BVRB_2g039000	http://www.genome.jp/kegg-bin/show_pathway?ath01230/ath:AT2G29690%09red/ath:AT3G58750%09red/ath:AT4G35650%09red/ath:AT5G53460%09red/ath:AT1G11790%09red/ath:AT3G60880%09red/ath:AT2G35390%09red/ath:AT1G74040%09red/ath:AT4G33680%09red/ath:AT4G38220%09red/ath:AT2G04400%09red/ath:AT5G26780%09red/ath:AT2G17265%09red/ath:AT2G45290%09red/ath:AT3G55440%09red/ath:AT2G36580%09red/ath:AT2G39800%09red
Selenocompound metabolism	KEGG PATHWAY	ath00450	2	18	0.332544	0.607931	BVRB_3g061650|BVRB_5g103990	http://www.genome.jp/kegg-bin/show_pathway?ath00450/ath:AT1G64660%09red/ath:AT2G41680%09red
Phenylalanine metabolism	KEGG PATHWAY	ath00360	3	32	0.341999	0.61516	BVRB_5g118010|BVRB_1g015110|BVRB_5g108020	http://www.genome.jp/kegg-bin/show_pathway?ath00360/ath:AT4G12290%09red/ath:AT2G42490%09red/ath:AT1G06570%09red
Limonene and pinene degradation	KEGG PATHWAY	ath00903	1	6	0.347013	0.61516	BVRB_6g129700	http://www.genome.jp/kegg-bin/show_pathway?ath00903/ath:AT4G36250%09red
Citrate cycle (TCA cycle)	KEGG PATHWAY	ath00020	5	63	0.374387	0.641049	BVRB_6g132360|BVRB_6g135270|BVRB_6g152160|BVRB_9g202840|BVRB_9g210550	http://www.genome.jp/kegg-bin/show_pathway?ath00020/ath:AT3G58750%09red/ath:AT5G65165%09red/ath:AT4G35650%09red/ath:AT2G20420%09red/ath:AT5G23250%09red
Stilbenoid, diarylheptanoid and gingerol biosynthesis	KEGG PATHWAY	ath00945	1	7	0.385589	0.641049	BVRB_6g150930	http://www.genome.jp/kegg-bin/show_pathway?ath00945/ath:AT1G67980%09red
Tropane, piperidine and pyridine alkaloid biosynthesis	KEGG PATHWAY	ath00960	3	35	0.391144	0.641049	BVRB_5g118010|BVRB_5g108020|XLOC_045411	http://www.genome.jp/kegg-bin/show_pathway?ath00960/ath:AT4G12290%09red/ath:AT2G29260%09red/ath:AT2G42490%09red
DNA replication	KEGG PATHWAY	ath03030	4	50	0.396394	0.641049	BVRB_7g162700|BVRB_1g007540|BVRB_4g078990|BVRB_008590	http://www.genome.jp/kegg-bin/show_pathway?ath03030/ath:AT5G67100%09red/ath:AT5G63960%09red/ath:AT1G77470%09red/ath:AT5G44635%09red
Valine, leucine and isoleucine degradation	KEGG PATHWAY	ath00280	4	51	0.409938	0.641049	BVRB_4g071900|BVRB_8g186060|BVRB_8g195840|BVRB_6g129700	http://www.genome.jp/kegg-bin/show_pathway?ath00280/ath:AT1G03090%09red/ath:AT4G11820%09red/ath:AT4G36250%09red/ath:AT4G13360%09red
Ubiquitin mediated proteolysis	KEGG PATHWAY	ath04120	10	143	0.417541	0.641049	BVRB_011950|BVRB_6g134270|BVRB_1g003360|BVRB_005150|BVRB_1g015130|BVRB_7g160620|BVRB_9g210270|BVRB_003820|BVRB_9g226100|BVRB_5g099780	http://www.genome.jp/kegg-bin/show_pathway?ath04120/ath:AT4G02570%09red/ath:AT5G13840%09red/ath:AT2G04660%09red/ath:AT5G05080%09red/ath:AT5G42190%09red/ath:AT2G39090%09red/ath:AT5G41580%09red/ath:AT1G16890%09red/ath:AT1G27840%09red/ath:AT4G05420%09red
Isoquinoline alkaloid biosynthesis	KEGG PATHWAY	ath00950	2	22	0.418593	0.641049	BVRB_5g118010|BVRB_5g108020	http://www.genome.jp/kegg-bin/show_pathway?ath00950/ath:AT4G12290%09red/ath:AT2G42490%09red
Valine, leucine and isoleucine biosynthesis	KEGG PATHWAY	ath00290	2	22	0.418593	0.641049	BVRB_3g058810|BVRB_3g058820	http://www.genome.jp/kegg-bin/show_pathway?ath00290/ath:AT1G74040%09red
Homologous recombination	KEGG PATHWAY	ath03440	5	67	0.421884	0.641049	BVRB_6g143500|BVRB_008280|BVRB_4g096940|BVRB_4g078990|BVRB_9g218770	http://www.genome.jp/kegg-bin/show_pathway?ath03440/ath:AT5G57450%09red/ath:AT3G02680%09red/ath:AT5G64520%09red/ath:AT3G19210%09red/ath:AT5G63960%09red
Monoterpenoid biosynthesis	KEGG PATHWAY	ath00902	1	8	0.421887	0.641049	BVRB_6g133980	http://www.genome.jp/kegg-bin/show_pathway?ath00902/ath:AT4G37990%09red
Brassinosteroid biosynthesis	KEGG PATHWAY	ath00905	1	8	0.421887	0.641049	BVRB_7g176680	http://www.genome.jp/kegg-bin/show_pathway?ath00905/ath:AT3G13730%09red
mRNA surveillance pathway	KEGG PATHWAY	ath03015	8	115	0.441913	0.662869	BVRB_7g173310|BVRB_5g110820|BVRB_4g092430|BVRB_2g045680|BVRB_5g099770|BVRB_4g094360|BVRB_4g090360|BVRB_2g041450	http://www.genome.jp/kegg-bin/show_pathway?ath03015/ath:AT3G25800%09red/ath:AT1G64040%09red/ath:AT3G20650%09red/ath:AT1G18070%09red/ath:AT3G26618%09red/ath:AT5G13480%09red/ath:AT2G29210%09red/ath:AT5G55670%09red
Protein export	KEGG PATHWAY	ath03060	4	54	0.450129	0.665501	BVRB_8g196570|BVRB_6g150980|BVRB_6g143080|BVRB_6g132280	http://www.genome.jp/kegg-bin/show_pathway?ath03060/ath:AT4G40042%09red/ath:AT3G24590%09red/ath:AT2G01110%09red/ath:AT4G30600%09red
Mismatch repair	KEGG PATHWAY	ath03430	3	39	0.455044	0.665501	BVRB_1g007540|BVRB_4g078990|BVRB_8g200870	http://www.genome.jp/kegg-bin/show_pathway?ath03430/ath:AT1G29630%09red/ath:AT1G77470%09red/ath:AT5G63960%09red
MAPK signaling pathway - plant	KEGG PATHWAY	ath04016	9	134	0.471452	0.680986	BVRB_5g099870|BVRB_1g007720|BVRB_6g134600|BVRB_5g099740|BVRB_3g052290|BVRB_5g099920|BVRB_6g151180|BVRB_1g003320|BVRB_6g129350	http://www.genome.jp/kegg-bin/show_pathway?ath04016/ath:AT5G66880%09red/ath:AT1G72770%09red/ath:AT3G61510%09red/ath:AT3G12500%09red/ath:AT4G01250%09red/ath:AT1G01360%09red/ath:AT2G29380%09red/ath:AT2G18170%09red/ath:AT1G64060%09red
Galactose metabolism	KEGG PATHWAY	ath00052	4	57	0.489398	0.698288	BVRB_3g053100|BVRB_3g053110|BVRB_3g053140|BVRB_8g193750	http://www.genome.jp/kegg-bin/show_pathway?ath00052/ath:AT5G20250%09red/ath:AT5G11720%09red
Folate biosynthesis	KEGG PATHWAY	ath00790	2	26	0.498644	0.702907	BVRB_3g059450|BVRB_7g162720	http://www.genome.jp/kegg-bin/show_pathway?ath00790/ath:AT5G64300%09red/ath:AT2G31955%09red
Terpenoid backbone biosynthesis	KEGG PATHWAY	ath00900	4	60	0.527461	0.726034	BVRB_7g177840|BVRB_5g099910|BVRB_8g186060|BVRB_8g184270	http://www.genome.jp/kegg-bin/show_pathway?ath00900/ath:AT4G17190%09red/ath:AT2G17570%09red/ath:AT1G63970%09red/ath:AT4G11820%09red
Proteasome	KEGG PATHWAY	ath03050	4	60	0.527461	0.726034	BVRB_3g067850|BVRB_005460|BVRB_3g067650|BVRB_6g151140	http://www.genome.jp/kegg-bin/show_pathway?ath03050/ath:AT1G56450%09red/ath:AT3G14290%09red/ath:AT3G26340%09red/ath:AT1G20200%09red
Biosynthesis of secondary metabolites - unclassified	KEGG PATHWAY	ath00999	1	12	0.546873	0.744001	BVRB_6g150930	http://www.genome.jp/kegg-bin/show_pathway?ath00999/ath:AT1G67980%09red
Pentose and glucuronate interconversions	KEGG PATHWAY	ath00040	6	96	0.563492	0.754119	BVRB_2g040240|BVRB_3g070390|BVRB_7g163410|BVRB_1g003230|BVRB_7g163420|BVRB_9g215820	http://www.genome.jp/kegg-bin/show_pathway?ath00040/ath:AT3G14040%09red/ath:AT5G49180%09red/ath:AT4G18180%09red/ath:AT3G29090%09red/ath:AT1G02790%09red
Fatty acid degradation	KEGG PATHWAY	ath00071	3	47	0.573007	0.754119	BVRB_7g172510|BVRB_6g129700|BVRB_1g003210	http://www.genome.jp/kegg-bin/show_pathway?ath00071/ath:AT5G58860%09red/ath:AT4G36250%09red/ath:AT4G23850%09red
Sulfur relay system	KEGG PATHWAY	ath04122	1	13	0.573646	0.754119	BVRB_3g059450	http://www.genome.jp/kegg-bin/show_pathway?ath04122/ath:AT2G31955%09red
Cutin, suberine and wax biosynthesis	KEGG PATHWAY	ath00073	2	31	0.588187	0.761566	BVRB_7g172510|BVRB_9g202950	http://www.genome.jp/kegg-bin/show_pathway?ath00073/ath:AT5G58860%09red/ath:AT5G23190%09red
Taurine and hypotaurine metabolism	KEGG PATHWAY	ath00430	1	14	0.598839	0.761566	BVRB_8g197940	http://www.genome.jp/kegg-bin/show_pathway?ath00430/ath:AT4G29210%09red
Monobactam biosynthesis	KEGG PATHWAY	ath00261	1	14	0.598839	0.761566	BVRB_3g053090	http://www.genome.jp/kegg-bin/show_pathway?ath00261/ath:AT3G60880%09red
Vitamin B6 metabolism	KEGG PATHWAY	ath00750	1	15	0.622543	0.778767	BVRB_7g172100	http://www.genome.jp/kegg-bin/show_pathway?ath00750/ath:AT5G01410%09red
Alanine, aspartate and glutamate metabolism	KEGG PATHWAY	ath00250	3	51	0.625676	0.778767	BVRB_3g052140|BVRB_6g132200|BVRB_3g061240	http://www.genome.jp/kegg-bin/show_pathway?ath00250/ath:AT3G57610%09red/ath:AT5G53460%09red/ath:AT3G22200%09red
Circadian rhythm - plant	KEGG PATHWAY	ath04712	2	36	0.665283	0.806192	BVRB_6g152260|BVRB_6g151690	http://www.genome.jp/kegg-bin/show_pathway?ath04712/ath:AT5G13930%09red
Arginine biosynthesis	KEGG PATHWAY	ath00220	2	36	0.665283	0.806192	BVRB_9g215860|BVRB_3g067750	http://www.genome.jp/kegg-bin/show_pathway?ath00220/ath:AT4G38220%09red/ath:AT3G47450%09red
Basal transcription factors	KEGG PATHWAY	ath03022	3	55	0.673698	0.806192	BVRB_7g173320|BVRB_4g089320|BVRB_1g007610	http://www.genome.jp/kegg-bin/show_pathway?ath03022/ath:AT1G18340%09red/ath:AT1G07470%09red/ath:AT1G04950%09red
Phenylalanine, tyrosine and tryptophan biosynthesis	KEGG PATHWAY	ath00400	3	56	0.684968	0.806192	BVRB_8g186040|BVRB_7g172430|BVRB_2g026460	http://www.genome.jp/kegg-bin/show_pathway?ath00400/ath:AT2G29690%09red/ath:AT2G04400%09red/ath:AT1G11790%09red
Histidine metabolism	KEGG PATHWAY	ath00340	1	18	0.685582	0.806192	BVRB_6g129700	http://www.genome.jp/kegg-bin/show_pathway?ath00340/ath:AT4G36250%09red
Ubiquinone and other terpenoid-quinone biosynthesis	KEGG PATHWAY	ath00130	2	38	0.692691	0.806192	BVRB_1g015110|BVRB_9g210530	http://www.genome.jp/kegg-bin/show_pathway?ath00130/ath:AT2G30920%09red/ath:AT1G06570%09red
Pyrimidine metabolism	KEGG PATHWAY	ath00240	3	57	0.695943	0.806192	BVRB_7g159760|BVRB_2g037930|BVRB_5g119220	http://www.genome.jp/kegg-bin/show_pathway?ath00240/ath:AT2G36310%09red/ath:AT1G30820%09red/ath:AT5G40870%09red
Pentose phosphate pathway	KEGG PATHWAY	ath00030	3	58	0.706627	0.807867	BVRB_2g044900|BVRB_4g095330|BVRB_5g106550	http://www.genome.jp/kegg-bin/show_pathway?ath00030/ath:AT1G17160%09red/ath:AT2G35390%09red/ath:AT2G45290%09red
RNA degradation	KEGG PATHWAY	ath03018	6	113	0.7112	0.807867	BVRB_1g002440|BVRB_3g053150|BVRB_7g173600|BVRB_4g090530|BVRB_7g158400|BVRB_6g135970	http://www.genome.jp/kegg-bin/show_pathway?ath03018/ath:AT5G59460%09red/ath:AT1G79090%09red/ath:AT1G60080%09red/ath:AT5G22250%09red/ath:AT1G55870%09red/ath:AT2G17510%09red
One carbon pool by folate	KEGG PATHWAY	ath00670	1	20	0.721646	0.811852	BVRB_1g005180	http://www.genome.jp/kegg-bin/show_pathway?ath00670/ath:AT5G26780%09red
Photosynthesis - antenna proteins	KEGG PATHWAY	ath00196	1	22	0.753576	0.83322	BVRB_7g175110	http://www.genome.jp/kegg-bin/show_pathway?ath00196/ath:AT1G29930%09red
Phagosome	KEGG PATHWAY	ath04145	4	82	0.754883	0.83322	BVRB_4g089340|BVRB_9g206620|BVRB_6g139150|BVRB_7g168330	http://www.genome.jp/kegg-bin/show_pathway?ath04145/ath:AT4G26710%09red/ath:AT4G09720%09red/ath:AT3G58730%09red
SNARE interactions in vesicular transport	KEGG PATHWAY	ath04130	2	44	0.763917	0.835311	BVRB_4g089310|BVRB_8g195700	http://www.genome.jp/kegg-bin/show_pathway?ath04130/ath:AT1G79590%09red/ath:AT3G24350%09red
Biosynthesis of unsaturated fatty acids	KEGG PATHWAY	ath01040	1	24	0.781844	0.846998	BVRB_2g024650	http://www.genome.jp/kegg-bin/show_pathway?ath01040/ath:AT3G55360%09red
Peroxisome	KEGG PATHWAY	ath04146	4	87	0.792692	0.850872	BVRB_7g172590|BVRB_3g057890|BVRB_9g208970|BVRB_1g003210	http://www.genome.jp/kegg-bin/show_pathway?ath04146/ath:AT2G42770%09red/ath:AT3G07560%09red/ath:AT5G23310%09red/ath:AT4G23850%09red
Cysteine and methionine metabolism	KEGG PATHWAY	ath00270	5	121	0.871859	0.927341	BVRB_4g079460|BVRB_1g007710|BVRB_3g052300|BVRB_5g103990|BVRB_5g099920	http://www.genome.jp/kegg-bin/show_pathway?ath00270/ath:AT5G53120%09red/ath:AT1G64660%09red/ath:AT5G26600%09red/ath:AT3G61510%09red/ath:AT3G05430%09red
Steroid biosynthesis	KEGG PATHWAY	ath00100	1	35	0.888399	0.93642	BVRB_009060	http://www.genome.jp/kegg-bin/show_pathway?ath00100/ath:AT1G20330%09red
RNA transport	KEGG PATHWAY	ath03013	7	171	0.906499	0.946968	BVRB_7g173310|BVRB_8g184530|BVRB_2g038680|BVRB_7g172520|BVRB_3g062050|BVRB_5g124280|BVRB_6g151010	http://www.genome.jp/kegg-bin/show_pathway?ath03013/ath:AT1G24310%09red/ath:AT5G19320%09red/ath:AT3G57290%09red/ath:AT1G54380%09red/ath:AT5G20920%09red/ath:AT2G29210%09red/ath:AT2G39990%09red
Plant hormone signal transduction	KEGG PATHWAY	ath04075	12	273	0.916666	0.949115	BVRB_1g007420|BVRB_5g098000|BVRB_2g035160|BVRB_7g177810|BVRB_7g169340|BVRB_6g134600|BVRB_2g032730|BVRB_1g003320|BVRB_6g151180|BVRB_1g022700|BVRB_3g052290|BVRB_8g190930	http://www.genome.jp/kegg-bin/show_pathway?ath04075/ath:AT4G12410%09red/ath:AT3G57040%09red/ath:AT5G66880%09red/ath:AT3G20220%09red/ath:AT1G72770%09red/ath:AT5G42750%09red/ath:AT2G24400%09red/ath:AT3G16360%09red/ath:AT1G01360%09red/ath:AT2G29380%09red/ath:AT3G43120%09red/ath:AT1G45249%09red
Nitrogen metabolism	KEGG PATHWAY	ath00910	1	43	0.931467	0.955979	BVRB_3g052140	http://www.genome.jp/kegg-bin/show_pathway?ath00910/ath:AT5G53460%09red
Porphyrin and chlorophyll metabolism	KEGG PATHWAY	ath00860	1	53	0.96275	0.979494	BVRB_1g007390	http://www.genome.jp/kegg-bin/show_pathway?ath00860/ath:AT1G69740%09red
Glycolysis / Gluconeogenesis	KEGG PATHWAY	ath00010	3	116	0.974378	0.982778	BVRB_2g024780|BVRB_6g129700|BVRB_7g160680	http://www.genome.jp/kegg-bin/show_pathway?ath00010/ath:AT2G36580%09red/ath:AT4G36250%09red/ath:AT3G55440%09red
Aminoacyl-tRNA biosynthesis	KEGG PATHWAY	ath00970	2	115	0.993333	0.993333	BVRB_9g210560|BVRB_7g161530	http://www.genome.jp/kegg-bin/show_pathway?ath00970/ath:AT3G25660%09red/ath:AT3G46100%09red
--------------------
#Term	Database	ID	Input number	Background number	P-Value	Corrected P-Value	Input	Hyperlink
--------------------
#Term	Database	ID	Input number	Background number	P-Value	Corrected P-Value	Input	Hyperlink
--------------------
