# Supplementary material for: Genome-wide analysis of long non-coding RNAs in sugar beet (Beta vulgaris L.) under drought stress
Source: Front Plant Sci. 2023 Feb 14;14:1118011. doi: 10.3389/fpls.2023.1118011 (PMC9971629; doi:10.3389/fpls.2023.1118011)
Supplement: Supplementary file 9 [file Table_9.xlsx]

## Sheet: Sheet1
miRNA	target_lncRNA
ath-miR162a-3p	TCONS_00024093
ath-miR162a-3p	TCONS_00108590
ath-miR162a-3p	TCONS_00035012
ath-miR162a-3p	TCONS_00035013
ath-miR162a-3p	TCONS_00027551
ath-miR162a-3p	TCONS_00095306
ath-miR162a-3p	TCONS_00081256
ath-miR162a-3p	TCONS_00019423
ath-miR162a-3p	TCONS_00086763
ath-miR162a-3p	TCONS_00072668
ath-miR162a-3p	TCONS_00094524
ath-miR162a-3p	TCONS_00019252
ath-miR167a-5p	TCONS_00034119
ath-miR167a-5p	TCONS_00017252
ath-miR167a-5p	TCONS_00043907
ath-miR167a-5p	TCONS_00105108
ath-miR167a-5p	TCONS_00023171
ath-miR167a-5p	TCONS_00012859
ath-miR167a-5p	TCONS_00089521
ath-miR167a-5p	TCONS_00102586
ath-miR167a-5p	TCONS_00074786
ath-miR167a-5p	TCONS_00074791
ath-miR167a-5p	TCONS_00006634
ath-miR167a-5p	TCONS_00023940
ath-miR167a-5p	TCONS_00096889
ath-miR167a-5p	TCONS_00048378
ath-miR167a-5p	TCONS_00085399
ath-miR167a-5p	TCONS_00100201
ath-miR167a-5p	TCONS_00036254
ath-miR167a-5p	TCONS_00102819
ath-miR167a-5p	TCONS_00021658
ath-miR171a-3p	TCONS_00010493
ath-miR171a-3p	TCONS_00087659
ath-miR171a-3p	TCONS_00090356
ath-miR171a-3p	TCONS_00064739
ath-miR171a-3p	TCONS_00073783
ath-miR171a-3p	TCONS_00055660
ath-miR171a-3p	TCONS_00073918
ath-miR171a-3p	TCONS_00019583
ath-miR171a-3p	TCONS_00094461
ath-miR171a-3p	TCONS_00070143
ath-miR171a-3p	TCONS_00029480
ath-miR171a-3p	TCONS_00006516
ath-miR171a-3p	TCONS_00101109
ath-miR171a-3p	TCONS_00028198
ath-miR171a-3p	TCONS_00041285
ath-miR171a-3p	TCONS_00078870
ath-miR171a-3p	TCONS_00073917
ath-miR393a-5p	TCONS_00023856
ath-miR393a-5p	TCONS_00048903
ath-miR393a-5p	TCONS_00010864
ath-miR408-3p	TCONS_00047180
ath-miR408-3p	TCONS_00005028
ath-miR408-3p	TCONS_00006034
ath-miR408-3p	TCONS_00073808
ath-miR408-3p	TCONS_00000026
ath-miR408-3p	TCONS_00000941
ath-miR408-3p	TCONS_00084456
ath-miR156a-5p	TCONS_00021912
ath-miR156a-5p	TCONS_00100326
ath-miR156a-5p	TCONS_00076539
ath-miR156a-5p	TCONS_00045501
ath-miR156a-5p	TCONS_00040194
ath-miR156a-5p	TCONS_00040192
ath-miR156a-5p	TCONS_00007394
ath-miR156a-5p	TCONS_00078569
ath-miR156a-5p	TCONS_00104270
ath-miR156a-5p	TCONS_00044675
ath-miR156a-5p	TCONS_00081201
ath-miR156a-5p	TCONS_00072567
ath-miR156a-5p	TCONS_00087698
ath-miR156a-5p	TCONS_00110391
ath-miR156a-5p	TCONS_00045609
ath-miR156a-5p	TCONS_00076731
ath-miR156a-5p	TCONS_00072884
ath-miR156a-5p	TCONS_00084307
ath-miR156a-5p	TCONS_00020221
ath-miR156a-5p	TCONS_00080698
ath-miR156a-5p	TCONS_00049828
ath-miR156a-5p	TCONS_00049825
ath-miR156a-5p	TCONS_00023834
ath-miR156a-5p	TCONS_00023833
ath-miR156a-5p	TCONS_00049823
ath-miR156a-5p	TCONS_00049824
ath-miR156a-5p	TCONS_00038189
ath-miR156a-5p	TCONS_00049822
ath-miR156a-5p	TCONS_00038190
ath-miR156a-5p	TCONS_00072158
ath-miR156a-5p	TCONS_00049827
ath-miR156a-5p	TCONS_00111112
ath-miR156a-5p	TCONS_00111111
ath-miR156a-5p	TCONS_00021213
ath-miR156a-5p	TCONS_00015435
ath-miR156a-5p	TCONS_00073186
ath-miR156a-5p	TCONS_00099282
ath-miR156a-5p	TCONS_00058491
ath-miR156a-5p	TCONS_00055597
ath-miR156a-5p	TCONS_00070268
ath-miR156a-5p	TCONS_00032101
ath-miR156a-5p	TCONS_00060339
ath-miR156a-5p	TCONS_00099279
ath-miR156a-5p	TCONS_00029375
ath-miR156a-5p	TCONS_00008101
ath-miR156a-5p	TCONS_00038343
ath-miR156a-5p	TCONS_00038344
ath-miR156a-5p	TCONS_00014545
ath-miR156a-5p	TCONS_00001297
ath-miR156a-5p	TCONS_00104892
ath-miR156a-5p	TCONS_00066709
ath-miR156a-5p	TCONS_00048292
ath-miR156a-5p	TCONS_00053952
ath-miR156a-5p	TCONS_00103899
ath-miR156a-5p	TCONS_00101456
ath-miR156a-5p	TCONS_00041085
ath-miR156a-5p	TCONS_00096252
ath-miR156a-5p	TCONS_00012502
ath-miR156a-5p	TCONS_00012501
ath-miR156a-5p	TCONS_00006582
ath-miR156a-5p	TCONS_00100184
ath-miR156a-5p	TCONS_00099491
ath-miR156a-5p	TCONS_00102816
ath-miR156a-5p	TCONS_00020228
ath-miR156a-5p	TCONS_00001329
ath-miR156a-5p	TCONS_00103387
ath-miR156a-5p	TCONS_00070529
ath-miR156a-5p	TCONS_00003895
ath-miR156a-5p	TCONS_00080903
ath-miR156a-5p	TCONS_00055788
ath-miR156a-5p	TCONS_00077214
ath-miR156a-5p	TCONS_00018612
ath-miR156a-5p	TCONS_00022343
ath-miR156a-5p	TCONS_00011448
ath-miR156a-5p	TCONS_00050048
ath-miR156a-5p	TCONS_00079849
ath-miR156a-5p	TCONS_00010350
ath-miR156a-5p	TCONS_00042334
ath-miR156a-5p	TCONS_00046266
ath-miR156a-5p	TCONS_00094973
ath-miR156a-5p	TCONS_00061411
ath-miR156a-5p	TCONS_00002575
ath-miR156a-5p	TCONS_00082823
ath-miR156a-5p	TCONS_00094898
ath-miR156a-5p	TCONS_00023662
ath-miR156a-5p	TCONS_00069148
ath-miR156a-5p	TCONS_00095722
ath-miR156a-5p	TCONS_00010427
ath-miR156a-5p	TCONS_00030693
ath-miR156a-5p	TCONS_00084062
ath-miR156a-5p	TCONS_00068347
ath-miR156a-5p	TCONS_00075050
ath-miR156a-5p	TCONS_00014159
ath-miR156a-5p	TCONS_00005323
ath-miR156a-5p	TCONS_00067955
ath-miR156a-5p	TCONS_00110903
ath-miR156a-5p	TCONS_00067956
ath-miR156a-5p	TCONS_00020053
ath-miR156a-5p	TCONS_00088108
ath-miR156a-5p	TCONS_00018392
ath-miR156a-5p	TCONS_00064449
ath-miR156a-5p	TCONS_00069721
ath-miR156a-5p	TCONS_00021202
ath-miR156a-5p	TCONS_00037580
ath-miR156a-5p	TCONS_00104275
ath-miR156a-5p	TCONS_00056611
ath-miR156a-5p	TCONS_00098266
ath-miR156a-5p	TCONS_00007369
ath-miR156a-5p	TCONS_00087047
ath-miR156a-5p	TCONS_00033540
ath-miR156a-5p	TCONS_00003772
ath-miR156a-5p	TCONS_00006774
ath-miR156a-5p	TCONS_00045486
ath-miR156a-5p	TCONS_00090011
ath-miR156a-5p	TCONS_00015102
ath-miR156a-5p	TCONS_00031502
ath-miR156a-5p	TCONS_00047796
ath-miR156a-5p	TCONS_00064807
ath-miR156a-5p	TCONS_00002567
ath-miR156a-5p	TCONS_00093854
ath-miR156a-5p	TCONS_00015463
ath-miR156a-5p	TCONS_00027519
ath-miR156a-5p	TCONS_00111301
ath-miR156a-5p	TCONS_00027518
ath-miR156a-5p	TCONS_00071488
ath-miR156a-5p	TCONS_00100313
ath-miR156a-5p	TCONS_00019598
ath-miR156a-5p	TCONS_00090012
ath-miR156a-5p	TCONS_00081387
ath-miR156a-5p	TCONS_00086867
ath-miR156a-5p	TCONS_00005075
ath-miR156a-5p	TCONS_00094484
ath-miR156a-5p	TCONS_00111091
ath-miR156a-5p	TCONS_00100509
ath-miR156a-5p	TCONS_00075318
ath-miR156a-5p	TCONS_00094756
ath-miR156a-5p	TCONS_00005239
ath-miR156a-5p	TCONS_00047110
ath-miR156a-5p	TCONS_00068039
ath-miR156a-5p	TCONS_00066268
ath-miR156a-5p	TCONS_00055788
ath-miR156a-5p	TCONS_00002567
ath-miR172e-3p	TCONS_00083637
ath-miR172e-3p	TCONS_00015933
ath-miR172e-3p	TCONS_00035618
ath-miR172e-3p	TCONS_00093496
ath-miR172e-3p	TCONS_00074353
ath-miR172e-3p	TCONS_00061391
ath-miR172e-3p	TCONS_00107797
ath-miR172e-3p	TCONS_00018550
ath-miR172e-3p	TCONS_00102642
ath-miR172e-3p	TCONS_00106724
ath-miR172e-3p	TCONS_00008697
ath-miR172e-3p	TCONS_00017819
ath-miR172e-3p	TCONS_00026217
ath-miR172e-3p	TCONS_00006955
ath-miR172e-3p	TCONS_00037959
ath-miR172e-3p	TCONS_00048204
ath-miR172e-3p	TCONS_00002048
ath-miR172e-3p	TCONS_00023174
ath-miR172e-3p	TCONS_00014725
ath-miR172e-3p	TCONS_00011200
ath-miR172e-3p	TCONS_00048882
ath-miR172e-3p	TCONS_00014949
ath-miR172e-3p	TCONS_00043334
ath-miR172e-3p	TCONS_00008061
ath-miR172e-3p	TCONS_00004428
ath-miR172e-3p	TCONS_00042502
ath-miR172e-3p	TCONS_00024127
ath-miR172e-3p	TCONS_00109585
ath-miR172e-3p	TCONS_00031548
ath-miR172e-3p	TCONS_00112138
ath-miR172e-3p	TCONS_00070321
ath-miR172e-3p	TCONS_00071197
ath-miR172e-3p	TCONS_00007259
ath-miR172e-3p	TCONS_00093036
ath-miR172e-3p	TCONS_00064605
ath-miR172e-3p	TCONS_00004134
ath-miR172e-3p	TCONS_00054362
ath-miR172e-3p	TCONS_00034026
ath-miR172e-3p	TCONS_00021302
ath-miR172e-3p	TCONS_00005062
ath-miR172e-3p	TCONS_00034585
ath-miR172e-3p	TCONS_00006955
ath-miR172e-3p	TCONS_00082328
ath-miR172e-3p	TCONS_00001467
ath-miR172e-3p	TCONS_00047641
ath-miR172e-3p	TCONS_00099454
ath-miR172e-3p	TCONS_00094523
ath-miR172e-3p	TCONS_00034585
ath-miR172e-3p	TCONS_00010637
ath-miR172e-3p	TCONS_00075176
ath-miR172e-3p	TCONS_00075175
ath-miR172e-3p	TCONS_00075178
ath-miR172e-3p	TCONS_00075173
ath-miR172e-3p	TCONS_00087047
ath-miR172e-3p	TCONS_00104867
ath-miR172e-3p	TCONS_00082653
ath-miR172e-3p	TCONS_00107598
ath-miR172e-3p	TCONS_00107620
ath-miR172e-3p	TCONS_00082756
ath-miR172e-3p	TCONS_00042918
ath-miR172e-3p	TCONS_00018362
ath-miR172e-3p	TCONS_00000384
ath-miR172e-3p	TCONS_00059232
ath-miR172e-3p	TCONS_00049933
ath-miR172e-3p	TCONS_00081215
ath-miR172e-3p	TCONS_00078251
ath-miR172e-3p	TCONS_00015186
ath-miR172e-3p	TCONS_00103473
ath-miR172e-3p	TCONS_00030529
ath-miR172e-3p	TCONS_00069240
ath-miR172e-3p	TCONS_00045037
ath-miR172e-3p	TCONS_00013432
ath-miR172e-3p	TCONS_00019723
ath-miR172e-3p	TCONS_00010601
ath-miR172e-3p	TCONS_00086757
ath-miR172e-3p	TCONS_00025809
ath-miR172e-3p	TCONS_00028816
ath-miR172e-3p	TCONS_00030938
ath-miR172e-3p	TCONS_00004165
ath-miR160a-5p	TCONS_00000298
ath-miR160a-5p	TCONS_00080140
ath-miR160a-5p	TCONS_00079545
ath-miR160a-5p	TCONS_00037628
ath-miR160a-5p	TCONS_00089410
ath-miR160a-5p	TCONS_00089411
ath-miR160a-5p	TCONS_00080039
ath-miR157d	TCONS_00100326
ath-miR157d	TCONS_00020221
ath-miR157d	TCONS_00045501
ath-miR157d	TCONS_00021912
ath-miR157d	TCONS_00077551
ath-miR157d	TCONS_00061490
ath-miR157d	TCONS_00086606
ath-miR157d	TCONS_00028056
ath-miR157d	TCONS_00031832
ath-miR157d	TCONS_00062894
ath-miR157d	TCONS_00003585
ath-miR157d	TCONS_00111535
ath-miR157d	TCONS_00035164
ath-miR157d	TCONS_00027482
ath-miR157d	TCONS_00097821
ath-miR157d	TCONS_00062104
ath-miR157d	TCONS_00002638
ath-miR157d	TCONS_00034127
ath-miR157d	TCONS_00034128
ath-miR157d	TCONS_00071417
ath-miR157d	TCONS_00025078
ath-miR157d	TCONS_00040194
ath-miR157d	TCONS_00040192
ath-miR157d	TCONS_00008339
ath-miR157d	TCONS_00056807
ath-miR157d	TCONS_00053256
ath-miR157d	TCONS_00060588
ath-miR157d	TCONS_00002214
ath-miR157d	TCONS_00047110
ath-miR157d	TCONS_00074419
ath-miR157d	TCONS_00031676
ath-miR157d	TCONS_00015056
ath-miR157d	TCONS_00024352
ath-miR157d	TCONS_00047766
ath-miR157d	TCONS_00103252
ath-miR157d	TCONS_00095505
ath-miR157d	TCONS_00107038
ath-miR157d	TCONS_00112364
ath-miR157d	TCONS_00061228
ath-miR157d	TCONS_00047443
ath-miR157d	TCONS_00047444
ath-miR157d	TCONS_00009526
ath-miR157d	TCONS_00019337
ath-miR157d	TCONS_00020395
ath-miR157d	TCONS_00080847
ath-miR157d	TCONS_00095640
ath-miR157d	TCONS_00076448
ath-miR157d	TCONS_00019919
ath-miR157d	TCONS_00107745
ath-miR157d	TCONS_00012601
ath-miR157d	TCONS_00059341
ath-miR157d	TCONS_00048982
ath-miR157d	TCONS_00106371
ath-miR157d	TCONS_00112076
ath-miR157d	TCONS_00012602
ath-miR157d	TCONS_00012598
ath-miR157d	TCONS_00019626
ath-miR157d	TCONS_00019617
ath-miR157d	TCONS_00048926
ath-miR157d	TCONS_00019618
ath-miR157d	TCONS_00019622
ath-miR157d	TCONS_00019621
ath-miR157d	TCONS_00032444
ath-miR157d	TCONS_00019619
ath-miR157d	TCONS_00019624
ath-miR157d	TCONS_00019620
ath-miR157d	TCONS_00019625
ath-miR157d	TCONS_00111148
ath-miR157d	TCONS_00066709
ath-miR157d	TCONS_00104270
ath-miR157d	TCONS_00081121
ath-miR157d	TCONS_00010955
ath-miR157d	TCONS_00096252
ath-miR157d	TCONS_00012501
ath-miR157d	TCONS_00071157
ath-miR157d	TCONS_00105635
ath-miR157d	TCONS_00012502
ath-miR157d	TCONS_00102114
ath-miR157d	TCONS_00071354
ath-miR157d	TCONS_00071484
ath-miR157d	TCONS_00044675
ath-miR157d	TCONS_00081201
ath-miR157d	TCONS_00045484
ath-miR157d	TCONS_00101456
ath-miR157d	TCONS_00078569
ath-miR157d	TCONS_00104157
ath-miR157d	TCONS_00061788
ath-miR157d	TCONS_00035772
ath-miR157d	TCONS_00021093
ath-miR157d	TCONS_00072219
ath-miR157d	TCONS_00012857
ath-miR157d	TCONS_00094035
ath-miR157d	TCONS_00069263
ath-miR157d	TCONS_00007869
ath-miR157d	TCONS_00043093
ath-miR157d	TCONS_00023171
ath-miR157d	TCONS_00102924
ath-miR157d	TCONS_00065918
ath-miR157d	TCONS_00031795
ath-miR157d	TCONS_00076731
ath-miR157d	TCONS_00100378
ath-miR157d	TCONS_00100376
ath-miR157d	TCONS_00075262
ath-miR157d	TCONS_00107799
ath-miR157d	TCONS_00100377
ath-miR157d	TCONS_00013948
ath-miR157d	TCONS_00054529
ath-miR157d	TCONS_00090141
ath-miR157d	TCONS_00042279
ath-miR157d	TCONS_00005977
ath-miR157d	TCONS_00063799
ath-miR157d	TCONS_00065640
ath-miR157d	TCONS_00065639
ath-miR157d	TCONS_00065638
ath-miR157d	TCONS_00065641
ath-miR157d	TCONS_00049828
ath-miR157d	TCONS_00100755
ath-miR157d	TCONS_00049825
ath-miR157d	TCONS_00082085
ath-miR157d	TCONS_00037580
ath-miR157d	TCONS_00007121
ath-miR157d	TCONS_00049823
ath-miR157d	TCONS_00046792
ath-miR157d	TCONS_00049824
ath-miR157d	TCONS_00072654
ath-miR157d	TCONS_00038189
ath-miR157d	TCONS_00038190
ath-miR157d	TCONS_00049822
ath-miR157d	TCONS_00104898
ath-miR157d	TCONS_00049827
ath-miR157d	TCONS_00111112
ath-miR157d	TCONS_00111111
ath-miR157d	TCONS_00090011
ath-miR157d	TCONS_00077532
ath-miR157d	TCONS_00015435
ath-miR157d	TCONS_00028540
ath-miR157d	TCONS_00069961
ath-miR157d	TCONS_00100225
ath-miR157d	TCONS_00075300
ath-miR157d	TCONS_00102406
ath-miR157d	TCONS_00090083
ath-miR157d	TCONS_00065005
ath-miR157d	TCONS_00099282
ath-miR157d	TCONS_00088681
ath-miR157d	TCONS_00099639
ath-miR157d	TCONS_00051533
ath-miR157d	TCONS_00007394
ath-miR845a	TCONS_00077147
ath-miR845a	TCONS_00109748
ath-miR845a	TCONS_00002703
ath-miR845a	TCONS_00111004
ath-miR845a	TCONS_00110930
ath-miR845a	TCONS_00064212
ath-miR845a	TCONS_00103265
ath-miR845a	TCONS_00106928
ath-miR845a	TCONS_00051737
ath-miR845a	TCONS_00096054
ath-miR845a	TCONS_00005176
ath-miR845a	TCONS_00100873
ath-miR845a	TCONS_00101950
ath-miR845a	TCONS_00005434
ath-miR845a	TCONS_00096896
ath-miR845a	TCONS_00048482
ath-miR845a	TCONS_00079848
ath-miR845a	TCONS_00079845
ath-miR845a	TCONS_00079849
ath-miR845a	TCONS_00112384
ath-miR845a	TCONS_00073745
ath-miR845a	TCONS_00075333
ath-miR845a	TCONS_00053079
ath-miR845a	TCONS_00003359
ath-miR845a	TCONS_00103985
ath-miR845a	TCONS_00064415
ath-miR845a	TCONS_00082284
ath-miR845a	TCONS_00101379
ath-miR845a	TCONS_00100232
ath-miR845a	TCONS_00065151
ath-miR845a	TCONS_00091581
ath-miR845a	TCONS_00094589
ath-miR845a	TCONS_00048103
ath-miR845a	TCONS_00098586
ath-miR845a	TCONS_00035077
ath-miR845a	TCONS_00053086
ath-miR845a	TCONS_00018780
ath-miR845a	TCONS_00076419
ath-miR845a	TCONS_00001859
ath-miR845a	TCONS_00060416
ath-miR845a	TCONS_00005174
ath-miR845a	TCONS_00110406
ath-miR845a	TCONS_00000231
ath-miR845a	TCONS_00086258
ath-miR845a	TCONS_00102942
ath-miR845a	TCONS_00056437
ath-miR845a	TCONS_00086160
ath-miR845a	TCONS_00047351
ath-miR162a-5p	TCONS_00081781
ath-miR162a-5p	TCONS_00074270
ath-miR162a-5p	TCONS_00084685
ath-miR162a-5p	TCONS_00021205
ath-miR172a	TCONS_00083637
ath-miR172a	TCONS_00015933
ath-miR172a	TCONS_00107797
ath-miR172a	TCONS_00093496
ath-miR172a	TCONS_00026217
ath-miR172a	TCONS_00102642
ath-miR172a	TCONS_00106724
ath-miR172a	TCONS_00011200
ath-miR172a	TCONS_00035618
ath-miR172a	TCONS_00008697
ath-miR172a	TCONS_00109585
ath-miR172a	TCONS_00031548
ath-miR172a	TCONS_00070321
ath-miR172a	TCONS_00017819
ath-miR172a	TCONS_00048204
ath-miR172a	TCONS_00002048
ath-miR172a	TCONS_00023174
ath-miR172a	TCONS_00074353
ath-miR172a	TCONS_00093036
ath-miR172a	TCONS_00008061
ath-miR172a	TCONS_00004428
ath-miR172a	TCONS_00042502
ath-miR172a	TCONS_00061391
ath-miR172a	TCONS_00064605
ath-miR172a	TCONS_00024127
ath-miR172a	TCONS_00004134
ath-miR172a	TCONS_00112138
ath-miR172a	TCONS_00071197
ath-miR172a	TCONS_00018550
ath-miR172a	TCONS_00005062
ath-miR172a	TCONS_00034585
ath-miR172a	TCONS_00082328
ath-miR172a	TCONS_00001467
ath-miR172a	TCONS_00047641
ath-miR172a	TCONS_00027021
ath-miR172a	TCONS_00075590
ath-miR172a	TCONS_00094523
ath-miR172a	TCONS_00034585
ath-miR172a	TCONS_00087047
ath-miR172a	TCONS_00025303
ath-miR172a	TCONS_00081215
ath-miR172a	TCONS_00015186
ath-miR172a	TCONS_00078561
ath-miR172a	TCONS_00021302
ath-miR172a	TCONS_00030938
ath-miR172a	TCONS_00004165
ath-miR172a	TCONS_00099776
ath-miR172a	TCONS_00048430
ath-miR172a	TCONS_00049699
ath-miR172a	TCONS_00006955
ath-miR172a	TCONS_00037959
ath-miR172a	TCONS_00040455
ath-miR172a	TCONS_00097165
ath-miR172a	TCONS_00014725
ath-miR172a	TCONS_00104867
ath-miR172a	TCONS_00048882
ath-miR172a	TCONS_00014949
ath-miR172a	TCONS_00086339
ath-miR172a	TCONS_00084979
ath-miR172a	TCONS_00018362
ath-miR172a	TCONS_00035681
ath-miR172a	TCONS_00059232
ath-miR172a	TCONS_00043334
ath-miR172a	TCONS_00049933
ath-miR172a	TCONS_00080143
ath-miR172a	TCONS_00027727
ath-miR172a	TCONS_00026985
ath-miR172a	TCONS_00098638
ath-miR172a	TCONS_00008419
ath-miR172a	TCONS_00046449
ath-miR172a	TCONS_00064866
ath-miR172a	TCONS_00101373
ath-miR172a	TCONS_00013598
ath-miR172a	TCONS_00091769
ath-miR172a	TCONS_00045037
ath-miR172a	TCONS_00013432
ath-miR172a	TCONS_00010601
ath-miR172a	TCONS_00086757
ath-miR172a	TCONS_00087590
ath-miR172a	TCONS_00076943
ath-miR172a	TCONS_00021343
ath-miR172a	TCONS_00052407
ath-miR172a	TCONS_00038285
ath-miR396a-5p	TCONS_00088020
ath-miR396a-5p	TCONS_00072219
ath-miR396a-5p	TCONS_00049959
ath-miR396a-5p	TCONS_00054954
ath-miR396a-5p	TCONS_00109747
ath-miR396a-5p	TCONS_00013237
ath-miR396a-5p	TCONS_00039758
ath-miR396a-5p	TCONS_00105110
ath-miR396a-5p	TCONS_00105111
ath-miR396a-5p	TCONS_00105113
ath-miR396a-5p	TCONS_00077411
ath-miR396a-5p	TCONS_00056367
ath-miR396a-5p	TCONS_00103917
ath-miR396a-5p	TCONS_00044833
ath-miR396a-5p	TCONS_00044832
ath-miR396a-5p	TCONS_00053087
ath-miR396a-5p	TCONS_00002994
ath-miR396a-5p	TCONS_00100847
ath-miR396a-5p	TCONS_00106176
ath-miR396a-5p	TCONS_00105768
ath-miR396a-5p	TCONS_00046021
ath-miR396a-5p	TCONS_00009629
ath-miR396a-5p	TCONS_00090570
ath-miR396a-5p	TCONS_00046971
ath-miR396a-5p	TCONS_00035470
ath-miR396a-5p	TCONS_00076149
ath-miR396a-5p	TCONS_00079866
ath-miR396a-5p	TCONS_00069764
ath-miR396a-5p	TCONS_00019529
ath-miR396a-5p	TCONS_00019530
ath-miR396a-5p	TCONS_00108465
ath-miR396a-5p	TCONS_00108022
ath-miR396a-5p	TCONS_00075230
ath-miR396a-5p	TCONS_00049223
ath-miR396a-5p	TCONS_00076791
ath-miR396a-5p	TCONS_00090454
ath-miR396b-5p	TCONS_00054954
ath-miR396b-5p	TCONS_00088020
ath-miR396b-5p	TCONS_00100847
ath-miR396b-5p	TCONS_00106176
ath-miR396b-5p	TCONS_00076149
ath-miR396b-5p	TCONS_00072219
ath-miR396b-5p	TCONS_00000029
ath-miR396b-5p	TCONS_00108465
ath-miR396b-5p	TCONS_00067559
ath-miR396b-5p	TCONS_00105768
ath-miR396b-5p	TCONS_00049959
ath-miR396b-5p	TCONS_00026824
ath-miR396b-5p	TCONS_00010768
ath-miR396b-5p	TCONS_00093164
ath-miR396b-5p	TCONS_00014236
ath-miR396b-5p	TCONS_00112669
ath-miR396b-5p	TCONS_00109747
ath-miR396b-5p	TCONS_00040264
ath-miR396b-5p	TCONS_00093164
ath-miR396b-5p	TCONS_00093164
ath-miR396b-5p	TCONS_00068718
ath-miR396b-5p	TCONS_00003484
ath-miR396b-5p	TCONS_00019551
ath-miR396b-5p	TCONS_00073715
ath-miR396b-5p	TCONS_00063546
ath-miR396b-5p	TCONS_00090632
ath-miR396b-5p	TCONS_00016482
ath-miR396b-5p	TCONS_00040056
ath-miR396b-5p	TCONS_00105110
ath-miR396b-5p	TCONS_00003598
ath-miR396b-5p	TCONS_00105111
ath-miR396b-5p	TCONS_00105113
ath-miR396b-5p	TCONS_00013237
ath-miR396b-5p	TCONS_00104753
ath-miR396b-5p	TCONS_00066720
ath-miR396b-5p	TCONS_00112524
ath-miR396b-5p	TCONS_00044211
ath-miR396b-5p	TCONS_00099698
ath-miR396b-5p	TCONS_00040420
ath-miR396b-5p	TCONS_00052776
ath-miR396b-5p	TCONS_00061857
ath-miR396b-5p	TCONS_00112639
ath-miR396b-5p	TCONS_00091066
ath-miR396b-5p	TCONS_00031065
ath-miR396b-5p	TCONS_00031068
ath-miR396b-5p	TCONS_00031066
ath-miR396b-5p	TCONS_00061192
ath-miR396b-5p	TCONS_00041332
ath-miR396b-5p	TCONS_00009043
ath-miR396b-5p	TCONS_00009048
ath-miR396b-5p	TCONS_00009047
ath-miR396b-5p	TCONS_00009045
ath-miR396b-5p	TCONS_00009049
ath-miR396b-5p	TCONS_00009044
ath-miR396b-5p	TCONS_00009042
ath-miR396b-5p	TCONS_00009041
ath-miR396b-5p	TCONS_00018289
ath-miR398b-3p	TCONS_00048349
ath-miR398b-3p	TCONS_00005063
ath-miR398b-3p	TCONS_00094188
ath-miR398b-3p	TCONS_00002484
ath-miR398b-3p	TCONS_00101990
ath-miR398b-3p	TCONS_00050365
ath-miR319c	TCONS_00003405
ath-miR319c	TCONS_00096940
ath-miR319c	TCONS_00079427
ath-miR319c	TCONS_00075891
ath-miR319c	TCONS_00075890
ath-miR319c	TCONS_00075892
ath-miR319c	TCONS_00076156
ath-miR319c	TCONS_00046365
ath-miR319c	TCONS_00034159
ath-miR319c	TCONS_00009010
ath-miR319c	TCONS_00021686
ath-miR319c	TCONS_00008500
ath-miR319c	TCONS_00019196
ath-miR319c	TCONS_00001136
ath-miR319c	TCONS_00080581
ath-miR319c	TCONS_00038724
ath-miR319c	TCONS_00078796
ath-miR319c	TCONS_00009507
ath-miR319c	TCONS_00085708
ath-miR319c	TCONS_00060691
ath-miR5658	TCONS_00014869
ath-miR5658	TCONS_00034555
ath-miR5658	TCONS_00093909
ath-miR5658	TCONS_00070870
ath-miR5658	TCONS_00070436
ath-miR5658	TCONS_00025453
ath-miR5658	TCONS_00087599
ath-miR5658	TCONS_00002954
ath-miR5658	TCONS_00104334
ath-miR5658	TCONS_00018776
ath-miR5658	TCONS_00031040
ath-miR5658	TCONS_00060893
ath-miR5658	TCONS_00004134
ath-miR5658	TCONS_00033006
ath-miR5658	TCONS_00039951
ath-miR5658	TCONS_00074928
ath-miR5658	TCONS_00000805
ath-miR5658	TCONS_00058312
ath-miR5658	TCONS_00109985
ath-miR5658	TCONS_00086142
ath-miR5658	TCONS_00007142
ath-miR5658	TCONS_00047075
ath-miR5658	TCONS_00060584
ath-miR5658	TCONS_00004882
ath-miR5658	TCONS_00039553
ath-miR5658	TCONS_00063075
ath-miR5658	TCONS_00059393
ath-miR5658	TCONS_00074462
ath-miR5658	TCONS_00074460
ath-miR5658	TCONS_00038439
ath-miR5658	TCONS_00089102
ath-miR5658	TCONS_00014434
ath-miR5658	TCONS_00101368
ath-miR5658	TCONS_00063075
ath-miR5658	TCONS_00066593
ath-miR5658	TCONS_00091367
ath-miR5658	TCONS_00087590
ath-miR5658	TCONS_00080143
ath-miR5658	TCONS_00035593
ath-miR5658	TCONS_00044107
ath-miR5658	TCONS_00091878
ath-miR5658	TCONS_00026427
ath-miR5658	TCONS_00109824
ath-miR5658	TCONS_00044253
ath-miR5658	TCONS_00016598
ath-miR5658	TCONS_00107824
ath-miR5658	TCONS_00086857
ath-miR5658	TCONS_00111776
ath-miR5658	TCONS_00080093
ath-miR5658	TCONS_00065988
ath-miR5658	TCONS_00066614
ath-miR5658	TCONS_00112757
ath-miR5658	TCONS_00027819
ath-miR5658	TCONS_00001660
ath-miR5658	TCONS_00039951
ath-miR5658	TCONS_00066593
ath-miR5658	TCONS_00086142
ath-miR5658	TCONS_00082712
ath-miR5658	TCONS_00038298
ath-miR5658	TCONS_00003071
ath-miR5658	TCONS_00019412
ath-miR5658	TCONS_00097289
ath-miR5658	TCONS_00019411
ath-miR5658	TCONS_00019410
ath-miR5658	TCONS_00058624
ath-miR5658	TCONS_00104865
ath-miR5658	TCONS_00063724
ath-miR5658	TCONS_00068584
ath-miR5658	TCONS_00050238
ath-miR5658	TCONS_00012353
ath-miR5658	TCONS_00066301
ath-miR5658	TCONS_00071909
ath-miR5658	TCONS_00062980
ath-miR5658	TCONS_00096436
ath-miR5658	TCONS_00052306
ath-miR5658	TCONS_00043978
ath-miR5658	TCONS_00033784
ath-miR5658	TCONS_00107579
ath-miR5658	TCONS_00014634
ath-miR5658	TCONS_00002909
ath-miR5658	TCONS_00105580
ath-miR5658	TCONS_00023110
ath-miR5658	TCONS_00077190
ath-miR5658	TCONS_00090904
ath-miR5658	TCONS_00064015
ath-miR5658	TCONS_00060680
ath-miR5658	TCONS_00088756
ath-miR5658	TCONS_00040760
ath-miR5658	TCONS_00094263
ath-miR5658	TCONS_00008727
ath-miR5658	TCONS_00031256
ath-miR5658	TCONS_00102222
ath-miR5658	TCONS_00088932
ath-miR5658	TCONS_00018092
ath-miR5658	TCONS_00054115
ath-miR5658	TCONS_00008325
ath-miR5658	TCONS_00066594
ath-miR5658	TCONS_00083394
ath-miR5658	TCONS_00083393
ath-miR5658	TCONS_00019609
ath-miR5658	TCONS_00101676
ath-miR5658	TCONS_00056796
ath-miR5658	TCONS_00068808
ath-miR5658	TCONS_00102562
ath-miR5658	TCONS_00033593
ath-miR5658	TCONS_00057965
ath-miR5658	TCONS_00039831
ath-miR5658	TCONS_00067064
ath-miR5658	TCONS_00075873
ath-miR5658	TCONS_00004882
ath-miR5658	TCONS_00089102
ath-miR5658	TCONS_00070870
ath-miR5658	TCONS_00086857
ath-miR5658	TCONS_00097418
ath-miR5658	TCONS_00075873
ath-miR5658	TCONS_00065017
ath-miR5658	TCONS_00015397
ath-miR5658	TCONS_00102526
ath-miR5658	TCONS_00023829
ath-miR5658	TCONS_00112266
ath-miR5658	TCONS_00112058
ath-miR5658	TCONS_00102412
ath-miR5658	TCONS_00094961
ath-miR5658	TCONS_00012299
ath-miR5658	TCONS_00046857
ath-miR5658	TCONS_00056608
ath-miR5658	TCONS_00050473
ath-miR5658	TCONS_00011792
ath-miR5658	TCONS_00092000
ath-miR5658	TCONS_00012780
ath-miR5658	TCONS_00037435
ath-miR5658	TCONS_00093918
ath-miR5658	TCONS_00012779
ath-miR5658	TCONS_00093915
ath-miR5658	TCONS_00058098
ath-miR5658	TCONS_00038998
ath-miR5658	TCONS_00058478
ath-miR5658	TCONS_00053451
ath-miR5658	TCONS_00033006
ath-miR5658	TCONS_00024002
ath-miR5658	TCONS_00060584
ath-miR5658	TCONS_00091367
ath-miR5658	TCONS_00107824
ath-miR5658	TCONS_00109985
ath-miR5658	TCONS_00058312
ath-miR5658	TCONS_00039951
ath-miR5658	TCONS_00017734
ath-miR5658	TCONS_00024002
ath-miR5658	TCONS_00007231
ath-miR5658	TCONS_00081332
ath-miR5658	TCONS_00015430
ath-miR5658	TCONS_00007064
ath-miR5658	TCONS_00075626
ath-miR5658	TCONS_00084261
ath-miR5658	TCONS_00100573
ath-miR5658	TCONS_00084645
ath-miR5658	TCONS_00076465
ath-miR5658	TCONS_00033087
ath-miR5658	TCONS_00068238
ath-miR5658	TCONS_00013839
ath-miR5658	TCONS_00076120
ath-miR5658	TCONS_00033110
ath-miR5658	TCONS_00065919
ath-miR5658	TCONS_00065921
ath-miR5658	TCONS_00099860
ath-miR5658	TCONS_00065918
ath-miR5658	TCONS_00021789
ath-miR5658	TCONS_00099682
ath-miR5658	TCONS_00035863
ath-miR5658	TCONS_00007912
ath-miR5658	TCONS_00034027
ath-miR5658	TCONS_00101466
ath-miR5658	TCONS_00018413
ath-miR5658	TCONS_00009562
ath-miR5658	TCONS_00014759
ath-miR5658	TCONS_00039401
ath-miR5658	TCONS_00012116
ath-miR5658	TCONS_00018617
ath-miR5658	TCONS_00048103
ath-miR5658	TCONS_00034625
ath-miR5658	TCONS_00091196
ath-miR5658	TCONS_00095993
ath-miR5658	TCONS_00014157
ath-miR5658	TCONS_00061044
ath-miR5658	TCONS_00081508
ath-miR5658	TCONS_00040619
ath-miR5658	TCONS_00082501
ath-miR5658	TCONS_00023001
ath-miR5658	TCONS_00098437
ath-miR5658	TCONS_00079632
ath-miR5658	TCONS_00080008
ath-miR5658	TCONS_00062770
ath-miR5658	TCONS_00081776
ath-miR5658	TCONS_00097648
ath-miR5658	TCONS_00010028
ath-miR5658	TCONS_00080218
ath-miR5658	TCONS_00104786
ath-miR5658	TCONS_00072553
ath-miR5658	TCONS_00032015
ath-miR5658	TCONS_00097871
ath-miR5658	TCONS_00105240
ath-miR5658	TCONS_00097870
ath-miR5658	TCONS_00069281
ath-miR5658	TCONS_00097872
ath-miR5658	TCONS_00097874
ath-miR5658	TCONS_00097869
ath-miR5658	TCONS_00097868
ath-miR5658	TCONS_00097873
ath-miR5658	TCONS_00008266
ath-miR5658	TCONS_00044264
ath-miR5658	TCONS_00026489
ath-miR5658	TCONS_00034328
ath-miR5658	TCONS_00102134
ath-miR5658	TCONS_00066538
ath-miR5658	TCONS_00052678
ath-miR5658	TCONS_00032303
ath-miR5658	TCONS_00102124
ath-miR5658	TCONS_00058731
ath-miR5658	TCONS_00080039
ath-miR5658	TCONS_00087590
ath-miR5658	TCONS_00102412
ath-miR5658	TCONS_00067019
ath-miR5658	TCONS_00082712
ath-miR5658	TCONS_00010277
ath-miR5658	TCONS_00005518
ath-miR5658	TCONS_00091878
ath-miR5658	TCONS_00039951
ath-miR5658	TCONS_00039951
ath-miR5658	TCONS_00081747
ath-miR5658	TCONS_00071378
ath-miR5658	TCONS_00001809
ath-miR5658	TCONS_00027554
ath-miR5658	TCONS_00073600
ath-miR5658	TCONS_00063418
ath-miR5658	TCONS_00083134
ath-miR5658	TCONS_00082712
ath-miR5658	TCONS_00026187
ath-miR5658	TCONS_00019482
ath-miR5658	TCONS_00022557
ath-miR5658	TCONS_00009691
ath-miR5658	TCONS_00090697
ath-miR5658	TCONS_00019174
ath-miR5658	TCONS_00026762
ath-miR5658	TCONS_00061355
ath-miR5658	TCONS_00101794
ath-miR5658	TCONS_00027611
ath-miR5658	TCONS_00015175
ath-miR5658	TCONS_00100666
ath-miR5658	TCONS_00099595
ath-miR5658	TCONS_00058985
ath-miR5658	TCONS_00075081
ath-miR5658	TCONS_00024481
ath-miR5658	TCONS_00025809
ath-miR5658	TCONS_00012015
ath-miR5658	TCONS_00051457
ath-miR5658	TCONS_00079505
ath-miR5658	TCONS_00010277
ath-miR5658	TCONS_00068093
ath-miR5658	TCONS_00027585
ath-miR5658	TCONS_00049166
ath-miR5658	TCONS_00010339
ath-miR5658	TCONS_00021260
ath-miR5658	TCONS_00066201
ath-miR5658	TCONS_00001974
ath-miR5658	TCONS_00018140
ath-miR5658	TCONS_00018813
ath-miR5658	TCONS_00033839
ath-miR5658	TCONS_00078803
ath-miR5658	TCONS_00012768
ath-miR5658	TCONS_00013139
ath-miR5658	TCONS_00005886
ath-miR5658	TCONS_00005884
ath-miR5658	TCONS_00077370
ath-miR5658	TCONS_00010826
ath-miR5658	TCONS_00046246
ath-miR5658	TCONS_00010513
ath-miR5658	TCONS_00015362
ath-miR5658	TCONS_00010514
ath-miR5658	TCONS_00022876
ath-miR5658	TCONS_00006543
ath-miR5658	TCONS_00063024
ath-miR5658	TCONS_00036481
ath-miR5658	TCONS_00016163
ath-miR5658	TCONS_00031071
ath-miR5658	TCONS_00022435
ath-miR5658	TCONS_00087599
ath-miR5658	TCONS_00068238
ath-miR5658	TCONS_00006083
ath-miR5658	TCONS_00038189
ath-miR5658	TCONS_00038190
ath-miR5658	TCONS_00073333
ath-miR5658	TCONS_00046854
ath-miR5658	TCONS_00111157
ath-miR5658	TCONS_00092013
ath-miR5658	TCONS_00005518
ath-miR5658	TCONS_00060201
ath-miR5658	TCONS_00015414
ath-miR5658	TCONS_00091612
ath-miR5658	TCONS_00049334
ath-miR5658	TCONS_00002924
ath-miR5658	TCONS_00112311
ath-miR5658	TCONS_00067019
ath-miR5658	TCONS_00041658
ath-miR5658	TCONS_00031607
ath-miR5658	TCONS_00080433
ath-miR5658	TCONS_00015429
ath-miR5658	TCONS_00065856
ath-miR5658	TCONS_00000301
ath-miR5658	TCONS_00016452
ath-miR5658	TCONS_00095478
ath-miR5658	TCONS_00027985
ath-miR5658	TCONS_00102795
ath-miR5658	TCONS_00028277
ath-miR5658	TCONS_00097456
ath-miR5658	TCONS_00089688
ath-miR5658	TCONS_00007265
ath-miR5658	TCONS_00064481
ath-miR5658	TCONS_00011295
ath-miR5658	TCONS_00110324
ath-miR5658	TCONS_00045705
ath-miR5658	TCONS_00041813
ath-miR5658	TCONS_00075653
ath-miR5658	TCONS_00059565
ath-miR5658	TCONS_00007417
ath-miR5658	TCONS_00023220
ath-miR5658	TCONS_00094860
ath-miR5658	TCONS_00081339
ath-miR5658	TCONS_00084609
ath-miR5658	TCONS_00023173
ath-miR5658	TCONS_00072407
ath-miR5658	TCONS_00105878
ath-miR5658	TCONS_00077757
ath-miR5658	TCONS_00053980
ath-miR5658	TCONS_00061488
ath-miR5658	TCONS_00061487
ath-miR5658	TCONS_00098561
ath-miR5658	TCONS_00110599
ath-miR5658	TCONS_00090515
ath-miR5658	TCONS_00001330
ath-miR5658	TCONS_00070586
ath-miR5658	TCONS_00037585
ath-miR5658	TCONS_00059232
ath-miR5658	TCONS_00001329
ath-miR5658	TCONS_00047110
ath-miR5658	TCONS_00073044
ath-miR5658	TCONS_00053456
ath-miR5658	TCONS_00076337
ath-miR5658	TCONS_00030619
ath-miR5658	TCONS_00088706
ath-miR5658	TCONS_00096953
ath-miR5658	TCONS_00034186
ath-miR5658	TCONS_00061547
ath-miR5658	TCONS_00053024
ath-miR5658	TCONS_00019224
ath-miR5658	TCONS_00025402
ath-miR5658	TCONS_00098214
ath-miR5658	TCONS_00098215
ath-miR5658	TCONS_00112044
ath-miR5658	TCONS_00099591
ath-miR5658	TCONS_00064052
ath-miR5658	TCONS_00078279
ath-miR5658	TCONS_00072996
ath-miR5658	TCONS_00084800
ath-miR5658	TCONS_00037957
ath-miR5658	TCONS_00107932
ath-miR5658	TCONS_00003484
ath-miR5658	TCONS_00021204
ath-miR5658	TCONS_00008138
ath-miR5658	TCONS_00108496
ath-miR5658	TCONS_00015426
ath-miR5658	TCONS_00067664
ath-miR5658	TCONS_00056036
ath-miR5658	TCONS_00002921
ath-miR5658	TCONS_00107145
ath-miR5658	TCONS_00023817
ath-miR5658	TCONS_00111800
ath-miR5658	TCONS_00087422
ath-miR5658	TCONS_00002455
ath-miR5658	TCONS_00049566
ath-miR5658	TCONS_00009043
ath-miR5658	TCONS_00044596
ath-miR5658	TCONS_00112770
ath-miR5658	TCONS_00089036
ath-miR5658	TCONS_00074504
ath-miR5658	TCONS_00009047
ath-miR5658	TCONS_00096301
ath-miR5658	TCONS_00028908
ath-miR5658	TCONS_00058737
ath-miR5658	TCONS_00066247
ath-miR5658	TCONS_00019811
ath-miR5658	TCONS_00020677
ath-miR5658	TCONS_00048837
ath-miR5658	TCONS_00095226
ath-miR5658	TCONS_00100201
ath-miR5658	TCONS_00029486
ath-miR5658	TCONS_00003612
ath-miR5658	TCONS_00101056
ath-miR5658	TCONS_00055788
ath-miR5658	TCONS_00009049
ath-miR5658	TCONS_00072236
ath-miR5658	TCONS_00087244
ath-miR5658	TCONS_00036252
ath-miR5658	TCONS_00089920
ath-miR5658	TCONS_00011919
ath-miR5658	TCONS_00058335
ath-miR5658	TCONS_00036433
ath-miR5658	TCONS_00080903
ath-miR5658	TCONS_00080904
ath-miR5658	TCONS_00031634
ath-miR5658	TCONS_00009042
ath-miR5658	TCONS_00051605
ath-miR5658	TCONS_00014454
ath-miR5658	TCONS_00094200
ath-miR5658	TCONS_00079127
ath-miR5658	TCONS_00035564
ath-miR5658	TCONS_00061983
ath-miR5658	TCONS_00101892
ath-miR5658	TCONS_00069751
ath-miR5658	TCONS_00078588
ath-miR5658	TCONS_00083982
ath-miR5658	TCONS_00069750
ath-miR5658	TCONS_00079851
ath-miR5658	TCONS_00080653
ath-miR5658	TCONS_00063859
ath-miR5658	TCONS_00070692
ath-miR5658	TCONS_00000461
ath-miR5658	TCONS_00040235
ath-miR5658	TCONS_00018629
ath-miR5658	TCONS_00112713
ath-miR5658	TCONS_00060112
ath-miR5658	TCONS_00085496
ath-miR5658	TCONS_00052036
ath-miR5658	TCONS_00057616
ath-miR5658	TCONS_00051530
ath-miR5658	TCONS_00039121
ath-miR5658	TCONS_00072963
ath-miR5658	TCONS_00014866
ath-miR5658	TCONS_00111598
ath-miR5658	TCONS_00057617
ath-miR5658	TCONS_00073186
ath-miR5658	TCONS_00038603
ath-miR5658	TCONS_00004785
ath-miR5658	TCONS_00020793
ath-miR5658	TCONS_00027805
ath-miR5658	TCONS_00081737
ath-miR5658	TCONS_00072490
ath-miR5658	TCONS_00074433
ath-miR5658	TCONS_00103410
ath-miR5658	TCONS_00068572
ath-miR5658	TCONS_00104319
ath-miR5658	TCONS_00091878
ath-miR5658	TCONS_00038298
ath-miR5658	TCONS_00065017
ath-miR5658	TCONS_00068238
ath-miR5658	TCONS_00018413
ath-miR5658	TCONS_00021789
ath-miR5658	TCONS_00009691
ath-miR5658	TCONS_00086857
ath-miR5658	TCONS_00040619
ath-miR5658	TCONS_00019224
ath-miR5658	TCONS_00007231
ath-miR5658	TCONS_00102222
ath-miR5658	TCONS_00020677
ath-miR5658	TCONS_00091878
ath-miR5658	TCONS_00019224
ath-miR5658	TCONS_00070870
ath-miR5658	TCONS_00038298
ath-miR165a-3p	TCONS_00041130
ath-miR165a-3p	TCONS_00111663
ath-miR394a	TCONS_00012698
ath-miR394a	TCONS_00063745
ath-miR394a	TCONS_00008289
ath-miR394a	TCONS_00082756
ath-miR394a	TCONS_00101157
ath-miR394a	TCONS_00093321
ath-miR394a	TCONS_00060514
ath-miR394a	TCONS_00006834
ath-miR394a	TCONS_00090980
ath-miR394a	TCONS_00033839
ath-miR394a	TCONS_00030689
ath-miR394a	TCONS_00023977
ath-miR394a	TCONS_00010990
ath-miR394a	TCONS_00070844
ath-miR394a	TCONS_00010991
ath-miR394a	TCONS_00101866
ath-miR394a	TCONS_00003748
ath-miR394a	TCONS_00096489
ath-miR8175	TCONS_00110398
ath-miR8175	TCONS_00015117
ath-miR8175	TCONS_00094977
ath-miR8175	TCONS_00110219
ath-miR8175	TCONS_00018944
ath-miR8175	TCONS_00060985
ath-miR8175	TCONS_00001794
ath-miR8175	TCONS_00015448
ath-miR8175	TCONS_00048452
ath-miR8175	TCONS_00102631
ath-miR8175	TCONS_00065175
ath-miR8175	TCONS_00084746
ath-miR8175	TCONS_00001967
ath-miR8175	TCONS_00018255
ath-miR8175	TCONS_00001672
ath-miR8175	TCONS_00053708
ath-miR8175	TCONS_00090230
ath-miR8175	TCONS_00019212
ath-miR8175	TCONS_00054837
ath-miR8175	TCONS_00061821
ath-miR8175	TCONS_00053547
ath-miR8175	TCONS_00089064
ath-miR8175	TCONS_00094214
ath-miR8175	TCONS_00001424
ath-miR8175	TCONS_00054794
ath-miR8175	TCONS_00023368
ath-miR8175	TCONS_00040838
ath-miR8175	TCONS_00040835
ath-miR8175	TCONS_00040837
ath-miR8175	TCONS_00040834
ath-miR8175	TCONS_00040836
ath-miR8175	TCONS_00040839
ath-miR8175	TCONS_00055176
ath-miR8175	TCONS_00055175
ath-miR8175	TCONS_00055173
ath-miR8175	TCONS_00055172
ath-miR8175	TCONS_00094115
ath-miR8175	TCONS_00094119
ath-miR159c	TCONS_00096940
ath-miR159c	TCONS_00069763
ath-miR159c	TCONS_00075891
ath-miR159c	TCONS_00075890
ath-miR159c	TCONS_00075892
ath-miR159c	TCONS_00010115
ath-miR159c	TCONS_00061382
ath-miR159c	TCONS_00081097
ath-miR159c	TCONS_00036265
ath-miR159c	TCONS_00084665
ath-miR159c	TCONS_00058314
ath-miR159c	TCONS_00090880
ath-miR159c	TCONS_00102751
ath-miR159c	TCONS_00074615
ath-miR159c	TCONS_00058314
ath-miR159c	TCONS_00047688
ath-miR159c	TCONS_00003405
ath-miR159c	TCONS_00036057
ath-miR159c	TCONS_00100253
ath-miR159c	TCONS_00008266
ath-miR159c	TCONS_00052586
ath-miR159c	TCONS_00008500
ath-miR159c	TCONS_00102942
ath-miR159c	TCONS_00031670
ath-miR159c	TCONS_00051437
ath-miR159c	TCONS_00041732
ath-miR159c	TCONS_00046988
ath-miR159c	TCONS_00041732
ath-miR159c	TCONS_00021686
ath-miR159c	TCONS_00037919
ath-miR159c	TCONS_00012623
ath-miR159c	TCONS_00072366
ath-miR159c	TCONS_00072365
ath-miR159c	TCONS_00076156
ath-miR159c	TCONS_00011611
ath-miR159c	TCONS_00053955
ath-miR159c	TCONS_00010750
ath-miR159c	TCONS_00109119
ath-miR159c	TCONS_00108845
ath-miR159c	TCONS_00108761
ath-miR159c	TCONS_00091639
ath-miR159c	TCONS_00110896
ath-miR159c	TCONS_00108228
ath-miR159c	TCONS_00101970
ath-miR159c	TCONS_00053442
ath-miR159c	TCONS_00032719
ath-miR159c	TCONS_00042818
ath-miR159c	TCONS_00103836
ath-miR159c	TCONS_00043525
ath-miR159c	TCONS_00073219
ath-miR159c	TCONS_00090880
ath-miR403-3p	TCONS_00029126
ath-miR403-3p	TCONS_00084512
ath-miR403-3p	TCONS_00016124
ath-miR403-3p	TCONS_00064506
ath-miR403-3p	TCONS_00109978
ath-miR403-3p	TCONS_00112052
ath-miR403-3p	TCONS_00095951
ath-miR403-3p	TCONS_00065100
ath-miR403-3p	TCONS_00051163
ath-miR403-3p	TCONS_00006080
ath-miR403-3p	TCONS_00027584
ath-miR403-3p	TCONS_00036054
ath-miR403-3p	TCONS_00046348
ath-miR403-3p	TCONS_00110437
ath-miR403-3p	TCONS_00111270
ath-miR403-3p	TCONS_00083637
ath-miR403-3p	TCONS_00109268
ath-miR403-3p	TCONS_00000610
ath-miR403-3p	TCONS_00044662
ath-miR403-3p	TCONS_00044671
ath-miR403-3p	TCONS_00056374
ath-miR403-3p	TCONS_00015360
ath-miR403-3p	TCONS_00056373
ath-miR403-3p	TCONS_00002702
ath-miR403-3p	TCONS_00005640
ath-miR403-3p	TCONS_00104803
ath-miR403-3p	TCONS_00037304
ath-miR156j	TCONS_00021912
ath-miR156j	TCONS_00100326
ath-miR156j	TCONS_00045501
ath-miR156j	TCONS_00040194
ath-miR156j	TCONS_00040192
ath-miR156j	TCONS_00104270
ath-miR156j	TCONS_00044675
ath-miR156j	TCONS_00081201
ath-miR156j	TCONS_00076731
ath-miR156j	TCONS_00020221
ath-miR156j	TCONS_00019174
ath-miR156j	TCONS_00038189
ath-miR156j	TCONS_00038190
ath-miR156j	TCONS_00049828
ath-miR156j	TCONS_00111112
ath-miR156j	TCONS_00049825
ath-miR156j	TCONS_00111111
ath-miR156j	TCONS_00049823
ath-miR156j	TCONS_00049824
ath-miR156j	TCONS_00049827
ath-miR156j	TCONS_00049822
ath-miR156j	TCONS_00015435
ath-miR156j	TCONS_00099282
ath-miR156j	TCONS_00068813
ath-miR156j	TCONS_00068811
ath-miR156j	TCONS_00099279
ath-miR156j	TCONS_00014545
ath-miR156j	TCONS_00066709
ath-miR156j	TCONS_00041085
ath-miR156j	TCONS_00096252
ath-miR156j	TCONS_00012501
ath-miR156j	TCONS_00012502
ath-miR156j	TCONS_00099491
ath-miR156j	TCONS_00001329
ath-miR156j	TCONS_00094035
ath-miR156j	TCONS_00078569
ath-miR156j	TCONS_00003895
ath-miR156j	TCONS_00111535
ath-miR156j	TCONS_00069148
ath-miR156j	TCONS_00023662
ath-miR156j	TCONS_00067955
ath-miR156j	TCONS_00067956
ath-miR156j	TCONS_00069721
ath-miR156j	TCONS_00064449
ath-miR156j	TCONS_00056611
ath-miR156j	TCONS_00035025
ath-miR156j	TCONS_00090011
ath-miR156j	TCONS_00015102
ath-miR156j	TCONS_00003772
ath-miR156j	TCONS_00076210
ath-miR156j	TCONS_00093854
ath-miR156j	TCONS_00076208
ath-miR156j	TCONS_00076539
ath-miR156j	TCONS_00002567
ath-miR156j	TCONS_00019598
ath-miR156j	TCONS_00090012
ath-miR156j	TCONS_00019137
ath-miR156j	TCONS_00094602
ath-miR156j	TCONS_00094610
ath-miR156j	TCONS_00006849
ath-miR156j	TCONS_00080793
ath-miR156j	TCONS_00094611
ath-miR156j	TCONS_00094605
ath-miR156j	TCONS_00094604
ath-miR156j	TCONS_00094484
ath-miR156j	TCONS_00070933
ath-miR156j	TCONS_00111091
ath-miR156j	TCONS_00068894
ath-miR156j	TCONS_00005075
ath-miR156j	TCONS_00103387
ath-miR156j	TCONS_00006582
ath-miR156j	TCONS_00068039
ath-miR156j	TCONS_00023188
ath-miR156j	TCONS_00071414
ath-miR156j	TCONS_00096126
ath-miR156j	TCONS_00002214
ath-miR156j	TCONS_00007179
ath-miR156j	TCONS_00007178
ath-miR156j	TCONS_00026688
ath-miR156j	TCONS_00007394
ath-miR156j	TCONS_00002567
ath-miR156j	TCONS_00050046
ath-miR156j	TCONS_00082851
ath-miR156j	TCONS_00071417
ath-miR156j	TCONS_00065210
ath-miR156j	TCONS_00063599
ath-miR156j	TCONS_00048955
ath-miR156j	TCONS_00005826
ath-miR156j	TCONS_00112049
ath-miR156j	TCONS_00092046
ath-miR156j	TCONS_00055597
ath-miR156j	TCONS_00019337
ath-miR156j	TCONS_00027482
ath-miR156j	TCONS_00004703
ath-miR156j	TCONS_00043101
ath-miR156j	TCONS_00060339
ath-miR156j	TCONS_00015525
ath-miR156j	TCONS_00023843
ath-miR156j	TCONS_00056417
ath-miR156j	TCONS_00112076
ath-miR156j	TCONS_00079981
ath-miR156j	TCONS_00104361
ath-miR156j	TCONS_00023845
ath-miR156j	TCONS_00001794
ath-miR156j	TCONS_00096818
ath-miR156j	TCONS_00080421
ath-miR156j	TCONS_00034159
ath-miR156j	TCONS_00097160
ath-miR156j	TCONS_00097161
ath-miR156j	TCONS_00005009
ath-miR156j	TCONS_00014320
ath-miR156j	TCONS_00010058
ath-miR156j	TCONS_00032015
ath-miR156j	TCONS_00074765
ath-miR156j	TCONS_00042567
ath-miR156j	TCONS_00017888
ath-miR156j	TCONS_00050040
ath-miR156j	TCONS_00076497
ath-miR156j	TCONS_00099331
ath-miR156j	TCONS_00024996
ath-miR156j	TCONS_00107159
ath-miR156j	TCONS_00074509
ath-miR156j	TCONS_00009788
ath-miR156j	TCONS_00004799
ath-miR156j	TCONS_00009787
ath-miR156j	TCONS_00010715
ath-miR156j	TCONS_00004803
ath-miR156j	TCONS_00087698
ath-miR156j	TCONS_00101128
ath-miR156j	TCONS_00079920
ath-miR156j	TCONS_00084778
ath-miR156j	TCONS_00112421
ath-miR156j	TCONS_00071157
ath-miR156j	TCONS_00047796
ath-miR156j	TCONS_00036344
ath-miR156j	TCONS_00095564
ath-miR156j	TCONS_00002061
ath-miR156j	TCONS_00102816
ath-miR156j	TCONS_00003349
ath-miR156j	TCONS_00003355
ath-miR156j	TCONS_00020228
ath-miR156j	TCONS_00003348
ath-miR156j	TCONS_00038439
ath-miR156j	TCONS_00060420
ath-miR156j	TCONS_00012501
ath-miR156j	TCONS_00096252
ath-miR156j	TCONS_00013467
ath-miR156j	TCONS_00026456
ath-miR156j	TCONS_00026457
ath-miR156j	TCONS_00026461
ath-miR156j	TCONS_00026458
ath-miR156j	TCONS_00026460
ath-miR156j	TCONS_00050023
ath-miR156j	TCONS_00017250
ath-miR156j	TCONS_00077214
ath-miR156j	TCONS_00104673
ath-miR156j	TCONS_00078581
ath-miR156j	TCONS_00088094
ath-miR156j	TCONS_00035164
ath-miR156j	TCONS_00105110
ath-miR156j	TCONS_00110770
ath-miR156j	TCONS_00024537
ath-miR156j	TCONS_00073295
ath-miR156j	TCONS_00007085
ath-miR156j	TCONS_00080698
ath-miR156j	TCONS_00039315
ath-miR156j	TCONS_00038830
ath-miR156j	TCONS_00070928
ath-miR156j	TCONS_00055593
ath-miR156j	TCONS_00013737
ath-miR156j	TCONS_00010006
ath-miR156j	TCONS_00001200
ath-miR156j	TCONS_00053243
ath-miR156j	TCONS_00006615
ath-miR156j	TCONS_00001412
ath-miR156j	TCONS_00063546
ath-miR156j	TCONS_00100648
ath-miR156j	TCONS_00100645
ath-miR156j	TCONS_00031636
ath-miR156j	TCONS_00021182
ath-miR156j	TCONS_00019099
ath-miR156j	TCONS_00052565
ath-miR156j	TCONS_00072567
ath-miR156j	TCONS_00048298
ath-miR156j	TCONS_00075304
ath-miR156j	TCONS_00019097
ath-miR156j	TCONS_00050569
ath-miR156j	TCONS_00047221
ath-miR156j	TCONS_00054654
ath-miR156j	TCONS_00109753
ath-miR156j	TCONS_00043058
ath-miR156j	TCONS_00024352
ath-miR156j	TCONS_00023187
ath-miR156j	TCONS_00060420
ath-miR156j	TCONS_00055788
ath-miR156j	TCONS_00107728
ath-miR156j	TCONS_00076821
ath-miR156j	TCONS_00059054
ath-miR156j	TCONS_00075050
ath-miR156j	TCONS_00111579
ath-miR156j	TCONS_00076044
ath-miR156j	TCONS_00018590
ath-miR156j	TCONS_00035351
ath-miR156j	TCONS_00067483
ath-miR156j	TCONS_00111200
ath-miR156j	TCONS_00112132
ath-miR156j	TCONS_00070268
ath-miR156j	TCONS_00094915
ath-miR156j	TCONS_00066668
ath-miR156j	TCONS_00050046
ath-miR156j	TCONS_00101883
ath-miR156j	TCONS_00062183
ath-miR156j	TCONS_00091261
ath-miR156j	TCONS_00111743
ath-miR156j	TCONS_00052554
ath-miR156j	TCONS_00052408
ath-miR156j	TCONS_00072982
ath-miR156j	TCONS_00008024
ath-miR156j	TCONS_00099220
ath-miR156j	TCONS_00054276
ath-miR156j	TCONS_00072641
ath-miR156j	TCONS_00090946
ath-miR156j	TCONS_00081766
ath-miR156j	TCONS_00097582
ath-miR156j	TCONS_00112506
ath-miR156j	TCONS_00102335
ath-miR156j	TCONS_00026471
ath-miR156j	TCONS_00034892
ath-miR156j	TCONS_00037218
ath-miR156j	TCONS_00085496
ath-miR156j	TCONS_00079641
ath-miR156j	TCONS_00086081
ath-miR156j	TCONS_00038344
ath-miR156j	TCONS_00080904
ath-miR156j	TCONS_00038343
ath-miR156j	TCONS_00013110
ath-miR156j	TCONS_00104275
ath-miR156j	TCONS_00080386
ath-miR156j	TCONS_00008108
ath-miR156j	TCONS_00104912
ath-miR156j	TCONS_00007369
ath-miR156j	TCONS_00010133
ath-miR156j	TCONS_00020745
ath-miR156j	TCONS_00077551
ath-miR156j	TCONS_00033540
ath-miR156j	TCONS_00110391
ath-miR156j	TCONS_00011672
ath-miR156j	TCONS_00011674
ath-miR156j	TCONS_00005157
ath-miR156j	TCONS_00102829
ath-miR156j	TCONS_00023673
ath-miR156j	TCONS_00083205
ath-miR156j	TCONS_00064807
ath-miR156j	TCONS_00007836
ath-miR156j	TCONS_00025078
ath-miR156j	TCONS_00106838
ath-miR156j	TCONS_00106839
ath-miR156j	TCONS_00105226
ath-miR156j	TCONS_00027427
ath-miR156j	TCONS_00062404
ath-miR156j	TCONS_00094609
ath-miR156j	TCONS_00010800
ath-miR156j	TCONS_00094606
ath-miR156j	TCONS_00006449
ath-miR156j	TCONS_00089920
ath-miR156j	TCONS_00059098
ath-miR156j	TCONS_00026131
ath-miR156j	TCONS_00001835
ath-miR156j	TCONS_00006450
ath-miR156j	TCONS_00023834
ath-miR156j	TCONS_00005239
ath-miR156j	TCONS_00033932
ath-miR156j	TCONS_00093854
ath-miR156j	TCONS_00094611
ath-miR156j	TCONS_00094610
ath-miR156j	TCONS_00094602
ath-miR171b-3p	TCONS_00034194
ath-miR171b-3p	TCONS_00084205
ath-miR171b-3p	TCONS_00060333
ath-miR171b-3p	TCONS_00023555
ath-miR164a	TCONS_00038502
ath-miR164a	TCONS_00059058
ath-miR164a	TCONS_00076001
ath-miR164a	TCONS_00076002
ath-miR164a	TCONS_00076003
ath-miR164a	TCONS_00076005
ath-miR164a	TCONS_00046244
ath-miR164a	TCONS_00106010
ath-miR164a	TCONS_00047046
ath-miR164a	TCONS_00056160
ath-miR164a	TCONS_00001191
ath-miR164a	TCONS_00111361
ath-miR164a	TCONS_00023171
ath-miR164a	TCONS_00000077
ath-miR164a	TCONS_00037463
ath-miR164a	TCONS_00055142
ath-miR164a	TCONS_00050474
ath-miR164a	TCONS_00101283
ath-miR164a	TCONS_00108907
ath-miR164a	TCONS_00010580
ath-miR164a	TCONS_00023932
ath-miR164a	TCONS_00084158
ath-miR164a	TCONS_00010259
ath-miR164a	TCONS_00064603
ath-miR164a	TCONS_00054722
ath-miR164a	TCONS_00093669
ath-miR164a	TCONS_00104587
ath-miR164a	TCONS_00005601
ath-miR164a	TCONS_00111774
ath-miR164a	TCONS_00006552
ath-miR164a	TCONS_00006548
ath-miR164a	TCONS_00022856
ath-miR164a	TCONS_00080217
ath-miR164a	TCONS_00096469
ath-miR164a	TCONS_00096470
ath-miR164a	TCONS_00109285
ath-miR164a	TCONS_00000079
ath-miR164a	TCONS_00027044
ath-miR164a	TCONS_00103726
ath-miR164a	TCONS_00082368
ath-miR170-3p	TCONS_00035107
ath-miR170-3p	TCONS_00014712
ath-miR170-3p	TCONS_00069283
ath-miR170-3p	TCONS_00055916
ath-miR170-3p	TCONS_00013005
ath-miR170-3p	TCONS_00085989
ath-miR170-3p	TCONS_00104335
ath-miR170-3p	TCONS_00009258
ath-miR170-3p	TCONS_00090356
ath-miR170-3p	TCONS_00064739
ath-miR170-3p	TCONS_00073783
ath-miR170-3p	TCONS_00055660
ath-miR170-3p	TCONS_00019583
ath-miR170-3p	TCONS_00070143
ath-miR170-3p	TCONS_00029480
ath-miR170-3p	TCONS_00006516
ath-miR170-3p	TCONS_00101109
ath-miR170-3p	TCONS_00028198
ath-miR170-3p	TCONS_00041285
ath-miR170-3p	TCONS_00078870
ath-miR170-3p	TCONS_00073917
ath-miR170-3p	TCONS_00005480
ath-miR170-3p	TCONS_00094461
ath-miR170-3p	TCONS_00073918
ath-miR170-3p	TCONS_00036605
ath-miR170-3p	TCONS_00043589
ath-miR395a	TCONS_00082148
ath-miR395a	TCONS_00090183
ath-miR395a	TCONS_00065873
ath-miR395a	TCONS_00091095
ath-miR395a	TCONS_00095313
ath-miR395a	TCONS_00057047
ath-miR395a	TCONS_00012116
ath-miR395a	TCONS_00023512
ath-miR395a	TCONS_00096089
ath-miR395a	TCONS_00015808
ath-miR395a	TCONS_00108675
ath-miR395a	TCONS_00052451
ath-miR395a	TCONS_00095313
ath-miR395a	TCONS_00005361
ath-miR395a	TCONS_00010667
ath-miR395a	TCONS_00019093
ath-miR395a	TCONS_00077031
ath-miR395a	TCONS_00110471
ath-miR395a	TCONS_00034667
ath-miR395a	TCONS_00105640
ath-miR395a	TCONS_00069081
ath-miR395a	TCONS_00048357
ath-miR395a	TCONS_00104419
ath-miR395a	TCONS_00005223
ath-miR395a	TCONS_00095342
ath-miR395a	TCONS_00105192
ath-miR395a	TCONS_00037080
ath-miR395a	TCONS_00064447
ath-miR395a	TCONS_00030800
ath-miR395a	TCONS_00070512
ath-miR395a	TCONS_00070763
ath-miR395a	TCONS_00032470
ath-miR395a	TCONS_00019715
ath-miR395a	TCONS_00078370
ath-miR395a	TCONS_00009497
ath-miR395a	TCONS_00047202
ath-miR395a	TCONS_00105053
ath-miR159b-3p	TCONS_00096940
ath-miR159b-3p	TCONS_00061382
ath-miR159b-3p	TCONS_00069763
ath-miR159b-3p	TCONS_00031670
ath-miR159b-3p	TCONS_00081097
ath-miR159b-3p	TCONS_00008266
ath-miR159b-3p	TCONS_00010115
ath-miR159b-3p	TCONS_00051437
ath-miR159b-3p	TCONS_00046365
ath-miR159b-3p	TCONS_00074765
ath-miR159b-3p	TCONS_00108365
ath-miR159b-3p	TCONS_00023173
ath-miR159b-3p	TCONS_00005028
ath-miR159b-3p	TCONS_00018752
ath-miR159b-3p	TCONS_00102401
ath-miR159b-3p	TCONS_00102402
ath-miR159b-3p	TCONS_00036265
ath-miR159b-3p	TCONS_00047192
ath-miR159b-3p	TCONS_00084665
ath-miR159b-3p	TCONS_00058314
ath-miR159b-3p	TCONS_00090880
ath-miR159b-3p	TCONS_00059342
ath-miR159b-3p	TCONS_00022294
ath-miR159b-3p	TCONS_00032655
ath-miR159b-3p	TCONS_00074537
ath-miR159b-3p	TCONS_00095236
ath-miR159b-3p	TCONS_00093443
ath-miR159b-3p	TCONS_00111718
ath-miR159b-3p	TCONS_00075767
ath-miR159b-3p	TCONS_00042734
ath-miR159b-3p	TCONS_00006648
ath-miR159b-3p	TCONS_00054767
ath-miR159b-3p	TCONS_00052586
ath-miR159b-3p	TCONS_00014721
ath-miR159b-3p	TCONS_00005607
ath-miR159b-3p	TCONS_00074615
ath-miR159b-3p	TCONS_00046938
ath-miR159b-3p	TCONS_00058314
ath-miR159b-3p	TCONS_00037252
ath-miR159b-3p	TCONS_00037251
ath-miR159b-3p	TCONS_00006028
ath-miR159b-3p	TCONS_00047688
ath-miR159b-3p	TCONS_00003405
ath-miR159b-3p	TCONS_00080093
ath-miR159b-3p	TCONS_00023938
ath-miR159b-3p	TCONS_00100253
ath-miR159b-3p	TCONS_00013132
ath-miR159b-3p	TCONS_00110685
ath-miR159b-3p	TCONS_00102995
ath-miR159b-3p	TCONS_00076156
ath-miR159b-3p	TCONS_00090437
ath-miR159b-3p	TCONS_00110448
ath-miR159b-3p	TCONS_00042106
ath-miR159b-3p	TCONS_00090897
ath-miR159b-3p	TCONS_00100361
ath-miR159b-3p	TCONS_00042143
ath-miR159b-3p	TCONS_00060691
ath-miR159b-3p	TCONS_00102751
ath-miR159b-3p	TCONS_00053955
ath-miR159b-3p	TCONS_00037252
ath-miR159b-3p	TCONS_00037251
ath-miR159b-3p	TCONS_00093847
ath-miR159b-3p	TCONS_00093756
ath-miR159b-3p	TCONS_00008723
ath-miR159b-3p	TCONS_00068173
ath-miR159b-3p	TCONS_00102942
ath-miR159b-3p	TCONS_00111875
ath-miR159b-3p	TCONS_00008500
ath-miR159b-3p	TCONS_00058916
ath-miR159b-3p	TCONS_00032719
ath-miR159b-3p	TCONS_00042818
ath-miR159b-3p	TCONS_00002698
ath-miR159b-3p	TCONS_00010513
ath-miR159b-3p	TCONS_00103836
ath-miR159b-3p	TCONS_00043525
ath-miR319a	TCONS_00096940
ath-miR319a	TCONS_00079427
ath-miR319a	TCONS_00021686
ath-miR319a	TCONS_00008500
ath-miR319a	TCONS_00080581
ath-miR319a	TCONS_00020604
ath-miR319a	TCONS_00003405
ath-miR319a	TCONS_00085708
ath-miR319a	TCONS_00019196
ath-miR319a	TCONS_00067496
ath-miR319a	TCONS_00075891
ath-miR319a	TCONS_00075890
ath-miR319a	TCONS_00075892
ath-miR319a	TCONS_00076156
ath-miR319a	TCONS_00091986
ath-miR319a	TCONS_00042251
ath-miR319a	TCONS_00060691
ath-miR390a-5p	TCONS_00035483
ath-miR390a-5p	TCONS_00014429
ath-miR390a-5p	TCONS_00108673
ath-miR390a-5p	TCONS_00099669
ath-miR390a-5p	TCONS_00082082
ath-miR390a-5p	TCONS_00051737
ath-miR396a-3p	TCONS_00085582
ath-miR396a-3p	TCONS_00078803
ath-miR396a-3p	TCONS_00076371
ath-miR396a-3p	TCONS_00007432
ath-miR396a-3p	TCONS_00077259
ath-miR396a-3p	TCONS_00002579
ath-miR396a-3p	TCONS_00097259
ath-miR396a-3p	TCONS_00013187
ath-miR396a-3p	TCONS_00073139
ath-miR396a-3p	TCONS_00036820
ath-miR396a-3p	TCONS_00093172
ath-miR396a-3p	TCONS_00011448
ath-miR396a-3p	TCONS_00048492
ath-miR396a-3p	TCONS_00071327
ath-miR396a-3p	TCONS_00073822
ath-miR396a-3p	TCONS_00107107
ath-miR396a-3p	TCONS_00108629
ath-miR396a-3p	TCONS_00064818
ath-miR396a-3p	TCONS_00043082
ath-miR396a-3p	TCONS_00047609
ath-miR396a-3p	TCONS_00044711
ath-miR396a-3p	TCONS_00017515
ath-miR396a-3p	TCONS_00064789
ath-miR396a-3p	TCONS_00091432
ath-miR396a-3p	TCONS_00108009
ath-miR396a-3p	TCONS_00108006
ath-miR396a-3p	TCONS_00057060
ath-miR396a-3p	TCONS_00054473
ath-miR396a-3p	TCONS_00098549
ath-miR396a-3p	TCONS_00094446
ath-miR396a-3p	TCONS_00080557
ath-miR396a-3p	TCONS_00023715
ath-miR396a-3p	TCONS_00033443
ath-miR396a-3p	TCONS_00090491
ath-miR396a-3p	TCONS_00097714
ath-miR396a-3p	TCONS_00000129
ath-miR396a-3p	TCONS_00028505
ath-miR396a-3p	TCONS_00014432
ath-miR396a-3p	TCONS_00028503
ath-miR396a-3p	TCONS_00016672
ath-miR396a-3p	TCONS_00052554
ath-miR396a-3p	TCONS_00083081
ath-miR396a-3p	TCONS_00059222
ath-miR396a-3p	TCONS_00067311
ath-miR396a-3p	TCONS_00048705
ath-miR396a-3p	TCONS_00015419
ath-miR396a-3p	TCONS_00066534
ath-miR396a-3p	TCONS_00000919
ath-miR396a-3p	TCONS_00014568
ath-miR396a-3p	TCONS_00073331
ath-miR396a-3p	TCONS_00060522
ath-miR396a-3p	TCONS_00054531
ath-miR396a-3p	TCONS_00035287
ath-miR396a-3p	TCONS_00072901
ath-miR396a-3p	TCONS_00027314
ath-miR396a-3p	TCONS_00034467
ath-miR396a-3p	TCONS_00060062
ath-miR396a-3p	TCONS_00060063
ath-miR396a-3p	TCONS_00083247
ath-miR396a-3p	TCONS_00002521
ath-miR396a-3p	TCONS_00095818
ath-miR396a-3p	TCONS_00058464
ath-miR396a-3p	TCONS_00071327
ath-miR396a-3p	TCONS_00064818
ath-miR164c-5p	TCONS_00038502
ath-miR164c-5p	TCONS_00106010
ath-miR164c-5p	TCONS_00076001
ath-miR164c-5p	TCONS_00076002
ath-miR164c-5p	TCONS_00076003
ath-miR164c-5p	TCONS_00076005
ath-miR164c-5p	TCONS_00056319
ath-miR164c-5p	TCONS_00056160
ath-miR164c-5p	TCONS_00083819
ath-miR164c-5p	TCONS_00087841
ath-miR164c-5p	TCONS_00052547
ath-miR164c-5p	TCONS_00046244
ath-miR164c-5p	TCONS_00037463
ath-miR164c-5p	TCONS_00055142
ath-miR164c-5p	TCONS_00050474
ath-miR164c-5p	TCONS_00101283
ath-miR164c-5p	TCONS_00108907
ath-miR164c-5p	TCONS_00010580
ath-miR164c-5p	TCONS_00023932
ath-miR164c-5p	TCONS_00084158
ath-miR164c-5p	TCONS_00010259
ath-miR164c-5p	TCONS_00064603
ath-miR164c-5p	TCONS_00054722
ath-miR164c-5p	TCONS_00093669
ath-miR164c-5p	TCONS_00104587
ath-miR164c-5p	TCONS_00079930
ath-miR164c-5p	TCONS_00001191
ath-miR164c-5p	TCONS_00111361
ath-miR164c-5p	TCONS_00082423
ath-miR164c-5p	TCONS_00023171
ath-miR164c-5p	TCONS_00102797
ath-miR164c-5p	TCONS_00000077
ath-miR164c-5p	TCONS_00081344
ath-miR158a-3p	TCONS_00048792
ath-miR158a-3p	TCONS_00093130
ath-miR158a-3p	TCONS_00038186
ath-miR158a-3p	TCONS_00059286
ath-miR158a-3p	TCONS_00104440
ath-miR158a-3p	TCONS_00058741
ath-miR158a-3p	TCONS_00056773
ath-miR158a-3p	TCONS_00099894
ath-miR158a-3p	TCONS_00004446
ath-miR158a-3p	TCONS_00071934
ath-miR158a-3p	TCONS_00060055
ath-miR158a-3p	TCONS_00061177
ath-miR158a-3p	TCONS_00112167
ath-miR158a-3p	TCONS_00085067
ath-miR158a-3p	TCONS_00104360
ath-miR158a-3p	TCONS_00099581
ath-miR158a-3p	TCONS_00104231
ath-miR158a-3p	TCONS_00087063
ath-miR158a-3p	TCONS_00071327
ath-miR158a-3p	TCONS_00072761
ath-miR158a-3p	TCONS_00037580
ath-miR158a-3p	TCONS_00048030
ath-miR158a-3p	TCONS_00048031
ath-miR158a-3p	TCONS_00048032
ath-miR158a-3p	TCONS_00048033
ath-miR158a-3p	TCONS_00092844
ath-miR158a-3p	TCONS_00097445
ath-miR158a-3p	TCONS_00103535
ath-miR158a-3p	TCONS_00023895
ath-miR158a-3p	TCONS_00016823
ath-miR158a-3p	TCONS_00004968
ath-miR158a-3p	TCONS_00101960
ath-miR158a-3p	TCONS_00060200
ath-miR158a-3p	TCONS_00015098
ath-miR158a-3p	TCONS_00005638
ath-miR158a-3p	TCONS_00061777
ath-miR158a-3p	TCONS_00104214
ath-miR158a-3p	TCONS_00002657
ath-miR158a-3p	TCONS_00071665
ath-miR158a-3p	TCONS_00092925
ath-miR158a-3p	TCONS_00095384
ath-miR158a-3p	TCONS_00013776
ath-miR158a-3p	TCONS_00024595
ath-miR158a-3p	TCONS_00065595
ath-miR158a-3p	TCONS_00100868
ath-miR158a-3p	TCONS_00091082
ath-miR158a-3p	TCONS_00093546
ath-miR158a-3p	TCONS_00093547
ath-miR158a-3p	TCONS_00020790
ath-miR158a-3p	TCONS_00093551
ath-miR158a-3p	TCONS_00085295
ath-miR158a-3p	TCONS_00096744
ath-miR158a-3p	TCONS_00052243
ath-miR158a-3p	TCONS_00089112
ath-miR158a-3p	TCONS_00063219
ath-miR158a-3p	TCONS_00093235
ath-miR158a-3p	TCONS_00019287
ath-miR158a-3p	TCONS_00058643
ath-miR158a-3p	TCONS_00034287
ath-miR158a-3p	TCONS_00107772
ath-miR158a-3p	TCONS_00098425
ath-miR158a-3p	TCONS_00059309
ath-miR158a-3p	TCONS_00076005
ath-miR158a-3p	TCONS_00048254
ath-miR158a-3p	TCONS_00112311
ath-miR158a-3p	TCONS_00011040
ath-miR158a-3p	TCONS_00086815
ath-miR158a-3p	TCONS_00080433
ath-miR158a-3p	TCONS_00080477
ath-miR158a-3p	TCONS_00095237
ath-miR158a-3p	TCONS_00035095
ath-miR158a-3p	TCONS_00098006
ath-miR158a-3p	TCONS_00009437
ath-miR158a-3p	TCONS_00009663
ath-miR158a-3p	TCONS_00072917
ath-miR158a-3p	TCONS_00023686
ath-miR158a-3p	TCONS_00047192
ath-miR158a-3p	TCONS_00016042
ath-miR158a-3p	TCONS_00063796
ath-miR158a-3p	TCONS_00094119
ath-miR158a-3p	TCONS_00094115
ath-miR158a-3p	TCONS_00042304
ath-miR158a-3p	TCONS_00042298
ath-miR158a-3p	TCONS_00049989
ath-miR158a-3p	TCONS_00049988
ath-miR158a-3p	TCONS_00061096
ath-miR158a-3p	TCONS_00099255
ath-miR158a-3p	TCONS_00059034
ath-miR158a-3p	TCONS_00079876
ath-miR158a-3p	TCONS_00001135
ath-miR158a-3p	TCONS_00104804
ath-miR158a-3p	TCONS_00003256
ath-miR158a-3p	TCONS_00003255
ath-miR158a-3p	TCONS_00023683
ath-miR158a-3p	TCONS_00063852
ath-miR158a-3p	TCONS_00007086
ath-miR158a-3p	TCONS_00011919
ath-miR158a-3p	TCONS_00030528
ath-miR156a-3p	TCONS_00076244
ath-miR156a-3p	TCONS_00076243
ath-miR156a-3p	TCONS_00019812
ath-miR156a-3p	TCONS_00019214
ath-miR156a-3p	TCONS_00092142
ath-miR156a-3p	TCONS_00067700
ath-miR156a-3p	TCONS_00065123
ath-miR156a-3p	TCONS_00029980
ath-miR157a-5p	TCONS_00100326
ath-miR157a-5p	TCONS_00020221
ath-miR157a-5p	TCONS_00021912
ath-miR157a-5p	TCONS_00045501
ath-miR157a-5p	TCONS_00053256
ath-miR157a-5p	TCONS_00027482
ath-miR157a-5p	TCONS_00031832
ath-miR157a-5p	TCONS_00020395
ath-miR157a-5p	TCONS_00028056
ath-miR157a-5p	TCONS_00071354
ath-miR157a-5p	TCONS_00095640
ath-miR157a-5p	TCONS_00076448
ath-miR157a-5p	TCONS_00107745
ath-miR157a-5p	TCONS_00059341
ath-miR157a-5p	TCONS_00048982
ath-miR157a-5p	TCONS_00112076
ath-miR157a-5p	TCONS_00071417
ath-miR157a-5p	TCONS_00077551
ath-miR157a-5p	TCONS_00111535
ath-miR157a-5p	TCONS_00061490
ath-miR157a-5p	TCONS_00078569
ath-miR157a-5p	TCONS_00035164
ath-miR157a-5p	TCONS_00108446
ath-miR157a-5p	TCONS_00019626
ath-miR157a-5p	TCONS_00019617
[truncated: 411 more rows]
